# Supplementary material for: The Potential Mechanisms of Ochratoxin A in Prostate Cancer Development: An Integrated Study Combining Network Toxicology, Machine Learning, and Molecular Docking
Source: Toxins (Basel). 2025 Aug 4;17(8):388. doi: 10.3390/toxins17080388 (PMC12389974; doi:10.3390/toxins17080388)
Supplement: Supplementary file 1 [file toxins-17-00388-s001.zip]

Archive with 117 entries (104 files):
- GO and KEGG/
- GO and KEGG/BP.png
- GO and KEGG/BP_GO.csv
- GO and KEGG/CC.png
- GO and KEGG/CC_GO.xlsx
- GO and KEGG/KEGG 桑吉.png
- GO and KEGG/KEGG.csv
- GO and KEGG/KEGG.png
- GO and KEGG/MF.png
- GO and KEGG/MF_GO.xlsx
- hub gene/
- hub gene/1.docx
- hub gene/Betweenness.csv
- hub gene/BottlNneck.csv
- hub gene/EPC.csv
- hub gene/jVenn_chart.png
- hub gene/MNC.csv
- hub gene/phyton code.py
- hub gene/ppi.csv
- hub gene/交集selected_genes_with_scores.csv
- molecular docking/
- molecular docking/EGFR/
- molecular docking/EGFR/cmd.txt
- molecular docking/EGFR/config.txt
- molecular docking/EGFR/EGFR.png
- molecular docking/EGFR/EGFRa.png
- molecular docking/EGFR/grid.gpf
- molecular docking/EGFR/lig.mol2
- molecular docking/EGFR/lig.pdbqt
- molecular docking/EGFR/log.txt
- molecular docking/EGFR/output.pdbqt
- molecular docking/EGFR/rep.pdb
- molecular docking/EGFR/rep.pdbqt
- molecular docking/EGFR/vina.exe
- molecular docking/EGFR/vina_split.exe
- molecular docking/ESR1/
- molecular docking/ESR1/cmd.txt
- molecular docking/ESR1/config.txt
- molecular docking/ESR1/ESR1.png
- molecular docking/ESR1/ESR11.png
- molecular docking/ESR1/grid.gpf
- molecular docking/ESR1/lig.mol2
- molecular docking/ESR1/lig.pdbqt
- molecular docking/ESR1/log.txt
- molecular docking/ESR1/output.pdbqt
- molecular docking/ESR1/rep.pdb
- molecular docking/ESR1/rep.pdbqt
- molecular docking/ESR1/vina.exe
- molecular docking/ESR1/vina_split.exe
- molecular docking/INS/
- molecular docking/INS/cmd.txt
- molecular docking/INS/config.txt
- molecular docking/INS/grid.gpf
- molecular docking/INS/ins.png
- molecular docking/INS/ins1.png
- molecular docking/INS/lig.mol2
- molecular docking/INS/lig.pdbqt
- molecular docking/INS/log.txt
- molecular docking/INS/output.pdbqt
- molecular docking/INS/rep.pdb
- molecular docking/INS/rep.pdbqt
- molecular docking/INS/vina.exe
- molecular docking/INS/vina_split.exe
- molecular docking/lig.mol2
- molecular docking/Structure2D_COMPOUND_CID_442530.sdf
- molecular docking/TNF/
- molecular docking/TNF/cmd.txt
- molecular docking/TNF/config.txt
- molecular docking/TNF/grid.gpf
- molecular docking/TNF/lig.mol2
- molecular docking/TNF/lig.pdbqt
- molecular docking/TNF/log.txt
- molecular docking/TNF/output.pdbqt
- molecular docking/TNF/rep.pdb
- molecular docking/TNF/rep.pdbqt
- molecular docking/TNF/TNF.png
- molecular docking/TNF/TNFa.png
- molecular docking/TNF/vina.exe
- molecular docking/TNF/vina_split.exe
- molecular docking/TP53/
- molecular docking/TP53/cmd.txt
- molecular docking/TP53/config.txt
- molecular docking/TP53/grid.gpf
- molecular docking/TP53/lig.mol2
- molecular docking/TP53/lig.pdbqt
- molecular docking/TP53/log.txt
- molecular docking/TP53/output.pdbqt
- molecular docking/TP53/rep.pdb
- molecular docking/TP53/rep.pdbqt
- molecular docking/TP53/result.pdb
- molecular docking/TP53/TP53.png
- molecular docking/TP53/tp53A.pdb
- molecular docking/TP53/TP53A.png
- molecular docking/TP53/vina.exe
- molecular docking/TP53/vina_split.exe
- OTA chemical structure/
- OTA chemical structure/--- ProTox-3.0 - Prediction of TOXicity of chemicals.xlsx
- OTA chemical structure/Conformer3D_COMPOUND_CID_442530.sdf
- OTA chemical structure/OTA tox.png
- OTA chemical structure/Structure2D_COMPOUND_CID_442530.sdf
- OTA target/
- OTA target/chem target.csv
- OTA target/STPandchem target.xlsx
- OTA target/SwissTargetPrediction.csv
- OTA target/uniprot_gene_name.xlsx
- PCa target/
- PCa target/GeneCards-SearchResults (1).csv
- PCa target/GeneCards-SearchResults.csv
- PCa target/Union.xlsx
- phyton code.py
- PPI/
- PPI/string_hires_image (1).png
- PPI/string_interactions_short (1).tsv
- PPI/string_interactions_short (1).tsv.png
- Target intersection/
- Target intersection/jVenn_chart.png
- Target intersection/Target intersection.xls
