# Supplementary material for: The Potential Mechanisms of Ochratoxin A in Prostate Cancer Development: An Integrated Study Combining Network Toxicology, Machine Learning, and Molecular Docking
Source: Toxins (Basel). 2025 Aug 4;17(8):388. doi: 10.3390/toxins17080388 (PMC12389974; doi:10.3390/toxins17080388)
Supplement: Supplementary file 1 [file toxins-17-00388-s001.zip › GO and KEGG/BP_GO.csv]

Category	CategoryID	GO	Description	PARENT_GO	LogP	Enrichment	Z-score	#TotalGeneInLibrary	#GeneInGO	#GeneInHitList	#GeneInGOAndHitList	%InGO	STDV %InGO	GeneID	Hits	Log(q-value)	GeneList
GO Biological Processes	19	GO:0001775	cell activation	19_GO:0032501 multicellular organismal process	-51	8.8	24	30284	754	364	80	22	2.2	135|387|472|673|841|931|1281|1432|1511|1803|1956|1958|2033|2047|2048|2064|2147|2214|2243|2316|2717|2896|3105|3383|3439|3440|3442|3443|3445|3446|3447|3448|3451|3576|3579|3593|3630|3683|3688|3689|3690|3702|3821|3932|4193|4627|4914|5052|5154|5156|5196|5290|5327|5478|5579|5580|5581|5588|5788|6095|6482|6622|6850|6868|7046|7124|7157|8013|8399|8451|8654|8809|9978|11093|22914|23765|26191|51561|84868|1005…	ADORA2A|RHOA|ATM|BRAF|CASP8|MS4A1|COL3A1|MAPK14|CTSG|DPP4|EGFR|EGR1|EP300|EPHB1|EPHB2|ERBB2|F2|FCGR3A|FGA|FLNA|GLA|GRN|HLA-A|ICAM1|IFNA1|IFNA2|IFNA5|IFNA6|IFNA8|IFNA10|IFNA13|IFNA14|IFNA17|CXCL8|CXCR2|IL12B|INS|ITGAL|ITGB1|ITGB2|ITGB3|ITK|KLRC1|LCK|MDM2|MYH9|NTRK1|PRDX1|PDGFA|PDGFRA|PF4|PIK3CA|PLAT|PPIA|PRKCB|PRKCD|PRKCE|PRKCQ|PTPRC|RORA|ST3GAL1|SNCA|SYK|ADAM17|TGFBR1|TNF|TP53|NR4A3|PLA2G10|CUL4A…	-47	MyList
GO Biological Processes	19	GO:0032870	cellular response to hormone stimulus	19_GO:0050896 response to stimulus	-43	9.6	23	30284	562	364	65	18	2	31|185|387|780|886|890|1291|1545|1645|1646|1909|1956|1969|2041|2042|2043|2044|2045|2047|2048|2049|2050|2064|2099|2100|2321|2494|2516|2932|3164|3192|3303|3304|3312|3481|3624|3630|3690|3791|4193|4233|4914|4915|4916|4929|5156|5159|5290|5292|5580|5581|5584|5587|5590|5594|5894|6256|6464|7067|7068|8013|8644|23081|23411|55818	ACACA|AGTR1|RHOA|DDR1|CCKAR|CCNA2|COL6A1|CYP1B1|AKR1C1|AKR1C2|EDNRA|EGFR|EPHA2|EPHA1|EPHA3|EPHA4|EPHA5|EPHA7|EPHB1|EPHB2|EPHB3|EPHB4|ERBB2|ESR1|ESR2|FLT1|NR5A2|NR5A1|GSK3B|NR4A1|HNRNPU|HSPA1A|HSPA1B|HSPA8|IGF2|INHBA|INS|ITGB3|KDR|MDM2|MET|NTRK1|NTRK2|NTRK3|NR4A2|PDGFRA|PDGFRB|PIK3CA|PIM1|PRKCD|PRKCE|PRKCI|PRKD1|PRKCZ|MAPK1|RAF1|RXRA|SHC1|THRA|THRB|NR4A3|AKR1C3|KDM4C|SIRT1|KDM3A	-40	MyList
GO Biological Processes	19	GO:0071345	cellular response to cytokine stimulus	19_GO:0050896 response to stimulus	-41	7.6	21	30284	787	364	72	20	2.1	19|329|387|780|824|834|1147|1277|1432|1511|1545|1956|1958|1969|2041|2042|2043|2044|2045|2047|2048|2049|2050|2064|2167|2321|2494|2932|3192|3309|3383|3439|3440|3442|3443|3445|3446|3447|3448|3451|3551|3554|3576|3577|3579|3593|3624|3791|4233|4313|4904|4914|4915|4916|5156|5159|5196|5292|5594|5894|6095|6850|7124|7157|8399|8809|8828|11093|23411|23765|51079|55818	ABCA1|BIRC2|RHOA|DDR1|CAPN2|CASP1|CHUK|COL1A1|MAPK14|CTSG|CYP1B1|EGFR|EGR1|EPHA2|EPHA1|EPHA3|EPHA4|EPHA5|EPHA7|EPHB1|EPHB2|EPHB3|EPHB4|ERBB2|FABP4|FLT1|NR5A2|GSK3B|HNRNPU|HSPA5|ICAM1|IFNA1|IFNA2|IFNA5|IFNA6|IFNA8|IFNA10|IFNA13|IFNA14|IFNA17|IKBKB|IL1R1|CXCL8|CXCR1|CXCR2|IL12B|INHBA|KDR|MET|MMP2|YBX1|NTRK1|NTRK2|NTRK3|PDGFRA|PDGFRB|PF4|PIM1|MAPK1|RAF1|RORA|SYK|TNF|TP53|PLA2G10|IL18R1|NRP2|ADAMTS13…	-38	MyList
GO Biological Processes	19	GO:0043434	response to peptide hormone	19_GO:0050896 response to stimulus	-40	11	23	30284	431	364	56	15	1.9	185|673|780|890|1027|1147|1277|1281|1291|1432|1545|1909|1910|1956|1958|1969|2041|2042|2043|2044|2045|2047|2048|2049|2050|2064|2155|2321|2516|2932|3164|3481|3624|3630|3690|3784|3791|4193|4233|4914|4915|4916|4929|5156|5159|5290|5580|5584|5587|5590|5594|5894|6272|6464|8013|23411	AGTR1|BRAF|DDR1|CCNA2|CDKN1B|CHUK|COL1A1|COL3A1|COL6A1|MAPK14|CYP1B1|EDNRA|EDNRB|EGFR|EGR1|EPHA2|EPHA1|EPHA3|EPHA4|EPHA5|EPHA7|EPHB1|EPHB2|EPHB3|EPHB4|ERBB2|F7|FLT1|NR5A1|GSK3B|NR4A1|IGF2|INHBA|INS|ITGB3|KCNQ1|KDR|MDM2|MET|NTRK1|NTRK2|NTRK3|NR4A2|PDGFRA|PDGFRB|PIK3CA|PRKCD|PRKCI|PRKD1|PRKCZ|MAPK1|RAF1|SORT1|SHC1|NR4A3|SIRT1	-36	MyList
GO Biological Processes	19	GO:0038063	collagen-activated tyrosine kinase receptor signaling pathway	19_GO:0050896 response to stimulus	-38	40	33	30284	58	364	28	7.7	1.4	780|1277|1282|1284|1285|1287|1288|1956|1969|2041|2042|2043|2044|2045|2047|2048|2049|2050|2064|2321|3791|4233|4914|4915|4916|5156|5159|6850	DDR1|COL1A1|COL4A1|COL4A2|COL4A3|COL4A5|COL4A6|EGFR|EPHA2|EPHA1|EPHA3|EPHA4|EPHA5|EPHA7|EPHB1|EPHB2|EPHB3|EPHB4|ERBB2|FLT1|KDR|MET|NTRK1|NTRK2|NTRK3|PDGFRA|PDGFRB|SYK	-34	MyList
GO Biological Processes	19	GO:0006468	protein phosphorylation	19_GO:0009987 cellular process	-38	11	22	30284	388	364	52	14	1.8	472|545|673|780|983|1017|1020|1432|1511|1956|2041|2042|2043|2047|2048|2049|2050|2064|2321|2932|3486|3551|3791|3932|4750|4751|4914|4915|5156|5159|5292|5578|5579|5580|5581|5582|5584|5587|5588|5590|5594|5599|5602|5894|6790|6795|6850|7046|7150|10783|23683|51347	ATM|ATR|BRAF|DDR1|CDK1|CDK2|CDK5|MAPK14|CTSG|EGFR|EPHA1|EPHA3|EPHA4|EPHB1|EPHB2|EPHB3|EPHB4|ERBB2|FLT1|GSK3B|IGFBP3|IKBKB|KDR|LCK|NEK1|NEK2|NTRK1|NTRK2|PDGFRA|PDGFRB|PIM1|PRKCA|PRKCB|PRKCD|PRKCE|PRKCG|PRKCI|PRKD1|PRKCQ|PRKCZ|MAPK1|MAPK8|MAPK10|RAF1|AURKA|AURKC|SYK|TGFBR1|TOP1|NEK6|PRKD3|TAOK3	-34	MyList
GO Biological Processes	19	GO:0016310	phosphorylation	19_GO:0009987 cellular process	-38	10	22	30284	433	364	54	15	1.9	472|545|673|780|983|1017|1020|1432|1511|1956|2041|2042|2043|2045|2047|2048|2049|2050|2064|2321|2932|3098|3486|3551|3791|3932|4750|4751|4914|4915|5156|5159|5292|5578|5579|5580|5581|5582|5584|5587|5588|5590|5594|5599|5602|5894|6790|6795|6850|7046|7150|10783|23683|51347	ATM|ATR|BRAF|DDR1|CDK1|CDK2|CDK5|MAPK14|CTSG|EGFR|EPHA1|EPHA3|EPHA4|EPHA7|EPHB1|EPHB2|EPHB3|EPHB4|ERBB2|FLT1|GSK3B|HK1|IGFBP3|IKBKB|KDR|LCK|NEK1|NEK2|NTRK1|NTRK2|PDGFRA|PDGFRB|PIM1|PRKCA|PRKCB|PRKCD|PRKCE|PRKCG|PRKCI|PRKD1|PRKCQ|PRKCZ|MAPK1|MAPK8|MAPK10|RAF1|AURKA|AURKC|SYK|TGFBR1|TOP1|NEK6|PRKD3|TAOK3	-34	MyList
GO Biological Processes	19	GO:0007167	enzyme-linked receptor protein signaling pathway	19_GO:0050896 response to stimulus	-37	8.2	20	30284	629	364	62	17	2	673|780|1277|1278|1281|1282|1284|1285|1287|1288|1291|1432|1942|1956|1958|1969|2041|2042|2043|2044|2045|2047|2048|2049|2050|2051|2064|2321|2932|3082|3481|3624|3630|3690|3791|3932|4233|4313|4318|4878|4914|4915|4916|5154|5156|5159|5290|5327|5587|5594|5894|6272|6464|6850|7046|7157|7422|8013|8828|8829|23411|84557	BRAF|DDR1|COL1A1|COL1A2|COL3A1|COL4A1|COL4A2|COL4A3|COL4A5|COL4A6|COL6A1|MAPK14|EFNA1|EGFR|EGR1|EPHA2|EPHA1|EPHA3|EPHA4|EPHA5|EPHA7|EPHB1|EPHB2|EPHB3|EPHB4|EPHB6|ERBB2|FLT1|GSK3B|HGF|IGF2|INHBA|INS|ITGB3|KDR|LCK|MET|MMP2|MMP9|NPPA|NTRK1|NTRK2|NTRK3|PDGFA|PDGFRA|PDGFRB|PIK3CA|PLAT|PRKD1|MAPK1|RAF1|SORT1|SHC1|SYK|TGFBR1|TP53|VEGFA|NR4A3|NRP2|NRP1|SIRT1|MAP1LC3A	-34	MyList
GO Biological Processes	19	GO:1901699	cellular response to nitrogen compound	19_GO:0050896 response to stimulus	-37	8.1	20	30284	633	364	62	17	2	185|780|839|840|890|1017|1020|1291|1545|1909|1956|1958|1969|2033|2041|2042|2043|2044|2045|2047|2048|2049|2050|2064|2316|2321|2561|2932|3164|3358|3383|3481|3624|3630|3690|3784|3791|4193|4233|4314|4914|4915|4916|4929|5144|5156|5159|5290|5579|5580|5584|5587|5590|5594|5888|5894|6464|6850|7124|7157|8013|26191	AGTR1|DDR1|CASP6|CASP7|CCNA2|CDK2|CDK5|COL6A1|CYP1B1|EDNRA|EGFR|EGR1|EPHA2|EP300|EPHA1|EPHA3|EPHA4|EPHA5|EPHA7|EPHB1|EPHB2|EPHB3|EPHB4|ERBB2|FLNA|FLT1|GABRB2|GSK3B|NR4A1|HTR2C|ICAM1|IGF2|INHBA|INS|ITGB3|KCNQ1|KDR|MDM2|MET|MMP3|NTRK1|NTRK2|NTRK3|NR4A2|PDE4D|PDGFRA|PDGFRB|PIK3CA|PRKCB|PRKCD|PRKCI|PRKD1|PRKCZ|MAPK1|RAD51|RAF1|SHC1|SYK|TNF|TP53|NR4A3|PTPN22	-34	MyList
GO Biological Processes	19	GO:0038065	collagen-activated signaling pathway	19_GO:0050896 response to stimulus	-37	38	32	30284	62	364	28	7.7	1.4	780|1277|1282|1284|1285|1287|1288|1956|1969|2041|2042|2043|2044|2045|2047|2048|2049|2050|2064|2321|3791|4233|4914|4915|4916|5156|5159|6850	DDR1|COL1A1|COL4A1|COL4A2|COL4A3|COL4A5|COL4A6|EGFR|EPHA2|EPHA1|EPHA3|EPHA4|EPHA5|EPHA7|EPHB1|EPHB2|EPHB3|EPHB4|ERBB2|FLT1|KDR|MET|NTRK1|NTRK2|NTRK3|PDGFRA|PDGFRB|SYK	-34	MyList
GO Biological Processes	19	GO:0007169	cell surface receptor protein tyrosine kinase signaling pathway	19_GO:0050896 response to stimulus	-37	10	21	30284	430	364	53	15	1.8	673|780|1277|1282|1284|1285|1287|1288|1291|1432|1942|1956|1969|2041|2042|2043|2044|2045|2047|2048|2049|2050|2051|2064|2321|2932|3082|3481|3630|3690|3791|3932|4233|4313|4318|4914|4915|4916|5154|5156|5159|5290|5327|5587|5594|5894|6272|6464|6850|7422|8013|8828|8829	BRAF|DDR1|COL1A1|COL4A1|COL4A2|COL4A3|COL4A5|COL4A6|COL6A1|MAPK14|EFNA1|EGFR|EPHA2|EPHA1|EPHA3|EPHA4|EPHA5|EPHA7|EPHB1|EPHB2|EPHB3|EPHB4|EPHB6|ERBB2|FLT1|GSK3B|HGF|IGF2|INS|ITGB3|KDR|LCK|MET|MMP2|MMP9|NTRK1|NTRK2|NTRK3|PDGFA|PDGFRA|PDGFRB|PIK3CA|PLAT|PRKD1|MAPK1|RAF1|SORT1|SHC1|SYK|VEGFA|NR4A3|NRP2|NRP1	-34	MyList
GO Biological Processes	19	GO:0045321	leukocyte activation	19_GO:0002376 immune system process	-36	8.1	20	30284	626	364	61	17	2	387|472|673|841|931|1511|1803|1958|2033|2047|2048|2064|2214|2896|3105|3383|3439|3440|3442|3443|3445|3446|3447|3448|3451|3576|3579|3593|3630|3683|3688|3689|3702|3821|3932|4627|4914|5052|5579|5580|5581|5588|5788|6095|6482|6622|6850|6868|7124|7157|8013|8399|8451|8654|8809|9978|22914|26191|51561|84868|100507436	RHOA|ATM|BRAF|CASP8|MS4A1|CTSG|DPP4|EGR1|EP300|EPHB1|EPHB2|ERBB2|FCGR3A|GRN|HLA-A|ICAM1|IFNA1|IFNA2|IFNA5|IFNA6|IFNA8|IFNA10|IFNA13|IFNA14|IFNA17|CXCL8|CXCR2|IL12B|INS|ITGAL|ITGB1|ITGB2|ITK|KLRC1|LCK|MYH9|NTRK1|PRDX1|PRKCB|PRKCD|PRKCE|PRKCQ|PTPRC|RORA|ST3GAL1|SNCA|SYK|ADAM17|TNF|TP53|NR4A3|PLA2G10|CUL4A|PDE5A|IL18R1|RBX1|KLRK1|PTPN22|IL23A|HAVCR2|MICA	-33	MyList
GO Biological Processes	19	GO:0071375	cellular response to peptide hormone stimulus	19_GO:0050896 response to stimulus	-33	12	21	30284	299	364	43	12	1.7	185|780|890|1291|1545|1909|1956|1969|2041|2042|2043|2044|2045|2047|2048|2049|2050|2064|2321|2932|3164|3481|3624|3630|3690|3791|4193|4233|4914|4915|4916|4929|5156|5159|5290|5580|5584|5587|5590|5594|5894|6464|8013	AGTR1|DDR1|CCNA2|COL6A1|CYP1B1|EDNRA|EGFR|EPHA2|EPHA1|EPHA3|EPHA4|EPHA5|EPHA7|EPHB1|EPHB2|EPHB3|EPHB4|ERBB2|FLT1|GSK3B|NR4A1|IGF2|INHBA|INS|ITGB3|KDR|MDM2|MET|NTRK1|NTRK2|NTRK3|NR4A2|PDGFRA|PDGFRB|PIK3CA|PRKCD|PRKCI|PRKD1|PRKCZ|MAPK1|RAF1|SHC1|NR4A3	-29	MyList
GO Biological Processes	19	GO:0071396	cellular response to lipid	19_GO:0050896 response to stimulus	-31	8.1	18	30284	546	364	53	15	1.8	19|31|387|472|824|834|840|890|1277|1432|1511|1545|1645|1646|1910|1956|2042|2048|2099|2100|2932|3192|3303|3304|3312|3576|3593|3624|4313|4314|4317|4318|5196|5292|5580|5581|5587|5594|5599|6095|6256|6850|7124|8013|8644|9971|11093|22914|23081|26191|51079|55818|84868	ABCA1|ACACA|RHOA|ATM|CAPN2|CASP1|CASP7|CCNA2|COL1A1|MAPK14|CTSG|CYP1B1|AKR1C1|AKR1C2|EDNRB|EGFR|EPHA3|EPHB2|ESR1|ESR2|GSK3B|HNRNPU|HSPA1A|HSPA1B|HSPA8|CXCL8|IL12B|INHBA|MMP2|MMP3|MMP8|MMP9|PF4|PIM1|PRKCD|PRKCE|PRKD1|MAPK1|MAPK8|RORA|RXRA|SYK|TNF|NR4A3|AKR1C3|NR1H4|ADAMTS13|KLRK1|KDM4C|PTPN22|NDUFA13|KDM3A|HAVCR2	-28	MyList
GO Biological Processes	19	GO:0030335	positive regulation of cell migration	19_GO:0040011 locomotion	-31	7.6	18	30284	600	364	55	15	1.9	387|472|841|1277|1545|1956|1969|2041|2043|2048|2155|2316|2321|2896|3082|3309|3312|3383|3554|3576|3579|3630|3685|3688|3690|3791|3912|3918|4193|4233|4249|4313|4318|4323|4916|5154|5156|5159|5328|5340|5578|5581|5587|5594|5788|6868|7046|7124|7422|8013|8828|8829|9510|23411|51561	RHOA|ATM|CASP8|COL1A1|CYP1B1|EGFR|EPHA2|EPHA1|EPHA4|EPHB2|F7|FLNA|FLT1|GRN|HGF|HSPA5|HSPA8|ICAM1|IL1R1|CXCL8|CXCR2|INS|ITGAV|ITGB1|ITGB3|KDR|LAMB1|LAMC2|MDM2|MET|MGAT5|MMP2|MMP9|MMP14|NTRK3|PDGFA|PDGFRA|PDGFRB|PLAU|PLG|PRKCA|PRKCE|PRKD1|MAPK1|PTPRC|ADAM17|TGFBR1|TNF|VEGFA|NR4A3|NRP2|NRP1|ADAMTS1|SIRT1|IL23A	-28	MyList
GO Biological Processes	19	GO:0048009	insulin-like growth factor receptor signaling pathway	19_GO:0050896 response to stimulus	-31	28	27	30284	81	364	27	7.4	1.4	780|1291|1956|1969|2041|2042|2043|2044|2045|2047|2048|2049|2050|2064|2321|3481|3791|4233|4914|4915|4916|5156|5159|5290|5594|5894|6464	DDR1|COL6A1|EGFR|EPHA2|EPHA1|EPHA3|EPHA4|EPHA5|EPHA7|EPHB1|EPHB2|EPHB3|EPHB4|ERBB2|FLT1|IGF2|KDR|MET|NTRK1|NTRK2|NTRK3|PDGFRA|PDGFRB|PIK3CA|MAPK1|RAF1|SHC1	-28	MyList
GO Biological Processes	19	GO:0019221	cytokine-mediated signaling pathway	19_GO:0050896 response to stimulus	-31	9.3	19	30284	431	364	48	13	1.8	329|780|1147|1511|1956|1958|1969|2041|2042|2043|2044|2045|2047|2048|2049|2050|2064|2321|3439|3440|3442|3443|3445|3446|3447|3448|3451|3551|3554|3577|3579|3593|3624|3791|4233|4914|4915|4916|5156|5159|5196|5894|6850|7124|7157|8809|23411|23765	BIRC2|DDR1|CHUK|CTSG|EGFR|EGR1|EPHA2|EPHA1|EPHA3|EPHA4|EPHA5|EPHA7|EPHB1|EPHB2|EPHB3|EPHB4|ERBB2|FLT1|IFNA1|IFNA2|IFNA5|IFNA6|IFNA8|IFNA10|IFNA13|IFNA14|IFNA17|IKBKB|IL1R1|CXCR1|CXCR2|IL12B|INHBA|KDR|MET|NTRK1|NTRK2|NTRK3|PDGFRA|PDGFRB|PF4|RAF1|SYK|TNF|TP53|IL18R1|SIRT1|IL17RA	-28	MyList
GO Biological Processes	19	GO:0035924	cellular response to vascular endothelial growth factor stimulus	19_GO:0050896 response to stimulus	-31	25	26	30284	93	364	28	7.7	1.4	780|1432|1956|1969|2041|2042|2043|2044|2045|2047|2048|2049|2050|2064|2321|3164|3791|4233|4914|4915|4916|5156|5159|5290|5587|7422|8828|8829	DDR1|MAPK14|EGFR|EPHA2|EPHA1|EPHA3|EPHA4|EPHA5|EPHA7|EPHB1|EPHB2|EPHB3|EPHB4|ERBB2|FLT1|NR4A1|KDR|MET|NTRK1|NTRK2|NTRK3|PDGFRA|PDGFRB|PIK3CA|PRKD1|VEGFA|NRP2|NRP1	-28	MyList
GO Biological Processes	19	GO:0009410	response to xenobiotic stimulus	19_GO:0050896 response to stimulus	-31	9.1	19	30284	437	364	48	13	1.8	19|135|148|545|673|983|1027|1147|1277|1291|1543|1544|1545|1548|1551|1555|1557|1558|1559|1565|1571|1576|1577|1645|1956|3172|3690|3757|3784|3932|4129|4193|4313|4535|4914|5141|5579|5888|6095|6622|6868|7124|7150|7157|7298|10057|80781|120227	ABCA1|ADORA2A|ADRA1A|ATR|BRAF|CDK1|CDKN1B|CHUK|COL1A1|COL6A1|CYP1A1|CYP1A2|CYP1B1|CYP2A6|CYP3A7|CYP2B6|CYP2C19|CYP2C8|CYP2C9|CYP2D6|CYP2E1|CYP3A4|CYP3A5|AKR1C1|EGFR|HNF4A|ITGB3|KCNH2|KCNQ1|LCK|MAOB|MDM2|MMP2|ND1|NTRK1|PDE4A|PRKCB|RAD51|RORA|SNCA|ADAM17|TNF|TOP1|TP53|TYMS|ABCC5|COL18A1|CYP2R1	-28	MyList
GO Biological Processes	19	GO:0038084	vascular endothelial growth factor signaling pathway	19_GO:0050896 response to stimulus	-31	32	28	30284	65	364	25	6.9	1.3	780|1956|1969|2041|2042|2043|2044|2045|2047|2048|2049|2050|2064|2321|3791|4233|4914|4915|4916|5156|5159|5290|7422|8828|8829	DDR1|EGFR|EPHA2|EPHA1|EPHA3|EPHA4|EPHA5|EPHA7|EPHB1|EPHB2|EPHB3|EPHB4|ERBB2|FLT1|KDR|MET|NTRK1|NTRK2|NTRK3|PDGFRA|PDGFRB|PIK3CA|VEGFA|NRP2|NRP1	-28	MyList
GO Biological Processes	19	GO:0048008	platelet-derived growth factor receptor signaling pathway	19_GO:0050896 response to stimulus	-30	26	26	30284	85	364	27	7.4	1.4	780|1956|1969|2041|2042|2043|2044|2045|2047|2048|2049|2050|2064|2321|3690|3791|4233|4914|4915|4916|5154|5156|5159|5327|7422|8013|8829	DDR1|EGFR|EPHA2|EPHA1|EPHA3|EPHA4|EPHA5|EPHA7|EPHB1|EPHB2|EPHB3|EPHB4|ERBB2|FLT1|ITGB3|KDR|MET|NTRK1|NTRK2|NTRK3|PDGFA|PDGFRA|PDGFRB|PLAT|VEGFA|NR4A3|NRP1	-28	MyList
GO Biological Processes	19	GO:2000147	positive regulation of cell motility	19_GO:0040011 locomotion	-30	7.3	18	30284	630	364	55	15	1.9	387|472|841|1277|1545|1956|1969|2041|2043|2048|2155|2316|2321|2896|3082|3309|3312|3383|3554|3576|3579|3630|3685|3688|3690|3791|3912|3918|4193|4233|4249|4313|4318|4323|4916|5154|5156|5159|5328|5340|5578|5581|5587|5594|5788|6868|7046|7124|7422|8013|8828|8829|9510|23411|51561	RHOA|ATM|CASP8|COL1A1|CYP1B1|EGFR|EPHA2|EPHA1|EPHA4|EPHB2|F7|FLNA|FLT1|GRN|HGF|HSPA5|HSPA8|ICAM1|IL1R1|CXCL8|CXCR2|INS|ITGAV|ITGB1|ITGB3|KDR|LAMB1|LAMC2|MDM2|MET|MGAT5|MMP2|MMP9|MMP14|NTRK3|PDGFA|PDGFRA|PDGFRB|PLAU|PLG|PRKCA|PRKCE|PRKD1|MAPK1|PTPRC|ADAM17|TGFBR1|TNF|VEGFA|NR4A3|NRP2|NRP1|ADAMTS1|SIRT1|IL23A	-27	MyList
GO Biological Processes	19	GO:0046649	lymphocyte activation	19_GO:0002376 immune system process	-30	8.3	18	30284	504	364	50	14	1.8	387|472|673|841|931|1803|1958|2033|2047|2048|2064|2214|3105|3383|3439|3440|3442|3443|3445|3446|3447|3448|3451|3593|3630|3683|3688|3702|3821|3932|4627|4914|5052|5579|5580|5588|5788|6095|6482|6850|6868|7157|8451|8654|8809|9978|22914|26191|51561|100507436	RHOA|ATM|BRAF|CASP8|MS4A1|DPP4|EGR1|EP300|EPHB1|EPHB2|ERBB2|FCGR3A|HLA-A|ICAM1|IFNA1|IFNA2|IFNA5|IFNA6|IFNA8|IFNA10|IFNA13|IFNA14|IFNA17|IL12B|INS|ITGAL|ITGB1|ITK|KLRC1|LCK|MYH9|NTRK1|PRDX1|PRKCB|PRKCD|PRKCQ|PTPRC|RORA|ST3GAL1|SYK|ADAM17|TP53|CUL4A|PDE5A|IL18R1|RBX1|KLRK1|PTPN22|IL23A|MICA	-27	MyList
GO Biological Processes	19	GO:0001568	blood vessel development	19_GO:0032502 developmental process	-30	7.9	18	30284	534	364	51	14	1.8	290|841|1277|1278|1281|1282|1284|1289|1432|1545|1909|1942|1958|1969|2028|2047|2048|2049|2050|2316|2321|3164|3576|3685|3688|3690|3791|4193|4313|4323|4627|4915|5154|5156|5159|5290|5578|5587|5594|6095|6464|6850|7026|7046|7422|8828|8829|10855|23411|80781|284217	ANPEP|CASP8|COL1A1|COL1A2|COL3A1|COL4A1|COL4A2|COL5A1|MAPK14|CYP1B1|EDNRA|EFNA1|EGR1|EPHA2|ENPEP|EPHB1|EPHB2|EPHB3|EPHB4|FLNA|FLT1|NR4A1|CXCL8|ITGAV|ITGB1|ITGB3|KDR|MDM2|MMP2|MMP14|MYH9|NTRK2|PDGFA|PDGFRA|PDGFRB|PIK3CA|PRKCA|PRKD1|MAPK1|RORA|SHC1|SYK|NR2F2|TGFBR1|VEGFA|NRP2|NRP1|HPSE|SIRT1|COL18A1|LAMA1	-27	MyList
GO Biological Processes	19	GO:0040017	positive regulation of locomotion	19_GO:0040011 locomotion	-30	7.1	17	30284	646	364	55	15	1.9	387|472|841|1277|1545|1956|1969|2041|2043|2048|2155|2316|2321|2896|3082|3309|3312|3383|3554|3576|3579|3630|3685|3688|3690|3791|3912|3918|4193|4233|4249|4313|4318|4323|4916|5154|5156|5159|5328|5340|5578|5581|5587|5594|5788|6868|7046|7124|7422|8013|8828|8829|9510|23411|51561	RHOA|ATM|CASP8|COL1A1|CYP1B1|EGFR|EPHA2|EPHA1|EPHA4|EPHB2|F7|FLNA|FLT1|GRN|HGF|HSPA5|HSPA8|ICAM1|IL1R1|CXCL8|CXCR2|INS|ITGAV|ITGB1|ITGB3|KDR|LAMB1|LAMC2|MDM2|MET|MGAT5|MMP2|MMP9|MMP14|NTRK3|PDGFA|PDGFRA|PDGFRB|PLAU|PLG|PRKCA|PRKCE|PRKD1|MAPK1|PTPRC|ADAM17|TGFBR1|TNF|VEGFA|NR4A3|NRP2|NRP1|ADAMTS1|SIRT1|IL23A	-27	MyList
GO Biological Processes	19	GO:0008286	insulin receptor signaling pathway	19_GO:0050896 response to stimulus	-29	21	24	30284	115	364	29	8	1.4	780|1291|1956|1969|2041|2042|2043|2044|2045|2047|2048|2049|2050|2064|2321|2932|3481|3630|3791|4233|4914|4915|4916|5156|5159|5290|5594|5894|6464	DDR1|COL6A1|EGFR|EPHA2|EPHA1|EPHA3|EPHA4|EPHA5|EPHA7|EPHB1|EPHB2|EPHB3|EPHB4|ERBB2|FLT1|GSK3B|IGF2|INS|KDR|MET|NTRK1|NTRK2|NTRK3|PDGFRA|PDGFRB|PIK3CA|MAPK1|RAF1|SHC1	-27	MyList
GO Biological Processes	19	GO:0048012	hepatocyte growth factor receptor signaling pathway	19_GO:0050896 response to stimulus	-29	34	27	30284	56	364	23	6.3	1.3	780|1956|1969|2041|2042|2043|2044|2045|2047|2048|2049|2050|2064|2321|3082|3791|4233|4914|4915|4916|5156|5159|8829	DDR1|EGFR|EPHA2|EPHA1|EPHA3|EPHA4|EPHA5|EPHA7|EPHB1|EPHB2|EPHB3|EPHB4|ERBB2|FLT1|HGF|KDR|MET|NTRK1|NTRK2|NTRK3|PDGFRA|PDGFRB|NRP1	-26	MyList
GO Biological Processes	19	GO:0042325	regulation of phosphorylation	19_GO:0050789 regulation of biological process	-29	6.7	17	30284	694	364	56	15	1.9	369|387|673|1027|1029|1845|1917|1942|1956|1991|2041|2043|2045|2048|2064|2147|2321|3192|3486|3551|3624|3630|3689|3690|3791|4057|4318|4361|4878|4914|4915|4916|5144|5154|5159|5292|5329|5478|5580|5590|5594|5788|5894|6622|6850|6868|7026|7124|7157|7422|8829|9052|22974|23411|26191|51347	ARAF|RHOA|BRAF|CDKN1B|CDKN2A|DUSP3|EEF1A2|EFNA1|EGFR|ELANE|EPHA1|EPHA4|EPHA7|EPHB2|ERBB2|F2|FLT1|HNRNPU|IGFBP3|IKBKB|INHBA|INS|ITGB2|ITGB3|KDR|LTF|MMP9|MRE11|NPPA|NTRK1|NTRK2|NTRK3|PDE4D|PDGFA|PDGFRB|PIM1|PLAUR|PPIA|PRKCD|PRKCZ|MAPK1|PTPRC|RAF1|SNCA|SYK|ADAM17|NR2F2|TNF|TP53|VEGFA|NRP1|GPRC5A|TPX2|SIRT1|PTPN22|TAOK3	-26	MyList
GO Biological Processes	19	GO:0001944	vasculature development	19_GO:0032502 developmental process	-29	7.6	17	30284	556	364	51	14	1.8	290|841|1277|1278|1281|1282|1284|1289|1432|1545|1909|1942|1958|1969|2028|2047|2048|2049|2050|2316|2321|3164|3576|3685|3688|3690|3791|4193|4313|4323|4627|4915|5154|5156|5159|5290|5578|5587|5594|6095|6464|6850|7026|7046|7422|8828|8829|10855|23411|80781|284217	ANPEP|CASP8|COL1A1|COL1A2|COL3A1|COL4A1|COL4A2|COL5A1|MAPK14|CYP1B1|EDNRA|EFNA1|EGR1|EPHA2|ENPEP|EPHB1|EPHB2|EPHB3|EPHB4|FLNA|FLT1|NR4A1|CXCL8|ITGAV|ITGB1|ITGB3|KDR|MDM2|MMP2|MMP14|MYH9|NTRK2|PDGFA|PDGFRA|PDGFRB|PIK3CA|PRKCA|PRKD1|MAPK1|RORA|SHC1|SYK|NR2F2|TGFBR1|VEGFA|NRP2|NRP1|HPSE|SIRT1|COL18A1|LAMA1	-26	MyList
GO Biological Processes	19	GO:0035790	platelet-derived growth factor receptor-alpha signaling pathway	19_GO:0050896 response to stimulus	-29	37	28	30284	50	364	22	6	1.2	780|1956|1969|2041|2042|2043|2044|2045|2047|2048|2049|2050|2064|2321|3791|4233|4914|4915|4916|5154|5156|5159	DDR1|EGFR|EPHA2|EPHA1|EPHA3|EPHA4|EPHA5|EPHA7|EPHB1|EPHB2|EPHB3|EPHB4|ERBB2|FLT1|KDR|MET|NTRK1|NTRK2|NTRK3|PDGFA|PDGFRA|PDGFRB	-26	MyList
GO Biological Processes	19	GO:0009611	response to wounding	19_GO:0050896 response to stimulus	-28	8.5	18	30284	448	364	46	13	1.7	135|387|780|983|1281|1289|1291|1432|1511|1909|2064|2147|2155|2162|2243|2316|2717|3172|3630|3685|3688|3690|3791|3932|4313|4627|4914|5154|5156|5196|5290|5327|5328|5329|5340|5478|5894|6790|6850|6868|7046|7124|7422|8829|10855|11093	ADORA2A|RHOA|DDR1|CDK1|COL3A1|COL5A1|COL6A1|MAPK14|CTSG|EDNRA|ERBB2|F2|F7|F13A1|FGA|FLNA|GLA|HNF4A|INS|ITGAV|ITGB1|ITGB3|KDR|LCK|MMP2|MYH9|NTRK1|PDGFA|PDGFRA|PF4|PIK3CA|PLAT|PLAU|PLAUR|PLG|PPIA|RAF1|AURKA|SYK|ADAM17|TGFBR1|TNF|VEGFA|NRP1|HPSE|ADAMTS13	-26	MyList
GO Biological Processes	19	GO:0043408	regulation of MAPK cascade	19_GO:0050896 response to stimulus	-28	6.8	17	30284	662	364	54	15	1.9	147|148|331|673|1845|1942|1956|1969|1991|2043|2045|2047|2048|2064|2243|2321|3082|3156|3358|3383|3481|3486|3624|3630|3672|3690|3791|4878|4914|4915|4916|5052|5154|5156|5159|5320|5478|5578|5580|5581|5590|5594|5788|5894|6464|6850|7124|7422|8622|8829|26191|51347|59272|84868	ADRA1B|ADRA1A|XIAP|BRAF|DUSP3|EFNA1|EGFR|EPHA2|ELANE|EPHA4|EPHA7|EPHB1|EPHB2|ERBB2|FGA|FLT1|HGF|HMGCR|HTR2C|ICAM1|IGF2|IGFBP3|INHBA|INS|ITGA1|ITGB3|KDR|NPPA|NTRK1|NTRK2|NTRK3|PRDX1|PDGFA|PDGFRA|PDGFRB|PLA2G2A|PPIA|PRKCA|PRKCD|PRKCE|PRKCZ|MAPK1|PTPRC|RAF1|SHC1|SYK|TNF|VEGFA|PDE8B|NRP1|PTPN22|TAOK3|ACE2|HAVCR2	-25	MyList
GO Biological Processes	19	GO:0048010	vascular endothelial growth factor receptor signaling pathway	19_GO:0050896 response to stimulus	-28	26	25	30284	80	364	25	6.9	1.3	780|1432|1956|1969|2041|2042|2043|2044|2045|2047|2048|2049|2050|2064|2321|3791|4233|4914|4915|4916|5156|5159|5587|7422|8829	DDR1|MAPK14|EGFR|EPHA2|EPHA1|EPHA3|EPHA4|EPHA5|EPHA7|EPHB1|EPHB2|EPHB3|EPHB4|ERBB2|FLT1|KDR|MET|NTRK1|NTRK2|NTRK3|PDGFRA|PDGFRB|PRKD1|VEGFA|NRP1	-25	MyList
GO Biological Processes	19	GO:0035239	tube morphogenesis	19_GO:0032502 developmental process	-28	6.6	16	30284	694	364	55	15	1.9	290|387|780|841|1281|1282|1284|1432|1545|1909|1942|1956|1969|2028|2043|2045|2047|2048|2049|2050|2099|2316|2321|3164|3576|3579|3685|3688|3690|3791|3911|4233|4313|4323|4627|4915|5154|5156|5159|5290|5578|5587|5898|6095|6464|6850|7026|7046|7422|8828|8829|10855|23411|80781|284217	ANPEP|RHOA|DDR1|CASP8|COL3A1|COL4A1|COL4A2|MAPK14|CYP1B1|EDNRA|EFNA1|EGFR|EPHA2|ENPEP|EPHA4|EPHA7|EPHB1|EPHB2|EPHB3|EPHB4|ESR1|FLNA|FLT1|NR4A1|CXCL8|CXCR2|ITGAV|ITGB1|ITGB3|KDR|LAMA5|MET|MMP2|MMP14|MYH9|NTRK2|PDGFA|PDGFRA|PDGFRB|PIK3CA|PRKCA|PRKD1|RALA|RORA|SHC1|SYK|NR2F2|TGFBR1|VEGFA|NRP2|NRP1|HPSE|SIRT1|COL18A1|LAMA1	-25	MyList
GO Biological Processes	19	GO:0001525	angiogenesis	19_GO:0032502 developmental process	-28	9.8	18	30284	347	364	41	11	1.7	290|841|1282|1284|1432|1545|1909|1942|1969|2028|2047|2048|2049|2050|2316|2321|3164|3576|3685|3688|3690|3791|4313|4323|4627|5154|5156|5159|5290|5578|5587|6095|6464|6850|7046|7422|8828|8829|10855|23411|80781	ANPEP|CASP8|COL4A1|COL4A2|MAPK14|CYP1B1|EDNRA|EFNA1|EPHA2|ENPEP|EPHB1|EPHB2|EPHB3|EPHB4|FLNA|FLT1|NR4A1|CXCL8|ITGAV|ITGB1|ITGB3|KDR|MMP2|MMP14|MYH9|PDGFA|PDGFRA|PDGFRB|PIK3CA|PRKCA|PRKD1|RORA|SHC1|SYK|TGFBR1|VEGFA|NRP2|NRP1|HPSE|SIRT1|COL18A1	-25	MyList
GO Biological Processes	19	GO:0048514	blood vessel morphogenesis	19_GO:0032502 developmental process	-28	8.5	17	30284	441	364	45	12	1.7	290|841|1281|1282|1284|1432|1545|1909|1942|1969|2028|2047|2048|2049|2050|2316|2321|3164|3576|3685|3688|3690|3791|4313|4323|4627|4915|5154|5156|5159|5290|5578|5587|6095|6464|6850|7026|7046|7422|8828|8829|10855|23411|80781|284217	ANPEP|CASP8|COL3A1|COL4A1|COL4A2|MAPK14|CYP1B1|EDNRA|EFNA1|EPHA2|ENPEP|EPHB1|EPHB2|EPHB3|EPHB4|FLNA|FLT1|NR4A1|CXCL8|ITGAV|ITGB1|ITGB3|KDR|MMP2|MMP14|MYH9|NTRK2|PDGFA|PDGFRA|PDGFRB|PIK3CA|PRKCA|PRKD1|RORA|SHC1|SYK|NR2F2|TGFBR1|VEGFA|NRP2|NRP1|HPSE|SIRT1|COL18A1|LAMA1	-25	MyList
GO Biological Processes	19	GO:0032868	response to insulin	19_GO:0050896 response to stimulus	-27	11	19	30284	268	364	37	10	1.6	780|1277|1291|1432|1956|1958|1969|2041|2042|2043|2044|2045|2047|2048|2049|2050|2064|2321|2932|3481|3630|3784|3791|4233|4914|4915|4916|5156|5159|5290|5584|5590|5594|5894|6272|6464|23411	DDR1|COL1A1|COL6A1|MAPK14|EGFR|EGR1|EPHA2|EPHA1|EPHA3|EPHA4|EPHA5|EPHA7|EPHB1|EPHB2|EPHB3|EPHB4|ERBB2|FLT1|GSK3B|IGF2|INS|KCNQ1|KDR|MET|NTRK1|NTRK2|NTRK3|PDGFRA|PDGFRB|PIK3CA|PRKCI|PRKCZ|MAPK1|RAF1|SORT1|SHC1|SIRT1	-25	MyList
GO Biological Processes	19	GO:0035791	platelet-derived growth factor receptor-beta signaling pathway	19_GO:0050896 response to stimulus	-27	33	26	30284	56	364	22	6	1.2	780|1956|1969|2041|2042|2043|2044|2045|2047|2048|2049|2050|2064|2321|3791|4233|4914|4915|4916|5154|5156|5159	DDR1|EGFR|EPHA2|EPHA1|EPHA3|EPHA4|EPHA5|EPHA7|EPHB1|EPHB2|EPHB3|EPHB4|ERBB2|FLT1|KDR|MET|NTRK1|NTRK2|NTRK3|PDGFA|PDGFRA|PDGFRB	-25	MyList
GO Biological Processes	19	GO:0036323	vascular endothelial growth factor receptor-1 signaling pathway	19_GO:0050896 response to stimulus	-27	36	27	30284	49	364	21	5.8	1.2	780|1956|1969|2041|2042|2043|2044|2045|2047|2048|2049|2050|2064|2321|3791|4233|4914|4915|4916|5156|5159	DDR1|EGFR|EPHA2|EPHA1|EPHA3|EPHA4|EPHA5|EPHA7|EPHB1|EPHB2|EPHB3|EPHB4|ERBB2|FLT1|KDR|MET|NTRK1|NTRK2|NTRK3|PDGFRA|PDGFRB	-25	MyList
GO Biological Processes	19	GO:0071363	cellular response to growth factor stimulus	19_GO:0050896 response to stimulus	-27	7.5	17	30284	530	364	48	13	1.8	673|780|890|1277|1278|1280|1281|1284|1432|1845|1915|1956|1958|1969|2041|2042|2043|2044|2045|2047|2048|2049|2050|2064|2321|3082|3164|3576|3690|3791|4193|4233|4914|4915|4916|5156|5159|5290|5587|5894|6272|6464|7046|7157|7422|8828|8829|23411	BRAF|DDR1|CCNA2|COL1A1|COL1A2|COL2A1|COL3A1|COL4A2|MAPK14|DUSP3|EEF1A1|EGFR|EGR1|EPHA2|EPHA1|EPHA3|EPHA4|EPHA5|EPHA7|EPHB1|EPHB2|EPHB3|EPHB4|ERBB2|FLT1|HGF|NR4A1|CXCL8|ITGB3|KDR|MDM2|MET|NTRK1|NTRK2|NTRK3|PDGFRA|PDGFRB|PIK3CA|PRKD1|RAF1|SORT1|SHC1|TGFBR1|TP53|VEGFA|NRP2|NRP1|SIRT1	-24	MyList
GO Biological Processes	19	GO:0001932	regulation of protein phosphorylation	19_GO:0050789 regulation of biological process	-27	6.7	16	30284	644	364	52	14	1.8	369|387|673|1027|1029|1845|1942|1956|1991|2041|2043|2045|2048|2064|2147|2321|3486|3630|3689|3690|3791|4057|4318|4361|4878|4914|4915|4916|5144|5154|5159|5292|5329|5478|5580|5590|5594|5788|5894|6622|6850|6868|7026|7124|7157|7422|8829|9052|22974|23411|26191|51347	ARAF|RHOA|BRAF|CDKN1B|CDKN2A|DUSP3|EFNA1|EGFR|ELANE|EPHA1|EPHA4|EPHA7|EPHB2|ERBB2|F2|FLT1|IGFBP3|INS|ITGB2|ITGB3|KDR|LTF|MMP9|MRE11|NPPA|NTRK1|NTRK2|NTRK3|PDE4D|PDGFA|PDGFRB|PIM1|PLAUR|PPIA|PRKCD|PRKCZ|MAPK1|PTPRC|RAF1|SNCA|SYK|ADAM17|NR2F2|TNF|TP53|VEGFA|NRP1|GPRC5A|TPX2|SIRT1|PTPN22|TAOK3	-24	MyList
GO Biological Processes	19	GO:0032103	positive regulation of response to external stimulus	19_GO:0048518 positive regulation of biological process	-27	7.1	16	30284	588	364	50	14	1.8	185|331|673|834|839|1147|2033|2147|2155|2167|2316|2896|3303|3304|3551|3576|3579|3593|3791|3821|4057|4233|4317|4916|5156|5159|5320|5327|5328|5340|5578|5581|5587|5594|5599|5733|6622|6850|6868|7124|7422|8829|9971|10614|22914|23765|26191|51561|79184|84868	AGTR1|XIAP|BRAF|CASP1|CASP6|CHUK|EP300|F2|F7|FABP4|FLNA|GRN|HSPA1A|HSPA1B|IKBKB|CXCL8|CXCR2|IL12B|KDR|KLRC1|LTF|MET|MMP8|NTRK3|PDGFRA|PDGFRB|PLA2G2A|PLAT|PLAU|PLG|PRKCA|PRKCE|PRKD1|MAPK1|MAPK8|PTGER3|SNCA|SYK|ADAM17|TNF|VEGFA|NRP1|NR1H4|HEXIM1|KLRK1|IL17RA|PTPN22|IL23A|BRCC3|HAVCR2	-24	MyList
GO Biological Processes	19	GO:0070848	response to growth factor	19_GO:0050896 response to stimulus	-27	7.3	17	30284	562	364	49	13	1.8	673|780|890|1277|1278|1280|1281|1284|1432|1845|1915|1956|1958|1969|2041|2042|2043|2044|2045|2047|2048|2049|2050|2064|2321|3082|3164|3576|3690|3791|4193|4233|4914|4915|4916|5156|5159|5290|5587|5594|5894|6272|6464|7046|7157|7422|8828|8829|23411	BRAF|DDR1|CCNA2|COL1A1|COL1A2|COL2A1|COL3A1|COL4A2|MAPK14|DUSP3|EEF1A1|EGFR|EGR1|EPHA2|EPHA1|EPHA3|EPHA4|EPHA5|EPHA7|EPHB1|EPHB2|EPHB3|EPHB4|ERBB2|FLT1|HGF|NR4A1|CXCL8|ITGB3|KDR|MDM2|MET|NTRK1|NTRK2|NTRK3|PDGFRA|PDGFRB|PIK3CA|PRKD1|MAPK1|RAF1|SORT1|SHC1|TGFBR1|TP53|VEGFA|NRP2|NRP1|SIRT1	-24	MyList
GO Biological Processes	19	GO:0036005	response to macrophage colony-stimulating factor	19_GO:0050896 response to stimulus	-27	31	25	30284	59	364	22	6	1.2	780|1956|1969|2041|2042|2043|2044|2045|2047|2048|2049|2050|2064|2321|3791|4233|4914|4915|4916|5156|5159|7124	DDR1|EGFR|EPHA2|EPHA1|EPHA3|EPHA4|EPHA5|EPHA7|EPHB1|EPHB2|EPHB3|EPHB4|ERBB2|FLT1|KDR|MET|NTRK1|NTRK2|NTRK3|PDGFRA|PDGFRB|TNF	-24	MyList
GO Biological Processes	19	GO:0038109	Kit signaling pathway	19_GO:0050896 response to stimulus	-27	34	26	30284	51	364	21	5.8	1.2	780|1956|1969|2041|2042|2043|2044|2045|2047|2048|2049|2050|2064|2321|3791|4233|4914|4915|4916|5156|5159	DDR1|EGFR|EPHA2|EPHA1|EPHA3|EPHA4|EPHA5|EPHA7|EPHB1|EPHB2|EPHB3|EPHB4|ERBB2|FLT1|KDR|MET|NTRK1|NTRK2|NTRK3|PDGFRA|PDGFRB	-24	MyList
GO Biological Processes	19	GO:0036215	response to stem cell factor	19_GO:0050896 response to stimulus	-27	34	26	30284	51	364	21	5.8	1.2	780|1956|1969|2041|2042|2043|2044|2045|2047|2048|2049|2050|2064|2321|3791|4233|4914|4915|4916|5156|5159	DDR1|EGFR|EPHA2|EPHA1|EPHA3|EPHA4|EPHA5|EPHA7|EPHB1|EPHB2|EPHB3|EPHB4|ERBB2|FLT1|KDR|MET|NTRK1|NTRK2|NTRK3|PDGFRA|PDGFRB	-24	MyList
GO Biological Processes	19	GO:0036216	cellular response to stem cell factor stimulus	19_GO:0050896 response to stimulus	-27	34	26	30284	51	364	21	5.8	1.2	780|1956|1969|2041|2042|2043|2044|2045|2047|2048|2049|2050|2064|2321|3791|4233|4914|4915|4916|5156|5159	DDR1|EGFR|EPHA2|EPHA1|EPHA3|EPHA4|EPHA5|EPHA7|EPHB1|EPHB2|EPHB3|EPHB4|ERBB2|FLT1|KDR|MET|NTRK1|NTRK2|NTRK3|PDGFRA|PDGFRB	-24	MyList
GO Biological Processes	19	GO:0038145	macrophage colony-stimulating factor signaling pathway	19_GO:0050896 response to stimulus	-27	34	26	30284	51	364	21	5.8	1.2	780|1956|1969|2041|2042|2043|2044|2045|2047|2048|2049|2050|2064|2321|3791|4233|4914|4915|4916|5156|5159	DDR1|EGFR|EPHA2|EPHA1|EPHA3|EPHA4|EPHA5|EPHA7|EPHB1|EPHB2|EPHB3|EPHB4|ERBB2|FLT1|KDR|MET|NTRK1|NTRK2|NTRK3|PDGFRA|PDGFRB	-24	MyList
GO Biological Processes	19	GO:0031547	brain-derived neurotrophic factor receptor signaling pathway	19_GO:0050896 response to stimulus	-26	33	26	30284	53	364	21	5.8	1.2	780|1956|1969|2041|2042|2043|2044|2045|2047|2048|2049|2050|2064|2321|3791|4233|4914|4915|4916|5156|5159	DDR1|EGFR|EPHA2|EPHA1|EPHA3|EPHA4|EPHA5|EPHA7|EPHB1|EPHB2|EPHB3|EPHB4|ERBB2|FLT1|KDR|MET|NTRK1|NTRK2|NTRK3|PDGFRA|PDGFRB	-24	MyList
GO Biological Processes	19	GO:0048013	ephrin receptor signaling pathway	19_GO:0050896 response to stimulus	-26	24	23	30284	83	364	24	6.6	1.3	780|1942|1956|1969|2042|2043|2044|2045|2047|2048|2049|2050|2051|2064|2321|3791|4233|4313|4318|4914|4915|4916|5156|5159	DDR1|EFNA1|EGFR|EPHA2|EPHA3|EPHA4|EPHA5|EPHA7|EPHB1|EPHB2|EPHB3|EPHB4|EPHB6|ERBB2|FLT1|KDR|MET|MMP2|MMP9|NTRK1|NTRK2|NTRK3|PDGFRA|PDGFRB	-24	MyList
GO Biological Processes	19	GO:0018193	peptidyl-amino acid modification	19_GO:0009987 cellular process	-26	9.2	17	30284	361	364	40	11	1.6	335|472|545|780|983|1017|1020|1029|1432|1956|2033|2041|2042|2043|2048|2064|2321|2932|3551|3791|3932|4193|4914|5156|5159|5478|5578|5580|5581|5587|5590|5594|5599|6790|6850|7046|7150|10783|10988|23411	APOA1|ATM|ATR|DDR1|CDK1|CDK2|CDK5|CDKN2A|MAPK14|EGFR|EP300|EPHA1|EPHA3|EPHA4|EPHB2|ERBB2|FLT1|GSK3B|IKBKB|KDR|LCK|MDM2|NTRK1|PDGFRA|PDGFRB|PPIA|PRKCA|PRKCD|PRKCE|PRKD1|PRKCZ|MAPK1|MAPK8|AURKA|SYK|TGFBR1|TOP1|NEK6|METAP2|SIRT1	-23	MyList
GO Biological Processes	19	GO:0036006	cellular response to macrophage colony-stimulating factor stimulus	19_GO:0050896 response to stimulus	-26	32	25	30284	55	364	21	5.8	1.2	780|1956|1969|2041|2042|2043|2044|2045|2047|2048|2049|2050|2064|2321|3791|4233|4914|4915|4916|5156|5159	DDR1|EGFR|EPHA2|EPHA1|EPHA3|EPHA4|EPHA5|EPHA7|EPHB1|EPHB2|EPHB3|EPHB4|ERBB2|FLT1|KDR|MET|NTRK1|NTRK2|NTRK3|PDGFRA|PDGFRB	-23	MyList
GO Biological Processes	19	GO:0040011	locomotion	19_GO:0040011 locomotion	-26	9.1	17	30284	364	364	40	11	1.6	185|335|387|1291|1432|1511|1803|1910|1969|2033|2045|2047|2321|3082|3164|3576|3577|3579|3672|3685|3689|3690|4233|4313|5154|5156|5159|5196|5328|5329|5478|5580|5588|5594|5898|6850|7422|8828|8829|23765	AGTR1|APOA1|RHOA|COL6A1|MAPK14|CTSG|DPP4|EDNRB|EPHA2|EP300|EPHA7|EPHB1|FLT1|HGF|NR4A1|CXCL8|CXCR1|CXCR2|ITGA1|ITGAV|ITGB2|ITGB3|MET|MMP2|PDGFA|PDGFRA|PDGFRB|PF4|PLAU|PLAUR|PPIA|PRKCD|PRKCQ|MAPK1|RALA|SYK|VEGFA|NRP2|NRP1|IL17RA	-23	MyList
GO Biological Processes	19	GO:0031401	positive regulation of protein modification process	19_GO:0048518 positive regulation of biological process	-25	7	16	30284	574	364	48	13	1.8	329|331|369|387|673|1029|1942|1956|1958|1991|2043|2064|2147|2321|2932|3309|3630|3690|3791|4057|4318|4361|4914|4915|4916|5154|5159|5292|5329|5478|5580|5594|5788|5894|6500|6502|6622|6850|6868|7124|7157|7422|8829|9978|22974|23411|26191|51347	BIRC2|XIAP|ARAF|RHOA|BRAF|CDKN2A|EFNA1|EGFR|EGR1|ELANE|EPHA4|ERBB2|F2|FLT1|GSK3B|HSPA5|INS|ITGB3|KDR|LTF|MMP9|MRE11|NTRK1|NTRK2|NTRK3|PDGFA|PDGFRB|PIM1|PLAUR|PPIA|PRKCD|MAPK1|PTPRC|RAF1|SKP1|SKP2|SNCA|SYK|ADAM17|TNF|TP53|VEGFA|NRP1|RBX1|TPX2|SIRT1|PTPN22|TAOK3	-23	MyList
GO Biological Processes	19	GO:0038127	ERBB signaling pathway	19_GO:0050896 response to stimulus	-25	19	21	30284	112	364	26	7.1	1.3	673|780|1956|1969|2041|2042|2043|2044|2045|2047|2048|2049|2050|2064|2321|3791|4233|4914|4915|4916|5156|5159|5290|5594|5894|6464	BRAF|DDR1|EGFR|EPHA2|EPHA1|EPHA3|EPHA4|EPHA5|EPHA7|EPHB1|EPHB2|EPHB3|EPHB4|ERBB2|FLT1|KDR|MET|NTRK1|NTRK2|NTRK3|PDGFRA|PDGFRB|PIK3CA|MAPK1|RAF1|SHC1	-23	MyList
GO Biological Processes	19	GO:0042060	wound healing	19_GO:0050896 response to stimulus	-25	9.4	17	30284	335	364	38	10	1.6	135|387|780|1281|1289|1432|1511|2064|2147|2155|2162|2243|2316|2717|3172|3630|3685|3688|3690|3791|3932|4627|5154|5156|5196|5290|5327|5328|5329|5340|5478|5894|6850|6868|7046|7422|10855|11093	ADORA2A|RHOA|DDR1|COL3A1|COL5A1|MAPK14|CTSG|ERBB2|F2|F7|F13A1|FGA|FLNA|GLA|HNF4A|INS|ITGAV|ITGB1|ITGB3|KDR|LCK|MYH9|PDGFA|PDGFRA|PF4|PIK3CA|PLAT|PLAU|PLAUR|PLG|PPIA|RAF1|SYK|ADAM17|TGFBR1|VEGFA|HPSE|ADAMTS13	-22	MyList
GO Biological Processes	19	GO:0032869	cellular response to insulin stimulus	19_GO:0050896 response to stimulus	-25	13	19	30284	198	364	31	8.5	1.5	780|1291|1956|1969|2041|2042|2043|2044|2045|2047|2048|2049|2050|2064|2321|2932|3481|3630|3791|4233|4914|4915|4916|5156|5159|5290|5584|5590|5594|5894|6464	DDR1|COL6A1|EGFR|EPHA2|EPHA1|EPHA3|EPHA4|EPHA5|EPHA7|EPHB1|EPHB2|EPHB3|EPHB4|ERBB2|FLT1|GSK3B|IGF2|INS|KDR|MET|NTRK1|NTRK2|NTRK3|PDGFRA|PDGFRB|PIK3CA|PRKCI|PRKCZ|MAPK1|RAF1|SHC1	-22	MyList
GO Biological Processes	19	GO:0006935	chemotaxis	19_GO:0040011 locomotion	-25	9.3	17	30284	341	364	38	10	1.6	185|335|387|1432|1511|1803|1910|1969|2045|2047|2321|3082|3164|3576|3577|3579|3672|3685|3689|3690|4233|4313|5154|5156|5159|5196|5328|5329|5478|5580|5588|5594|5898|6850|7422|8828|8829|23765	AGTR1|APOA1|RHOA|MAPK14|CTSG|DPP4|EDNRB|EPHA2|EPHA7|EPHB1|FLT1|HGF|NR4A1|CXCL8|CXCR1|CXCR2|ITGA1|ITGAV|ITGB2|ITGB3|MET|MMP2|PDGFA|PDGFRA|PDGFRB|PF4|PLAU|PLAUR|PPIA|PRKCD|PRKCQ|MAPK1|RALA|SYK|VEGFA|NRP2|NRP1|IL17RA	-22	MyList
GO Biological Processes	19	GO:0042330	taxis	19_GO:0040011 locomotion	-25	9.2	17	30284	343	364	38	10	1.6	185|335|387|1432|1511|1803|1910|1969|2045|2047|2321|3082|3164|3576|3577|3579|3672|3685|3689|3690|4233|4313|5154|5156|5159|5196|5328|5329|5478|5580|5588|5594|5898|6850|7422|8828|8829|23765	AGTR1|APOA1|RHOA|MAPK14|CTSG|DPP4|EDNRB|EPHA2|EPHA7|EPHB1|FLT1|HGF|NR4A1|CXCL8|CXCR1|CXCR2|ITGA1|ITGAV|ITGB2|ITGB3|MET|MMP2|PDGFA|PDGFRA|PDGFRB|PF4|PLAU|PLAUR|PPIA|PRKCD|PRKCQ|MAPK1|RALA|SYK|VEGFA|NRP2|NRP1|IL17RA	-22	MyList
GO Biological Processes	19	GO:0007173	epidermal growth factor receptor signaling pathway	19_GO:0050896 response to stimulus	-24	21	22	30284	95	364	24	6.6	1.3	673|780|1956|1969|2041|2042|2043|2044|2045|2047|2048|2049|2050|2064|2321|3791|4233|4914|4915|4916|5156|5159|5290|6464	BRAF|DDR1|EGFR|EPHA2|EPHA1|EPHA3|EPHA4|EPHA5|EPHA7|EPHB1|EPHB2|EPHB3|EPHB4|ERBB2|FLT1|KDR|MET|NTRK1|NTRK2|NTRK3|PDGFRA|PDGFRB|PIK3CA|SHC1	-22	MyList
GO Biological Processes	19	GO:0045785	positive regulation of cell adhesion	19_GO:0048518 positive regulation of biological process	-24	7.3	16	30284	499	364	44	12	1.7	335|387|472|673|1511|1803|1991|2033|2041|2043|2064|2243|2316|2932|3105|3481|3593|3685|3689|3690|3791|3908|3912|3915|3932|5290|5329|5578|5581|5588|5590|5788|6595|6597|6850|7124|7422|8013|8829|22914|23476|51561|84868|284217	APOA1|RHOA|ATM|BRAF|CTSG|DPP4|ELANE|EP300|EPHA1|EPHA4|ERBB2|FGA|FLNA|GSK3B|HLA-A|IGF2|IL12B|ITGAV|ITGB2|ITGB3|KDR|LAMA2|LAMB1|LAMC1|LCK|PIK3CA|PLAUR|PRKCA|PRKCE|PRKCQ|PRKCZ|PTPRC|SMARCA2|SMARCA4|SYK|TNF|VEGFA|NR4A3|NRP1|KLRK1|BRD4|IL23A|HAVCR2|LAMA1	-22	MyList
GO Biological Processes	19	GO:0042110	T cell activation	19_GO:0002376 immune system process	-24	9.1	17	30284	339	364	37	10	1.6	387|673|841|1803|1958|2064|3105|3383|3439|3440|3442|3443|3445|3446|3447|3448|3451|3593|3630|3683|3702|3821|3932|4627|5588|5788|6095|6850|6868|7157|8451|8654|8809|9978|26191|51561|100507436	RHOA|BRAF|CASP8|DPP4|EGR1|ERBB2|HLA-A|ICAM1|IFNA1|IFNA2|IFNA5|IFNA6|IFNA8|IFNA10|IFNA13|IFNA14|IFNA17|IL12B|INS|ITGAL|ITK|KLRC1|LCK|MYH9|PRKCQ|PTPRC|RORA|SYK|ADAM17|TP53|CUL4A|PDE5A|IL18R1|RBX1|PTPN22|IL23A|MICA	-21	MyList
GO Biological Processes	19	GO:0043410	positive regulation of MAPK cascade	19_GO:0048518 positive regulation of biological process	-24	7.5	16	30284	464	364	42	12	1.7	147|148|331|673|1942|1956|1991|2064|2243|2321|3082|3358|3383|3481|3486|3624|3630|3672|3690|3791|4914|4915|4916|5154|5156|5159|5320|5478|5578|5581|5590|5788|5894|6464|6850|7124|7422|8622|8829|26191|51347|84868	ADRA1B|ADRA1A|XIAP|BRAF|EFNA1|EGFR|ELANE|ERBB2|FGA|FLT1|HGF|HTR2C|ICAM1|IGF2|IGFBP3|INHBA|INS|ITGA1|ITGB3|KDR|NTRK1|NTRK2|NTRK3|PDGFA|PDGFRA|PDGFRB|PLA2G2A|PPIA|PRKCA|PRKCE|PRKCZ|PTPRC|RAF1|SHC1|SYK|TNF|VEGFA|PDE8B|NRP1|PTPN22|TAOK3|HAVCR2	-21	MyList
GO Biological Processes	19	GO:0009617	response to bacterium	19_GO:0044419 biological process involved in interspecies interaction between organisms	-24	5.8	15	30284	726	364	51	14	1.8	19|331|387|824|834|840|841|931|1291|1432|1511|1543|1571|1910|1969|1991|2048|2147|2167|2243|3001|3105|3164|3576|3593|4057|4129|4314|4317|4318|5196|5320|5580|5581|5587|5594|5599|6035|6464|6622|6850|6868|7124|8517|9971|11093|22914|26191|51561|84868|100507436	ABCA1|XIAP|RHOA|CAPN2|CASP1|CASP7|CASP8|MS4A1|COL6A1|MAPK14|CTSG|CYP1A1|CYP2E1|EDNRB|EPHA2|ELANE|EPHB2|F2|FABP4|FGA|GZMA|HLA-A|NR4A1|CXCL8|IL12B|LTF|MAOB|MMP3|MMP8|MMP9|PF4|PLA2G2A|PRKCD|PRKCE|PRKD1|MAPK1|MAPK8|RNASE1|SHC1|SNCA|SYK|ADAM17|TNF|IKBKG|NR1H4|ADAMTS13|KLRK1|PTPN22|IL23A|HAVCR2|MICA	-21	MyList
GO Biological Processes	19	GO:0043085	positive regulation of catalytic activity	19_GO:0065007 biological regulation	-23	6.6	15	30284	584	364	46	13	1.7	185|335|387|834|841|1432|1909|1917|1942|1956|1969|1991|2041|2043|2064|2099|2321|2896|2932|3192|3303|3630|3688|3689|3690|3932|4057|4361|4914|4916|5154|5159|5292|5478|5580|5599|5660|5788|5894|6500|6622|6868|7124|22974|23411|51347	AGTR1|APOA1|RHOA|CASP1|CASP8|MAPK14|EDNRA|EEF1A2|EFNA1|EGFR|EPHA2|ELANE|EPHA1|EPHA4|ERBB2|ESR1|FLT1|GRN|GSK3B|HNRNPU|HSPA1A|INS|ITGB1|ITGB2|ITGB3|LCK|LTF|MRE11|NTRK1|NTRK3|PDGFA|PDGFRB|PIM1|PPIA|PRKCD|MAPK8|PSAP|PTPRC|RAF1|SKP1|SNCA|ADAM17|TNF|TPX2|SIRT1|TAOK3	-21	MyList
GO Biological Processes	19	GO:0030198	extracellular matrix organization	19_GO:0009987 cellular process	-23	10	17	30284	280	364	34	9.3	1.5	649|1277|1278|1280|1281|1282|1284|1285|1287|1288|1289|1291|1301|1302|1511|1545|1991|3688|3915|4312|4313|4314|4317|4318|4322|4323|4325|5156|5340|7046|7124|9510|11093|80781	BMP1|COL1A1|COL1A2|COL2A1|COL3A1|COL4A1|COL4A2|COL4A3|COL4A5|COL4A6|COL5A1|COL6A1|COL11A1|COL11A2|CTSG|CYP1B1|ELANE|ITGB1|LAMC1|MMP1|MMP2|MMP3|MMP8|MMP9|MMP13|MMP14|MMP16|PDGFRA|PLG|TGFBR1|TNF|ADAMTS1|ADAMTS13|COL18A1	-21	MyList
GO Biological Processes	19	GO:0043062	extracellular structure organization	19_GO:0009987 cellular process	-23	10	17	30284	281	364	34	9.3	1.5	649|1277|1278|1280|1281|1282|1284|1285|1287|1288|1289|1291|1301|1302|1511|1545|1991|3688|3915|4312|4313|4314|4317|4318|4322|4323|4325|5156|5340|7046|7124|9510|11093|80781	BMP1|COL1A1|COL1A2|COL2A1|COL3A1|COL4A1|COL4A2|COL4A3|COL4A5|COL4A6|COL5A1|COL6A1|COL11A1|COL11A2|CTSG|CYP1B1|ELANE|ITGB1|LAMC1|MMP1|MMP2|MMP3|MMP8|MMP9|MMP13|MMP14|MMP16|PDGFRA|PLG|TGFBR1|TNF|ADAMTS1|ADAMTS13|COL18A1	-21	MyList
GO Biological Processes	19	GO:0045229	external encapsulating structure organization	19_GO:0009987 cellular process	-23	10	17	30284	282	364	34	9.3	1.5	649|1277|1278|1280|1281|1282|1284|1285|1287|1288|1289|1291|1301|1302|1511|1545|1991|3688|3915|4312|4313|4314|4317|4318|4322|4323|4325|5156|5340|7046|7124|9510|11093|80781	BMP1|COL1A1|COL1A2|COL2A1|COL3A1|COL4A1|COL4A2|COL4A3|COL4A5|COL4A6|COL5A1|COL6A1|COL11A1|COL11A2|CTSG|CYP1B1|ELANE|ITGB1|LAMC1|MMP1|MMP2|MMP3|MMP8|MMP9|MMP13|MMP14|MMP16|PDGFRA|PLG|TGFBR1|TNF|ADAMTS1|ADAMTS13|COL18A1	-21	MyList
GO Biological Processes	19	GO:0050865	regulation of cell activation	19_GO:0032501 multicellular organismal process	-23	6.1	15	30284	653	364	48	13	1.8	135|387|472|673|1029|1511|1803|1845|2033|2048|2064|2147|2214|2316|2896|3105|3440|3481|3593|3624|3821|3932|4317|4323|5154|5156|5290|5320|5578|5580|5588|5590|5788|6095|6595|6597|6622|6850|7124|8013|8399|8654|22914|23476|26191|51561|84868|100507436	ADORA2A|RHOA|ATM|BRAF|CDKN2A|CTSG|DPP4|DUSP3|EP300|EPHB2|ERBB2|F2|FCGR3A|FLNA|GRN|HLA-A|IFNA2|IGF2|IL12B|INHBA|KLRC1|LCK|MMP8|MMP14|PDGFA|PDGFRA|PIK3CA|PLA2G2A|PRKCA|PRKCD|PRKCQ|PRKCZ|PTPRC|RORA|SMARCA2|SMARCA4|SNCA|SYK|TNF|NR4A3|PLA2G10|PDE5A|KLRK1|BRD4|PTPN22|IL23A|HAVCR2|MICA	-21	MyList
GO Biological Processes	19	GO:0009314	response to radiation	19_GO:0050896 response to stimulus	-23	7.6	15	30284	436	364	40	11	1.6	472|545|673|840|1020|1281|1291|1293|1432|1642|1956|1958|1991|2033|3156|3593|3688|4193|4312|4313|4314|4318|5424|5429|5580|5599|5602|5788|5888|7124|7157|7507|8451|8622|9212|9978|10714|23411|79184|120227	ATM|ATR|BRAF|CASP7|CDK5|COL3A1|COL6A1|COL6A3|MAPK14|DDB1|EGFR|EGR1|ELANE|EP300|HMGCR|IL12B|ITGB1|MDM2|MMP1|MMP2|MMP3|MMP9|POLD1|POLH|PRKCD|MAPK8|MAPK10|PTPRC|RAD51|TNF|TP53|XPA|CUL4A|PDE8B|AURKB|RBX1|POLD3|SIRT1|BRCC3|CYP2R1	-20	MyList
GO Biological Processes	19	GO:0007507	heart development	19_GO:0032502 developmental process	-23	6.5	15	30284	578	364	45	12	1.7	148|387|472|840|841|983|1027|1280|1281|1289|1291|1301|1889|1909|1942|2033|2050|2064|2316|3192|3624|3688|3784|3791|4000|4193|4313|4625|4633|4634|4878|4916|5156|5159|5594|6464|7046|7157|7422|8828|8829|9510|10614|11214|54583	ADRA1A|RHOA|ATM|CASP7|CASP8|CDK1|CDKN1B|COL2A1|COL3A1|COL5A1|COL6A1|COL11A1|ECE1|EDNRA|EFNA1|EP300|EPHB4|ERBB2|FLNA|HNRNPU|INHBA|ITGB1|KCNQ1|KDR|LMNA|MDM2|MMP2|MYH7|MYL2|MYL3|NPPA|NTRK3|PDGFRA|PDGFRB|MAPK1|SHC1|TGFBR1|TP53|VEGFA|NRP2|NRP1|ADAMTS1|HEXIM1|AKAP13|EGLN1	-20	MyList
GO Biological Processes	19	GO:0045937	positive regulation of phosphate metabolic process	19_GO:0048518 positive regulation of biological process	-23	7.1	15	30284	493	364	42	12	1.7	369|387|673|824|1917|1942|1956|1991|2043|2064|2147|2321|3358|3630|3690|3791|4057|4318|4361|4914|4915|4916|5154|5159|5292|5329|5478|5580|5594|5788|5894|6622|6850|6868|7124|7157|7422|8829|9971|22974|23411|51347	ARAF|RHOA|BRAF|CAPN2|EEF1A2|EFNA1|EGFR|ELANE|EPHA4|ERBB2|F2|FLT1|HTR2C|INS|ITGB3|KDR|LTF|MMP9|MRE11|NTRK1|NTRK2|NTRK3|PDGFA|PDGFRB|PIM1|PLAUR|PPIA|PRKCD|MAPK1|PTPRC|RAF1|SNCA|SYK|ADAM17|TNF|TP53|VEGFA|NRP1|NR1H4|TPX2|SIRT1|TAOK3	-20	MyList
GO Biological Processes	19	GO:0010562	positive regulation of phosphorus metabolic process	19_GO:0048518 positive regulation of biological process	-23	7.1	15	30284	493	364	42	12	1.7	369|387|673|824|1917|1942|1956|1991|2043|2064|2147|2321|3358|3630|3690|3791|4057|4318|4361|4914|4915|4916|5154|5159|5292|5329|5478|5580|5594|5788|5894|6622|6850|6868|7124|7157|7422|8829|9971|22974|23411|51347	ARAF|RHOA|BRAF|CAPN2|EEF1A2|EFNA1|EGFR|ELANE|EPHA4|ERBB2|F2|FLT1|HTR2C|INS|ITGB3|KDR|LTF|MMP9|MRE11|NTRK1|NTRK2|NTRK3|PDGFA|PDGFRB|PIM1|PLAUR|PPIA|PRKCD|MAPK1|PTPRC|RAF1|SNCA|SYK|ADAM17|TNF|TP53|VEGFA|NRP1|NR1H4|TPX2|SIRT1|TAOK3	-20	MyList
GO Biological Processes	19	GO:0070372	regulation of ERK1 and ERK2 cascade	19_GO:0050896 response to stimulus	-22	9.6	16	30284	296	364	34	9.3	1.5	148|673|1845|1956|1969|2043|2045|2047|2048|2064|2243|3156|3358|3383|3624|3690|3791|4914|5154|5156|5159|5320|5578|5590|5788|6464|6850|7124|7422|8622|8829|26191|59272|84868	ADRA1A|BRAF|DUSP3|EGFR|EPHA2|EPHA4|EPHA7|EPHB1|EPHB2|ERBB2|FGA|HMGCR|HTR2C|ICAM1|INHBA|ITGB3|KDR|NTRK1|PDGFA|PDGFRA|PDGFRB|PLA2G2A|PRKCA|PRKCZ|PTPRC|SHC1|SYK|TNF|VEGFA|PDE8B|NRP1|PTPN22|ACE2|HAVCR2	-20	MyList
GO Biological Processes	19	GO:0042327	positive regulation of phosphorylation	19_GO:0048518 positive regulation of biological process	-22	7.4	15	30284	437	364	39	11	1.6	369|387|673|1917|1942|1956|1991|2043|2064|2147|2321|3630|3690|3791|4057|4318|4361|4914|4915|4916|5154|5159|5292|5329|5478|5580|5594|5788|5894|6622|6850|6868|7124|7157|7422|8829|22974|23411|51347	ARAF|RHOA|BRAF|EEF1A2|EFNA1|EGFR|ELANE|EPHA4|ERBB2|F2|FLT1|INS|ITGB3|KDR|LTF|MMP9|MRE11|NTRK1|NTRK2|NTRK3|PDGFA|PDGFRB|PIM1|PLAUR|PPIA|PRKCD|MAPK1|PTPRC|RAF1|SNCA|SYK|ADAM17|TNF|TP53|VEGFA|NRP1|TPX2|SIRT1|TAOK3	-19	MyList
GO Biological Processes	19	GO:0001934	positive regulation of protein phosphorylation	19_GO:0048518 positive regulation of biological process	-22	7.6	15	30284	414	364	38	10	1.6	369|387|673|1942|1956|1991|2043|2064|2147|2321|3630|3690|3791|4057|4318|4361|4914|4915|4916|5154|5159|5292|5329|5478|5580|5594|5788|5894|6622|6850|6868|7124|7157|7422|8829|22974|23411|51347	ARAF|RHOA|BRAF|EFNA1|EGFR|ELANE|EPHA4|ERBB2|F2|FLT1|INS|ITGB3|KDR|LTF|MMP9|MRE11|NTRK1|NTRK2|NTRK3|PDGFA|PDGFRB|PIM1|PLAUR|PPIA|PRKCD|MAPK1|PTPRC|RAF1|SNCA|SYK|ADAM17|TNF|TP53|VEGFA|NRP1|TPX2|SIRT1|TAOK3	-19	MyList
GO Biological Processes	19	GO:0071407	cellular response to organic cyclic compound	19_GO:0050896 response to stimulus	-21	7.1	15	30284	472	364	40	11	1.6	19|387|839|840|841|890|983|1027|1277|1543|1545|1956|1958|2099|2100|2316|2561|2932|3192|3303|3304|3312|3358|3624|3784|4193|4313|4481|5144|5292|5587|5594|5888|6095|6256|8013|8644|9971|23081|55818	ABCA1|RHOA|CASP6|CASP7|CASP8|CCNA2|CDK1|CDKN1B|COL1A1|CYP1A1|CYP1B1|EGFR|EGR1|ESR1|ESR2|FLNA|GABRB2|GSK3B|HNRNPU|HSPA1A|HSPA1B|HSPA8|HTR2C|INHBA|KCNQ1|MDM2|MMP2|MSR1|PDE4D|PIM1|PRKD1|MAPK1|RAD51|RORA|RXRA|NR4A3|AKR1C3|NR1H4|KDM4C|KDM3A	-19	MyList
GO Biological Processes	19	GO:0009411	response to UV	19_GO:0050896 response to stimulus	-21	14	18	30284	157	364	26	7.1	1.3	545|840|1291|1293|1432|1642|1956|1991|2033|3593|4193|4312|4313|4314|4318|5424|5429|5580|5599|7157|7507|8451|9212|9978|10714|23411	ATR|CASP7|COL6A1|COL6A3|MAPK14|DDB1|EGFR|ELANE|EP300|IL12B|MDM2|MMP1|MMP2|MMP3|MMP9|POLD1|POLH|PRKCD|MAPK8|TP53|XPA|CUL4A|AURKB|RBX1|POLD3|SIRT1	-19	MyList
GO Biological Processes	19	GO:0048511	rhythmic process	19_GO:0048511 rhythmic process	-21	9.7	16	30284	275	364	32	8.8	1.5	835|983|1020|1291|1545|1642|1956|1958|2033|2099|2155|2516|2932|3172|3192|3624|4313|4914|4915|5156|5582|5599|5602|6095|7124|7150|7153|7157|7298|8451|9510|23411	CASP2|CDK1|CDK5|COL6A1|CYP1B1|DDB1|EGFR|EGR1|EP300|ESR1|F7|NR5A1|GSK3B|HNF4A|HNRNPU|INHBA|MMP2|NTRK1|NTRK2|PDGFRA|PRKCG|MAPK8|MAPK10|RORA|TNF|TOP1|TOP2A|TP53|TYMS|CUL4A|ADAMTS1|SIRT1	-19	MyList
GO Biological Processes	19	GO:0007346	regulation of mitotic cell cycle	19_GO:0050789 regulation of biological process	-21	6.6	14	30284	533	364	42	12	1.7	472|545|605|835|902|983|1017|1022|1027|1029|1163|1543|1642|1845|1956|3192|3481|3624|3630|4193|4361|4751|5159|5292|5578|6595|6597|6790|6868|7124|7157|8317|8451|9212|9510|10403|10783|23411|23476|51347|79184|91754	ATM|ATR|BCL7A|CASP2|CCNH|CDK1|CDK2|CDK7|CDKN1B|CDKN2A|CKS1B|CYP1A1|DDB1|DUSP3|EGFR|HNRNPU|IGF2|INHBA|INS|MDM2|MRE11|NEK2|PDGFRB|PIM1|PRKCA|SMARCA2|SMARCA4|AURKA|ADAM17|TNF|TP53|CDC7|CUL4A|AURKB|ADAMTS1|NDC80|NEK6|SIRT1|BRD4|TAOK3|BRCC3|NEK9	-19	MyList
GO Biological Processes	19	GO:0044089	positive regulation of cellular component biogenesis	19_GO:0048518 positive regulation of biological process	-21	6.7	14	30284	512	364	41	11	1.7	19|335|387|472|545|673|1017|1027|1969|2041|2047|2048|2049|2316|2932|3303|3304|3791|4233|4312|4314|4914|4915|5290|5578|5581|5587|5599|5898|6622|6850|7046|7124|7157|7422|8829|10801|26191|51185|59272|79184	ABCA1|APOA1|RHOA|ATM|ATR|BRAF|CDK2|CDKN1B|EPHA2|EPHA1|EPHB1|EPHB2|EPHB3|FLNA|GSK3B|HSPA1A|HSPA1B|KDR|MET|MMP1|MMP3|NTRK1|NTRK2|PIK3CA|PRKCA|PRKCE|PRKD1|MAPK8|RALA|SNCA|SYK|TGFBR1|TNF|TP53|VEGFA|NRP1|SEPTIN9|PTPN22|CRBN|ACE2|BRCC3	-19	MyList
GO Biological Processes	19	GO:0022407	regulation of cell-cell adhesion	19_GO:0050789 regulation of biological process	-21	6.6	14	30284	513	364	41	11	1.7	135|335|387|1029|1432|1511|1803|1845|1991|2033|2045|2049|2064|2243|3105|3440|3481|3593|3689|3932|5290|5320|5329|5340|5578|5580|5588|5590|5788|6595|6597|6850|7124|7422|8013|8654|22914|23476|26191|51561|84868	ADORA2A|APOA1|RHOA|CDKN2A|MAPK14|CTSG|DPP4|DUSP3|ELANE|EP300|EPHA7|EPHB3|ERBB2|FGA|HLA-A|IFNA2|IGF2|IL12B|ITGB2|LCK|PIK3CA|PLA2G2A|PLAUR|PLG|PRKCA|PRKCD|PRKCQ|PRKCZ|PTPRC|SMARCA2|SMARCA4|SYK|TNF|VEGFA|NR4A3|PDE5A|KLRK1|BRD4|PTPN22|IL23A|HAVCR2	-19	MyList
GO Biological Processes	19	GO:0044092	negative regulation of molecular function	19_GO:0065007 biological regulation	-21	5.9	14	30284	634	364	45	12	1.7	331|1027|1029|1147|1545|1565|1845|1910|2041|2048|2099|2316|2717|2932|3001|3192|3630|3685|3690|3784|4057|4233|4318|4878|5292|5329|5478|5599|5788|5894|6272|6622|6790|7026|7124|7157|7422|8399|9052|22914|23411|26191|54583|59272|84868	XIAP|CDKN1B|CDKN2A|CHUK|CYP1B1|CYP2D6|DUSP3|EDNRB|EPHA1|EPHB2|ESR1|FLNA|GLA|GSK3B|GZMA|HNRNPU|INS|ITGAV|ITGB3|KCNQ1|LTF|MET|MMP9|NPPA|PIM1|PLAUR|PPIA|MAPK8|PTPRC|RAF1|SORT1|SNCA|AURKA|NR2F2|TNF|TP53|VEGFA|PLA2G10|GPRC5A|KLRK1|SIRT1|PTPN22|EGLN1|ACE2|HAVCR2	-19	MyList
GO Biological Processes	19	GO:0006954	inflammatory response	19_GO:0050896 response to stimulus	-21	6.2	14	30284	577	364	43	12	1.7	135|185|197|834|839|841|1147|1291|1956|1969|1991|2147|2212|2214|2896|3001|3098|3164|3440|3551|3554|3576|3579|3630|3683|3688|3689|5196|5320|5587|5588|5590|5733|6622|6850|7124|8399|8517|8809|9971|23765|51561|84868	ADORA2A|AGTR1|AHSG|CASP1|CASP6|CASP8|CHUK|COL6A1|EGFR|EPHA2|ELANE|F2|FCGR2A|FCGR3A|GRN|GZMA|HK1|NR4A1|IFNA2|IKBKB|IL1R1|CXCL8|CXCR2|INS|ITGAL|ITGB1|ITGB2|PF4|PLA2G2A|PRKD1|PRKCQ|PRKCZ|PTGER3|SNCA|SYK|TNF|PLA2G10|IKBKG|IL18R1|NR1H4|IL17RA|IL23A|HAVCR2	-19	MyList
GO Biological Processes	19	GO:0010817	regulation of hormone levels	19_GO:0065007 biological regulation	-21	6.4	14	30284	548	364	42	12	1.7	185|231|886|1511|1543|1544|1545|1551|1558|1559|1565|1576|1577|1645|1646|1803|1889|1910|1956|1958|2028|2044|2099|2147|2243|2516|3172|3358|3624|3630|3784|5156|5578|5579|5581|5587|5894|7124|8622|8644|9971|59272	AGTR1|AKR1B1|CCKAR|CTSG|CYP1A1|CYP1A2|CYP1B1|CYP3A7|CYP2C8|CYP2C9|CYP2D6|CYP3A4|CYP3A5|AKR1C1|AKR1C2|DPP4|ECE1|EDNRB|EGFR|EGR1|ENPEP|EPHA5|ESR1|F2|FGA|NR5A1|HNF4A|HTR2C|INHBA|INS|KCNQ1|PDGFRA|PRKCA|PRKCB|PRKCE|PRKD1|RAF1|TNF|PDE8B|AKR1C3|NR1H4|ACE2	-19	MyList
GO Biological Processes	19	GO:0051338	regulation of transferase activity	19_GO:0065007 biological regulation	-21	7	14	30284	464	364	39	11	1.6	185|335|387|1027|1029|1845|1917|1942|1956|1991|2041|2043|2048|2064|2321|2932|3192|3630|3690|4057|4361|4878|4916|5154|5159|5292|5478|5580|5788|6500|6622|6868|7026|7124|9052|22974|23411|26191|51347	AGTR1|APOA1|RHOA|CDKN1B|CDKN2A|DUSP3|EEF1A2|EFNA1|EGFR|ELANE|EPHA1|EPHA4|EPHB2|ERBB2|FLT1|GSK3B|HNRNPU|INS|ITGB3|LTF|MRE11|NPPA|NTRK3|PDGFA|PDGFRB|PIM1|PPIA|PRKCD|PTPRC|SKP1|SNCA|ADAM17|NR2F2|TNF|GPRC5A|TPX2|SIRT1|PTPN22|TAOK3	-19	MyList
GO Biological Processes	19	GO:0044344	cellular response to fibroblast growth factor stimulus	19_GO:0050896 response to stimulus	-21	15	18	30284	134	364	24	6.6	1.3	780|1277|1956|1969|2041|2042|2043|2044|2045|2047|2048|2049|2050|2064|2321|3164|3576|3791|4233|4914|4915|4916|5156|5159	DDR1|COL1A1|EGFR|EPHA2|EPHA1|EPHA3|EPHA4|EPHA5|EPHA7|EPHB1|EPHB2|EPHB3|EPHB4|ERBB2|FLT1|NR4A1|CXCL8|KDR|MET|NTRK1|NTRK2|NTRK3|PDGFRA|PDGFRB	-18	MyList
GO Biological Processes	19	GO:0051248	negative regulation of protein metabolic process	19_GO:0048519 negative regulation of biological process	-21	5.2	13	30284	782	364	49	13	1.8	331|1020|1027|1029|1845|1910|1942|1956|2041|2043|2048|2147|2243|2316|2932|3156|3303|3304|3486|3630|3685|3690|4057|4193|4318|4878|4904|4915|4916|5144|5327|5328|5329|5478|5580|5581|5582|5590|5788|5894|6622|7026|7157|7298|7422|9052|23411|26191|79727	XIAP|CDK5|CDKN1B|CDKN2A|DUSP3|EDNRB|EFNA1|EGFR|EPHA1|EPHA4|EPHB2|F2|FGA|FLNA|GSK3B|HMGCR|HSPA1A|HSPA1B|IGFBP3|INS|ITGAV|ITGB3|LTF|MDM2|MMP9|NPPA|YBX1|NTRK2|NTRK3|PDE4D|PLAT|PLAU|PLAUR|PPIA|PRKCD|PRKCE|PRKCG|PRKCZ|PTPRC|RAF1|SNCA|NR2F2|TP53|TYMS|VEGFA|GPRC5A|SIRT1|PTPN22|LIN28A	-18	MyList
GO Biological Processes	19	GO:0050878	regulation of body fluid levels	19_GO:0065007 biological regulation	-20	7.9	15	30284	370	364	35	9.6	1.5	135|231|780|1281|1432|1511|1910|1956|2048|2147|2155|2162|2243|2316|2717|3172|3690|3932|4627|4830|5154|5156|5196|5290|5327|5328|5329|5340|5478|5580|5581|6850|7422|10855|11093	ADORA2A|AKR1B1|DDR1|COL3A1|MAPK14|CTSG|EDNRB|EGFR|EPHB2|F2|F7|F13A1|FGA|FLNA|GLA|HNF4A|ITGB3|LCK|MYH9|NME1|PDGFA|PDGFRA|PF4|PIK3CA|PLAT|PLAU|PLAUR|PLG|PPIA|PRKCD|PRKCE|SYK|VEGFA|HPSE|ADAMTS13	-18	MyList
GO Biological Processes	19	GO:0043523	regulation of neuron apoptotic process	19_GO:0050789 regulation of biological process	-20	9.8	16	30284	255	364	30	8.2	1.4	135|387|472|673|835|839|840|841|1020|1958|2043|2045|2896|2932|3672|3791|4313|4914|4915|4929|5290|5582|5584|6418|6622|7124|7157|8829|23411|54583	ADORA2A|RHOA|ATM|BRAF|CASP2|CASP6|CASP7|CASP8|CDK5|EGR1|EPHA4|EPHA7|GRN|GSK3B|ITGA1|KDR|MMP2|NTRK1|NTRK2|NR4A2|PIK3CA|PRKCG|PRKCI|SET|SNCA|TNF|TP53|NRP1|SIRT1|EGLN1	-18	MyList
GO Biological Processes	19	GO:0001819	positive regulation of cytokine production	19_GO:0032501 multicellular organismal process	-20	6.5	14	30284	514	364	40	11	1.6	331|834|841|1147|1432|1545|1958|1991|2048|2212|2214|3082|3098|3105|3303|3304|3554|3593|3630|3702|4317|5144|5196|5588|5590|5788|6095|6850|6868|7124|8013|8809|9971|10855|22914|23411|23765|26191|51561|84868	XIAP|CASP1|CASP8|CHUK|MAPK14|CYP1B1|EGR1|ELANE|EPHB2|FCGR2A|FCGR3A|HGF|HK1|HLA-A|HSPA1A|HSPA1B|IL1R1|IL12B|INS|ITK|MMP8|PDE4D|PF4|PRKCQ|PRKCZ|PTPRC|RORA|SYK|ADAM17|TNF|NR4A3|IL18R1|NR1H4|HPSE|KLRK1|SIRT1|IL17RA|PTPN22|IL23A|HAVCR2	-18	MyList
GO Biological Processes	19	GO:0051336	regulation of hydrolase activity	19_GO:0065007 biological regulation	-20	6.9	14	30284	457	364	38	10	1.6	185|329|331|335|387|834|841|1942|1969|2041|2042|2043|2044|2045|2049|2896|2932|3001|3303|3688|3932|4057|4233|4318|4914|4915|4916|5329|5580|5660|5894|6272|6622|7124|7422|22914|23411|54583	AGTR1|BIRC2|XIAP|APOA1|RHOA|CASP1|CASP8|EFNA1|EPHA2|EPHA1|EPHA3|EPHA4|EPHA5|EPHA7|EPHB3|GRN|GSK3B|GZMA|HSPA1A|ITGB1|LCK|LTF|MET|MMP9|NTRK1|NTRK2|NTRK3|PLAUR|PRKCD|PSAP|RAF1|SORT1|SNCA|TNF|VEGFA|KLRK1|SIRT1|EGLN1	-18	MyList
GO Biological Processes	19	GO:0008202	steroid metabolic process	19_GO:0009987 cellular process	-20	9.7	15	30284	257	364	30	8.2	1.4	19|231|335|412|1543|1544|1545|1548|1551|1555|1557|1558|1559|1565|1571|1576|1577|1645|1646|1910|2099|2494|3156|3624|5156|5444|8644|9971|64816|120227	ABCA1|AKR1B1|APOA1|STS|CYP1A1|CYP1A2|CYP1B1|CYP2A6|CYP3A7|CYP2B6|CYP2C19|CYP2C8|CYP2C9|CYP2D6|CYP2E1|CYP3A4|CYP3A5|AKR1C1|AKR1C2|EDNRB|ESR1|NR5A2|HMGCR|INHBA|PDGFRA|PON1|AKR1C3|NR1H4|CYP3A43|CYP2R1	-18	MyList
GO Biological Processes	19	GO:0071214	cellular response to abiotic stimulus	19_GO:0050896 response to stimulus	-20	8.4	15	30284	328	364	33	9.1	1.5	231|472|545|834|835|841|1277|1432|1642|1956|1958|2033|3690|4193|4312|4313|4314|4318|5290|5424|5429|5580|5599|5888|7124|7157|7507|8451|9212|9978|10714|23411|79184	AKR1B1|ATM|ATR|CASP1|CASP2|CASP8|COL1A1|MAPK14|DDB1|EGFR|EGR1|EP300|ITGB3|MDM2|MMP1|MMP2|MMP3|MMP9|PIK3CA|POLD1|POLH|PRKCD|MAPK8|RAD51|TNF|TP53|XPA|CUL4A|AURKB|RBX1|POLD3|SIRT1|BRCC3	-18	MyList
GO Biological Processes	19	GO:0104004	cellular response to environmental stimulus	19_GO:0050896 response to stimulus	-20	8.4	15	30284	328	364	33	9.1	1.5	231|472|545|834|835|841|1277|1432|1642|1956|1958|2033|3690|4193|4312|4313|4314|4318|5290|5424|5429|5580|5599|5888|7124|7157|7507|8451|9212|9978|10714|23411|79184	AKR1B1|ATM|ATR|CASP1|CASP2|CASP8|COL1A1|MAPK14|DDB1|EGFR|EGR1|EP300|ITGB3|MDM2|MMP1|MMP2|MMP3|MMP9|PIK3CA|POLD1|POLH|PRKCD|MAPK8|RAD51|TNF|TP53|XPA|CUL4A|AURKB|RBX1|POLD3|SIRT1|BRCC3	-18	MyList
GO Biological Processes	19	GO:0071774	response to fibroblast growth factor	19_GO:0050896 response to stimulus	-20	14	17	30284	142	364	24	6.6	1.3	780|1277|1956|1969|2041|2042|2043|2044|2045|2047|2048|2049|2050|2064|2321|3164|3576|3791|4233|4914|4915|4916|5156|5159	DDR1|COL1A1|EGFR|EPHA2|EPHA1|EPHA3|EPHA4|EPHA5|EPHA7|EPHB1|EPHB2|EPHB3|EPHB4|ERBB2|FLT1|NR4A1|CXCL8|KDR|MET|NTRK1|NTRK2|NTRK3|PDGFRA|PDGFRB	-18	MyList
GO Biological Processes	19	GO:0050778	positive regulation of immune response	19_GO:0002376 immune system process	-20	5.5	13	30284	684	364	45	12	1.7	331|673|834|839|931|1147|1511|1991|2033|3105|3303|3304|3551|3554|3593|3689|3702|3821|3932|4057|5144|5290|5579|5580|5581|5587|5588|5590|5594|5599|5788|6850|7124|8013|8517|8809|9971|10614|22914|23411|23476|26191|51561|79184|84868	XIAP|BRAF|CASP1|CASP6|MS4A1|CHUK|CTSG|ELANE|EP300|HLA-A|HSPA1A|HSPA1B|IKBKB|IL1R1|IL12B|ITGB2|ITK|KLRC1|LCK|LTF|PDE4D|PIK3CA|PRKCB|PRKCD|PRKCE|PRKD1|PRKCQ|PRKCZ|MAPK1|MAPK8|PTPRC|SYK|TNF|NR4A3|IKBKG|IL18R1|NR1H4|HEXIM1|KLRK1|SIRT1|BRD4|PTPN22|IL23A|BRCC3|HAVCR2	-17	MyList
GO Biological Processes	19	GO:0032496	response to lipopolysaccharide	19_GO:0044419 biological process involved in interspecies interaction between organisms	-20	8.1	14	30284	339	364	33	9.1	1.5	19|331|387|824|834|840|841|1291|1432|1511|1543|1910|1991|2048|3164|3576|3593|4129|4314|4317|4318|5196|5581|5594|5599|6622|6868|7124|9971|11093|22914|26191|84868	ABCA1|XIAP|RHOA|CAPN2|CASP1|CASP7|CASP8|COL6A1|MAPK14|CTSG|CYP1A1|EDNRB|ELANE|EPHB2|NR4A1|CXCL8|IL12B|MAOB|MMP3|MMP8|MMP9|PF4|PRKCE|MAPK1|MAPK8|SNCA|ADAM17|TNF|NR1H4|ADAMTS13|KLRK1|PTPN22|HAVCR2	-17	MyList
GO Biological Processes	19	GO:0002694	regulation of leukocyte activation	19_GO:0002376 immune system process	-20	5.9	13	30284	593	364	42	12	1.7	135|387|472|673|1029|1511|1803|1845|2033|2048|2064|2214|2896|3105|3440|3481|3593|3624|3821|3932|4317|4323|5290|5320|5588|5590|5788|6095|6595|6597|6622|6850|7124|8013|8399|8654|22914|23476|26191|51561|84868|100507436	ADORA2A|RHOA|ATM|BRAF|CDKN2A|CTSG|DPP4|DUSP3|EP300|EPHB2|ERBB2|FCGR3A|GRN|HLA-A|IFNA2|IGF2|IL12B|INHBA|KLRC1|LCK|MMP8|MMP14|PIK3CA|PLA2G2A|PRKCQ|PRKCZ|PTPRC|RORA|SMARCA2|SMARCA4|SNCA|SYK|TNF|NR4A3|PLA2G10|PDE5A|KLRK1|BRD4|PTPN22|IL23A|HAVCR2|MICA	-17	MyList
GO Biological Processes	19	GO:0036293	response to decreased oxygen levels	19_GO:0050896 response to stimulus	-19	8.3	15	30284	319	364	32	8.8	1.5	329|472|824|890|1027|1291|1543|1803|1909|1958|2033|2155|3624|4000|4193|4313|4323|4535|4929|5327|5328|5581|6095|6868|7124|7157|7422|7428|9520|23411|54583|84557	BIRC2|ATM|CAPN2|CCNA2|CDKN1B|COL6A1|CYP1A1|DPP4|EDNRA|EGR1|EP300|F7|INHBA|LMNA|MDM2|MMP2|MMP14|ND1|NR4A2|PLAT|PLAU|PRKCE|RORA|ADAM17|TNF|TP53|VEGFA|VHL|NPEPPS|SIRT1|EGLN1|MAP1LC3A	-17	MyList
GO Biological Processes	19	GO:0008543	fibroblast growth factor receptor signaling pathway	19_GO:0050896 response to stimulus	-19	17	18	30284	103	364	21	5.8	1.2	780|1956|1969|2041|2042|2043|2044|2045|2047|2048|2049|2050|2064|2321|3791|4233|4914|4915|4916|5156|5159	DDR1|EGFR|EPHA2|EPHA1|EPHA3|EPHA4|EPHA5|EPHA7|EPHB1|EPHB2|EPHB3|EPHB4|ERBB2|FLT1|KDR|MET|NTRK1|NTRK2|NTRK3|PDGFRA|PDGFRB	-17	MyList
GO Biological Processes	19	GO:0009416	response to light stimulus	19_GO:0050896 response to stimulus	-19	8.3	15	30284	320	364	32	8.8	1.5	545|673|840|1020|1291|1293|1432|1642|1956|1991|2033|3156|3593|3688|4193|4312|4313|4314|4318|5424|5429|5580|5599|5602|7157|7507|8451|8622|9212|9978|10714|23411	ATR|BRAF|CASP7|CDK5|COL6A1|COL6A3|MAPK14|DDB1|EGFR|ELANE|EP300|HMGCR|IL12B|ITGB1|MDM2|MMP1|MMP2|MMP3|MMP9|POLD1|POLH|PRKCD|MAPK8|MAPK10|TP53|XPA|CUL4A|PDE8B|AURKB|RBX1|POLD3|SIRT1	-17	MyList
GO Biological Processes	19	GO:0043549	regulation of kinase activity	19_GO:0050789 regulation of biological process	-19	7.3	14	30284	397	364	35	9.6	1.5	387|1027|1029|1845|1917|1942|1956|1991|2041|2043|2048|2064|2321|3192|3630|3690|4057|4361|4878|4916|5154|5159|5292|5478|5580|5788|6622|6868|7026|7124|9052|22974|23411|26191|51347	RHOA|CDKN1B|CDKN2A|DUSP3|EEF1A2|EFNA1|EGFR|ELANE|EPHA1|EPHA4|EPHB2|ERBB2|FLT1|HNRNPU|INS|ITGB3|LTF|MRE11|NPPA|NTRK3|PDGFA|PDGFRB|PIM1|PPIA|PRKCD|PTPRC|SNCA|ADAM17|NR2F2|TNF|GPRC5A|TPX2|SIRT1|PTPN22|TAOK3	-17	MyList
GO Biological Processes	19	GO:0070482	response to oxygen levels	19_GO:0050896 response to stimulus	-19	7.9	14	30284	347	364	33	9.1	1.5	329|472|824|890|1027|1277|1291|1543|1803|1909|1958|2033|2155|3624|4000|4193|4313|4323|4535|4929|5327|5328|5581|6095|6868|7124|7157|7422|7428|9520|23411|54583|84557	BIRC2|ATM|CAPN2|CCNA2|CDKN1B|COL1A1|COL6A1|CYP1A1|DPP4|EDNRA|EGR1|EP300|F7|INHBA|LMNA|MDM2|MMP2|MMP14|ND1|NR4A2|PLAT|PLAU|PRKCE|RORA|ADAM17|TNF|TP53|VEGFA|VHL|NPEPPS|SIRT1|EGLN1|MAP1LC3A	-17	MyList
GO Biological Processes	19	GO:0000902	cell morphogenesis	19_GO:0032502 developmental process	-19	5.3	13	30284	706	364	45	12	1.7	135|387|605|780|886|1020|1291|1432|1889|1909|1942|1956|1969|2033|2042|2043|2044|2045|2047|2048|2049|2051|2064|2316|3073|3082|3672|3688|3908|4233|4627|4914|4929|5588|5590|6790|6868|7422|7428|8399|8828|8829|51347|80312|80781	ADORA2A|RHOA|BCL7A|DDR1|CCKAR|CDK5|COL6A1|MAPK14|ECE1|EDNRA|EFNA1|EGFR|EPHA2|EP300|EPHA3|EPHA4|EPHA5|EPHA7|EPHB1|EPHB2|EPHB3|EPHB6|ERBB2|FLNA|HEXA|HGF|ITGA1|ITGB1|LAMA2|MET|MYH9|NTRK1|NR4A2|PRKCQ|PRKCZ|AURKA|ADAM17|VEGFA|VHL|PLA2G10|NRP2|NRP1|TAOK3|TET1|COL18A1	-17	MyList
GO Biological Processes	19	GO:0010564	regulation of cell cycle process	19_GO:0050789 regulation of biological process	-19	5	13	30284	776	364	47	13	1.8	387|472|545|605|835|902|983|1017|1020|1022|1027|1029|1432|1543|1642|1956|3192|3303|3304|3481|3624|3630|4193|4361|4751|5159|5581|5888|6595|6597|6790|6795|6868|7124|7157|8260|8317|8451|9212|9510|10403|10783|22974|23411|23476|51347|79184	RHOA|ATM|ATR|BCL7A|CASP2|CCNH|CDK1|CDK2|CDK5|CDK7|CDKN1B|CDKN2A|MAPK14|CYP1A1|DDB1|EGFR|HNRNPU|HSPA1A|HSPA1B|IGF2|INHBA|INS|MDM2|MRE11|NEK2|PDGFRB|PRKCE|RAD51|SMARCA2|SMARCA4|AURKA|AURKC|ADAM17|TNF|TP53|NAA10|CDC7|CUL4A|AURKB|ADAMTS1|NDC80|NEK6|TPX2|SIRT1|BRD4|TAOK3|BRCC3	-17	MyList
GO Biological Processes	19	GO:0071466	cellular response to xenobiotic stimulus	19_GO:0050896 response to stimulus	-19	11	16	30284	197	364	26	7.1	1.3	19|673|1543|1544|1545|1548|1551|1555|1557|1558|1559|1565|1571|1576|1577|1645|1956|3172|3690|3757|3784|5141|6095|7157|10057|120227	ABCA1|BRAF|CYP1A1|CYP1A2|CYP1B1|CYP2A6|CYP3A7|CYP2B6|CYP2C19|CYP2C8|CYP2C9|CYP2D6|CYP2E1|CYP3A4|CYP3A5|AKR1C1|EGFR|HNF4A|ITGB3|KCNH2|KCNQ1|PDE4A|RORA|TP53|ABCC5|CYP2R1	-17	MyList
GO Biological Processes	19	GO:0002237	response to molecule of bacterial origin	19_GO:0044419 biological process involved in interspecies interaction between organisms	-19	7.6	14	30284	361	364	33	9.1	1.5	19|331|387|824|834|840|841|1291|1432|1511|1543|1910|1991|2048|3164|3576|3593|4129|4314|4317|4318|5196|5581|5594|5599|6622|6868|7124|9971|11093|22914|26191|84868	ABCA1|XIAP|RHOA|CAPN2|CASP1|CASP7|CASP8|COL6A1|MAPK14|CTSG|CYP1A1|EDNRB|ELANE|EPHB2|NR4A1|CXCL8|IL12B|MAOB|MMP3|MMP8|MMP9|PF4|PRKCE|MAPK1|MAPK8|SNCA|ADAM17|TNF|NR1H4|ADAMTS13|KLRK1|PTPN22|HAVCR2	-17	MyList
GO Biological Processes	19	GO:0046777	protein autophosphorylation	19_GO:0009987 cellular process	-19	13	16	30284	145	364	23	6.3	1.3	472|545|780|1956|2041|2043|2047|2049|2050|2321|2932|3791|3932|4751|4914|4915|5156|5159|5292|5587|6790|10783|51347	ATM|ATR|DDR1|EGFR|EPHA1|EPHA4|EPHB1|EPHB3|EPHB4|FLT1|GSK3B|KDR|LCK|NEK2|NTRK1|NTRK2|PDGFRA|PDGFRB|PIM1|PRKD1|AURKA|NEK6|TAOK3	-16	MyList
GO Biological Processes	19	GO:0001101	response to acid chemical	19_GO:0050896 response to stimulus	-18	13	16	30284	146	364	23	6.3	1.3	824|1027|1147|1277|1278|1281|1282|1288|1291|1956|2033|2155|4313|4314|4914|4915|5156|5290|7124|7422|9978|80781|222545	CAPN2|CDKN1B|CHUK|COL1A1|COL1A2|COL3A1|COL4A1|COL4A6|COL6A1|EGFR|EP300|F7|MMP2|MMP3|NTRK1|NTRK2|PDGFRA|PIK3CA|TNF|VEGFA|RBX1|COL18A1|GPRC6A	-16	MyList
GO Biological Processes	19	GO:0071216	cellular response to biotic stimulus	19_GO:0050896 response to stimulus	-18	9.2	14	30284	252	364	28	7.7	1.4	19|387|824|834|840|1432|1511|1910|2048|2932|3309|3576|3593|4314|4317|4318|5196|5581|5594|5599|6850|7124|7157|9971|11093|22914|26191|84868	ABCA1|RHOA|CAPN2|CASP1|CASP7|MAPK14|CTSG|EDNRB|EPHB2|GSK3B|HSPA5|CXCL8|IL12B|MMP3|MMP8|MMP9|PF4|PRKCE|MAPK1|MAPK8|SYK|TNF|TP53|NR1H4|ADAMTS13|KLRK1|PTPN22|HAVCR2	-16	MyList
GO Biological Processes	19	GO:0051897	positive regulation of phosphatidylinositol 3-kinase/protein kinase B signal transduction	19_GO:0048518 positive regulation of biological process	-18	11	15	30284	190	364	25	6.9	1.3	780|1646|1956|2147|2321|3082|3481|3630|3688|3791|4914|4915|4916|5154|5156|5159|5290|5587|7046|7124|7422|8644|10855|23411|79727	DDR1|AKR1C2|EGFR|F2|FLT1|HGF|IGF2|INS|ITGB1|KDR|NTRK1|NTRK2|NTRK3|PDGFA|PDGFRA|PDGFRB|PIK3CA|PRKD1|TGFBR1|TNF|VEGFA|AKR1C3|HPSE|SIRT1|LIN28A	-16	MyList
GO Biological Processes	19	GO:0043068	positive regulation of programmed cell death	19_GO:0048518 positive regulation of biological process	-18	5.7	13	30284	586	364	40	11	1.6	135|472|824|835|839|840|841|1020|1029|1545|1917|2045|2896|2932|3001|3164|3313|3486|3579|3593|3624|3672|3688|3932|4313|4318|4914|5580|5584|5599|5654|5788|6622|7046|7124|7153|7157|8644|23411|51079	ADORA2A|ATM|CAPN2|CASP2|CASP6|CASP7|CASP8|CDK5|CDKN2A|CYP1B1|EEF1A2|EPHA7|GRN|GSK3B|GZMA|NR4A1|HSPA9|IGFBP3|CXCR2|IL12B|INHBA|ITGA1|ITGB1|LCK|MMP2|MMP9|NTRK1|PRKCD|PRKCI|MAPK8|HTRA1|PTPRC|SNCA|TGFBR1|TNF|TOP2A|TP53|AKR1C3|SIRT1|NDUFA13	-16	MyList
GO Biological Processes	19	GO:0001666	response to hypoxia	19_GO:0050896 response to stimulus	-18	8.2	14	30284	305	364	30	8.2	1.4	329|472|824|890|1027|1543|1803|1909|1958|2033|2155|3624|4000|4193|4313|4323|4535|4929|5327|5328|5581|6095|6868|7124|7157|7422|7428|9520|23411|54583	BIRC2|ATM|CAPN2|CCNA2|CDKN1B|CYP1A1|DPP4|EDNRA|EGR1|EP300|F7|INHBA|LMNA|MDM2|MMP2|MMP14|ND1|NR4A2|PLAT|PLAU|PRKCE|RORA|ADAM17|TNF|TP53|VEGFA|VHL|NPEPPS|SIRT1|EGLN1	-16	MyList
GO Biological Processes	19	GO:0061061	muscle structure development	19_GO:0032502 developmental process	-18	6	13	30284	529	364	38	10	1.6	148|387|824|840|983|1020|1147|1281|1291|1293|1301|1432|1909|1910|1958|2033|3164|3192|3481|3688|3756|3908|3911|4000|4625|4627|4633|4634|5156|5159|6095|6272|7026|7046|7422|11214|23411|54583	ADRA1A|RHOA|CAPN2|CASP7|CDK1|CDK5|CHUK|COL3A1|COL6A1|COL6A3|COL11A1|MAPK14|EDNRA|EDNRB|EGR1|EP300|NR4A1|HNRNPU|IGF2|ITGB1|KCNH1|LAMA2|LAMA5|LMNA|MYH7|MYH9|MYL2|MYL3|PDGFRA|PDGFRB|RORA|SORT1|NR2F2|TGFBR1|VEGFA|AKAP13|SIRT1|EGLN1	-16	MyList
GO Biological Processes	19	GO:0010638	positive regulation of organelle organization	19_GO:0048518 positive regulation of biological process	-18	6.2	13	30284	499	364	37	10	1.6	335|387|472|545|673|983|1017|1027|2041|2316|2896|2932|3303|3304|3481|3630|3791|4233|4318|4361|4751|5073|5159|5329|5581|5587|5588|5594|5898|6622|6790|7046|7124|7157|8829|9212|10801	APOA1|RHOA|ATM|ATR|BRAF|CDK1|CDK2|CDKN1B|EPHA1|FLNA|GRN|GSK3B|HSPA1A|HSPA1B|IGF2|INS|KDR|MET|MMP9|MRE11|NEK2|PARN|PDGFRB|PLAUR|PRKCE|PRKD1|PRKCQ|MAPK1|RALA|SNCA|AURKA|TGFBR1|TNF|TP53|NRP1|AURKB|SEPTIN9	-16	MyList
GO Biological Processes	19	GO:0050727	regulation of inflammatory response	19_GO:0050896 response to stimulus	-18	6.6	13	30284	442	364	35	9.6	1.5	135|185|197|329|331|335|472|834|1432|1910|1991|2099|2167|2896|3082|3554|3593|3630|4314|4317|4318|5320|5580|5733|5788|6095|6622|6850|7124|8399|9971|23476|23765|51561|59272	ADORA2A|AGTR1|AHSG|BIRC2|XIAP|APOA1|ATM|CASP1|MAPK14|EDNRB|ELANE|ESR1|FABP4|GRN|HGF|IL1R1|IL12B|INS|MMP3|MMP8|MMP9|PLA2G2A|PRKCD|PTGER3|PTPRC|RORA|SNCA|SYK|TNF|PLA2G10|NR1H4|BRD4|IL17RA|IL23A|ACE2	-16	MyList
GO Biological Processes	19	GO:0034644	cellular response to UV	19_GO:0050896 response to stimulus	-18	17	17	30284	91	364	19	5.2	1.2	545|1432|1642|2033|4193|4312|4313|4314|4318|5424|5429|5580|7157|7507|8451|9212|9978|10714|23411	ATR|MAPK14|DDB1|EP300|MDM2|MMP1|MMP2|MMP3|MMP9|POLD1|POLH|PRKCD|TP53|XPA|CUL4A|AURKB|RBX1|POLD3|SIRT1	-16	MyList
GO Biological Processes	19	GO:0032102	negative regulation of response to external stimulus	19_GO:0048519 negative regulation of biological process	-18	6.5	13	30284	445	364	35	9.6	1.5	135|335|1432|1803|1845|1991|2043|2147|2243|2896|3082|3105|3593|3630|3821|4057|5154|5156|5196|5292|5327|5328|5340|5580|5788|6095|6850|7124|8399|8829|9212|9971|22914|84868|100507436	ADORA2A|APOA1|MAPK14|DPP4|DUSP3|ELANE|EPHA4|F2|FGA|GRN|HGF|HLA-A|IL12B|INS|KLRC1|LTF|PDGFA|PDGFRA|PF4|PIM1|PLAT|PLAU|PLG|PRKCD|PTPRC|RORA|SYK|TNF|PLA2G10|NRP1|AURKB|NR1H4|KLRK1|HAVCR2|MICA	-16	MyList
GO Biological Processes	19	GO:0071478	cellular response to radiation	19_GO:0050896 response to stimulus	-18	11	15	30284	176	364	24	6.6	1.3	472|545|1432|1642|1958|2033|4193|4312|4313|4314|4318|5424|5429|5580|5888|7124|7157|7507|8451|9212|9978|10714|23411|79184	ATM|ATR|MAPK14|DDB1|EGR1|EP300|MDM2|MMP1|MMP2|MMP3|MMP9|POLD1|POLH|PRKCD|RAD51|TNF|TP53|XPA|CUL4A|AURKB|RBX1|POLD3|SIRT1|BRCC3	-16	MyList
GO Biological Processes	19	GO:0043065	positive regulation of apoptotic process	19_GO:0048518 positive regulation of biological process	-18	5.7	12	30284	569	364	39	11	1.6	135|472|824|835|839|840|841|1020|1029|1545|1917|2045|2896|2932|3001|3164|3313|3486|3579|3593|3624|3672|3688|3932|4313|4318|5580|5584|5599|5654|5788|6622|7046|7124|7153|7157|8644|23411|51079	ADORA2A|ATM|CAPN2|CASP2|CASP6|CASP7|CASP8|CDK5|CDKN2A|CYP1B1|EEF1A2|EPHA7|GRN|GSK3B|GZMA|NR4A1|HSPA9|IGFBP3|CXCR2|IL12B|INHBA|ITGA1|ITGB1|LCK|MMP2|MMP9|PRKCD|PRKCI|MAPK8|HTRA1|PTPRC|SNCA|TGFBR1|TNF|TOP2A|TP53|AKR1C3|SIRT1|NDUFA13	-16	MyList
GO Biological Processes	19	GO:0051347	positive regulation of transferase activity	19_GO:0065007 biological regulation	-18	8.8	14	30284	264	364	28	7.7	1.4	185|335|387|1917|1942|1956|1991|2043|2064|2321|3630|3690|4057|4361|4916|5154|5159|5292|5478|5580|5788|6500|6622|6868|7124|22974|23411|51347	AGTR1|APOA1|RHOA|EEF1A2|EFNA1|EGFR|ELANE|EPHA4|ERBB2|FLT1|INS|ITGB3|LTF|MRE11|NTRK3|PDGFA|PDGFRB|PIM1|PPIA|PRKCD|PTPRC|SKP1|SNCA|ADAM17|TNF|TPX2|SIRT1|TAOK3	-16	MyList
GO Biological Processes	19	GO:0045596	negative regulation of cell differentiation	19_GO:0032502 developmental process	-18	5	12	30284	739	364	44	12	1.7	19|605|1020|1029|1289|1910|1942|1956|2043|2045|2047|2048|2064|2147|2932|3192|3313|3440|3481|3624|3685|3688|3690|4057|4318|4904|5196|5594|6095|6272|6595|6597|7046|7124|7157|7422|8359|8361|8451|8829|9682|23411|79727|121504	ABCA1|BCL7A|CDK5|CDKN2A|COL5A1|EDNRB|EFNA1|EGFR|EPHA4|EPHA7|EPHB1|EPHB2|ERBB2|F2|GSK3B|HNRNPU|HSPA9|IFNA2|IGF2|INHBA|ITGAV|ITGB1|ITGB3|LTF|MMP9|YBX1|PF4|MAPK1|RORA|SORT1|SMARCA2|SMARCA4|TGFBR1|TNF|TP53|VEGFA|H4C1|H4C6|CUL4A|NRP1|KDM4A|SIRT1|LIN28A|H4C16	-16	MyList
GO Biological Processes	19	GO:0045859	regulation of protein kinase activity	19_GO:0050789 regulation of biological process	-17	7.2	13	30284	369	364	32	8.8	1.5	387|1027|1029|1845|1942|1956|1991|2041|2043|2048|2064|2321|3630|3690|4057|4878|4916|5154|5159|5292|5478|5580|5788|6622|6868|7026|7124|9052|22974|23411|26191|51347	RHOA|CDKN1B|CDKN2A|DUSP3|EFNA1|EGFR|ELANE|EPHA1|EPHA4|EPHB2|ERBB2|FLT1|INS|ITGB3|LTF|NPPA|NTRK3|PDGFA|PDGFRB|PIM1|PPIA|PRKCD|PTPRC|SNCA|ADAM17|NR2F2|TNF|GPRC5A|TPX2|SIRT1|PTPN22|TAOK3	-15	MyList
GO Biological Processes	19	GO:0018105	peptidyl-serine phosphorylation	19_GO:0009987 cellular process	-17	19	18	30284	80	364	18	4.9	1.1	472|545|983|1017|1020|1432|2932|3551|5580|5581|5587|5590|5594|5599|6790|7046|7150|10783	ATM|ATR|CDK1|CDK2|CDK5|MAPK14|GSK3B|IKBKB|PRKCD|PRKCE|PRKD1|PRKCZ|MAPK1|MAPK8|AURKA|TGFBR1|TOP1|NEK6	-15	MyList
GO Biological Processes	19	GO:0051054	positive regulation of DNA metabolic process	19_GO:0048518 positive regulation of biological process	-17	8.2	14	30284	296	364	29	8	1.4	472|545|605|890|983|1017|1027|1545|1956|3082|4361|4751|5073|5159|5580|5582|5588|5594|5788|5888|6502|6595|6597|7124|7422|8317|9212|23411|79184	ATM|ATR|BCL7A|CCNA2|CDK1|CDK2|CDKN1B|CYP1B1|EGFR|HGF|MRE11|NEK2|PARN|PDGFRB|PRKCD|PRKCG|PRKCQ|MAPK1|PTPRC|RAD51|SKP2|SMARCA2|SMARCA4|TNF|VEGFA|CDC7|AURKB|SIRT1|BRCC3	-15	MyList
GO Biological Processes	19	GO:0008283	cell population proliferation	19_GO:0009987 cellular process	-17	5	12	30284	718	364	43	12	1.7	335|780|931|983|1027|1163|1281|1291|1909|1956|1958|1969|2028|2047|2064|2099|3082|3486|3593|3688|3791|4323|4325|4361|5052|5154|5159|5580|5588|5594|5788|5894|6095|7046|7124|7157|7422|8013|8451|8454|8654|10403|51561	APOA1|DDR1|MS4A1|CDK1|CDKN1B|CKS1B|COL3A1|COL6A1|EDNRA|EGFR|EGR1|EPHA2|ENPEP|EPHB1|ERBB2|ESR1|HGF|IGFBP3|IL12B|ITGB1|KDR|MMP14|MMP16|MRE11|PRDX1|PDGFA|PDGFRB|PRKCD|PRKCQ|MAPK1|PTPRC|RAF1|RORA|TGFBR1|TNF|TP53|VEGFA|NR4A3|CUL4A|CUL1|PDE5A|NDC80|IL23A	-15	MyList
GO Biological Processes	19	GO:0051129	negative regulation of cellular component organization	19_GO:0048519 negative regulation of biological process	-17	4.9	12	30284	730	364	43	12	1.7	329|335|472|1020|1803|1942|2033|2042|2043|2045|2048|2316|2932|3082|3192|3303|3304|3309|3312|3551|3685|3690|4000|4193|4233|4323|5290|5580|5587|5590|5894|6622|7067|7124|7153|7157|7422|8260|8829|9971|10403|22974|51185	BIRC2|APOA1|ATM|CDK5|DPP4|EFNA1|EP300|EPHA3|EPHA4|EPHA7|EPHB2|FLNA|GSK3B|HGF|HNRNPU|HSPA1A|HSPA1B|HSPA5|HSPA8|IKBKB|ITGAV|ITGB3|LMNA|MDM2|MET|MMP14|PIK3CA|PRKCD|PRKD1|PRKCZ|RAF1|SNCA|THRA|TNF|TOP2A|TP53|VEGFA|NAA10|NRP1|NR1H4|NDC80|TPX2|CRBN	-15	MyList
GO Biological Processes	19	GO:0007596	blood coagulation	19_GO:0032501 multicellular organismal process	-17	11	15	30284	189	364	24	6.6	1.3	135|1281|1432|1511|2147|2155|2162|2243|2316|2717|3172|3690|3932|4627|5156|5196|5290|5327|5328|5329|5340|5478|6850|11093	ADORA2A|COL3A1|MAPK14|CTSG|F2|F7|F13A1|FGA|FLNA|GLA|HNF4A|ITGB3|LCK|MYH9|PDGFRA|PF4|PIK3CA|PLAT|PLAU|PLAUR|PLG|PPIA|SYK|ADAMTS13	-15	MyList
GO Biological Processes	19	GO:0050817	coagulation	19_GO:0032501 multicellular organismal process	-17	10	14	30284	191	364	24	6.6	1.3	135|1281|1432|1511|2147|2155|2162|2243|2316|2717|3172|3690|3932|4627|5156|5196|5290|5327|5328|5329|5340|5478|6850|11093	ADORA2A|COL3A1|MAPK14|CTSG|F2|F7|F13A1|FGA|FLNA|GLA|HNF4A|ITGB3|LCK|MYH9|PDGFRA|PF4|PIK3CA|PLAT|PLAU|PLAUR|PLG|PPIA|SYK|ADAMTS13	-15	MyList
GO Biological Processes	19	GO:0007599	hemostasis	19_GO:0065007 biological regulation	-17	10	14	30284	195	364	24	6.6	1.3	135|1281|1432|1511|2147|2155|2162|2243|2316|2717|3172|3690|3932|4627|5156|5196|5290|5327|5328|5329|5340|5478|6850|11093	ADORA2A|COL3A1|MAPK14|CTSG|F2|F7|F13A1|FGA|FLNA|GLA|HNF4A|ITGB3|LCK|MYH9|PDGFRA|PF4|PIK3CA|PLAT|PLAU|PLAUR|PLG|PPIA|SYK|ADAMTS13	-15	MyList
GO Biological Processes	19	GO:0070374	positive regulation of ERK1 and ERK2 cascade	19_GO:0048518 positive regulation of biological process	-17	10	14	30284	198	364	24	6.6	1.3	148|673|1956|2243|3358|3383|3624|3690|3791|4914|5154|5156|5159|5320|5578|5590|5788|6464|7124|7422|8622|8829|26191|84868	ADRA1A|BRAF|EGFR|FGA|HTR2C|ICAM1|INHBA|ITGB3|KDR|NTRK1|PDGFA|PDGFRA|PDGFRB|PLA2G2A|PRKCA|PRKCZ|PTPRC|SHC1|TNF|VEGFA|PDE8B|NRP1|PTPN22|HAVCR2	-14	MyList
GO Biological Processes	19	GO:0044403	biological process involved in symbiotic interaction	19_GO:0044419 biological process involved in interspecies interaction between organisms	-17	8.4	13	30284	267	364	27	7.4	1.4	185|290|983|1511|1642|1803|1915|1956|1969|1991|2033|2147|3303|3304|3383|3685|3688|3690|4057|4627|5196|5340|5478|6597|8829|23476|59272	AGTR1|ANPEP|CDK1|CTSG|DDB1|DPP4|EEF1A1|EGFR|EPHA2|ELANE|EP300|F2|HSPA1A|HSPA1B|ICAM1|ITGAV|ITGB1|ITGB3|LTF|MYH9|PF4|PLG|PPIA|SMARCA4|NRP1|BRD4|ACE2	-14	MyList
GO Biological Processes	19	GO:0048732	gland development	19_GO:0032502 developmental process	-16	6.4	12	30284	428	364	33	9.1	1.5	335|472|673|780|887|1027|1543|1545|1909|1956|1969|2049|2099|2516|3082|3481|3911|4233|4313|4830|5156|5290|5594|5660|5894|6790|7046|7067|7124|7298|7422|8829|284217	APOA1|ATM|BRAF|DDR1|CCKBR|CDKN1B|CYP1A1|CYP1B1|EDNRA|EGFR|EPHA2|EPHB3|ESR1|NR5A1|HGF|IGF2|LAMA5|MET|MMP2|NME1|PDGFRA|PIK3CA|MAPK1|PSAP|RAF1|AURKA|TGFBR1|THRA|TNF|TYMS|VEGFA|NRP1|LAMA1	-14	MyList
GO Biological Processes	19	GO:0033674	positive regulation of kinase activity	19_GO:0048518 positive regulation of biological process	-16	9.3	14	30284	223	364	25	6.9	1.3	387|1917|1942|1956|1991|2043|2064|2321|3630|3690|4057|4361|4916|5154|5159|5292|5478|5580|5788|6622|6868|7124|22974|23411|51347	RHOA|EEF1A2|EFNA1|EGFR|ELANE|EPHA4|ERBB2|FLT1|INS|ITGB3|LTF|MRE11|NTRK3|PDGFA|PDGFRB|PIM1|PPIA|PRKCD|PTPRC|SNCA|ADAM17|TNF|TPX2|SIRT1|TAOK3	-14	MyList
GO Biological Processes	19	GO:0018209	peptidyl-serine modification	19_GO:0009987 cellular process	-16	16	16	30284	92	364	18	4.9	1.1	472|545|983|1017|1020|1432|2932|3551|5580|5581|5587|5590|5594|5599|6790|7046|7150|10783	ATM|ATR|CDK1|CDK2|CDK5|MAPK14|GSK3B|IKBKB|PRKCD|PRKCE|PRKD1|PRKCZ|MAPK1|MAPK8|AURKA|TGFBR1|TOP1|NEK6	-14	MyList
GO Biological Processes	19	GO:0030101	natural killer cell activation	19_GO:0002376 immune system process	-16	20	17	30284	67	364	16	4.4	1.1	841|2214|3439|3440|3442|3443|3445|3446|3447|3448|3451|3593|5052|5788|8809|22914	CASP8|FCGR3A|IFNA1|IFNA2|IFNA5|IFNA6|IFNA8|IFNA10|IFNA13|IFNA14|IFNA17|IL12B|PRDX1|PTPRC|IL18R1|KLRK1	-14	MyList
GO Biological Processes	19	GO:0051052	regulation of DNA metabolic process	19_GO:0050789 regulation of biological process	-16	5.8	12	30284	505	364	35	9.6	1.5	472|545|605|890|983|1017|1027|1545|1956|3001|3082|3192|4000|4361|4751|5073|5159|5429|5580|5582|5588|5594|5788|5888|6502|6595|6597|7124|7157|7422|8317|8451|9212|23411|79184	ATM|ATR|BCL7A|CCNA2|CDK1|CDK2|CDKN1B|CYP1B1|EGFR|GZMA|HGF|HNRNPU|LMNA|MRE11|NEK2|PARN|PDGFRB|POLH|PRKCD|PRKCG|PRKCQ|MAPK1|PTPRC|RAD51|SKP2|SMARCA2|SMARCA4|TNF|TP53|VEGFA|CDC7|CUL4A|AURKB|SIRT1|BRCC3	-14	MyList
GO Biological Processes	19	GO:0120254	olefinic compound metabolic process	19_GO:0009987 cellular process	-16	12	15	30284	148	364	21	5.8	1.2	231|1543|1544|1545|1548|1551|1555|1557|1558|1559|1565|1571|1576|1577|1645|1646|1910|3624|6916|8399|8644	AKR1B1|CYP1A1|CYP1A2|CYP1B1|CYP2A6|CYP3A7|CYP2B6|CYP2C19|CYP2C8|CYP2C9|CYP2D6|CYP2E1|CYP3A4|CYP3A5|AKR1C1|AKR1C2|EDNRB|INHBA|TBXAS1|PLA2G10|AKR1C3	-14	MyList
GO Biological Processes	19	GO:0043200	response to amino acid	19_GO:0050896 response to stimulus	-16	13	15	30284	131	364	20	5.5	1.2	824|1027|1147|1277|1278|1281|1282|1288|1291|1956|2033|2155|4313|4314|4915|5156|5290|7124|9978|222545	CAPN2|CDKN1B|CHUK|COL1A1|COL1A2|COL3A1|COL4A1|COL4A6|COL6A1|EGFR|EP300|F7|MMP2|MMP3|NTRK2|PDGFRA|PIK3CA|TNF|RBX1|GPRC6A	-14	MyList
GO Biological Processes	19	GO:0071222	cellular response to lipopolysaccharide	19_GO:0044419 biological process involved in interspecies interaction between organisms	-16	9.4	14	30284	212	364	24	6.6	1.3	19|387|824|834|840|1432|1511|1910|2048|3576|3593|4314|4317|4318|5196|5581|5594|5599|7124|9971|11093|22914|26191|84868	ABCA1|RHOA|CAPN2|CASP1|CASP7|MAPK14|CTSG|EDNRB|EPHB2|CXCL8|IL12B|MMP3|MMP8|MMP9|PF4|PRKCE|MAPK1|MAPK8|TNF|NR1H4|ADAMTS13|KLRK1|PTPN22|HAVCR2	-14	MyList
GO Biological Processes	19	GO:0051604	protein maturation	19_GO:0009987 cellular process	-16	5.5	12	30284	544	364	36	9.9	1.6	649|824|834|835|839|840|841|1511|1803|1889|2028|2033|2155|2162|2243|2316|3001|3303|3304|3309|3310|3312|3313|3551|3690|4323|4325|4878|5327|5328|5478|6868|8260|10988|11093|59272	BMP1|CAPN2|CASP1|CASP2|CASP6|CASP7|CASP8|CTSG|DPP4|ECE1|ENPEP|EP300|F7|F13A1|FGA|FLNA|GZMA|HSPA1A|HSPA1B|HSPA5|HSPA6|HSPA8|HSPA9|IKBKB|ITGB3|MMP14|MMP16|NPPA|PLAT|PLAU|PPIA|ADAM17|NAA10|METAP2|ADAMTS13|ACE2	-14	MyList
GO Biological Processes	19	GO:0071482	cellular response to light stimulus	19_GO:0050896 response to stimulus	-16	14	15	30284	114	364	19	5.2	1.2	545|1432|1642|2033|4193|4312|4313|4314|4318|5424|5429|5580|7157|7507|8451|9212|9978|10714|23411	ATR|MAPK14|DDB1|EP300|MDM2|MMP1|MMP2|MMP3|MMP9|POLD1|POLH|PRKCD|TP53|XPA|CUL4A|AURKB|RBX1|POLD3|SIRT1	-14	MyList
GO Biological Processes	19	GO:0030522	intracellular receptor signaling pathway	19_GO:0050896 response to stimulus	-16	10	14	30284	191	364	23	6.3	1.3	331|387|2099|2100|2494|2516|3164|3172|3551|4929|5292|5594|6095|6256|7026|7067|7068|7124|8013|9971|23081|55818|84868	XIAP|RHOA|ESR1|ESR2|NR5A2|NR5A1|NR4A1|HNF4A|IKBKB|NR4A2|PIM1|MAPK1|RORA|RXRA|NR2F2|THRA|THRB|TNF|NR4A3|NR1H4|KDM4C|KDM3A|HAVCR2	-14	MyList
GO Biological Processes	19	GO:0060326	cell chemotaxis	19_GO:0040011 locomotion	-16	9.4	14	30284	213	364	24	6.6	1.3	185|1511|1910|1969|2047|2321|3082|3164|3576|3577|3579|3672|3689|4313|5156|5159|5196|5478|5580|5588|6850|7422|8829|23765	AGTR1|CTSG|EDNRB|EPHA2|EPHB1|FLT1|HGF|NR4A1|CXCL8|CXCR1|CXCR2|ITGA1|ITGB2|MMP2|PDGFRA|PDGFRB|PF4|PPIA|PRKCD|PRKCQ|SYK|VEGFA|NRP1|IL17RA	-14	MyList
GO Biological Processes	19	GO:0051090	regulation of DNA-binding transcription factor activity	19_GO:0050789 regulation of biological process	-16	7.1	13	30284	338	364	29	8	1.4	1029|1147|1545|2033|2044|2099|2100|2316|3303|3304|3551|3630|4057|4914|5292|5478|5584|5587|5588|5590|6597|6850|7124|8399|8517|8809|23411|54583|84868	CDKN2A|CHUK|CYP1B1|EP300|EPHA5|ESR1|ESR2|FLNA|HSPA1A|HSPA1B|IKBKB|INS|LTF|NTRK1|PIM1|PPIA|PRKCI|PRKD1|PRKCQ|PRKCZ|SMARCA4|SYK|TNF|PLA2G10|IKBKG|IL18R1|SIRT1|EGLN1|HAVCR2	-14	MyList
GO Biological Processes	19	GO:0006690	icosanoid metabolic process	19_GO:0009987 cellular process	-16	14	15	30284	115	364	19	5.2	1.2	231|834|1357|1543|1544|1545|1548|1555|1557|1558|1559|1565|1571|1645|1646|6850|6916|8399|8644	AKR1B1|CASP1|CPA1|CYP1A1|CYP1A2|CYP1B1|CYP2A6|CYP2B6|CYP2C19|CYP2C8|CYP2C9|CYP2D6|CYP2E1|AKR1C1|AKR1C2|SYK|TBXAS1|PLA2G10|AKR1C3	-14	MyList
GO Biological Processes	19	GO:0002764	immune response-regulating signaling pathway	19_GO:0002376 immune system process	-16	6.5	12	30284	395	364	31	8.5	1.5	331|673|834|931|1147|2033|2212|2214|3105|3551|3702|3821|3932|5144|5290|5579|5580|5581|5588|5594|5599|5602|5788|6850|7124|8013|8517|9971|22914|26191|84868	XIAP|BRAF|CASP1|MS4A1|CHUK|EP300|FCGR2A|FCGR3A|HLA-A|IKBKB|ITK|KLRC1|LCK|PDE4D|PIK3CA|PRKCB|PRKCD|PRKCE|PRKCQ|MAPK1|MAPK8|MAPK10|PTPRC|SYK|TNF|NR4A3|IKBKG|NR1H4|KLRK1|PTPN22|HAVCR2	-14	MyList
GO Biological Processes	19	GO:1903037	regulation of leukocyte cell-cell adhesion	19_GO:0050789 regulation of biological process	-16	6.5	12	30284	395	364	31	8.5	1.5	135|387|1029|1511|1803|1845|1991|2033|2064|3105|3440|3481|3593|3689|3932|5290|5320|5588|5590|5788|6595|6597|6850|7124|8013|8654|22914|23476|26191|51561|84868	ADORA2A|RHOA|CDKN2A|CTSG|DPP4|DUSP3|ELANE|EP300|ERBB2|HLA-A|IFNA2|IGF2|IL12B|ITGB2|LCK|PIK3CA|PLA2G2A|PRKCQ|PRKCZ|PTPRC|SMARCA2|SMARCA4|SYK|TNF|NR4A3|PDE5A|KLRK1|BRD4|PTPN22|IL23A|HAVCR2	-14	MyList
GO Biological Processes	19	GO:0051249	regulation of lymphocyte activation	19_GO:0002376 immune system process	-16	5.6	12	30284	521	364	35	9.6	1.5	135|387|472|673|1029|1511|1803|1845|2033|2048|2064|2214|3105|3440|3481|3593|3624|3821|3932|4323|5290|5320|5588|5590|5788|6595|6597|6850|8654|22914|23476|26191|51561|84868|100507436	ADORA2A|RHOA|ATM|BRAF|CDKN2A|CTSG|DPP4|DUSP3|EP300|EPHB2|ERBB2|FCGR3A|HLA-A|IFNA2|IGF2|IL12B|INHBA|KLRC1|LCK|MMP14|PIK3CA|PLA2G2A|PRKCQ|PRKCZ|PTPRC|SMARCA2|SMARCA4|SYK|PDE5A|KLRK1|BRD4|PTPN22|IL23A|HAVCR2|MICA	-14	MyList
GO Biological Processes	19	GO:0035987	endodermal cell differentiation	19_GO:0032502 developmental process	-16	25	18	30284	47	364	14	3.8	1	1284|1291|1301|3624|3685|3689|3909|3912|3914|4313|4317|4318|4323|4627	COL4A2|COL6A1|COL11A1|INHBA|ITGAV|ITGB2|LAMA3|LAMB1|LAMB3|MMP2|MMP8|MMP9|MMP14|MYH9	-14	MyList
GO Biological Processes	19	GO:1901990	regulation of mitotic cell cycle phase transition	19_GO:0050789 regulation of biological process	-16	6.7	12	30284	371	364	30	8.2	1.4	472|545|605|835|902|983|1017|1022|1027|1029|1543|1642|1956|3624|4193|4361|6595|6597|6790|6868|7157|8317|8451|9212|9510|10403|10783|23476|51347|79184	ATM|ATR|BCL7A|CASP2|CCNH|CDK1|CDK2|CDK7|CDKN1B|CDKN2A|CYP1A1|DDB1|EGFR|INHBA|MDM2|MRE11|SMARCA2|SMARCA4|AURKA|ADAM17|TP53|CDC7|CUL4A|AURKB|ADAMTS1|NDC80|NEK6|BRD4|TAOK3|BRCC3	-14	MyList
GO Biological Processes	19	GO:0042113	B cell activation	19_GO:0002376 immune system process	-16	9.8	14	30284	196	364	23	6.3	1.3	472|841|931|2033|2048|3439|3440|3442|3443|3445|3446|3447|3448|3451|3688|4914|5579|5580|5788|6482|6850|6868|7157	ATM|CASP8|MS4A1|EP300|EPHB2|IFNA1|IFNA2|IFNA5|IFNA6|IFNA8|IFNA10|IFNA13|IFNA14|IFNA17|ITGB1|NTRK1|PRKCB|PRKCD|PTPRC|ST3GAL1|SYK|ADAM17|TP53	-14	MyList
GO Biological Processes	19	GO:2000377	regulation of reactive oxygen species metabolic process	19_GO:0050789 regulation of biological process	-15	11	14	30284	156	364	21	5.8	1.2	185|329|387|1432|1545|1645|1956|2147|3630|3689|4314|5159|5580|5581|6464|6622|6850|7124|7157|8644|59272	AGTR1|BIRC2|RHOA|MAPK14|CYP1B1|AKR1C1|EGFR|F2|INS|ITGB2|MMP3|PDGFRB|PRKCD|PRKCE|SHC1|SNCA|SYK|TNF|TP53|AKR1C3|ACE2	-13	MyList
GO Biological Processes	19	GO:1903829	positive regulation of protein localization	19_GO:0051179 localization	-15	5.7	12	30284	499	364	34	9.3	1.5	135|983|1020|1029|1432|1956|1969|2033|2042|2048|2064|2147|2243|2316|2932|3630|3688|3689|4193|5290|5478|5578|5579|5580|5581|5584|5587|5590|5599|6622|7124|7422|9520|9971	ADORA2A|CDK1|CDK5|CDKN2A|MAPK14|EGFR|EPHA2|EP300|EPHA3|EPHB2|ERBB2|F2|FGA|FLNA|GSK3B|INS|ITGB1|ITGB2|MDM2|PIK3CA|PPIA|PRKCA|PRKCB|PRKCD|PRKCE|PRKCI|PRKD1|PRKCZ|MAPK8|SNCA|TNF|VEGFA|NPEPPS|NR1H4	-13	MyList
GO Biological Processes	19	GO:0071219	cellular response to molecule of bacterial origin	19_GO:0044419 biological process involved in interspecies interaction between organisms	-15	8.8	13	30284	226	364	24	6.6	1.3	19|387|824|834|840|1432|1511|1910|2048|3576|3593|4314|4317|4318|5196|5581|5594|5599|7124|9971|11093|22914|26191|84868	ABCA1|RHOA|CAPN2|CASP1|CASP7|MAPK14|CTSG|EDNRB|EPHB2|CXCL8|IL12B|MMP3|MMP8|MMP9|PF4|PRKCE|MAPK1|MAPK8|TNF|NR1H4|ADAMTS13|KLRK1|PTPN22|HAVCR2	-13	MyList
GO Biological Processes	19	GO:0002252	immune effector process	19_GO:0002376 immune system process	-15	5.8	12	30284	474	364	33	9.1	1.5	1511|1991|2147|2212|2214|2896|3105|3383|3439|3440|3442|3443|3445|3446|3447|3448|3451|3593|3683|5052|5580|5581|6095|6482|6850|6868|7124|7157|8013|8809|22914|84868|100507436	CTSG|ELANE|F2|FCGR2A|FCGR3A|GRN|HLA-A|ICAM1|IFNA1|IFNA2|IFNA5|IFNA6|IFNA8|IFNA10|IFNA13|IFNA14|IFNA17|IL12B|ITGAL|PRDX1|PRKCD|PRKCE|RORA|ST3GAL1|SYK|ADAM17|TNF|TP53|NR4A3|IL18R1|KLRK1|HAVCR2|MICA	-13	MyList
GO Biological Processes	19	GO:0030162	regulation of proteolysis	19_GO:0050789 regulation of biological process	-15	5.4	11	30284	538	364	35	9.6	1.5	329|331|369|834|841|1017|1020|1029|1942|2043|2045|2147|2896|2932|3303|3304|3630|3932|4057|4193|4318|4323|4627|5327|5328|5329|5582|5894|6790|7124|7157|7422|8517|9978|23411	BIRC2|XIAP|ARAF|CASP1|CASP8|CDK2|CDK5|CDKN2A|EFNA1|EPHA4|EPHA7|F2|GRN|GSK3B|HSPA1A|HSPA1B|INS|LCK|LTF|MDM2|MMP9|MMP14|MYH9|PLAT|PLAU|PLAUR|PRKCG|RAF1|AURKA|TNF|TP53|VEGFA|IKBKG|RBX1|SIRT1	-13	MyList
GO Biological Processes	19	GO:0042445	hormone metabolic process	19_GO:0065007 biological regulation	-15	9.3	13	30284	205	364	23	6.3	1.3	231|1511|1543|1544|1545|1551|1558|1559|1565|1576|1577|1645|1646|1803|1889|1910|2028|2099|2516|3624|5156|8644|59272	AKR1B1|CTSG|CYP1A1|CYP1A2|CYP1B1|CYP3A7|CYP2C8|CYP2C9|CYP2D6|CYP3A4|CYP3A5|AKR1C1|AKR1C2|DPP4|ECE1|EDNRB|ENPEP|ESR1|NR5A1|INHBA|PDGFRA|AKR1C3|ACE2	-13	MyList
GO Biological Processes	19	GO:0051896	regulation of phosphatidylinositol 3-kinase/protein kinase B signal transduction	19_GO:0050896 response to stimulus	-15	7.8	13	30284	278	364	26	7.1	1.3	780|1646|1956|2147|2321|3082|3481|3630|3688|3791|4314|4914|4915|4916|5154|5156|5159|5290|5587|7046|7124|7422|8644|10855|23411|79727	DDR1|AKR1C2|EGFR|F2|FLT1|HGF|IGF2|INS|ITGB1|KDR|MMP3|NTRK1|NTRK2|NTRK3|PDGFA|PDGFRA|PDGFRB|PIK3CA|PRKD1|TGFBR1|TNF|VEGFA|AKR1C3|HPSE|SIRT1|LIN28A	-13	MyList
GO Biological Processes	19	GO:0031589	cell-substrate adhesion	19_GO:0009987 cellular process	-15	9.9	13	30284	184	364	22	6	1.2	387|673|780|1020|1281|1942|2041|2047|2049|2243|3672|3683|3685|3688|3689|3690|3911|3912|3915|5581|10855|11093	RHOA|BRAF|DDR1|CDK5|COL3A1|EFNA1|EPHA1|EPHB1|EPHB3|FGA|ITGA1|ITGAL|ITGAV|ITGB1|ITGB2|ITGB3|LAMA5|LAMB1|LAMC1|PRKCE|HPSE|ADAMTS13	-13	MyList
GO Biological Processes	19	GO:1901987	regulation of cell cycle phase transition	19_GO:0050789 regulation of biological process	-15	5.7	11	30284	480	364	33	9.1	1.5	472|545|605|835|902|983|1017|1020|1022|1027|1029|1432|1543|1642|1956|3624|4193|4361|5888|6595|6597|6790|6868|7157|8317|8451|9212|9510|10403|10783|23476|51347|79184	ATM|ATR|BCL7A|CASP2|CCNH|CDK1|CDK2|CDK5|CDK7|CDKN1B|CDKN2A|MAPK14|CYP1A1|DDB1|EGFR|INHBA|MDM2|MRE11|RAD51|SMARCA2|SMARCA4|AURKA|ADAM17|TP53|CDC7|CUL4A|AURKB|ADAMTS1|NDC80|NEK6|BRD4|TAOK3|BRCC3	-13	MyList
GO Biological Processes	19	GO:0048729	tissue morphogenesis	19_GO:0032502 developmental process	-15	5.2	11	30284	579	364	36	9.9	1.6	387|780|1281|1282|1289|1301|1909|1956|1969|2043|2045|2099|2316|3579|3624|3685|3688|3690|3791|3911|4193|4233|4313|4323|4625|4633|4634|5898|6868|7046|7422|8399|8828|8829|54583|284217	RHOA|DDR1|COL3A1|COL4A1|COL5A1|COL11A1|EDNRA|EGFR|EPHA2|EPHA4|EPHA7|ESR1|FLNA|CXCR2|INHBA|ITGAV|ITGB1|ITGB3|KDR|LAMA5|MDM2|MET|MMP2|MMP14|MYH7|MYL2|MYL3|RALA|ADAM17|TGFBR1|VEGFA|PLA2G10|NRP2|NRP1|EGLN1|LAMA1	-13	MyList
GO Biological Processes	19	GO:0002366	leukocyte activation involved in immune response	19_GO:0002376 immune system process	-15	9.1	13	30284	210	364	23	6.3	1.3	2214|2896|3383|3439|3440|3442|3443|3445|3446|3447|3448|3451|3593|3683|5581|6095|6482|6850|7124|7157|8013|8809|84868	FCGR3A|GRN|ICAM1|IFNA1|IFNA2|IFNA5|IFNA6|IFNA8|IFNA10|IFNA13|IFNA14|IFNA17|IL12B|ITGAL|PRKCE|RORA|ST3GAL1|SYK|TNF|TP53|NR4A3|IL18R1|HAVCR2	-13	MyList
GO Biological Processes	19	GO:0045860	positive regulation of protein kinase activity	19_GO:0048518 positive regulation of biological process	-15	9.1	13	30284	210	364	23	6.3	1.3	387|1942|1956|1991|2043|2064|2321|3630|3690|4057|4916|5154|5159|5292|5478|5580|5788|6622|6868|7124|22974|23411|51347	RHOA|EFNA1|EGFR|ELANE|EPHA4|ERBB2|FLT1|INS|ITGB3|LTF|NTRK3|PDGFA|PDGFRB|PIM1|PPIA|PRKCD|PTPRC|SNCA|ADAM17|TNF|TPX2|SIRT1|TAOK3	-13	MyList
GO Biological Processes	19	GO:0044057	regulation of system process	19_GO:0032501 multicellular organismal process	-15	5.1	11	30284	584	364	36	9.9	1.6	147|148|185|335|387|1889|1909|1910|1956|2243|3164|3358|3624|3688|3757|3784|4000|4193|4313|4625|4633|4634|4878|5144|5578|5587|5590|5733|6916|7067|7068|7124|8013|8654|9312|59272	ADRA1B|ADRA1A|AGTR1|APOA1|RHOA|ECE1|EDNRA|EDNRB|EGFR|FGA|NR4A1|HTR2C|INHBA|ITGB1|KCNH2|KCNQ1|LMNA|MDM2|MMP2|MYH7|MYL2|MYL3|NPPA|PDE4D|PRKCA|PRKD1|PRKCZ|PTGER3|TBXAS1|THRA|THRB|TNF|NR4A3|PDE5A|KCNB2|ACE2	-13	MyList
GO Biological Processes	19	GO:0030097	hemopoiesis	19_GO:0032502 developmental process	-15	4.7	11	30284	690	364	39	11	1.6	387|472|673|841|931|1432|1958|1969|2033|2064|2316|3313|3593|3624|3688|3702|3784|3791|3821|3932|4318|4627|4914|5156|5788|6095|6482|6850|6868|7067|7124|7153|7157|7422|8399|8451|8809|23411|26191	RHOA|ATM|BRAF|CASP8|MS4A1|MAPK14|EGR1|EPHA2|EP300|ERBB2|FLNA|HSPA9|IL12B|INHBA|ITGB1|ITK|KCNQ1|KDR|KLRC1|LCK|MMP9|MYH9|NTRK1|PDGFRA|PTPRC|RORA|ST3GAL1|SYK|ADAM17|THRA|TNF|TOP2A|TP53|VEGFA|PLA2G10|CUL4A|IL18R1|SIRT1|PTPN22	-13	MyList
GO Biological Processes	19	GO:0002768	immune response-regulating cell surface receptor signaling pathway	19_GO:0002376 immune system process	-15	7.6	12	30284	286	364	26	7.1	1.3	673|931|1147|2033|2212|2214|3105|3551|3702|3821|3932|5144|5290|5579|5580|5581|5588|5594|5599|5602|5788|6850|8013|8517|22914|26191	BRAF|MS4A1|CHUK|EP300|FCGR2A|FCGR3A|HLA-A|IKBKB|ITK|KLRC1|LCK|PDE4D|PIK3CA|PRKCB|PRKCD|PRKCE|PRKCQ|MAPK1|MAPK8|MAPK10|PTPRC|SYK|NR4A3|IKBKG|KLRK1|PTPN22	-13	MyList
GO Biological Processes	19	GO:0062197	cellular response to chemical stress	19_GO:0050896 response to stimulus	-15	7.5	12	30284	287	364	26	7.1	1.3	231|472|834|983|1545|1909|3303|3304|4193|4313|4314|4929|5052|5156|5290|5478|5580|5584|5587|5599|6622|7157|9978|23411|80312|84557	AKR1B1|ATM|CASP1|CDK1|CYP1B1|EDNRA|HSPA1A|HSPA1B|MDM2|MMP2|MMP3|NR4A2|PRDX1|PDGFRA|PIK3CA|PPIA|PRKCD|PRKCI|PRKD1|MAPK8|SNCA|TP53|RBX1|SIRT1|TET1|MAP1LC3A	-13	MyList
GO Biological Processes	19	GO:0008015	blood circulation	19_GO:0032501 multicellular organismal process	-15	6	12	30284	429	364	31	8.5	1.5	135|147|148|185|387|1278|1511|1889|1909|1910|1956|2028|2243|3579|3630|3672|3688|3757|3784|4012|4313|4625|4633|4634|4878|5290|6916|7026|7124|7422|59272	ADORA2A|ADRA1B|ADRA1A|AGTR1|RHOA|COL1A2|CTSG|ECE1|EDNRA|EDNRB|EGFR|ENPEP|FGA|CXCR2|INS|ITGA1|ITGB1|KCNH2|KCNQ1|LNPEP|MMP2|MYH7|MYL2|MYL3|NPPA|PIK3CA|TBXAS1|NR2F2|TNF|VEGFA|ACE2	-13	MyList
GO Biological Processes	19	GO:0002263	cell activation involved in immune response	19_GO:0002376 immune system process	-15	8.9	13	30284	214	364	23	6.3	1.3	2214|2896|3383|3439|3440|3442|3443|3445|3446|3447|3448|3451|3593|3683|5581|6095|6482|6850|7124|7157|8013|8809|84868	FCGR3A|GRN|ICAM1|IFNA1|IFNA2|IFNA5|IFNA6|IFNA8|IFNA10|IFNA13|IFNA14|IFNA17|IL12B|ITGAL|PRKCE|RORA|ST3GAL1|SYK|TNF|TP53|NR4A3|IL18R1|HAVCR2	-13	MyList
GO Biological Processes	19	GO:1903522	regulation of blood circulation	19_GO:0032501 multicellular organismal process	-15	7.8	12	30284	265	364	25	6.9	1.3	147|148|185|387|1889|1909|1910|1956|2243|3688|3757|3784|4193|4313|4625|4633|4634|4878|5144|6916|7067|7068|7124|8654|59272	ADRA1B|ADRA1A|AGTR1|RHOA|ECE1|EDNRA|EDNRB|EGFR|FGA|ITGB1|KCNH2|KCNQ1|MDM2|MMP2|MYH7|MYL2|MYL3|NPPA|PDE4D|TBXAS1|THRA|THRB|TNF|PDE5A|ACE2	-13	MyList
GO Biological Processes	19	GO:0043086	negative regulation of catalytic activity	19_GO:0065007 biological regulation	-15	6.7	12	30284	346	364	28	7.7	1.4	331|1027|1029|1845|1910|2041|2048|2717|2932|3001|3192|3630|4057|4318|4878|5329|5478|5788|5894|6272|6622|7026|7157|7422|9052|22914|26191|54583	XIAP|CDKN1B|CDKN2A|DUSP3|EDNRB|EPHA1|EPHB2|GLA|GSK3B|GZMA|HNRNPU|INS|LTF|MMP9|NPPA|PLAUR|PPIA|PTPRC|RAF1|SORT1|SNCA|NR2F2|TP53|VEGFA|GPRC5A|KLRK1|PTPN22|EGLN1	-13	MyList
GO Biological Processes	19	GO:0006979	response to oxidative stress	19_GO:0050896 response to stimulus	-15	6.4	12	30284	375	364	29	8	1.4	472|824|983|1147|1277|1291|1545|1909|1956|3303|3304|4193|4313|4314|4323|4535|4929|5052|5156|5478|5580|5587|5599|6622|7157|9978|23411|80312|84557	ATM|CAPN2|CDK1|CHUK|COL1A1|COL6A1|CYP1B1|EDNRA|EGFR|HSPA1A|HSPA1B|MDM2|MMP2|MMP3|MMP14|ND1|NR4A2|PRDX1|PDGFRA|PPIA|PRKCD|PRKD1|MAPK8|SNCA|TP53|RBX1|SIRT1|TET1|MAP1LC3A	-13	MyList
GO Biological Processes	19	GO:0048812	neuron projection morphogenesis	19_GO:0032502 developmental process	-15	5.5	11	30284	498	364	33	9.1	1.5	135|605|780|886|1020|1889|1909|1942|1956|2042|2043|2044|2045|2047|2048|2049|2051|2064|3672|3688|3908|4914|4929|5588|5590|6790|6868|7422|8399|8828|8829|51347|80312	ADORA2A|BCL7A|DDR1|CCKAR|CDK5|ECE1|EDNRA|EFNA1|EGFR|EPHA3|EPHA4|EPHA5|EPHA7|EPHB1|EPHB2|EPHB3|EPHB6|ERBB2|ITGA1|ITGB1|LAMA2|NTRK1|NR4A2|PRKCQ|PRKCZ|AURKA|ADAM17|VEGFA|PLA2G10|NRP2|NRP1|TAOK3|TET1	-13	MyList
GO Biological Processes	19	GO:0000278	mitotic cell cycle	19_GO:0009987 cellular process	-14	5	11	30284	603	364	36	9.9	1.6	387|472|545|835|890|983|1017|1027|1163|1909|2316|3082|3688|4193|4361|4751|5426|5578|5579|5888|6502|6790|6795|7157|8317|8451|8453|8454|8900|9212|10403|10783|22974|51347|79184|91754	RHOA|ATM|ATR|CASP2|CCNA2|CDK1|CDK2|CDKN1B|CKS1B|EDNRA|FLNA|HGF|ITGB1|MDM2|MRE11|NEK2|POLE|PRKCA|PRKCB|RAD51|SKP2|AURKA|AURKC|TP53|CDC7|CUL4A|CUL2|CUL1|CCNA1|AURKB|NDC80|NEK6|TPX2|TAOK3|BRCC3|NEK9	-13	MyList
GO Biological Processes	19	GO:0120039	plasma membrane bounded cell projection morphogenesis	19_GO:0032502 developmental process	-14	5.5	11	30284	503	364	33	9.1	1.5	135|605|780|886|1020|1889|1909|1942|1956|2042|2043|2044|2045|2047|2048|2049|2051|2064|3672|3688|3908|4914|4929|5588|5590|6790|6868|7422|8399|8828|8829|51347|80312	ADORA2A|BCL7A|DDR1|CCKAR|CDK5|ECE1|EDNRA|EFNA1|EGFR|EPHA3|EPHA4|EPHA5|EPHA7|EPHB1|EPHB2|EPHB3|EPHB6|ERBB2|ITGA1|ITGB1|LAMA2|NTRK1|NR4A2|PRKCQ|PRKCZ|AURKA|ADAM17|VEGFA|PLA2G10|NRP2|NRP1|TAOK3|TET1	-13	MyList
GO Biological Processes	19	GO:0002323	natural killer cell activation involved in immune response	19_GO:0002376 immune system process	-14	35	19	30284	26	364	11	3	0.9	2214|3439|3440|3442|3443|3445|3446|3447|3448|3451|3593	FCGR3A|IFNA1|IFNA2|IFNA5|IFNA6|IFNA8|IFNA10|IFNA13|IFNA14|IFNA17|IL12B	-12	MyList
GO Biological Processes	19	GO:0001706	endoderm formation	19_GO:0032502 developmental process	-14	20	16	30284	57	364	14	3.8	1	1284|1291|1301|3624|3685|3689|3909|3912|3914|4313|4317|4318|4323|4627	COL4A2|COL6A1|COL11A1|INHBA|ITGAV|ITGB2|LAMA3|LAMB1|LAMB3|MMP2|MMP8|MMP9|MMP14|MYH9	-12	MyList
GO Biological Processes	19	GO:0071229	cellular response to acid chemical	19_GO:0050896 response to stimulus	-14	14	14	30284	101	364	17	4.7	1.1	824|1277|1278|1281|1282|1288|1291|1956|2033|4313|4314|4915|5156|5290|7124|7422|9978	CAPN2|COL1A1|COL1A2|COL3A1|COL4A1|COL4A6|COL6A1|EGFR|EP300|MMP2|MMP3|NTRK2|PDGFRA|PIK3CA|TNF|VEGFA|RBX1	-12	MyList
GO Biological Processes	19	GO:0043122	regulation of canonical NF-kappaB signal transduction	19_GO:0050896 response to stimulus	-14	7.2	12	30284	300	364	26	7.1	1.3	329|331|387|834|841|1147|1909|1910|2099|2316|3551|4057|5579|5581|5587|6095|7124|7422|8454|8517|9971|9978|10783|11214|23411|23476	BIRC2|XIAP|RHOA|CASP1|CASP8|CHUK|EDNRA|EDNRB|ESR1|FLNA|IKBKB|LTF|PRKCB|PRKCE|PRKD1|RORA|TNF|VEGFA|CUL1|IKBKG|NR1H4|RBX1|NEK6|AKAP13|SIRT1|BRD4	-12	MyList
GO Biological Processes	19	GO:0048858	cell projection morphogenesis	19_GO:0032502 developmental process	-14	5.4	11	30284	510	364	33	9.1	1.5	135|605|780|886|1020|1889|1909|1942|1956|2042|2043|2044|2045|2047|2048|2049|2051|2064|3672|3688|3908|4914|4929|5588|5590|6790|6868|7422|8399|8828|8829|51347|80312	ADORA2A|BCL7A|DDR1|CCKAR|CDK5|ECE1|EDNRA|EFNA1|EGFR|EPHA3|EPHA4|EPHA5|EPHA7|EPHB1|EPHB2|EPHB3|EPHB6|ERBB2|ITGA1|ITGB1|LAMA2|NTRK1|NR4A2|PRKCQ|PRKCZ|AURKA|ADAM17|VEGFA|PLA2G10|NRP2|NRP1|TAOK3|TET1	-12	MyList
GO Biological Processes	19	GO:0001501	skeletal system development	19_GO:0032502 developmental process	-14	5.4	11	30284	511	364	33	9.1	1.5	197|387|649|1277|1278|1280|1281|1291|1301|1302|1432|1909|1969|3073|3074|3911|4057|4313|4318|4322|4323|4325|5052|5154|5156|5788|7046|7067|7157|7298|7422|11214|80781	AHSG|RHOA|BMP1|COL1A1|COL1A2|COL2A1|COL3A1|COL6A1|COL11A1|COL11A2|MAPK14|EDNRA|EPHA2|HEXA|HEXB|LAMA5|LTF|MMP2|MMP9|MMP13|MMP14|MMP16|PRDX1|PDGFA|PDGFRA|PTPRC|TGFBR1|THRA|TP53|TYMS|VEGFA|AKAP13|COL18A1	-12	MyList
GO Biological Processes	19	GO:0031349	positive regulation of defense response	19_GO:0048518 positive regulation of biological process	-14	5.7	11	30284	449	364	31	8.5	1.5	185|331|834|839|1147|2033|2167|2896|3303|3304|3551|3593|3821|4057|4317|5320|5581|5587|5599|5733|6622|6850|7124|9971|10614|22914|23765|26191|51561|79184|84868	AGTR1|XIAP|CASP1|CASP6|CHUK|EP300|FABP4|GRN|HSPA1A|HSPA1B|IKBKB|IL12B|KLRC1|LTF|MMP8|PLA2G2A|PRKCE|PRKD1|MAPK8|PTGER3|SNCA|SYK|TNF|NR1H4|HEXIM1|KLRK1|IL17RA|PTPN22|IL23A|BRCC3|HAVCR2	-12	MyList
GO Biological Processes	19	GO:0018108	peptidyl-tyrosine phosphorylation	19_GO:0009987 cellular process	-14	20	16	30284	58	364	14	3.8	1	780|1956|2041|2042|2043|2048|2064|2321|3791|3932|4914|5156|5159|6850	DDR1|EGFR|EPHA1|EPHA3|EPHA4|EPHB2|ERBB2|FLT1|KDR|LCK|NTRK1|PDGFRA|PDGFRB|SYK	-12	MyList
GO Biological Processes	19	GO:0045088	regulation of innate immune response	19_GO:0044419 biological process involved in interspecies interaction between organisms	-14	5.5	11	30284	482	364	32	8.8	1.5	329|331|834|839|841|1147|2033|2099|2896|3105|3303|3304|3312|3551|3593|3630|3821|4057|5292|5581|5587|5599|6850|7124|9212|9971|10614|22914|26191|79184|84868|100507436	BIRC2|XIAP|CASP1|CASP6|CASP8|CHUK|EP300|ESR1|GRN|HLA-A|HSPA1A|HSPA1B|HSPA8|IKBKB|IL12B|INS|KLRC1|LTF|PIM1|PRKCE|PRKD1|MAPK8|SYK|TNF|AURKB|NR1H4|HEXIM1|KLRK1|PTPN22|BRCC3|HAVCR2|MICA	-12	MyList
GO Biological Processes	19	GO:0022411	cellular component disassembly	19_GO:0009987 cellular process	-14	7.1	12	30284	305	364	26	7.1	1.3	545|983|1291|1511|1991|2043|2932|3312|3915|4312|4313|4314|4317|4318|4322|4323|5340|5578|5579|6418|6597|6790|7153|9682|10783|84557	ATR|CDK1|COL6A1|CTSG|ELANE|EPHA4|GSK3B|HSPA8|LAMC1|MMP1|MMP2|MMP3|MMP8|MMP9|MMP13|MMP14|PLG|PRKCA|PRKCB|SET|SMARCA4|AURKA|TOP2A|KDM4A|NEK6|MAP1LC3A	-12	MyList
GO Biological Processes	19	GO:0031334	positive regulation of protein-containing complex assembly	19_GO:0048518 positive regulation of biological process	-14	8.9	13	30284	205	364	22	6	1.2	19|387|472|545|1027|2932|3303|3304|4233|4312|4314|5581|5587|5599|6622|6850|7124|7157|7422|26191|51185|79184	ABCA1|RHOA|ATM|ATR|CDKN1B|GSK3B|HSPA1A|HSPA1B|MET|MMP1|MMP3|PRKCE|PRKD1|MAPK8|SNCA|SYK|TNF|TP53|VEGFA|PTPN22|CRBN|BRCC3	-12	MyList
GO Biological Processes	19	GO:0018212	peptidyl-tyrosine modification	19_GO:0009987 cellular process	-14	20	16	30284	59	364	14	3.8	1	780|1956|2041|2042|2043|2048|2064|2321|3791|3932|4914|5156|5159|6850	DDR1|EGFR|EPHA1|EPHA3|EPHA4|EPHB2|ERBB2|FLT1|KDR|LCK|NTRK1|PDGFRA|PDGFRB|SYK	-12	MyList
GO Biological Processes	19	GO:1903047	mitotic cell cycle process	19_GO:0009987 cellular process	-14	5.2	11	30284	523	364	33	9.1	1.5	387|472|545|835|890|983|1017|1027|1163|2316|3688|4193|4361|4751|5426|5578|5579|5888|6502|6790|6795|7157|8317|8451|8453|8454|8900|9212|10403|10783|22974|51347|79184	RHOA|ATM|ATR|CASP2|CCNA2|CDK1|CDK2|CDKN1B|CKS1B|FLNA|ITGB1|MDM2|MRE11|NEK2|POLE|PRKCA|PRKCB|RAD51|SKP2|AURKA|AURKC|TP53|CDC7|CUL4A|CUL2|CUL1|CCNA1|AURKB|NDC80|NEK6|TPX2|TAOK3|BRCC3	-12	MyList
GO Biological Processes	19	GO:2001233	regulation of apoptotic signaling pathway	19_GO:0050896 response to stimulus	-14	6	11	30284	399	364	29	8	1.4	135|835|1280|2243|2932|3082|3303|3304|3383|3624|3630|3685|3932|4000|4193|4313|4318|4929|5196|5329|5478|5580|5788|5894|7046|7124|7157|8829|23411	ADORA2A|CASP2|COL2A1|FGA|GSK3B|HGF|HSPA1A|HSPA1B|ICAM1|INHBA|INS|ITGAV|LCK|LMNA|MDM2|MMP2|MMP9|NR4A2|PF4|PLAUR|PPIA|PRKCD|PTPRC|RAF1|TGFBR1|TNF|TP53|NRP1|SIRT1	-12	MyList
GO Biological Processes	19	GO:2000379	positive regulation of reactive oxygen species metabolic process	19_GO:0048518 positive regulation of biological process	-14	17	15	30284	75	364	15	4.1	1	185|1432|1545|1645|1956|2147|3689|5159|5580|5581|6622|6850|7157|8644|59272	AGTR1|MAPK14|CYP1B1|AKR1C1|EGFR|F2|ITGB2|PDGFRB|PRKCD|PRKCE|SNCA|SYK|TP53|AKR1C3|ACE2	-12	MyList
GO Biological Processes	19	GO:1901342	regulation of vasculature development	19_GO:0032502 developmental process	-14	6.3	11	30284	372	364	28	7.7	1.4	1284|1285|1545|1942|1969|2041|2064|2321|2896|3576|3579|3688|3689|3690|3791|4914|5196|5578|5579|5587|6464|7046|7124|7422|8829|9510|23411|54583	COL4A2|COL4A3|CYP1B1|EFNA1|EPHA2|EPHA1|ERBB2|FLT1|GRN|CXCL8|CXCR2|ITGB1|ITGB2|ITGB3|KDR|NTRK1|PF4|PRKCA|PRKCB|PRKD1|SHC1|TGFBR1|TNF|VEGFA|NRP1|ADAMTS1|SIRT1|EGLN1	-12	MyList
GO Biological Processes	19	GO:0070989	oxidative demethylation	19_GO:0009987 cellular process	-14	67	23	30284	10	364	8	2.2	0.77	1544|1551|1558|1559|1565|1576|1577|64816	CYP1A2|CYP3A7|CYP2C8|CYP2C9|CYP2D6|CYP3A4|CYP3A5|CYP3A43	-12	MyList
GO Biological Processes	19	GO:0006805	xenobiotic metabolic process	19_GO:0050896 response to stimulus	-14	12	13	30284	127	364	18	4.9	1.1	1543|1544|1545|1548|1551|1555|1557|1558|1559|1565|1571|1576|1577|1645|3172|6095|10057|120227	CYP1A1|CYP1A2|CYP1B1|CYP2A6|CYP3A7|CYP2B6|CYP2C19|CYP2C8|CYP2C9|CYP2D6|CYP2E1|CYP3A4|CYP3A5|AKR1C1|HNF4A|RORA|ABCC5|CYP2R1	-12	MyList
GO Biological Processes	19	GO:0043123	positive regulation of canonical NF-kappaB signal transduction	19_GO:0048518 positive regulation of biological process	-14	8.6	12	30284	214	364	22	6	1.2	329|331|387|834|841|1147|1909|1910|2316|3551|4057|5579|5581|5587|7124|7422|8454|8517|9978|10783|11214|23476	BIRC2|XIAP|RHOA|CASP1|CASP8|CHUK|EDNRA|EDNRB|FLNA|IKBKB|LTF|PRKCB|PRKCE|PRKD1|TNF|VEGFA|CUL1|IKBKG|RBX1|NEK6|AKAP13|BRD4	-12	MyList
GO Biological Processes	19	GO:0016485	protein processing	19_GO:0009987 cellular process	-14	9.1	12	30284	191	364	21	5.8	1.2	649|824|834|835|839|840|841|1511|1803|1889|2028|2155|2243|4323|4325|5327|5328|6868|10988|11093|59272	BMP1|CAPN2|CASP1|CASP2|CASP6|CASP7|CASP8|CTSG|DPP4|ECE1|ENPEP|F7|FGA|MMP14|MMP16|PLAT|PLAU|ADAM17|METAP2|ADAMTS13|ACE2	-12	MyList
GO Biological Processes	19	GO:0043254	regulation of protein-containing complex assembly	19_GO:0050789 regulation of biological process	-14	5.7	11	30284	438	364	30	8.2	1.4	19|329|387|472|545|1027|2033|2932|3303|3304|3309|3312|4233|4312|4314|5580|5581|5587|5590|5599|5894|6622|6850|7067|7124|7157|7422|26191|51185|79184	ABCA1|BIRC2|RHOA|ATM|ATR|CDKN1B|EP300|GSK3B|HSPA1A|HSPA1B|HSPA5|HSPA8|MET|MMP1|MMP3|PRKCD|PRKCE|PRKD1|PRKCZ|MAPK8|RAF1|SNCA|SYK|THRA|TNF|TP53|VEGFA|PTPN22|CRBN|BRCC3	-12	MyList
GO Biological Processes	19	GO:0050678	regulation of epithelial cell proliferation	19_GO:0050789 regulation of biological process	-14	5.9	11	30284	409	364	29	8	1.4	185|1027|1285|1910|1956|2064|2321|2896|3164|3481|3593|3690|3791|3911|3912|3915|4830|4831|5578|5587|6868|7026|7046|7124|7422|8013|8828|8829|23411	AGTR1|CDKN1B|COL4A3|EDNRB|EGFR|ERBB2|FLT1|GRN|NR4A1|IGF2|IL12B|ITGB3|KDR|LAMA5|LAMB1|LAMC1|NME1|NME2|PRKCA|PRKD1|ADAM17|NR2F2|TGFBR1|TNF|VEGFA|NR4A3|NRP2|NRP1|SIRT1	-12	MyList
GO Biological Processes	19	GO:0007229	integrin-mediated signaling pathway	19_GO:0050896 response to stimulus	-14	14	14	30284	94	364	16	4.4	1.1	335|1281|3672|3683|3685|3688|3689|3690|3911|4627|4831|5587|6850|8829|9510|11093	APOA1|COL3A1|ITGA1|ITGAL|ITGAV|ITGB1|ITGB2|ITGB3|LAMA5|MYH9|NME2|PRKD1|SYK|NRP1|ADAMTS1|ADAMTS13	-12	MyList
GO Biological Processes	19	GO:0002831	regulation of response to biotic stimulus	19_GO:0050896 response to stimulus	-14	4.9	10	30284	576	364	34	9.3	1.5	329|331|834|839|841|1147|2033|2099|2896|3105|3303|3304|3312|3551|3593|3630|3821|4057|5292|5578|5581|5587|5599|6850|7124|9212|9971|10614|22914|26191|51561|79184|84868|100507436	BIRC2|XIAP|CASP1|CASP6|CASP8|CHUK|EP300|ESR1|GRN|HLA-A|HSPA1A|HSPA1B|HSPA8|IKBKB|IL12B|INS|KLRC1|LTF|PIM1|PRKCA|PRKCE|PRKD1|MAPK8|SYK|TNF|AURKB|NR1H4|HEXIM1|KLRK1|PTPN22|IL23A|BRCC3|HAVCR2|MICA	-12	MyList
GO Biological Processes	19	GO:0050679	positive regulation of epithelial cell proliferation	19_GO:0048518 positive regulation of biological process	-14	8.4	12	30284	218	364	22	6	1.2	185|1956|2064|2896|3164|3481|3690|3791|3912|3915|4830|4831|5578|5587|6868|7046|7124|7422|8013|8828|8829|23411	AGTR1|EGFR|ERBB2|GRN|NR4A1|IGF2|ITGB3|KDR|LAMB1|LAMC1|NME1|NME2|PRKCA|PRKD1|ADAM17|TGFBR1|TNF|VEGFA|NR4A3|NRP2|NRP1|SIRT1	-12	MyList
GO Biological Processes	19	GO:0002757	immune response-activating signaling pathway	19_GO:0002376 immune system process	-13	6.6	11	30284	330	364	26	7.1	1.3	331|673|834|931|1147|2033|3105|3551|3702|3821|3932|5144|5290|5579|5580|5581|5594|5788|6850|7124|8013|8517|9971|22914|26191|84868	XIAP|BRAF|CASP1|MS4A1|CHUK|EP300|HLA-A|IKBKB|ITK|KLRC1|LCK|PDE4D|PIK3CA|PRKCB|PRKCD|PRKCE|MAPK1|PTPRC|SYK|TNF|NR4A3|IKBKG|NR1H4|KLRK1|PTPN22|HAVCR2	-11	MyList
GO Biological Processes	19	GO:0003013	circulatory system process	19_GO:0032501 multicellular organismal process	-13	5.1	10	30284	519	364	32	8.8	1.5	135|147|148|185|387|1278|1511|1889|1909|1910|1956|2028|2243|3579|3630|3672|3688|3757|3784|4012|4313|4625|4633|4634|4878|5290|6916|7026|7124|7422|10057|59272	ADORA2A|ADRA1B|ADRA1A|AGTR1|RHOA|COL1A2|CTSG|ECE1|EDNRA|EDNRB|EGFR|ENPEP|FGA|CXCR2|INS|ITGA1|ITGB1|KCNH2|KCNQ1|LNPEP|MMP2|MYH7|MYL2|MYL3|NPPA|PIK3CA|TBXAS1|NR2F2|TNF|VEGFA|ABCC5|ACE2	-11	MyList
GO Biological Processes	19	GO:0097190	apoptotic signaling pathway	19_GO:0050896 response to stimulus	-13	6.5	11	30284	332	364	26	7.1	1.3	135|472|835|839|841|1029|1280|1545|1969|2033|2932|3624|3685|5578|5580|5788|5894|6272|6850|7124|7157|8451|8453|8454|23411|51079	ADORA2A|ATM|CASP2|CASP6|CASP8|CDKN2A|COL2A1|CYP1B1|EPHA2|EP300|GSK3B|INHBA|ITGAV|PRKCA|PRKCD|PTPRC|RAF1|SORT1|SYK|TNF|TP53|CUL4A|CUL2|CUL1|SIRT1|NDUFA13	-11	MyList
GO Biological Processes	19	GO:0097746	blood vessel diameter maintenance	19_GO:0032501 multicellular organismal process	-13	10	13	30284	156	364	19	5.2	1.2	135|147|148|185|387|1889|1909|1910|1956|2243|3630|3672|3688|4313|4878|6916|7124|7422|59272	ADORA2A|ADRA1B|ADRA1A|AGTR1|RHOA|ECE1|EDNRA|EDNRB|EGFR|FGA|INS|ITGA1|ITGB1|MMP2|NPPA|TBXAS1|TNF|VEGFA|ACE2	-11	MyList
GO Biological Processes	19	GO:0035296	regulation of tube diameter	19_GO:0065007 biological regulation	-13	10	13	30284	156	364	19	5.2	1.2	135|147|148|185|387|1889|1909|1910|1956|2243|3630|3672|3688|4313|4878|6916|7124|7422|59272	ADORA2A|ADRA1B|ADRA1A|AGTR1|RHOA|ECE1|EDNRA|EDNRB|EGFR|FGA|INS|ITGA1|ITGB1|MMP2|NPPA|TBXAS1|TNF|VEGFA|ACE2	-11	MyList
GO Biological Processes	19	GO:0045765	regulation of angiogenesis	19_GO:0032502 developmental process	-13	6.2	11	30284	363	364	27	7.4	1.4	1284|1285|1545|1942|1969|2041|2064|2321|2896|3576|3579|3688|3689|3690|3791|4914|5196|5578|5579|5587|6464|7124|7422|8829|9510|23411|54583	COL4A2|COL4A3|CYP1B1|EFNA1|EPHA2|EPHA1|ERBB2|FLT1|GRN|CXCL8|CXCR2|ITGB1|ITGB2|ITGB3|KDR|NTRK1|PF4|PRKCA|PRKCB|PRKD1|SHC1|TNF|VEGFA|NRP1|ADAMTS1|SIRT1|EGLN1	-11	MyList
GO Biological Processes	19	GO:0035150	regulation of tube size	19_GO:0065007 biological regulation	-13	10	13	30284	157	364	19	5.2	1.2	135|147|148|185|387|1889|1909|1910|1956|2243|3630|3672|3688|4313|4878|6916|7124|7422|59272	ADORA2A|ADRA1B|ADRA1A|AGTR1|RHOA|ECE1|EDNRA|EDNRB|EGFR|FGA|INS|ITGA1|ITGB1|MMP2|NPPA|TBXAS1|TNF|VEGFA|ACE2	-11	MyList
GO Biological Processes	19	GO:0034599	cellular response to oxidative stress	19_GO:0050896 response to stimulus	-13	8.1	12	30284	227	364	22	6	1.2	472|983|1545|1909|3303|3304|4193|4313|4314|4929|5052|5156|5478|5580|5587|5599|6622|7157|9978|23411|80312|84557	ATM|CDK1|CYP1B1|EDNRA|HSPA1A|HSPA1B|MDM2|MMP2|MMP3|NR4A2|PRDX1|PDGFRA|PPIA|PRKCD|PRKD1|MAPK8|SNCA|TP53|RBX1|SIRT1|TET1|MAP1LC3A	-11	MyList
GO Biological Processes	19	GO:0007492	endoderm development	19_GO:0032502 developmental process	-13	15	14	30284	83	364	15	4.1	1	1284|1291|1301|3624|3685|3689|3909|3912|3914|3915|4313|4317|4318|4323|4627	COL4A2|COL6A1|COL11A1|INHBA|ITGAV|ITGB2|LAMA3|LAMB1|LAMB3|LAMC1|MMP2|MMP8|MMP9|MMP14|MYH9	-11	MyList
GO Biological Processes	19	GO:0002521	leukocyte differentiation	19_GO:0032502 developmental process	-13	5.7	11	30284	426	364	29	8	1.4	387|472|673|841|931|1432|1958|1969|2033|2064|3593|3688|3702|3821|3932|4318|4627|4914|5788|6095|6482|6850|6868|7124|7157|7422|8809|23411|26191	RHOA|ATM|BRAF|CASP8|MS4A1|MAPK14|EGR1|EPHA2|EP300|ERBB2|IL12B|ITGB1|ITK|KLRC1|LCK|MMP9|MYH9|NTRK1|PTPRC|RORA|ST3GAL1|SYK|ADAM17|TNF|TP53|VEGFA|IL18R1|SIRT1|PTPN22	-11	MyList
GO Biological Processes	19	GO:0050863	regulation of T cell activation	19_GO:0002376 immune system process	-13	5.9	11	30284	395	364	28	7.7	1.4	135|387|673|1029|1511|1803|1845|2033|2064|3105|3440|3481|3593|3932|5290|5320|5588|5590|5788|6595|6597|6850|8654|22914|23476|26191|51561|84868	ADORA2A|RHOA|BRAF|CDKN2A|CTSG|DPP4|DUSP3|EP300|ERBB2|HLA-A|IFNA2|IGF2|IL12B|LCK|PIK3CA|PLA2G2A|PRKCQ|PRKCZ|PTPRC|SMARCA2|SMARCA4|SYK|PDE5A|KLRK1|BRD4|PTPN22|IL23A|HAVCR2	-11	MyList
GO Biological Processes	19	GO:0032787	monocarboxylic acid metabolic process	19_GO:0009987 cellular process	-13	5.1	10	30284	525	364	32	8.8	1.5	31|226|231|1291|1432|1543|1544|1545|1548|1551|1555|1557|1558|1559|1565|1571|1576|1577|1580|1645|1646|2494|3073|3074|3098|3939|6622|6916|7157|8399|8644|9971	ACACA|ALDOA|AKR1B1|COL6A1|MAPK14|CYP1A1|CYP1A2|CYP1B1|CYP2A6|CYP3A7|CYP2B6|CYP2C19|CYP2C8|CYP2C9|CYP2D6|CYP2E1|CYP3A4|CYP3A5|CYP4B1|AKR1C1|AKR1C2|NR5A2|HEXA|HEXB|HK1|LDHA|SNCA|TBXAS1|TP53|PLA2G10|AKR1C3|NR1H4	-11	MyList
GO Biological Processes	19	GO:0002253	activation of immune response	19_GO:0002376 immune system process	-13	5.9	11	30284	396	364	28	7.7	1.4	331|673|834|839|931|1147|2033|3105|3551|3702|3821|3932|5144|5290|5579|5580|5581|5594|5788|6850|7124|8013|8517|9971|10614|22914|26191|84868	XIAP|BRAF|CASP1|CASP6|MS4A1|CHUK|EP300|HLA-A|IKBKB|ITK|KLRC1|LCK|PDE4D|PIK3CA|PRKCB|PRKCD|PRKCE|MAPK1|PTPRC|SYK|TNF|NR4A3|IKBKG|NR1H4|HEXIM1|KLRK1|PTPN22|HAVCR2	-11	MyList
GO Biological Processes	19	GO:1903034	regulation of response to wounding	19_GO:0050896 response to stimulus	-13	9.2	12	30284	181	364	20	5.5	1.2	673|2043|2048|2147|2155|2243|2316|2896|3688|5154|5156|5196|5327|5328|5329|5340|5580|5581|7124|10855	BRAF|EPHA4|EPHB2|F2|F7|FGA|FLNA|GRN|ITGB1|PDGFA|PDGFRA|PF4|PLAT|PLAU|PLAUR|PLG|PRKCD|PRKCE|TNF|HPSE	-11	MyList
GO Biological Processes	19	GO:0048598	embryonic morphogenesis	19_GO:0032502 developmental process	-13	4.7	10	30284	597	364	34	9.3	1.5	1280|1284|1291|1301|1889|1909|1942|1969|2048|2321|3481|3624|3685|3688|3689|3690|3784|3909|3911|3912|3914|4313|4317|4318|4323|4325|4627|4904|5156|5594|5898|7046|7157|8013	COL2A1|COL4A2|COL6A1|COL11A1|ECE1|EDNRA|EFNA1|EPHA2|EPHB2|FLT1|IGF2|INHBA|ITGAV|ITGB1|ITGB2|ITGB3|KCNQ1|LAMA3|LAMA5|LAMB1|LAMB3|MMP2|MMP8|MMP9|MMP14|MMP16|MYH9|YBX1|PDGFRA|MAPK1|RALA|TGFBR1|TP53|NR4A3	-11	MyList
GO Biological Processes	19	GO:0030168	platelet activation	19_GO:0032501 multicellular organismal process	-13	13	13	30284	102	364	16	4.4	1.1	1281|1432|1511|2147|2243|2316|2717|3690|3932|4627|5156|5196|5290|5478|6850|11093	COL3A1|MAPK14|CTSG|F2|FGA|FLNA|GLA|ITGB3|LCK|MYH9|PDGFRA|PF4|PIK3CA|PPIA|SYK|ADAMTS13	-11	MyList
GO Biological Processes	19	GO:0019373	epoxygenase P450 pathway	19_GO:0009987 cellular process	-13	44	20	30284	17	364	9	2.5	0.81	1543|1544|1545|1548|1555|1557|1558|1559|1571	CYP1A1|CYP1A2|CYP1B1|CYP2A6|CYP2B6|CYP2C19|CYP2C8|CYP2C9|CYP2E1	-11	MyList
GO Biological Processes	19	GO:0080135	regulation of cellular response to stress	19_GO:0050896 response to stimulus	-13	5	10	30284	535	364	32	8.8	1.5	472|545|605|673|1029|1956|2033|2043|2316|2896|2932|3303|3309|4193|4323|4361|5052|5429|5478|5582|5594|5888|6502|6595|6597|7157|7428|8451|23411|23476|51347|79184	ATM|ATR|BCL7A|BRAF|CDKN2A|EGFR|EP300|EPHA4|FLNA|GRN|GSK3B|HSPA1A|HSPA5|MDM2|MMP14|MRE11|PRDX1|POLH|PPIA|PRKCG|MAPK1|RAD51|SKP2|SMARCA2|SMARCA4|TP53|VHL|CUL4A|SIRT1|BRD4|TAOK3|BRCC3	-11	MyList
GO Biological Processes	19	GO:1901615	organic hydroxy compound metabolic process	19_GO:0009987 cellular process	-13	5.3	10	30284	468	364	30	8.2	1.4	19|231|335|1543|1544|1545|1551|1558|1559|1565|1571|1576|1577|1645|1646|1909|1910|2494|3156|3624|3939|4128|4129|4929|5444|6622|7157|8644|9971|120227	ABCA1|AKR1B1|APOA1|CYP1A1|CYP1A2|CYP1B1|CYP3A7|CYP2C8|CYP2C9|CYP2D6|CYP2E1|CYP3A4|CYP3A5|AKR1C1|AKR1C2|EDNRA|EDNRB|NR5A2|HMGCR|INHBA|LDHA|MAOA|MAOB|NR4A2|PON1|SNCA|TP53|AKR1C3|NR1H4|CYP2R1	-11	MyList
GO Biological Processes	19	GO:0031175	neuron projection development	19_GO:0032502 developmental process	-13	4.3	9.8	30284	717	364	37	10	1.6	135|605|780|886|1020|1889|1909|1942|1956|2042|2043|2044|2045|2047|2048|2049|2051|2064|2932|3672|3688|3908|3912|4313|4914|4929|5588|5590|6790|6868|7422|8399|8828|8829|51347|80312|284217	ADORA2A|BCL7A|DDR1|CCKAR|CDK5|ECE1|EDNRA|EFNA1|EGFR|EPHA3|EPHA4|EPHA5|EPHA7|EPHB1|EPHB2|EPHB3|EPHB6|ERBB2|GSK3B|ITGA1|ITGB1|LAMA2|LAMB1|MMP2|NTRK1|NR4A2|PRKCQ|PRKCZ|AURKA|ADAM17|VEGFA|PLA2G10|NRP2|NRP1|TAOK3|TET1|LAMA1	-11	MyList
GO Biological Processes	19	GO:1903706	regulation of hemopoiesis	19_GO:0002376 immune system process	-13	5.5	11	30284	436	364	29	8	1.4	387|673|841|1029|1432|2033|2064|3303|3304|3313|3440|3593|3624|4057|4323|5196|5578|5590|5788|6595|6597|6850|7124|8359|8361|8451|23476|51561|121504	RHOA|BRAF|CASP8|CDKN2A|MAPK14|EP300|ERBB2|HSPA1A|HSPA1B|HSPA9|IFNA2|IL12B|INHBA|LTF|MMP14|PF4|PRKCA|PRKCZ|PTPRC|SMARCA2|SMARCA4|SYK|TNF|H4C1|H4C6|CUL4A|BRD4|IL23A|H4C16	-11	MyList
GO Biological Processes	19	GO:0060322	head development	19_GO:0032502 developmental process	-13	4.1	9.7	30284	795	364	39	11	1.6	387|472|673|886|1020|1277|1280|1281|1282|1909|1956|2033|2044|2045|2047|2048|2049|2316|2932|3309|3579|3624|3688|3738|3912|3939|4129|4313|4323|4915|4929|5156|5594|5894|6095|7026|7157|8828|8829	RHOA|ATM|BRAF|CCKAR|CDK5|COL1A1|COL2A1|COL3A1|COL4A1|EDNRA|EGFR|EP300|EPHA5|EPHA7|EPHB1|EPHB2|EPHB3|FLNA|GSK3B|HSPA5|CXCR2|INHBA|ITGB1|KCNA3|LAMB1|LDHA|MAOB|MMP2|MMP14|NTRK2|NR4A2|PDGFRA|MAPK1|RAF1|RORA|NR2F2|TP53|NRP2|NRP1	-11	MyList
GO Biological Processes	19	GO:0033559	unsaturated fatty acid metabolic process	19_GO:0009987 cellular process	-13	13	13	30284	104	364	16	4.4	1.1	231|1543|1544|1545|1548|1555|1557|1558|1559|1565|1571|1645|1646|6916|8399|8644	AKR1B1|CYP1A1|CYP1A2|CYP1B1|CYP2A6|CYP2B6|CYP2C19|CYP2C8|CYP2C9|CYP2D6|CYP2E1|AKR1C1|AKR1C2|TBXAS1|PLA2G10|AKR1C3	-11	MyList
GO Biological Processes	19	GO:0001704	formation of primary germ layer	19_GO:0032502 developmental process	-13	11	13	30284	123	364	17	4.7	1.1	1284|1291|1301|1969|3624|3685|3688|3689|3690|3909|3912|3914|4313|4317|4318|4323|4627	COL4A2|COL6A1|COL11A1|EPHA2|INHBA|ITGAV|ITGB1|ITGB2|ITGB3|LAMA3|LAMB1|LAMB3|MMP2|MMP8|MMP9|MMP14|MYH9	-11	MyList
GO Biological Processes	19	GO:0042178	xenobiotic catabolic process	19_GO:0050896 response to stimulus	-13	33	18	30284	25	364	10	2.7	0.86	1543|1544|1548|1555|1557|1558|1559|1565|1576|1577	CYP1A1|CYP1A2|CYP2A6|CYP2B6|CYP2C19|CYP2C8|CYP2C9|CYP2D6|CYP3A4|CYP3A5	-11	MyList
GO Biological Processes	19	GO:0019369	arachidonate metabolic process	19_GO:0009987 cellular process	-13	18	15	30284	59	364	13	3.6	0.97	1543|1544|1545|1548|1555|1557|1558|1559|1565|1571|6916|8399|8644	CYP1A1|CYP1A2|CYP1B1|CYP2A6|CYP2B6|CYP2C19|CYP2C8|CYP2C9|CYP2D6|CYP2E1|TBXAS1|PLA2G10|AKR1C3	-11	MyList
GO Biological Processes	19	GO:0070201	regulation of establishment of protein localization	19_GO:0051179 localization	-13	4.9	10	30284	547	364	32	8.8	1.5	135|983|1020|1029|1432|1956|2033|2044|2064|2147|2243|2316|2932|3156|3172|3312|3593|3630|3689|4193|5478|5578|5579|5580|5581|5587|5590|5599|7124|8622|9520|9971	ADORA2A|CDK1|CDK5|CDKN2A|MAPK14|EGFR|EP300|EPHA5|ERBB2|F2|FGA|FLNA|GSK3B|HMGCR|HNF4A|HSPA8|IL12B|INS|ITGB2|MDM2|PPIA|PRKCA|PRKCB|PRKCD|PRKCE|PRKD1|PRKCZ|MAPK8|TNF|PDE8B|NPEPPS|NR1H4	-11	MyList
GO Biological Processes	19	GO:0042742	defense response to bacterium	19_GO:0044419 biological process involved in interspecies interaction between organisms	-13	6.4	11	30284	324	364	25	6.9	1.3	331|834|840|1511|1969|1991|2147|2243|3105|3593|4057|5320|5580|5587|6035|6464|6850|6868|7124|8517|9971|22914|51561|84868|100507436	XIAP|CASP1|CASP7|CTSG|EPHA2|ELANE|F2|FGA|HLA-A|IL12B|LTF|PLA2G2A|PRKCD|PRKD1|RNASE1|SHC1|SYK|ADAM17|TNF|IKBKG|NR1H4|KLRK1|IL23A|HAVCR2|MICA	-11	MyList
GO Biological Processes	19	GO:0060537	muscle tissue development	19_GO:0032502 developmental process	-13	6.1	11	30284	356	364	26	7.1	1.3	148|387|983|1020|1281|1291|1301|1432|1909|1958|2033|3164|3192|3688|4000|4625|4633|4634|4878|5156|5159|7026|7046|7422|11214|54583	ADRA1A|RHOA|CDK1|CDK5|COL3A1|COL6A1|COL11A1|MAPK14|EDNRA|EGR1|EP300|NR4A1|HNRNPU|ITGB1|LMNA|MYH7|MYL2|MYL3|NPPA|PDGFRA|PDGFRB|NR2F2|TGFBR1|VEGFA|AKAP13|EGLN1	-11	MyList
GO Biological Processes	19	GO:0051091	positive regulation of DNA-binding transcription factor activity	19_GO:0050789 regulation of biological process	-12	8.5	12	30284	195	364	20	5.5	1.2	1147|2033|2044|2099|2100|3303|3304|3551|3630|4057|4914|5478|5584|5587|5588|5590|6597|7124|8517|8809	CHUK|EP300|EPHA5|ESR1|ESR2|HSPA1A|HSPA1B|IKBKB|INS|LTF|NTRK1|PPIA|PRKCI|PRKD1|PRKCQ|PRKCZ|SMARCA4|TNF|IKBKG|IL18R1	-11	MyList
GO Biological Processes	19	GO:0071230	cellular response to amino acid stimulus	19_GO:0050896 response to stimulus	-12	14	13	30284	92	364	15	4.1	1	824|1277|1278|1281|1282|1288|1291|1956|2033|4313|4314|4915|5156|7124|9978	CAPN2|COL1A1|COL1A2|COL3A1|COL4A1|COL4A6|COL6A1|EGFR|EP300|MMP2|MMP3|NTRK2|PDGFRA|TNF|RBX1	-11	MyList
GO Biological Processes	19	GO:0002286	T cell activation involved in immune response	19_GO:0002376 immune system process	-12	14	13	30284	92	364	15	4.1	1	3383|3439|3440|3442|3443|3445|3446|3447|3448|3451|3593|3683|6095|7157|8809	ICAM1|IFNA1|IFNA2|IFNA5|IFNA6|IFNA8|IFNA10|IFNA13|IFNA14|IFNA17|IL12B|ITGAL|RORA|TP53|IL18R1	-11	MyList
GO Biological Processes	19	GO:1903131	mononuclear cell differentiation	19_GO:0032502 developmental process	-12	6	11	30284	360	364	26	7.1	1.3	387|472|673|841|931|1958|2033|2064|3593|3688|3702|3821|3932|4318|4627|4914|5788|6095|6482|6850|6868|7157|7422|8809|23411|26191	RHOA|ATM|BRAF|CASP8|MS4A1|EGR1|EP300|ERBB2|IL12B|ITGB1|ITK|KLRC1|LCK|MMP9|MYH9|NTRK1|PTPRC|RORA|ST3GAL1|SYK|ADAM17|TP53|VEGFA|IL18R1|SIRT1|PTPN22	-11	MyList
GO Biological Processes	19	GO:0007369	gastrulation	19_GO:0032502 developmental process	-12	9.1	12	30284	173	364	19	5.2	1.2	1284|1291|1301|1969|3624|3685|3688|3689|3690|3909|3912|3914|4313|4317|4318|4323|4627|7157|8013	COL4A2|COL6A1|COL11A1|EPHA2|INHBA|ITGAV|ITGB1|ITGB2|ITGB3|LAMA3|LAMB1|LAMB3|MMP2|MMP8|MMP9|MMP14|MYH9|TP53|NR4A3	-11	MyList
GO Biological Processes	19	GO:0019752	carboxylic acid metabolic process	19_GO:0009987 cellular process	-12	4	9.5	30284	783	364	38	10	1.6	31|226|231|834|1291|1357|1432|1543|1544|1545|1548|1551|1555|1557|1558|1559|1565|1571|1576|1577|1580|1645|1646|2494|2806|3073|3074|3098|3939|5444|6482|6622|6850|6916|7157|8399|8644|9971	ACACA|ALDOA|AKR1B1|CASP1|COL6A1|CPA1|MAPK14|CYP1A1|CYP1A2|CYP1B1|CYP2A6|CYP3A7|CYP2B6|CYP2C19|CYP2C8|CYP2C9|CYP2D6|CYP2E1|CYP3A4|CYP3A5|CYP4B1|AKR1C1|AKR1C2|NR5A2|GOT2|HEXA|HEXB|HK1|LDHA|PON1|ST3GAL1|SNCA|SYK|TBXAS1|TP53|PLA2G10|AKR1C3|NR1H4	-11	MyList
GO Biological Processes	19	GO:1904951	positive regulation of establishment of protein localization	19_GO:0051179 localization	-12	6.3	11	30284	331	364	25	6.9	1.3	135|983|1020|1432|1956|2033|2064|2147|2243|2316|2932|3630|3689|4193|5478|5578|5579|5580|5581|5587|5590|5599|7124|9520|9971	ADORA2A|CDK1|CDK5|MAPK14|EGFR|EP300|ERBB2|F2|FGA|FLNA|GSK3B|INS|ITGB2|MDM2|PPIA|PRKCA|PRKCB|PRKCD|PRKCE|PRKD1|PRKCZ|MAPK8|TNF|NPEPPS|NR1H4	-11	MyList
GO Biological Processes	19	GO:0009612	response to mechanical stimulus	19_GO:0050896 response to stimulus	-12	7.8	11	30284	223	364	21	5.8	1.2	545|824|834|835|841|1277|1291|1301|1432|1956|3690|3784|4313|4323|4878|4914|5290|5599|5894|7124|7507	ATR|CAPN2|CASP1|CASP2|CASP8|COL1A1|COL6A1|COL11A1|MAPK14|EGFR|ITGB3|KCNQ1|MMP2|MMP14|NPPA|NTRK1|PIK3CA|MAPK8|RAF1|TNF|XPA	-11	MyList
GO Biological Processes	19	GO:0019748	secondary metabolic process	19_GO:0009987 cellular process	-12	20	15	30284	49	364	12	3.3	0.94	231|1543|1544|1545|1548|1565|1576|1577|1645|1646|5581|8644	AKR1B1|CYP1A1|CYP1A2|CYP1B1|CYP2A6|CYP2D6|CYP3A4|CYP3A5|AKR1C1|AKR1C2|PRKCE|AKR1C3	-11	MyList
GO Biological Processes	19	GO:0010810	regulation of cell-substrate adhesion	19_GO:0050789 regulation of biological process	-12	7.8	11	30284	224	364	21	5.8	1.2	335|387|673|780|1029|1277|1845|2041|2042|2243|2316|2932|3690|3791|4323|5328|5340|5581|5590|7422|8829	APOA1|RHOA|BRAF|DDR1|CDKN2A|COL1A1|DUSP3|EPHA1|EPHA3|FGA|FLNA|GSK3B|ITGB3|KDR|MMP14|PLAU|PLG|PRKCE|PRKCZ|VEGFA|NRP1	-11	MyList
GO Biological Processes	19	GO:0002683	negative regulation of immune system process	19_GO:0002376 immune system process	-12	4.7	9.8	30284	564	364	32	8.8	1.5	135|335|472|1029|1281|1432|1511|1803|1845|2064|2896|3105|3312|3313|3440|3593|3624|3630|3821|4057|5292|5320|5788|6850|7124|8451|8654|9212|22914|26191|84868|100507436	ADORA2A|APOA1|ATM|CDKN2A|COL3A1|MAPK14|CTSG|DPP4|DUSP3|ERBB2|GRN|HLA-A|HSPA8|HSPA9|IFNA2|IL12B|INHBA|INS|KLRC1|LTF|PIM1|PLA2G2A|PTPRC|SYK|TNF|CUL4A|PDE5A|AURKB|KLRK1|PTPN22|HAVCR2|MICA	-11	MyList
GO Biological Processes	19	GO:0014706	striated muscle tissue development	19_GO:0032502 developmental process	-12	6.2	11	30284	335	364	25	6.9	1.3	148|387|983|1020|1291|1301|1432|1909|1958|2033|3164|3192|3688|4000|4625|4633|4634|4878|5156|5159|7026|7046|7422|11214|54583	ADRA1A|RHOA|CDK1|CDK5|COL6A1|COL11A1|MAPK14|EDNRA|EGR1|EP300|NR4A1|HNRNPU|ITGB1|LMNA|MYH7|MYL2|MYL3|NPPA|PDGFRA|PDGFRB|NR2F2|TGFBR1|VEGFA|AKAP13|EGLN1	-11	MyList
GO Biological Processes	19	GO:0045087	innate immune response	19_GO:0044419 biological process involved in interspecies interaction between organisms	-12	4	9.4	30284	791	364	38	10	1.6	834|1147|2214|2243|3098|3105|3439|3440|3442|3443|3445|3446|3447|3448|3451|3551|3593|3821|4057|4314|5052|5292|5587|5894|6502|6622|6850|7124|7157|8517|9971|10614|11093|22914|23765|51561|84868|100507436	CASP1|CHUK|FCGR3A|FGA|HK1|HLA-A|IFNA1|IFNA2|IFNA5|IFNA6|IFNA8|IFNA10|IFNA13|IFNA14|IFNA17|IKBKB|IL12B|KLRC1|LTF|MMP3|PRDX1|PIM1|PRKD1|RAF1|SKP2|SNCA|SYK|TNF|TP53|IKBKG|NR1H4|HEXIM1|ADAMTS13|KLRK1|IL17RA|IL23A|HAVCR2|MICA	-11	MyList
GO Biological Processes	19	GO:0043542	endothelial cell migration	19_GO:0009987 cellular process	-12	15	14	30284	78	364	14	3.8	1	335|387|1545|1803|2050|3164|3688|3689|3791|4627|5290|7046|7422|8829	APOA1|RHOA|CYP1B1|DPP4|EPHB4|NR4A1|ITGB1|ITGB2|KDR|MYH9|PIK3CA|TGFBR1|VEGFA|NRP1	-10	MyList
GO Biological Processes	19	GO:0022409	positive regulation of cell-cell adhesion	19_GO:0048518 positive regulation of biological process	-12	6.2	11	30284	337	364	25	6.9	1.3	387|1511|1803|1991|2033|2243|3105|3481|3593|3689|3932|5290|5329|5588|5590|5788|6595|6597|6850|7124|8013|22914|23476|51561|84868	RHOA|CTSG|DPP4|ELANE|EP300|FGA|HLA-A|IGF2|IL12B|ITGB2|LCK|PIK3CA|PLAUR|PRKCQ|PRKCZ|PTPRC|SMARCA2|SMARCA4|SYK|TNF|NR4A3|KLRK1|BRD4|IL23A|HAVCR2	-10	MyList
GO Biological Processes	19	GO:0007411	axon guidance	19_GO:0032502 developmental process	-12	7.7	11	30284	228	364	21	5.8	1.2	1020|1889|1909|1942|2042|2043|2044|2045|2047|2048|2049|2051|2064|3908|4914|5588|6868|7422|8399|8828|8829	CDK5|ECE1|EDNRA|EFNA1|EPHA3|EPHA4|EPHA5|EPHA7|EPHB1|EPHB2|EPHB3|EPHB6|ERBB2|LAMA2|NTRK1|PRKCQ|ADAM17|VEGFA|PLA2G10|NRP2|NRP1	-10	MyList
GO Biological Processes	19	GO:0030855	epithelial cell differentiation	19_GO:0032502 developmental process	-12	4.4	9.6	30284	646	364	34	9.3	1.5	231|387|839|983|1282|1291|1543|1645|1646|1909|1910|1969|2099|2316|2494|2516|3383|3624|3784|3791|4233|4914|5144|5660|7026|7067|7068|7298|7422|8644|8829|10855|80781|284217	AKR1B1|RHOA|CASP6|CDK1|COL4A1|COL6A1|CYP1A1|AKR1C1|AKR1C2|EDNRA|EDNRB|EPHA2|ESR1|FLNA|NR5A2|NR5A1|ICAM1|INHBA|KCNQ1|KDR|MET|NTRK1|PDE4D|PSAP|NR2F2|THRA|THRB|TYMS|VEGFA|AKR1C3|NRP1|HPSE|COL18A1|LAMA1	-10	MyList
GO Biological Processes	19	GO:0007423	sensory organ development	19_GO:0032502 developmental process	-12	4.5	9.6	30284	609	364	33	9.1	1.5	780|835|890|1027|1280|1282|1289|1301|1543|1545|1889|1909|1956|1969|2043|2047|2048|2321|2561|3624|3784|3791|4915|5156|5159|5584|5594|6597|7046|7068|7422|8829|284217	DDR1|CASP2|CCNA2|CDKN1B|COL2A1|COL4A1|COL5A1|COL11A1|CYP1A1|CYP1B1|ECE1|EDNRA|EGFR|EPHA2|EPHA4|EPHB1|EPHB2|FLT1|GABRB2|INHBA|KCNQ1|KDR|NTRK2|PDGFRA|PDGFRB|PRKCI|MAPK1|SMARCA4|TGFBR1|THRB|VEGFA|NRP1|LAMA1	-10	MyList
GO Biological Processes	19	GO:0097485	neuron projection guidance	19_GO:0032502 developmental process	-12	7.6	11	30284	229	364	21	5.8	1.2	1020|1889|1909|1942|2042|2043|2044|2045|2047|2048|2049|2051|2064|3908|4914|5588|6868|7422|8399|8828|8829	CDK5|ECE1|EDNRA|EFNA1|EPHA3|EPHA4|EPHA5|EPHA7|EPHB1|EPHB2|EPHB3|EPHB6|ERBB2|LAMA2|NTRK1|PRKCQ|ADAM17|VEGFA|PLA2G10|NRP2|NRP1	-10	MyList
GO Biological Processes	19	GO:0048545	response to steroid hormone	19_GO:0050896 response to stimulus	-12	6.7	11	30284	284	364	23	6.3	1.3	387|1277|1545|1956|2099|2100|3192|3303|3304|3312|3624|4129|4193|5290|5594|5788|6256|7124|7298|8013|8644|23081|55818	RHOA|COL1A1|CYP1B1|EGFR|ESR1|ESR2|HNRNPU|HSPA1A|HSPA1B|HSPA8|INHBA|MAOB|MDM2|PIK3CA|MAPK1|PTPRC|RXRA|TNF|TYMS|NR4A3|AKR1C3|KDM4C|KDM3A	-10	MyList
GO Biological Processes	19	GO:0006721	terpenoid metabolic process	19_GO:0009987 cellular process	-12	13	13	30284	99	364	15	4.1	1	231|1543|1544|1545|1551|1557|1558|1559|1565|1571|1576|1577|1645|1956|8644	AKR1B1|CYP1A1|CYP1A2|CYP1B1|CYP3A7|CYP2C19|CYP2C8|CYP2C9|CYP2D6|CYP2E1|CYP3A4|CYP3A5|AKR1C1|EGFR|AKR1C3	-10	MyList
GO Biological Processes	19	GO:0040008	regulation of growth	19_GO:0040007 growth	-12	4.5	9.6	30284	616	364	33	9.1	1.5	185|780|983|1020|1027|1029|1432|1956|2045|2064|2100|2147|2932|3172|3303|3304|3481|3486|3624|3630|4323|4633|5290|5292|5579|5588|6595|6597|6868|7046|7157|7422|8829	AGTR1|DDR1|CDK1|CDK5|CDKN1B|CDKN2A|MAPK14|EGFR|EPHA7|ERBB2|ESR2|F2|GSK3B|HNF4A|HSPA1A|HSPA1B|IGF2|IGFBP3|INHBA|INS|MMP14|MYL2|PIK3CA|PIM1|PRKCB|PRKCQ|SMARCA2|SMARCA4|ADAM17|TGFBR1|TP53|VEGFA|NRP1	-10	MyList
GO Biological Processes	19	GO:0001558	regulation of cell growth	19_GO:0040007 growth	-12	5.5	10	30284	410	364	27	7.4	1.4	185|780|1020|1027|1029|1956|2045|2064|2100|2147|2932|3172|3303|3304|3486|3624|3630|4323|4633|5588|6595|6597|6868|7046|7157|7422|8829	AGTR1|DDR1|CDK5|CDKN1B|CDKN2A|EGFR|EPHA7|ERBB2|ESR2|F2|GSK3B|HNF4A|HSPA1A|HSPA1B|IGFBP3|INHBA|INS|MMP14|MYL2|PRKCQ|SMARCA2|SMARCA4|ADAM17|TGFBR1|TP53|VEGFA|NRP1	-10	MyList
GO Biological Processes	19	GO:0006720	isoprenoid metabolic process	19_GO:0009987 cellular process	-12	11	12	30284	120	364	16	4.4	1.1	231|1543|1544|1545|1551|1557|1558|1559|1565|1571|1576|1577|1645|1956|3156|8644	AKR1B1|CYP1A1|CYP1A2|CYP1B1|CYP3A7|CYP2C19|CYP2C8|CYP2C9|CYP2D6|CYP2E1|CYP3A4|CYP3A5|AKR1C1|EGFR|HMGCR|AKR1C3	-10	MyList
GO Biological Processes	19	GO:0031400	negative regulation of protein modification process	19_GO:0048519 negative regulation of biological process	-12	6.2	10	30284	321	364	24	6.6	1.3	1020|1027|1029|1845|2041|2048|2932|3303|3304|3486|4878|4916|5144|5478|5580|5581|5582|5590|5788|6622|7026|9052|23411|26191	CDK5|CDKN1B|CDKN2A|DUSP3|EPHA1|EPHB2|GSK3B|HSPA1A|HSPA1B|IGFBP3|NPPA|NTRK3|PDE4D|PPIA|PRKCD|PRKCE|PRKCG|PRKCZ|PTPRC|SNCA|NR2F2|GPRC5A|SIRT1|PTPN22	-10	MyList
GO Biological Processes	19	GO:0051223	regulation of protein transport	19_GO:0051179 localization	-12	5.2	9.9	30284	449	364	28	7.7	1.4	135|983|1020|1029|1432|1956|2033|2044|2147|2243|2316|2932|3156|3172|3312|3593|3630|4193|5478|5578|5579|5580|5581|5587|5590|7124|8622|9971	ADORA2A|CDK1|CDK5|CDKN2A|MAPK14|EGFR|EP300|EPHA5|F2|FGA|FLNA|GSK3B|HMGCR|HNF4A|HSPA8|IL12B|INS|MDM2|PPIA|PRKCA|PRKCB|PRKCD|PRKCE|PRKD1|PRKCZ|TNF|PDE8B|NR1H4	-10	MyList
GO Biological Processes	19	GO:0043525	positive regulation of neuron apoptotic process	19_GO:0048518 positive regulation of biological process	-12	16	13	30284	69	364	13	3.6	0.97	472|835|839|840|841|1020|2045|2896|2932|3672|4313|7124|7157	ATM|CASP2|CASP6|CASP7|CASP8|CDK5|EPHA7|GRN|GSK3B|ITGA1|MMP2|TNF|TP53	-10	MyList
GO Biological Processes	19	GO:0030193	regulation of blood coagulation	19_GO:0032501 multicellular organismal process	-12	16	13	30284	69	364	13	3.6	0.97	2048|2147|2155|2243|5154|5156|5196|5327|5328|5329|5340|5580|10855	EPHB2|F2|F7|FGA|PDGFA|PDGFRA|PF4|PLAT|PLAU|PLAUR|PLG|PRKCD|HPSE	-10	MyList
GO Biological Processes	19	GO:0050900	leukocyte migration	19_GO:0002376 immune system process	-12	7.2	11	30284	241	364	21	5.8	1.2	1511|1910|1991|2321|3383|3576|3577|3579|3672|3683|3688|3689|3932|4313|4627|5196|5478|6850|7124|7422|23765	CTSG|EDNRB|ELANE|FLT1|ICAM1|CXCL8|CXCR1|CXCR2|ITGA1|ITGAL|ITGB1|ITGB2|LCK|MMP2|MYH9|PF4|PPIA|SYK|TNF|VEGFA|IL17RA	-9.9	MyList
GO Biological Processes	19	GO:2001234	negative regulation of apoptotic signaling pathway	19_GO:0048519 negative regulation of biological process	-12	7.2	11	30284	243	364	21	5.8	1.2	1280|2243|2932|3082|3303|3304|3383|3630|3685|4000|4193|4318|4929|5196|5329|5478|5894|7046|7124|8829|23411	COL2A1|FGA|GSK3B|HGF|HSPA1A|HSPA1B|ICAM1|INS|ITGAV|LMNA|MDM2|MMP9|NR4A2|PF4|PLAUR|PPIA|RAF1|TGFBR1|TNF|NRP1|SIRT1	-9.9	MyList
GO Biological Processes	19	GO:0070988	demethylation	19_GO:0009987 cellular process	-12	44	19	30284	15	364	8	2.2	0.77	1544|1551|1558|1559|1565|1576|1577|64816	CYP1A2|CYP3A7|CYP2C8|CYP2C9|CYP2D6|CYP3A4|CYP3A5|CYP3A43	-9.9	MyList
GO Biological Processes	19	GO:0071900	regulation of protein serine/threonine kinase activity	19_GO:0050789 regulation of biological process	-12	7.7	11	30284	217	364	20	5.5	1.2	387|1027|1029|1956|1991|2064|2321|4057|4878|4916|5154|5159|5292|6622|6868|7026|7124|23411|26191|51347	RHOA|CDKN1B|CDKN2A|EGFR|ELANE|ERBB2|FLT1|LTF|NPPA|NTRK3|PDGFA|PDGFRB|PIM1|SNCA|ADAM17|NR2F2|TNF|SIRT1|PTPN22|TAOK3	-9.9	MyList
GO Biological Processes	19	GO:0045936	negative regulation of phosphate metabolic process	19_GO:0048519 negative regulation of biological process	-12	6.8	10	30284	271	364	22	6	1.2	1027|1029|1845|2041|2048|3192|3486|3624|4878|4916|5144|5154|5478|5580|5590|5788|6622|7026|7157|9052|23411|26191	CDKN1B|CDKN2A|DUSP3|EPHA1|EPHB2|HNRNPU|IGFBP3|INHBA|NPPA|NTRK3|PDE4D|PDGFA|PPIA|PRKCD|PRKCZ|PTPRC|SNCA|NR2F2|TP53|GPRC5A|SIRT1|PTPN22	-9.9	MyList
GO Biological Processes	19	GO:0010563	negative regulation of phosphorus metabolic process	19_GO:0048519 negative regulation of biological process	-12	6.8	10	30284	271	364	22	6	1.2	1027|1029|1845|2041|2048|3192|3486|3624|4878|4916|5144|5154|5478|5580|5590|5788|6622|7026|7157|9052|23411|26191	CDKN1B|CDKN2A|DUSP3|EPHA1|EPHB2|HNRNPU|IGFBP3|INHBA|NPPA|NTRK3|PDE4D|PDGFA|PPIA|PRKCD|PRKCZ|PTPRC|SNCA|NR2F2|TP53|GPRC5A|SIRT1|PTPN22	-9.9	MyList
GO Biological Processes	19	GO:1900046	regulation of hemostasis	19_GO:0050789 regulation of biological process	-12	15	13	30284	71	364	13	3.6	0.97	2048|2147|2155|2243|5154|5156|5196|5327|5328|5329|5340|5580|10855	EPHB2|F2|F7|FGA|PDGFA|PDGFRA|PF4|PLAT|PLAU|PLAUR|PLG|PRKCD|HPSE	-9.8	MyList
GO Biological Processes	19	GO:0002285	lymphocyte activation involved in immune response	19_GO:0002376 immune system process	-12	9.6	12	30284	147	364	17	4.7	1.1	2214|3383|3439|3440|3442|3443|3445|3446|3447|3448|3451|3593|3683|6095|6482|7157|8809	FCGR3A|ICAM1|IFNA1|IFNA2|IFNA5|IFNA6|IFNA8|IFNA10|IFNA13|IFNA14|IFNA17|IL12B|ITGAL|RORA|ST3GAL1|TP53|IL18R1	-9.8	MyList
GO Biological Processes	19	GO:0016098	monoterpenoid metabolic process	19_GO:0009987 cellular process	-12	83	22	30284	6	364	6	1.6	0.67	1544|1557|1559|1565|1571|1576	CYP1A2|CYP2C19|CYP2C9|CYP2D6|CYP2E1|CYP3A4	-9.8	MyList
GO Biological Processes	19	GO:0002833	positive regulation of response to biotic stimulus	19_GO:0048518 positive regulation of biological process	-12	6	10	30284	332	364	24	6.6	1.3	331|834|839|1147|2033|2896|3303|3304|3551|3593|3821|4057|5578|5581|5587|5599|6850|7124|9971|10614|22914|26191|79184|84868	XIAP|CASP1|CASP6|CHUK|EP300|GRN|HSPA1A|HSPA1B|IKBKB|IL12B|KLRC1|LTF|PRKCA|PRKCE|PRKD1|MAPK8|SYK|TNF|NR1H4|HEXIM1|KLRK1|PTPN22|BRCC3|HAVCR2	-9.8	MyList
GO Biological Processes	19	GO:0033044	regulation of chromosome organization	19_GO:0050789 regulation of biological process	-12	7.1	11	30284	246	364	21	5.8	1.2	472|545|605|983|1017|3192|4000|4361|4751|5073|5588|5594|6595|6597|7153|7157|8260|9212|10403|10783|23411	ATM|ATR|BCL7A|CDK1|CDK2|HNRNPU|LMNA|MRE11|NEK2|PARN|PRKCQ|MAPK1|SMARCA2|SMARCA4|TOP2A|TP53|NAA10|AURKB|NDC80|NEK6|SIRT1	-9.8	MyList
GO Biological Processes	19	GO:0097305	response to alcohol	19_GO:0050896 response to stimulus	-11	6.7	10	30284	275	364	22	6	1.2	19|31|329|841|983|1545|1646|2155|2806|3624|4129|4193|5579|5581|5587|5788|5888|6916|7046|7124|7298|8644	ABCA1|ACACA|BIRC2|CASP8|CDK1|CYP1B1|AKR1C2|F7|GOT2|INHBA|MAOB|MDM2|PRKCB|PRKCE|PRKD1|PTPRC|RAD51|TBXAS1|TGFBR1|TNF|TYMS|AKR1C3	-9.7	MyList
GO Biological Processes	19	GO:0000165	MAPK cascade	19_GO:0050896 response to stimulus	-11	7.5	11	30284	221	364	20	5.5	1.2	148|369|673|983|1432|1956|3486|3551|3685|5581|5594|5599|5602|5788|5894|7124|9978|11214|51347|84557	ADRA1A|ARAF|BRAF|CDK1|MAPK14|EGFR|IGFBP3|IKBKB|ITGAV|PRKCE|MAPK1|MAPK8|MAPK10|PTPRC|RAF1|TNF|RBX1|AKAP13|TAOK3|MAP1LC3A	-9.7	MyList
GO Biological Processes	19	GO:0051701	biological process involved in interaction with host	19_GO:0044419 biological process involved in interspecies interaction between organisms	-11	9.4	11	30284	151	364	17	4.7	1.1	185|290|983|1642|1803|1956|1969|3303|3304|3383|3685|3688|3690|4627|5478|8829|59272	AGTR1|ANPEP|CDK1|DDB1|DPP4|EGFR|EPHA2|HSPA1A|HSPA1B|ICAM1|ITGAV|ITGB1|ITGB3|MYH9|PPIA|NRP1|ACE2	-9.6	MyList
GO Biological Processes	19	GO:0002429	immune response-activating cell surface receptor signaling pathway	19_GO:0002376 immune system process	-11	7	10	30284	251	364	21	5.8	1.2	673|931|1147|2033|3105|3551|3702|3821|3932|5144|5290|5579|5580|5581|5594|5788|6850|8013|8517|22914|26191	BRAF|MS4A1|CHUK|EP300|HLA-A|IKBKB|ITK|KLRC1|LCK|PDE4D|PIK3CA|PRKCB|PRKCD|PRKCE|MAPK1|PTPRC|SYK|NR4A3|IKBKG|KLRK1|PTPN22	-9.6	MyList
GO Biological Processes	19	GO:0051493	regulation of cytoskeleton organization	19_GO:0050789 regulation of biological process	-11	4.6	9.4	30284	539	364	30	8.2	1.4	335|387|673|824|1027|2041|2042|2044|2316|2932|3192|3303|3304|3690|4233|5154|5156|5159|5290|5580|5581|5587|5594|5898|6622|7046|8829|9212|11214|22974	APOA1|RHOA|BRAF|CAPN2|CDKN1B|EPHA1|EPHA3|EPHA5|FLNA|GSK3B|HNRNPU|HSPA1A|HSPA1B|ITGB3|MET|PDGFA|PDGFRA|PDGFRB|PIK3CA|PRKCD|PRKCE|PRKD1|MAPK1|RALA|SNCA|TGFBR1|NRP1|AURKB|AKAP13|TPX2	-9.6	MyList
GO Biological Processes	19	GO:0042326	negative regulation of phosphorylation	19_GO:0048519 negative regulation of biological process	-11	7.4	11	30284	226	364	20	5.5	1.2	1027|1029|1845|2041|2048|3192|3486|3624|4878|4916|5144|5478|5580|5590|5788|6622|7026|9052|23411|26191	CDKN1B|CDKN2A|DUSP3|EPHA1|EPHB2|HNRNPU|IGFBP3|INHBA|NPPA|NTRK3|PDE4D|PPIA|PRKCD|PRKCZ|PTPRC|SNCA|NR2F2|GPRC5A|SIRT1|PTPN22	-9.6	MyList
GO Biological Processes	19	GO:0090066	regulation of anatomical structure size	19_GO:0065007 biological regulation	-11	4.7	9.4	30284	508	364	29	8	1.4	135|147|148|185|387|1020|1291|1889|1909|1910|1956|2045|2243|2717|2932|3630|3672|3688|4313|4878|5290|5580|5581|5587|6916|7124|7422|8829|59272	ADORA2A|ADRA1B|ADRA1A|AGTR1|RHOA|CDK5|COL6A1|ECE1|EDNRA|EDNRB|EGFR|EPHA7|FGA|GLA|GSK3B|INS|ITGA1|ITGB1|MMP2|NPPA|PIK3CA|PRKCD|PRKCE|PRKD1|TBXAS1|TNF|VEGFA|NRP1|ACE2	-9.5	MyList
GO Biological Processes	19	GO:1903039	positive regulation of leukocyte cell-cell adhesion	19_GO:0048518 positive regulation of biological process	-11	6.4	10	30284	285	364	22	6	1.2	387|1803|1991|2033|3105|3481|3593|3689|3932|5290|5588|5590|5788|6595|6597|6850|7124|8013|22914|23476|51561|84868	RHOA|DPP4|ELANE|EP300|HLA-A|IGF2|IL12B|ITGB2|LCK|PIK3CA|PRKCQ|PRKCZ|PTPRC|SMARCA2|SMARCA4|SYK|TNF|NR4A3|KLRK1|BRD4|IL23A|HAVCR2	-9.4	MyList
GO Biological Processes	19	GO:0050818	regulation of coagulation	19_GO:0032501 multicellular organismal process	-11	14	13	30284	76	364	13	3.6	0.97	2048|2147|2155|2243|5154|5156|5196|5327|5328|5329|5340|5580|10855	EPHB2|F2|F7|FGA|PDGFA|PDGFRA|PF4|PLAT|PLAU|PLAUR|PLG|PRKCD|HPSE	-9.4	MyList
GO Biological Processes	19	GO:0007200	phospholipase C-activating G protein-coupled receptor signaling pathway	19_GO:0050896 response to stimulus	-11	10	11	30284	133	364	16	4.4	1.1	147|148|185|886|887|1909|1910|2099|3358|3579|5579|5582|5587|5733|7422|23683	ADRA1B|ADRA1A|AGTR1|CCKAR|CCKBR|EDNRA|EDNRB|ESR1|HTR2C|CXCR2|PRKCB|PRKCG|PRKD1|PTGER3|VEGFA|PRKD3	-9.4	MyList
GO Biological Processes	19	GO:0022617	extracellular matrix disassembly	19_GO:0009987 cellular process	-11	19	14	30284	47	364	11	3	0.9	1511|1991|3915|4312|4313|4314|4317|4318|4322|4323|5340	CTSG|ELANE|LAMC1|MMP1|MMP2|MMP3|MMP8|MMP9|MMP13|MMP14|PLG	-9.4	MyList
GO Biological Processes	19	GO:0001936	regulation of endothelial cell proliferation	19_GO:0050789 regulation of biological process	-11	8.3	11	30284	180	364	18	4.9	1.1	185|1285|2321|3164|3481|3593|3690|3791|5578|5587|6868|7026|7046|7124|7422|8828|8829|23411	AGTR1|COL4A3|FLT1|NR4A1|IGF2|IL12B|ITGB3|KDR|PRKCA|PRKD1|ADAM17|NR2F2|TGFBR1|TNF|VEGFA|NRP2|NRP1|SIRT1	-9.4	MyList
GO Biological Processes	19	GO:0051046	regulation of secretion	19_GO:0051179 localization	-11	4.3	9.1	30284	626	364	32	8.8	1.5	135|185|673|886|1020|1956|2044|2147|2243|3156|3172|3358|3593|3624|3630|3689|3784|4129|5478|5578|5579|5581|5582|5587|5733|5898|6622|6850|7124|8399|8622|9971	ADORA2A|AGTR1|BRAF|CCKAR|CDK5|EGFR|EPHA5|F2|FGA|HMGCR|HNF4A|HTR2C|IL12B|INHBA|INS|ITGB2|KCNQ1|MAOB|PPIA|PRKCA|PRKCB|PRKCE|PRKCG|PRKD1|PTGER3|RALA|SNCA|SYK|TNF|PLA2G10|PDE8B|NR1H4	-9.4	MyList
GO Biological Processes	19	GO:0042692	muscle cell differentiation	19_GO:0032502 developmental process	-11	6.4	10	30284	288	364	22	6	1.2	148|824|840|983|1147|1291|1432|1909|1910|3192|3481|3688|3756|4000|4627|4633|5156|5159|6095|6272|7422|11214	ADRA1A|CAPN2|CASP7|CDK1|CHUK|COL6A1|MAPK14|EDNRA|EDNRB|HNRNPU|IGF2|ITGB1|KCNH1|LMNA|MYH9|MYL2|PDGFRA|PDGFRB|RORA|SORT1|VEGFA|AKAP13	-9.4	MyList
GO Biological Processes	19	GO:0071902	positive regulation of protein serine/threonine kinase activity	19_GO:0048518 positive regulation of biological process	-11	11	12	30284	114	364	15	4.1	1	387|1956|1991|2064|2321|4057|4916|5154|5159|5292|6622|6868|7124|23411|51347	RHOA|EGFR|ELANE|ERBB2|FLT1|LTF|NTRK3|PDGFA|PDGFRB|PIM1|SNCA|ADAM17|TNF|SIRT1|TAOK3	-9.4	MyList
GO Biological Processes	19	GO:0046718	symbiont entry into host cell	19_GO:0016032 viral process	-11	11	12	30284	114	364	15	4.1	1	185|290|983|1803|1956|1969|3303|3304|3383|3685|3688|3690|4627|8829|59272	AGTR1|ANPEP|CDK1|DPP4|EGFR|EPHA2|HSPA1A|HSPA1B|ICAM1|ITGAV|ITGB1|ITGB3|MYH9|NRP1|ACE2	-9.4	MyList
GO Biological Processes	19	GO:0044409	symbiont entry into host	19_GO:0044419 biological process involved in interspecies interaction between organisms	-11	11	12	30284	114	364	15	4.1	1	185|290|983|1803|1956|1969|3303|3304|3383|3685|3688|3690|4627|8829|59272	AGTR1|ANPEP|CDK1|DPP4|EGFR|EPHA2|HSPA1A|HSPA1B|ICAM1|ITGAV|ITGB1|ITGB3|MYH9|NRP1|ACE2	-9.4	MyList
GO Biological Processes	19	GO:0044770	cell cycle phase transition	19_GO:0009987 cellular process	-11	8.9	11	30284	159	364	17	4.7	1.1	890|983|1017|1027|1163|3688|5426|5788|6502|6790|8317|8451|8453|8454|8900|9212|10403	CCNA2|CDK1|CDK2|CDKN1B|CKS1B|ITGB1|POLE|PTPRC|SKP2|AURKA|CDC7|CUL4A|CUL2|CUL1|CCNA1|AURKB|NDC80	-9.3	MyList
GO Biological Processes	19	GO:0007610	behavior	19_GO:0032501 multicellular organismal process	-11	4.2	9	30284	634	364	32	8.8	1.5	135|605|673|824|1020|1291|1803|1956|1958|2033|2043|2048|3073|3074|3156|3358|3688|3784|4914|4915|4929|5581|5582|5590|5594|6622|7067|7068|7157|8622|51185|59272	ADORA2A|BCL7A|BRAF|CAPN2|CDK5|COL6A1|DPP4|EGFR|EGR1|EP300|EPHA4|EPHB2|HEXA|HEXB|HMGCR|HTR2C|ITGB1|KCNQ1|NTRK1|NTRK2|NR4A2|PRKCE|PRKCG|PRKCZ|MAPK1|SNCA|THRA|THRB|TP53|PDE8B|CRBN|ACE2	-9.2	MyList
GO Biological Processes	19	GO:0008285	negative regulation of cell population proliferation	19_GO:0048519 negative regulation of biological process	-11	3.8	8.7	30284	795	364	36	9.9	1.6	135|148|472|780|1027|1029|1285|1545|2047|2064|2321|3172|3303|3304|3486|3576|3593|3624|3672|4000|4830|4914|5320|5340|5894|6595|7026|7046|7124|7157|7428|8654|9510|59272|80781|84868	ADORA2A|ADRA1A|ATM|DDR1|CDKN1B|CDKN2A|COL4A3|CYP1B1|EPHB1|ERBB2|FLT1|HNF4A|HSPA1A|HSPA1B|IGFBP3|CXCL8|IL12B|INHBA|ITGA1|LMNA|NME1|NTRK1|PLA2G2A|PLG|RAF1|SMARCA2|NR2F2|TGFBR1|TNF|TP53|VHL|PDE5A|ADAMTS1|ACE2|COL18A1|HAVCR2	-9.2	MyList
GO Biological Processes	19	GO:0016032	viral process	19_GO:0016032 viral process	-11	6.6	10	30284	266	364	21	5.8	1.2	185|290|983|1642|1803|1956|1969|2932|3303|3304|3383|3685|3688|3690|4249|4627|5478|6482|7157|8829|59272	AGTR1|ANPEP|CDK1|DDB1|DPP4|EGFR|EPHA2|GSK3B|HSPA1A|HSPA1B|ICAM1|ITGAV|ITGB1|ITGB3|MGAT5|MYH9|PPIA|ST3GAL1|TP53|NRP1|ACE2	-9.2	MyList
GO Biological Processes	19	GO:0061041	regulation of wound healing	19_GO:0050896 response to stimulus	-11	9.5	11	30284	140	364	16	4.4	1.1	2048|2147|2155|2243|3688|5154|5156|5196|5327|5328|5329|5340|5580|5581|7124|10855	EPHB2|F2|F7|FGA|ITGB1|PDGFA|PDGFRA|PF4|PLAT|PLAU|PLAUR|PLG|PRKCD|PRKCE|TNF|HPSE	-9.1	MyList
GO Biological Processes	19	GO:0050867	positive regulation of cell activation	19_GO:0032501 multicellular organismal process	-11	5.3	9.5	30284	392	364	25	6.9	1.3	387|1803|2033|2048|2214|2316|3105|3481|3593|3932|4317|4323|5290|5588|5590|5788|6595|6597|6850|7124|8013|22914|23476|51561|84868	RHOA|DPP4|EP300|EPHB2|FCGR3A|FLNA|HLA-A|IGF2|IL12B|LCK|MMP8|MMP14|PIK3CA|PRKCQ|PRKCZ|PTPRC|SMARCA2|SMARCA4|SYK|TNF|NR4A3|KLRK1|BRD4|IL23A|HAVCR2	-9.1	MyList
GO Biological Processes	19	GO:0061564	axon development	19_GO:0032502 developmental process	-11	5.1	9.3	30284	427	364	26	7.1	1.3	780|886|1020|1889|1909|1942|2042|2043|2044|2045|2047|2048|2049|2051|2064|3688|3908|4313|4914|4929|5588|6868|7422|8399|8828|8829	DDR1|CCKAR|CDK5|ECE1|EDNRA|EFNA1|EPHA3|EPHA4|EPHA5|EPHA7|EPHB1|EPHB2|EPHB3|EPHB6|ERBB2|ITGB1|LAMA2|MMP2|NTRK1|NR4A2|PRKCQ|ADAM17|VEGFA|PLA2G10|NRP2|NRP1	-9.1	MyList
GO Biological Processes	19	GO:0051092	positive regulation of NF-kappaB transcription factor activity	19_GO:0050789 regulation of biological process	-11	10	11	30284	120	364	15	4.1	1	1147|3303|3304|3551|3630|4057|4914|5478|5584|5587|5588|5590|7124|8517|8809	CHUK|HSPA1A|HSPA1B|IKBKB|INS|LTF|NTRK1|PPIA|PRKCI|PRKD1|PRKCQ|PRKCZ|TNF|IKBKG|IL18R1	-9	MyList
GO Biological Processes	19	GO:1903530	regulation of secretion by cell	19_GO:0051179 localization	-11	4.4	9	30284	571	364	30	8.2	1.4	135|185|673|886|1020|1956|2044|2147|2243|3156|3172|3358|3593|3624|3630|3689|4129|5478|5578|5579|5581|5582|5587|5898|6622|6850|7124|8399|8622|9971	ADORA2A|AGTR1|BRAF|CCKAR|CDK5|EGFR|EPHA5|F2|FGA|HMGCR|HNF4A|HTR2C|IL12B|INHBA|INS|ITGB2|MAOB|PPIA|PRKCA|PRKCB|PRKCE|PRKCG|PRKD1|RALA|SNCA|SYK|TNF|PLA2G10|PDE8B|NR1H4	-9	MyList
GO Biological Processes	19	GO:0045089	positive regulation of innate immune response	19_GO:0044419 biological process involved in interspecies interaction between organisms	-11	6.1	9.8	30284	301	364	22	6	1.2	331|834|839|1147|2033|3303|3304|3551|3593|3821|4057|5581|5587|5599|6850|7124|9971|10614|22914|26191|79184|84868	XIAP|CASP1|CASP6|CHUK|EP300|HSPA1A|HSPA1B|IKBKB|IL12B|KLRC1|LTF|PRKCE|PRKD1|MAPK8|SYK|TNF|NR1H4|HEXIM1|KLRK1|PTPN22|BRCC3|HAVCR2	-9	MyList
GO Biological Processes	19	GO:0002933	lipid hydroxylation	19_GO:0009987 cellular process	-11	71	21	30284	7	364	6	1.6	0.67	1543|1551|1558|1571|1576|1577	CYP1A1|CYP3A7|CYP2C8|CYP2E1|CYP3A4|CYP3A5	-9	MyList
GO Biological Processes	19	GO:0032963	collagen metabolic process	19_GO:0009987 cellular process	-11	15	13	30284	66	364	12	3.3	0.94	1277|1278|1289|1291|4312|4313|4314|4317|4318|4322|4323|4325	COL1A1|COL1A2|COL5A1|COL6A1|MMP1|MMP2|MMP3|MMP8|MMP9|MMP13|MMP14|MMP16	-9	MyList
GO Biological Processes	19	GO:2000045	regulation of G1/S transition of mitotic cell cycle	19_GO:0050789 regulation of biological process	-11	7.8	10	30284	191	364	18	4.9	1.1	472|605|835|902|1017|1022|1027|1029|1543|1956|3624|4193|6595|6597|6868|7157|8451|9510	ATM|BCL7A|CASP2|CCNH|CDK2|CDK7|CDKN1B|CDKN2A|CYP1A1|EGFR|INHBA|MDM2|SMARCA2|SMARCA4|ADAM17|TP53|CUL4A|ADAMTS1	-9	MyList
GO Biological Processes	19	GO:2001237	negative regulation of extrinsic apoptotic signaling pathway	19_GO:0048519 negative regulation of biological process	-11	11	12	30284	102	364	14	3.8	1	1280|2243|2932|3082|3303|3304|3383|3685|4000|5196|5894|7046|7124|8829	COL2A1|FGA|GSK3B|HGF|HSPA1A|HSPA1B|ICAM1|ITGAV|LMNA|PF4|RAF1|TGFBR1|TNF|NRP1	-8.9	MyList
GO Biological Processes	19	GO:0008210	estrogen metabolic process	19_GO:0065007 biological regulation	-11	21	14	30284	39	364	10	2.7	0.86	1543|1544|1545|1551|1558|1559|1565|1576|1577|5156	CYP1A1|CYP1A2|CYP1B1|CYP3A7|CYP2C8|CYP2C9|CYP2D6|CYP3A4|CYP3A5|PDGFRA	-8.9	MyList
GO Biological Processes	19	GO:1902532	negative regulation of intracellular signal transduction	19_GO:0048519 negative regulation of biological process	-11	3.8	8.6	30284	736	364	34	9.3	1.5	387|472|841|1432|1845|1942|2043|2048|2099|2932|3303|3309|3312|3630|3688|4193|4233|4314|4318|4878|5329|5478|5580|5788|6095|6597|7428|9212|9971|23411|23476|26191|51347|59272	RHOA|ATM|CASP8|MAPK14|DUSP3|EFNA1|EPHA4|EPHB2|ESR1|GSK3B|HSPA1A|HSPA5|HSPA8|INS|ITGB1|MDM2|MET|MMP3|MMP9|NPPA|PLAUR|PPIA|PRKCD|PTPRC|RORA|SMARCA4|VHL|AURKB|NR1H4|SIRT1|BRD4|PTPN22|TAOK3|ACE2	-8.9	MyList
GO Biological Processes	19	GO:0007409	axonogenesis	19_GO:0032502 developmental process	-11	5.4	9.4	30284	370	364	24	6.6	1.3	886|1020|1889|1909|1942|2042|2043|2044|2045|2047|2048|2049|2051|2064|3688|3908|4914|4929|5588|6868|7422|8399|8828|8829	CCKAR|CDK5|ECE1|EDNRA|EFNA1|EPHA3|EPHA4|EPHA5|EPHA7|EPHB1|EPHB2|EPHB3|EPHB6|ERBB2|ITGB1|LAMA2|NTRK1|NR4A2|PRKCQ|ADAM17|VEGFA|PLA2G10|NRP2|NRP1	-8.8	MyList
GO Biological Processes	19	GO:1904018	positive regulation of vasculature development	19_GO:0032502 developmental process	-11	7.7	10	30284	195	364	18	4.9	1.1	1545|2041|2321|2896|3576|3579|3688|3689|3690|3791|4914|5578|5579|5587|7046|7422|8829|23411	CYP1B1|EPHA1|FLT1|GRN|CXCL8|CXCR2|ITGB1|ITGB2|ITGB3|KDR|NTRK1|PRKCA|PRKCB|PRKD1|TGFBR1|VEGFA|NRP1|SIRT1	-8.8	MyList
GO Biological Processes	19	GO:0003018	vascular process in circulatory system	19_GO:0032501 multicellular organismal process	-11	6.3	9.8	30284	278	364	21	5.8	1.2	135|147|148|185|387|1889|1909|1910|1956|2243|3579|3630|3672|3688|4313|4878|6916|7124|7422|10057|59272	ADORA2A|ADRA1B|ADRA1A|AGTR1|RHOA|ECE1|EDNRA|EDNRB|EGFR|FGA|CXCR2|INS|ITGA1|ITGB1|MMP2|NPPA|TBXAS1|TNF|VEGFA|ABCC5|ACE2	-8.8	MyList
GO Biological Processes	19	GO:0002696	positive regulation of leukocyte activation	19_GO:0002376 immune system process	-10	5.4	9.3	30284	372	364	24	6.6	1.3	387|1803|2033|2048|2214|3105|3481|3593|3932|4317|4323|5290|5588|5590|5788|6595|6597|6850|7124|8013|22914|23476|51561|84868	RHOA|DPP4|EP300|EPHB2|FCGR3A|HLA-A|IGF2|IL12B|LCK|MMP8|MMP14|PIK3CA|PRKCQ|PRKCZ|PTPRC|SMARCA2|SMARCA4|SYK|TNF|NR4A3|KLRK1|BRD4|IL23A|HAVCR2	-8.8	MyList
GO Biological Processes	19	GO:0030098	lymphocyte differentiation	19_GO:0002376 immune system process	-10	6.2	9.7	30284	280	364	21	5.8	1.2	387|472|673|931|1958|2033|2064|3593|3688|3702|3821|3932|4914|5788|6095|6482|6850|6868|7157|8809|26191	RHOA|ATM|BRAF|MS4A1|EGR1|EP300|ERBB2|IL12B|ITGB1|ITK|KLRC1|LCK|NTRK1|PTPRC|RORA|ST3GAL1|SYK|ADAM17|TP53|IL18R1|PTPN22	-8.8	MyList
GO Biological Processes	19	GO:0051146	striated muscle cell differentiation	19_GO:0032502 developmental process	-10	7.1	10	30284	224	364	19	5.2	1.2	148|824|840|983|1147|1291|1432|3192|3481|3688|3756|4000|4627|4633|5156|5159|6272|7422|11214	ADRA1A|CAPN2|CASP7|CDK1|CHUK|COL6A1|MAPK14|HNRNPU|IGF2|ITGB1|KCNH1|LMNA|MYH9|MYL2|PDGFRA|PDGFRB|SORT1|VEGFA|AKAP13	-8.7	MyList
GO Biological Processes	19	GO:0045787	positive regulation of cell cycle	19_GO:0048518 positive regulation of biological process	-10	5.6	9.4	30284	343	364	23	6.3	1.3	387|983|1543|1845|1956|3192|3481|3630|4193|5159|5292|5578|5581|6790|6795|6868|7124|8317|8451|9212|9510|10403|23476	RHOA|CDK1|CYP1A1|DUSP3|EGFR|HNRNPU|IGF2|INS|MDM2|PDGFRB|PIM1|PRKCA|PRKCE|AURKA|AURKC|ADAM17|TNF|CDC7|CUL4A|AURKB|ADAMTS1|NDC80|BRD4	-8.7	MyList
GO Biological Processes	19	GO:0007162	negative regulation of cell adhesion	19_GO:0048519 negative regulation of biological process	-10	5.9	9.5	30284	312	364	22	6	1.2	135|335|387|1029|1277|1511|1545|1845|2043|2048|2064|3440|4313|4323|5320|5340|5580|5788|7422|8654|26191|84868	ADORA2A|APOA1|RHOA|CDKN2A|COL1A1|CTSG|CYP1B1|DUSP3|EPHA4|EPHB2|ERBB2|IFNA2|MMP2|MMP14|PLA2G2A|PLG|PRKCD|PTPRC|VEGFA|PDE5A|PTPN22|HAVCR2	-8.7	MyList
GO Biological Processes	19	GO:0050866	negative regulation of cell activation	19_GO:0048519 negative regulation of biological process	-10	7	9.9	30284	227	364	19	5.2	1.2	135|472|1029|1511|1845|2064|2147|2896|3440|3624|5154|5156|5320|5580|5788|8654|26191|84868|100507436	ADORA2A|ATM|CDKN2A|CTSG|DUSP3|ERBB2|F2|GRN|IFNA2|INHBA|PDGFA|PDGFRA|PLA2G2A|PRKCD|PTPRC|PDE5A|PTPN22|HAVCR2|MICA	-8.7	MyList
GO Biological Processes	19	GO:0010720	positive regulation of cell development	19_GO:0032502 developmental process	-10	4.8	9	30284	447	364	26	7.1	1.3	387|673|841|1956|2033|2043|2048|3593|3688|4323|4915|5196|5578|5584|5590|5788|6595|6597|6790|6850|7124|7422|8654|8829|23476|51561	RHOA|BRAF|CASP8|EGFR|EP300|EPHA4|EPHB2|IL12B|ITGB1|MMP14|NTRK2|PF4|PRKCA|PRKCI|PRKCZ|PTPRC|SMARCA2|SMARCA4|AURKA|SYK|TNF|VEGFA|PDE5A|NRP1|BRD4|IL23A	-8.6	MyList
GO Biological Processes	19	GO:0002697	regulation of immune effector process	19_GO:0002376 immune system process	-10	5	9.1	30284	414	364	25	6.9	1.3	335|2033|2048|2896|3098|3105|3383|3440|3554|3593|3630|3689|3821|5590|5788|6850|7124|8013|8809|22914|23411|23476|51561|84868|100507436	APOA1|EP300|EPHB2|GRN|HK1|HLA-A|ICAM1|IFNA2|IL1R1|IL12B|INS|ITGB2|KLRC1|PRKCZ|PTPRC|SYK|TNF|NR4A3|IL18R1|KLRK1|SIRT1|BRD4|IL23A|HAVCR2|MICA	-8.6	MyList
GO Biological Processes	19	GO:0048667	cell morphogenesis involved in neuron differentiation	19_GO:0032502 developmental process	-10	4.8	9	30284	449	364	26	7.1	1.3	886|1020|1889|1909|1942|2042|2043|2044|2045|2047|2048|2049|2051|2064|3073|3688|3908|4914|4929|5588|6868|7422|8399|8828|8829|80312	CCKAR|CDK5|ECE1|EDNRA|EFNA1|EPHA3|EPHA4|EPHA5|EPHA7|EPHB1|EPHB2|EPHB3|EPHB6|ERBB2|HEXA|ITGB1|LAMA2|NTRK1|NR4A2|PRKCQ|ADAM17|VEGFA|PLA2G10|NRP2|NRP1|TET1	-8.6	MyList
GO Biological Processes	19	GO:0051222	positive regulation of protein transport	19_GO:0051179 localization	-10	6.5	9.7	30284	257	364	20	5.5	1.2	135|983|1432|1956|2033|2147|2243|2316|2932|3630|4193|5478|5578|5579|5580|5581|5587|5590|7124|9971	ADORA2A|CDK1|MAPK14|EGFR|EP300|F2|FGA|FLNA|GSK3B|INS|MDM2|PPIA|PRKCA|PRKCB|PRKCD|PRKCE|PRKD1|PRKCZ|TNF|NR1H4	-8.6	MyList
GO Biological Processes	19	GO:0001676	long-chain fatty acid metabolic process	19_GO:0009987 cellular process	-10	10	11	30284	111	364	14	3.8	1	1543|1544|1545|1548|1555|1557|1558|1559|1565|1571|1576|6916|8399|8644	CYP1A1|CYP1A2|CYP1B1|CYP2A6|CYP2B6|CYP2C19|CYP2C8|CYP2C9|CYP2D6|CYP2E1|CYP3A4|TBXAS1|PLA2G10|AKR1C3	-8.5	MyList
GO Biological Processes	19	GO:0007517	muscle organ development	19_GO:0032502 developmental process	-10	5.7	9.3	30284	323	364	22	6	1.2	387|1020|1281|1291|1293|1301|1432|1909|1958|2033|3164|3688|3908|3911|4000|4625|4633|4634|7026|7046|23411|54583	RHOA|CDK5|COL3A1|COL6A1|COL6A3|COL11A1|MAPK14|EDNRA|EGR1|EP300|NR4A1|ITGB1|LAMA2|LAMA5|LMNA|MYH7|MYL2|MYL3|NR2F2|TGFBR1|SIRT1|EGLN1	-8.4	MyList
GO Biological Processes	19	GO:0050730	regulation of peptidyl-tyrosine phosphorylation	19_GO:0050789 regulation of biological process	-10	8.5	10	30284	156	364	16	4.4	1.1	1942|1956|2043|2045|3689|3690|5154|5580|5590|5788|6850|6868|7157|7422|8829|9052	EFNA1|EGFR|EPHA4|EPHA7|ITGB2|ITGB3|PDGFA|PRKCD|PRKCZ|PTPRC|SYK|ADAM17|TP53|VEGFA|NRP1|GPRC5A	-8.4	MyList
GO Biological Processes	19	GO:0050806	positive regulation of synaptic transmission	19_GO:0048518 positive regulation of biological process	-10	8.5	10	30284	156	364	16	4.4	1.1	135|148|673|1956|2048|3156|3630|3908|4914|4915|5581|5582|5590|5594|6622|7124	ADORA2A|ADRA1A|BRAF|EGFR|EPHB2|HMGCR|INS|LAMA2|NTRK1|NTRK2|PRKCE|PRKCG|PRKCZ|MAPK1|SNCA|TNF	-8.4	MyList
GO Biological Processes	19	GO:0019058	viral life cycle	19_GO:0016032 viral process	-10	7.8	10	30284	181	364	17	4.7	1.1	185|290|983|1642|1803|1956|1969|3303|3304|3383|3685|3688|3690|4627|5478|8829|59272	AGTR1|ANPEP|CDK1|DDB1|DPP4|EGFR|EPHA2|HSPA1A|HSPA1B|ICAM1|ITGAV|ITGB1|ITGB3|MYH9|PPIA|NRP1|ACE2	-8.4	MyList
GO Biological Processes	19	GO:0001503	ossification	19_GO:0032501 multicellular organismal process	-10	5.9	9.4	30284	294	364	21	5.8	1.2	197|387|649|1277|1278|1280|1291|1301|1432|1956|1969|3192|3481|3486|4057|4313|4322|4323|4325|6272|7067	AHSG|RHOA|BMP1|COL1A1|COL1A2|COL2A1|COL6A1|COL11A1|MAPK14|EGFR|EPHA2|HNRNPU|IGF2|IGFBP3|LTF|MMP2|MMP13|MMP14|MMP16|SORT1|THRA	-8.4	MyList
GO Biological Processes	19	GO:1904645	response to amyloid-beta	19_GO:0050896 response to stimulus	-10	16	12	30284	58	364	11	3	0.9	1020|2043|2048|2932|3383|4313|4314|4318|4322|6850|7124	CDK5|EPHA4|EPHB2|GSK3B|ICAM1|MMP2|MMP3|MMP9|MMP13|SYK|TNF	-8.4	MyList
GO Biological Processes	19	GO:0045786	negative regulation of cell cycle	19_GO:0048519 negative regulation of biological process	-10	5.1	9	30284	392	364	24	6.6	1.3	472|545|835|983|1017|1020|1027|1029|1432|1956|3164|3624|4193|4361|4751|7026|7124|7157|8260|9212|10403|23411|51347|79184	ATM|ATR|CASP2|CDK1|CDK2|CDK5|CDKN1B|CDKN2A|MAPK14|EGFR|NR4A1|INHBA|MDM2|MRE11|NEK2|NR2F2|TNF|TP53|NAA10|AURKB|NDC80|SIRT1|TAOK3|BRCC3	-8.4	MyList
GO Biological Processes	19	GO:0120035	regulation of plasma membrane bounded cell projection organization	19_GO:0050789 regulation of biological process	-10	4	8.4	30284	650	364	31	8.5	1.5	387|673|780|1020|1942|1969|2033|2042|2043|2045|2048|2049|2316|2717|2896|2932|3383|3630|4193|4914|4915|4916|5290|5580|5584|5587|5898|7046|7422|8829|10801	RHOA|BRAF|DDR1|CDK5|EFNA1|EPHA2|EP300|EPHA3|EPHA4|EPHA7|EPHB2|EPHB3|FLNA|GLA|GRN|GSK3B|ICAM1|INS|MDM2|NTRK1|NTRK2|NTRK3|PIK3CA|PRKCD|PRKCI|PRKD1|RALA|TGFBR1|VEGFA|NRP1|SEPTIN9	-8.4	MyList
GO Biological Processes	19	GO:0034308	primary alcohol metabolic process	19_GO:0009987 cellular process	-10	12	11	30284	93	364	13	3.6	0.97	231|1543|1544|1545|1551|1558|1565|1576|1577|1645|1646|1910|8644	AKR1B1|CYP1A1|CYP1A2|CYP1B1|CYP3A7|CYP2C8|CYP2D6|CYP3A4|CYP3A5|AKR1C1|AKR1C2|EDNRB|AKR1C3	-8.4	MyList
GO Biological Processes	19	GO:0002009	morphogenesis of an epithelium	19_GO:0032502 developmental process	-10	4.7	8.8	30284	462	364	26	7.1	1.3	387|780|1282|1289|1909|1956|1969|2043|2045|2099|2316|3579|3685|3688|3690|3791|3911|4233|4313|4323|5898|6868|7422|8399|8829|284217	RHOA|DDR1|COL4A1|COL5A1|EDNRA|EGFR|EPHA2|EPHA4|EPHA7|ESR1|FLNA|CXCR2|ITGAV|ITGB1|ITGB3|KDR|LAMA5|MET|MMP2|MMP14|RALA|ADAM17|VEGFA|PLA2G10|NRP1|LAMA1	-8.3	MyList
GO Biological Processes	19	GO:0038093	Fc receptor signaling pathway	19_GO:0002376 immune system process	-10	16	12	30284	59	364	11	3	0.9	2212|2214|3551|3932|5580|5581|5588|5599|5602|6850|8013	FCGR2A|FCGR3A|IKBKB|LCK|PRKCD|PRKCE|PRKCQ|MAPK8|MAPK10|SYK|NR4A3	-8.3	MyList
GO Biological Processes	19	GO:0051345	positive regulation of hydrolase activity	19_GO:0065007 biological regulation	-9.9	6.1	9.4	30284	271	364	20	5.5	1.2	185|335|387|834|841|1942|1969|2041|2043|2896|2932|3303|3688|3932|4914|4916|5580|5660|7124|23411	AGTR1|APOA1|RHOA|CASP1|CASP8|EFNA1|EPHA2|EPHA1|EPHA4|GRN|GSK3B|HSPA1A|ITGB1|LCK|NTRK1|NTRK3|PRKCD|PSAP|TNF|SIRT1	-8.2	MyList
GO Biological Processes	19	GO:0043534	blood vessel endothelial cell migration	19_GO:0009987 cellular process	-9.8	23	14	30284	33	364	9	2.5	0.81	335|1545|2050|3164|3688|3791|4627|7422|8829	APOA1|CYP1B1|EPHB4|NR4A1|ITGB1|KDR|MYH9|VEGFA|NRP1	-8.2	MyList
GO Biological Processes	19	GO:0007623	circadian rhythm	19_GO:0048511 rhythmic process	-9.8	9	10	30284	139	364	15	4.1	1	1291|1956|1958|2033|2155|2932|3192|4914|4915|6095|7124|7150|7157|7298|23411	COL6A1|EGFR|EGR1|EP300|F7|GSK3B|HNRNPU|NTRK1|NTRK2|RORA|TNF|TOP1|TP53|TYMS|SIRT1	-8.2	MyList
GO Biological Processes	19	GO:0006897	endocytosis	19_GO:0051179 localization	-9.8	4.4	8.6	30284	508	364	27	7.4	1.4	19|135|197|824|1020|1803|1991|3576|3577|3579|3683|3685|3688|3689|3690|4481|4627|4830|5290|5580|5581|5594|5898|6272|6622|6850|59272	ABCA1|ADORA2A|AHSG|CAPN2|CDK5|DPP4|ELANE|CXCL8|CXCR1|CXCR2|ITGAL|ITGAV|ITGB1|ITGB2|ITGB3|MSR1|MYH9|NME1|PIK3CA|PRKCD|PRKCE|MAPK1|RALA|SORT1|SNCA|SYK|ACE2	-8.2	MyList
GO Biological Processes	19	GO:0034446	substrate adhesion-dependent cell spreading	19_GO:0009987 cellular process	-9.8	18	13	30284	46	364	10	2.7	0.86	387|673|1942|2041|2049|3685|3690|3911|3912|3915	RHOA|BRAF|EFNA1|EPHA1|EPHB3|ITGAV|ITGB3|LAMA5|LAMB1|LAMC1	-8.2	MyList
GO Biological Processes	19	GO:0090068	positive regulation of cell cycle process	19_GO:0048518 positive regulation of biological process	-9.8	6.1	9.3	30284	273	364	20	5.5	1.2	387|983|1543|1956|3192|3481|3630|4193|5159|5581|6790|6795|6868|7124|8317|8451|9212|9510|10403|23476	RHOA|CDK1|CYP1A1|EGFR|HNRNPU|IGF2|INS|MDM2|PDGFRB|PRKCE|AURKA|AURKC|ADAM17|TNF|CDC7|CUL4A|AURKB|ADAMTS1|NDC80|BRD4	-8.2	MyList
GO Biological Processes	19	GO:0048608	reproductive structure development	19_GO:0022414 reproductive process	-9.8	5.7	9.2	30284	304	364	21	5.8	1.2	472|835|1027|1291|1545|2099|2316|2516|3624|3791|4313|4323|4914|5156|5660|7026|7046|7422|8644|9510|23411	ATM|CASP2|CDKN1B|COL6A1|CYP1B1|ESR1|FLNA|NR5A1|INHBA|KDR|MMP2|MMP14|NTRK1|PDGFRA|PSAP|NR2F2|TGFBR1|VEGFA|AKR1C3|ADAMTS1|SIRT1	-8.1	MyList
GO Biological Processes	19	GO:0008585	female gonad development	19_GO:0022414 reproductive process	-9.8	11	11	30284	97	364	13	3.6	0.97	472|835|2099|2516|3624|3791|4313|4323|5156|7026|7422|9510|23411	ATM|CASP2|ESR1|NR5A1|INHBA|KDR|MMP2|MMP14|PDGFRA|NR2F2|VEGFA|ADAMTS1|SIRT1	-8.1	MyList
GO Biological Processes	19	GO:0031667	response to nutrient levels	19_GO:0050896 response to stimulus	-9.8	4.4	8.6	30284	510	364	27	7.4	1.4	19|1277|1291|1432|1543|1545|1956|2033|2155|3309|3312|3358|3624|4193|4914|5292|5579|5587|5594|5599|7124|7157|7298|8644|9682|23411|84557	ABCA1|COL1A1|COL6A1|MAPK14|CYP1A1|CYP1B1|EGFR|EP300|F7|HSPA5|HSPA8|HTR2C|INHBA|MDM2|NTRK1|PIM1|PRKCB|PRKD1|MAPK1|MAPK8|TNF|TP53|TYMS|AKR1C3|KDM4A|SIRT1|MAP1LC3A	-8.1	MyList
GO Biological Processes	19	GO:0050920	regulation of chemotaxis	19_GO:0040011 locomotion	-9.8	6.9	9.6	30284	217	364	18	4.9	1.1	1803|1845|1991|2155|3576|3579|3791|4233|4916|5156|5159|5587|5594|6868|7422|8829|22914|51561	DPP4|DUSP3|ELANE|F7|CXCL8|CXCR2|KDR|MET|NTRK3|PDGFRA|PDGFRB|PRKD1|MAPK1|ADAM17|VEGFA|NRP1|KLRK1|IL23A	-8.1	MyList
GO Biological Processes	19	GO:0031344	regulation of cell projection organization	19_GO:0050789 regulation of biological process	-9.7	3.9	8.3	30284	667	364	31	8.5	1.5	387|673|780|1020|1942|1969|2033|2042|2043|2045|2048|2049|2316|2717|2896|2932|3383|3630|4193|4914|4915|4916|5290|5580|5584|5587|5898|7046|7422|8829|10801	RHOA|BRAF|DDR1|CDK5|EFNA1|EPHA2|EP300|EPHA3|EPHA4|EPHA7|EPHB2|EPHB3|FLNA|GLA|GRN|GSK3B|ICAM1|INS|MDM2|NTRK1|NTRK2|NTRK3|PIK3CA|PRKCD|PRKCI|PRKD1|RALA|TGFBR1|VEGFA|NRP1|SEPTIN9	-8.1	MyList
GO Biological Processes	19	GO:2001236	regulation of extrinsic apoptotic signaling pathway	19_GO:0050896 response to stimulus	-9.7	8.1	10	30284	165	364	16	4.4	1.1	1280|2243|2932|3082|3303|3304|3383|3624|3685|4000|5196|5788|5894|7046|7124|8829	COL2A1|FGA|GSK3B|HGF|HSPA1A|HSPA1B|ICAM1|INHBA|ITGAV|LMNA|PF4|PTPRC|RAF1|TGFBR1|TNF|NRP1	-8.1	MyList
GO Biological Processes	19	GO:0045766	positive regulation of angiogenesis	19_GO:0032502 developmental process	-9.7	7.4	9.8	30284	192	364	17	4.7	1.1	1545|2041|2321|2896|3576|3579|3688|3689|3690|3791|4914|5578|5579|5587|7422|8829|23411	CYP1B1|EPHA1|FLT1|GRN|CXCL8|CXCR2|ITGB1|ITGB2|ITGB3|KDR|NTRK1|PRKCA|PRKCB|PRKD1|VEGFA|NRP1|SIRT1	-8	MyList
GO Biological Processes	19	GO:0061458	reproductive system development	19_GO:0032502 developmental process	-9.7	5.7	9.1	30284	308	364	21	5.8	1.2	472|835|1027|1291|1545|2099|2316|2516|3624|3791|4313|4323|4914|5156|5660|7026|7046|7422|8644|9510|23411	ATM|CASP2|CDKN1B|COL6A1|CYP1B1|ESR1|FLNA|NR5A1|INHBA|KDR|MMP2|MMP14|NTRK1|PDGFRA|PSAP|NR2F2|TGFBR1|VEGFA|AKR1C3|ADAMTS1|SIRT1	-8	MyList
GO Biological Processes	19	GO:1902105	regulation of leukocyte differentiation	19_GO:0002376 immune system process	-9.7	5.4	9	30284	340	364	22	6	1.2	387|673|841|1029|2033|2064|3440|3593|3624|4057|4323|5196|5578|5590|5788|6595|6597|6850|7124|8451|23476|51561	RHOA|BRAF|CASP8|CDKN2A|EP300|ERBB2|IFNA2|IL12B|INHBA|LTF|MMP14|PF4|PRKCA|PRKCZ|PTPRC|SMARCA2|SMARCA4|SYK|TNF|CUL4A|BRD4|IL23A	-8	MyList
GO Biological Processes	19	GO:0000082	G1/S transition of mitotic cell cycle	19_GO:0009987 cellular process	-9.7	12	11	30284	80	364	12	3.3	0.94	890|983|1017|1027|3688|5426|6502|8317|8451|8453|8454|8900	CCNA2|CDK1|CDK2|CDKN1B|ITGB1|POLE|SKP2|CDC7|CUL4A|CUL2|CUL1|CCNA1	-8	MyList
GO Biological Processes	19	GO:1902806	regulation of cell cycle G1/S phase transition	19_GO:0050789 regulation of biological process	-9.7	6.8	9.5	30284	220	364	18	4.9	1.1	472|605|835|902|1017|1022|1027|1029|1543|1956|3624|4193|6595|6597|6868|7157|8451|9510	ATM|BCL7A|CASP2|CCNH|CDK2|CDK7|CDKN1B|CDKN2A|CYP1A1|EGFR|INHBA|MDM2|SMARCA2|SMARCA4|ADAM17|TP53|CUL4A|ADAMTS1	-8	MyList
GO Biological Processes	19	GO:0030199	collagen fibril organization	19_GO:0009987 cellular process	-9.6	15	12	30284	63	364	11	3	0.9	649|1277|1278|1280|1281|1289|1291|1301|1302|1545|7046	BMP1|COL1A1|COL1A2|COL2A1|COL3A1|COL5A1|COL6A1|COL11A1|COL11A2|CYP1B1|TGFBR1	-8	MyList
GO Biological Processes	19	GO:0019216	regulation of lipid metabolic process	19_GO:0050789 regulation of biological process	-9.6	5.3	8.9	30284	343	364	22	6	1.2	335|824|1917|1958|2516|3172|3358|3630|5154|5580|5581|5594|5660|6095|6622|7067|7124|8622|8644|9971|23411|222545	APOA1|CAPN2|EEF1A2|EGR1|NR5A1|HNF4A|HTR2C|INS|PDGFA|PRKCD|PRKCE|MAPK1|PSAP|RORA|SNCA|THRA|TNF|PDE8B|AKR1C3|NR1H4|SIRT1|GPRC6A	-8	MyList
GO Biological Processes	19	GO:0046545	development of primary female sexual characteristics	19_GO:0022414 reproductive process	-9.6	11	11	30284	101	364	13	3.6	0.97	472|835|2099|2516|3624|3791|4313|4323|5156|7026|7422|9510|23411	ATM|CASP2|ESR1|NR5A1|INHBA|KDR|MMP2|MMP14|PDGFRA|NR2F2|VEGFA|ADAMTS1|SIRT1	-7.9	MyList
GO Biological Processes	19	GO:0051301	cell division	19_GO:0009987 cellular process	-9.6	4.3	8.4	30284	522	364	27	7.4	1.4	387|890|983|1017|1020|1022|1029|1163|3192|4627|4750|4751|5581|5898|6790|6795|7150|7153|8317|8900|9212|10403|10783|10801|22974|79184|91754	RHOA|CCNA2|CDK1|CDK2|CDK5|CDK7|CDKN2A|CKS1B|HNRNPU|MYH9|NEK1|NEK2|PRKCE|RALA|AURKA|AURKC|TOP1|TOP2A|CDC7|CCNA1|AURKB|NDC80|NEK6|SEPTIN9|TPX2|BRCC3|NEK9	-7.9	MyList
GO Biological Processes	19	GO:0009792	embryo development ending in birth or egg hatching	19_GO:0032502 developmental process	-9.5	3.8	8.1	30284	680	364	31	8.5	1.5	472|824|841|1277|1280|1281|1301|1889|1909|1956|1969|2033|2494|3481|3688|4323|4325|4627|4751|4904|5156|5594|5898|7026|7046|7157|7422|8451|23081|54583|80312	ATM|CAPN2|CASP8|COL1A1|COL2A1|COL3A1|COL11A1|ECE1|EDNRA|EGFR|EPHA2|EP300|NR5A2|IGF2|ITGB1|MMP14|MMP16|MYH9|NEK2|YBX1|PDGFRA|MAPK1|RALA|NR2F2|TGFBR1|TP53|VEGFA|CUL4A|KDM4C|EGLN1|TET1	-7.9	MyList
GO Biological Processes	19	GO:0044843	cell cycle G1/S phase transition	19_GO:0009987 cellular process	-9.5	12	11	30284	82	364	12	3.3	0.94	890|983|1017|1027|3688|5426|6502|8317|8451|8453|8454|8900	CCNA2|CDK1|CDK2|CDKN1B|ITGB1|POLE|SKP2|CDC7|CUL4A|CUL2|CUL1|CCNA1	-7.9	MyList
GO Biological Processes	19	GO:0043330	response to exogenous dsRNA	19_GO:0050896 response to stimulus	-9.5	17	12	30284	49	364	10	2.7	0.86	3439|3440|3442|3443|3445|3446|3447|3448|3451|5594	IFNA1|IFNA2|IFNA5|IFNA6|IFNA8|IFNA10|IFNA13|IFNA14|IFNA17|MAPK1	-7.9	MyList
GO Biological Processes	19	GO:0048738	cardiac muscle tissue development	19_GO:0032502 developmental process	-9.5	7.2	9.6	30284	197	364	17	4.7	1.1	148|983|1301|1909|3192|3688|4000|4625|4633|4634|4878|5156|5159|7046|7422|11214|54583	ADRA1A|CDK1|COL11A1|EDNRA|HNRNPU|ITGB1|LMNA|MYH7|MYL2|MYL3|NPPA|PDGFRA|PDGFRB|TGFBR1|VEGFA|AKAP13|EGLN1	-7.9	MyList
GO Biological Processes	19	GO:0043524	negative regulation of neuron apoptotic process	19_GO:0048519 negative regulation of biological process	-9.5	7.8	9.8	30284	171	364	16	4.4	1.1	135|387|673|2043|2896|3791|4914|4915|4929|5290|5582|5584|6418|6622|8829|23411	ADORA2A|RHOA|BRAF|EPHA4|GRN|KDR|NTRK1|NTRK2|NR4A2|PIK3CA|PRKCG|PRKCI|SET|SNCA|NRP1|SIRT1	-7.9	MyList
GO Biological Processes	19	GO:0090398	cellular senescence	19_GO:0050896 response to stimulus	-9.5	14	12	30284	65	364	11	3	0.9	472|1017|1027|1029|1432|4000|5580|5599|5602|7157|23411	ATM|CDK2|CDKN1B|CDKN2A|MAPK14|LMNA|PRKCD|MAPK8|MAPK10|TP53|SIRT1	-7.9	MyList
GO Biological Processes	19	GO:0140888	interferon-mediated signaling pathway	19_GO:0050896 response to stimulus	-9.5	14	12	30284	65	364	11	3	0.9	3439|3440|3442|3443|3445|3446|3447|3448|3451|5894|7157	IFNA1|IFNA2|IFNA5|IFNA6|IFNA8|IFNA10|IFNA13|IFNA14|IFNA17|RAF1|TP53	-7.9	MyList
GO Biological Processes	19	GO:0048568	embryonic organ development	19_GO:0032502 developmental process	-9.4	4.6	8.5	30284	454	364	25	6.9	1.3	841|1280|1301|1889|1909|1942|1956|1969|2048|3481|3576|3784|3791|4323|4325|5154|5156|5426|5594|7026|7046|7124|7157|7422|54583	CASP8|COL2A1|COL11A1|ECE1|EDNRA|EFNA1|EGFR|EPHA2|EPHB2|IGF2|CXCL8|KCNQ1|KDR|MMP14|MMP16|PDGFA|PDGFRA|POLE|MAPK1|NR2F2|TGFBR1|TNF|TP53|VEGFA|EGLN1	-7.8	MyList
GO Biological Processes	19	GO:0001952	regulation of cell-matrix adhesion	19_GO:0050789 regulation of biological process	-9.4	9.3	10	30284	125	364	14	3.8	1	387|780|1029|1845|2041|2042|2932|3690|3791|4323|5328|5590|7422|8829	RHOA|DDR1|CDKN2A|DUSP3|EPHA1|EPHA3|GSK3B|ITGB3|KDR|MMP14|PLAU|PRKCZ|VEGFA|NRP1	-7.8	MyList
GO Biological Processes	19	GO:0009150	purine ribonucleotide metabolic process	19_GO:0009987 cellular process	-9.4	5.8	9	30284	287	364	20	5.5	1.2	226|1291|1969|3098|3303|3304|3312|3939|4535|4625|4830|4831|4878|5141|5144|6095|8622|8654|27115|51079	ALDOA|COL6A1|EPHA2|HK1|HSPA1A|HSPA1B|HSPA8|LDHA|ND1|MYH7|NME1|NME2|NPPA|PDE4A|PDE4D|RORA|PDE8B|PDE5A|PDE7B|NDUFA13	-7.8	MyList
GO Biological Processes	19	GO:0031647	regulation of protein stability	19_GO:0065007 biological regulation	-9.4	5	8.6	30284	386	364	23	6.3	1.3	335|902|1022|1029|1942|2033|2043|2316|2896|3303|3304|3312|4000|4193|5292|5580|5594|6622|6790|7157|7428|10403|23411	APOA1|CCNH|CDK7|CDKN2A|EFNA1|EP300|EPHA4|FLNA|GRN|HSPA1A|HSPA1B|HSPA8|LMNA|MDM2|PIM1|PRKCD|MAPK1|SNCA|AURKA|TP53|VHL|NDC80|SIRT1	-7.8	MyList
GO Biological Processes	19	GO:0000302	response to reactive oxygen species	19_GO:0050896 response to stimulus	-9.3	7.5	9.6	30284	177	364	16	4.4	1.1	472|824|983|1277|1291|1545|4193|4313|4314|5052|5156|5580|5599|23411|80312|84557	ATM|CAPN2|CDK1|COL1A1|COL6A1|CYP1B1|MDM2|MMP2|MMP3|PRDX1|PDGFRA|PRKCD|MAPK8|SIRT1|TET1|MAP1LC3A	-7.7	MyList
GO Biological Processes	19	GO:0008406	gonad development	19_GO:0022414 reproductive process	-9.3	6.5	9.2	30284	232	364	18	4.9	1.1	472|835|1545|2099|2316|2516|3624|3791|4313|4323|4914|5156|7026|7046|7422|8644|9510|23411	ATM|CASP2|CYP1B1|ESR1|FLNA|NR5A1|INHBA|KDR|MMP2|MMP14|NTRK1|PDGFRA|NR2F2|TGFBR1|VEGFA|AKR1C3|ADAMTS1|SIRT1	-7.7	MyList
GO Biological Processes	19	GO:0042572	retinol metabolic process	19_GO:0065007 biological regulation	-9.3	16	12	30284	52	364	10	2.7	0.86	231|1543|1544|1545|1551|1558|1565|1576|1577|8644	AKR1B1|CYP1A1|CYP1A2|CYP1B1|CYP3A7|CYP2C8|CYP2D6|CYP3A4|CYP3A5|AKR1C3	-7.6	MyList
GO Biological Processes	19	GO:0043009	chordate embryonic development	19_GO:0032502 developmental process	-9.2	3.8	8	30284	658	364	30	8.2	1.4	472|824|841|1277|1280|1281|1301|1889|1909|1956|1969|2033|3481|3688|4323|4325|4627|4751|4904|5156|5594|5898|7026|7046|7157|7422|8451|23081|54583|80312	ATM|CAPN2|CASP8|COL1A1|COL2A1|COL3A1|COL11A1|ECE1|EDNRA|EGFR|EPHA2|EP300|IGF2|ITGB1|MMP14|MMP16|MYH9|NEK2|YBX1|PDGFRA|MAPK1|RALA|NR2F2|TGFBR1|TP53|VEGFA|CUL4A|KDM4C|EGLN1|TET1	-7.6	MyList
GO Biological Processes	19	GO:0045861	negative regulation of proteolysis	19_GO:0048519 negative regulation of biological process	-9.2	6.9	9.3	30284	205	364	17	4.7	1.1	331|1020|1029|1942|2043|2147|3630|4057|4193|4318|5327|5328|5329|5582|5894|7157|7422	XIAP|CDK5|CDKN2A|EFNA1|EPHA4|F2|INS|LTF|MDM2|MMP9|PLAT|PLAU|PLAUR|PRKCG|RAF1|TP53|VEGFA	-7.6	MyList
GO Biological Processes	19	GO:0071383	cellular response to steroid hormone stimulus	19_GO:0050896 response to stimulus	-9.2	8.2	9.8	30284	153	364	15	4.1	1	387|1545|1956|2099|2100|3192|3303|3304|3312|5594|6256|8013|8644|23081|55818	RHOA|CYP1B1|EGFR|ESR1|ESR2|HNRNPU|HSPA1A|HSPA1B|HSPA8|MAPK1|RXRA|NR4A3|AKR1C3|KDM4C|KDM3A	-7.6	MyList
GO Biological Processes	19	GO:0006631	fatty acid metabolic process	19_GO:0009987 cellular process	-9.2	5.3	8.7	30284	327	364	21	5.8	1.2	31|231|1432|1543|1544|1545|1548|1555|1557|1558|1559|1565|1571|1576|1580|1645|1646|6622|6916|8399|8644	ACACA|AKR1B1|MAPK14|CYP1A1|CYP1A2|CYP1B1|CYP2A6|CYP2B6|CYP2C19|CYP2C8|CYP2C9|CYP2D6|CYP2E1|CYP3A4|CYP4B1|AKR1C1|AKR1C2|SNCA|TBXAS1|PLA2G10|AKR1C3	-7.6	MyList
GO Biological Processes	19	GO:0019229	regulation of vasoconstriction	19_GO:0032501 multicellular organismal process	-9.2	13	11	30284	69	364	11	3	0.9	147|148|185|387|1889|1956|2243|3688|4313|6916|59272	ADRA1B|ADRA1A|AGTR1|RHOA|ECE1|EGFR|FGA|ITGB1|MMP2|TBXAS1|ACE2	-7.6	MyList
GO Biological Processes	19	GO:0001938	positive regulation of endothelial cell proliferation	19_GO:0048518 positive regulation of biological process	-9.2	10	10	30284	108	364	13	3.6	0.97	185|3164|3481|3690|3791|5578|5587|6868|7046|7422|8828|8829|23411	AGTR1|NR4A1|IGF2|ITGB3|KDR|PRKCA|PRKD1|ADAM17|TGFBR1|VEGFA|NRP2|NRP1|SIRT1	-7.6	MyList
GO Biological Processes	19	GO:0016101	diterpenoid metabolic process	19_GO:0009987 cellular process	-9.2	11	11	30284	88	364	12	3.3	0.94	231|1543|1544|1545|1551|1558|1565|1576|1577|1645|1956|8644	AKR1B1|CYP1A1|CYP1A2|CYP1B1|CYP3A7|CYP2C8|CYP2D6|CYP3A4|CYP3A5|AKR1C1|EGFR|AKR1C3	-7.6	MyList
GO Biological Processes	19	GO:0097529	myeloid leukocyte migration	19_GO:0002376 immune system process	-9.2	8.9	10	30284	131	364	14	3.8	1	1511|1910|2321|3576|3577|3579|3672|3689|4313|5196|5478|6850|7422|23765	CTSG|EDNRB|FLT1|CXCL8|CXCR1|CXCR2|ITGA1|ITGB2|MMP2|PF4|PPIA|SYK|VEGFA|IL17RA	-7.5	MyList
GO Biological Processes	19	GO:0045137	development of primary sexual characteristics	19_GO:0022414 reproductive process	-9.1	6.3	9.1	30284	237	364	18	4.9	1.1	472|835|1545|2099|2316|2516|3624|3791|4313|4323|4914|5156|7026|7046|7422|8644|9510|23411	ATM|CASP2|CYP1B1|ESR1|FLNA|NR5A1|INHBA|KDR|MMP2|MMP14|NTRK1|PDGFRA|NR2F2|TGFBR1|VEGFA|AKR1C3|ADAMTS1|SIRT1	-7.5	MyList
GO Biological Processes	19	GO:0010803	regulation of tumor necrosis factor-mediated signaling pathway	19_GO:0050896 response to stimulus	-9.1	13	11	30284	70	364	11	3	0.9	331|335|834|841|3303|3304|3551|4317|6850|6868|9971	XIAP|APOA1|CASP1|CASP8|HSPA1A|HSPA1B|IKBKB|MMP8|SYK|ADAM17|NR1H4	-7.5	MyList
GO Biological Processes	19	GO:0009895	negative regulation of catabolic process	19_GO:0048519 negative regulation of biological process	-9.1	5	8.5	30284	365	364	22	6	1.2	148|1029|1432|1956|2033|2316|3082|3156|3192|3630|4233|4904|5073|5290|5582|6622|7124|7157|7428|9682|26191|26986	ADRA1A|CDKN2A|MAPK14|EGFR|EP300|FLNA|HGF|HMGCR|HNRNPU|INS|MET|YBX1|PARN|PIK3CA|PRKCG|SNCA|TNF|TP53|VHL|KDM4A|PTPN22|PABPC1	-7.5	MyList
GO Biological Processes	19	GO:0008016	regulation of heart contraction	19_GO:0032501 multicellular organismal process	-9.1	6.7	9.2	30284	210	364	17	4.7	1.1	147|148|1909|1910|3757|3784|4193|4625|4633|4634|4878|5144|7067|7068|7124|8654|59272	ADRA1B|ADRA1A|EDNRA|EDNRB|KCNH2|KCNQ1|MDM2|MYH7|MYL2|MYL3|NPPA|PDE4D|THRA|THRB|TNF|PDE5A|ACE2	-7.5	MyList
GO Biological Processes	19	GO:0001933	negative regulation of protein phosphorylation	19_GO:0048519 negative regulation of biological process	-9.1	6.7	9.2	30284	210	364	17	4.7	1.1	1027|1029|1845|2041|2048|3486|4878|4916|5144|5478|5580|5590|5788|6622|7026|9052|26191	CDKN1B|CDKN2A|DUSP3|EPHA1|EPHB2|IGFBP3|NPPA|NTRK3|PDE4D|PPIA|PRKCD|PRKCZ|PTPRC|SNCA|NR2F2|GPRC5A|PTPN22	-7.5	MyList
GO Biological Processes	19	GO:0042698	ovulation cycle	19_GO:0048511 rhythmic process	-9	13	11	30284	72	364	11	3	0.9	835|1545|1956|1958|2099|2516|3624|4313|5156|9510|23411	CASP2|CYP1B1|EGFR|EGR1|ESR1|NR5A1|INHBA|MMP2|PDGFRA|ADAMTS1|SIRT1	-7.4	MyList
GO Biological Processes	19	GO:0034762	regulation of transmembrane transport	19_GO:0051179 localization	-9	4.4	8.1	30284	478	364	25	6.9	1.3	673|931|1432|1909|2048|2147|2316|3630|3688|3690|3757|3784|4318|4878|5144|5292|5579|5581|5584|5587|6622|7124|8013|51185|59272	BRAF|MS4A1|MAPK14|EDNRA|EPHB2|F2|FLNA|INS|ITGB1|ITGB3|KCNH2|KCNQ1|MMP9|NPPA|PDE4D|PIM1|PRKCB|PRKCE|PRKCI|PRKD1|SNCA|TNF|NR4A3|CRBN|ACE2	-7.4	MyList
GO Biological Processes	19	GO:0051251	positive regulation of lymphocyte activation	19_GO:0002376 immune system process	-9	5.2	8.5	30284	337	364	21	5.8	1.2	387|1803|2033|2048|2214|3105|3481|3593|3932|4323|5290|5588|5590|5788|6595|6597|6850|22914|23476|51561|84868	RHOA|DPP4|EP300|EPHB2|FCGR3A|HLA-A|IGF2|IL12B|LCK|MMP14|PIK3CA|PRKCQ|PRKCZ|PTPRC|SMARCA2|SMARCA4|SYK|KLRK1|BRD4|IL23A|HAVCR2	-7.4	MyList
GO Biological Processes	19	GO:0097267	omega-hydroxylase P450 pathway	19_GO:0009987 cellular process	-8.9	45	16	30284	11	364	6	1.6	0.67	1543|1544|1545|1557|1558|1559	CYP1A1|CYP1A2|CYP1B1|CYP2C19|CYP2C8|CYP2C9	-7.3	MyList
GO Biological Processes	19	GO:0042176	regulation of protein catabolic process	19_GO:0050789 regulation of biological process	-8.9	4.9	8.3	30284	375	364	22	6	1.2	369|1017|1027|1642|1915|1917|1956|2316|2932|3156|3303|3304|3630|4193|5582|6622|6790|7124|8451|9978|23411|51079	ARAF|CDK2|CDKN1B|DDB1|EEF1A1|EEF1A2|EGFR|FLNA|GSK3B|HMGCR|HSPA1A|HSPA1B|INS|MDM2|PRKCG|SNCA|AURKA|TNF|CUL4A|RBX1|SIRT1|NDUFA13	-7.3	MyList
GO Biological Processes	19	GO:0031348	negative regulation of defense response	19_GO:0048519 negative regulation of biological process	-8.9	5.4	8.6	30284	308	364	20	5.5	1.2	135|335|1432|1991|2896|3082|3105|3593|3630|3821|5292|5580|5788|6095|6850|8399|9212|9971|84868|100507436	ADORA2A|APOA1|MAPK14|ELANE|GRN|HGF|HLA-A|IL12B|INS|KLRC1|PIM1|PRKCD|PTPRC|RORA|SYK|PLA2G10|AURKB|NR1H4|HAVCR2|MICA	-7.3	MyList
GO Biological Processes	19	GO:0009259	ribonucleotide metabolic process	19_GO:0009987 cellular process	-8.9	5.4	8.6	30284	308	364	20	5.5	1.2	226|1291|1969|3098|3303|3304|3312|3939|4535|4625|4830|4831|4878|5141|5144|6095|8622|8654|27115|51079	ALDOA|COL6A1|EPHA2|HK1|HSPA1A|HSPA1B|HSPA8|LDHA|ND1|MYH7|NME1|NME2|NPPA|PDE4A|PDE4D|RORA|PDE8B|PDE5A|PDE7B|NDUFA13	-7.3	MyList
GO Biological Processes	19	GO:0010975	regulation of neuron projection development	19_GO:0032502 developmental process	-8.9	4.5	8.1	30284	448	364	24	6.6	1.3	387|673|780|1020|1942|2033|2042|2043|2045|2048|2049|2316|2717|2896|2932|3630|4193|4914|4915|4916|5584|5587|7422|8829	RHOA|BRAF|DDR1|CDK5|EFNA1|EP300|EPHA3|EPHA4|EPHA7|EPHB2|EPHB3|FLNA|GLA|GRN|GSK3B|INS|MDM2|NTRK1|NTRK2|NTRK3|PRKCI|PRKD1|VEGFA|NRP1	-7.3	MyList
GO Biological Processes	19	GO:0051402	neuron apoptotic process	19_GO:0009987 cellular process	-8.8	9.4	10	30284	115	364	13	3.6	0.97	331|387|472|840|1020|1291|1293|2045|4914|4929|6622|7068|7157	XIAP|RHOA|ATM|CASP7|CDK5|COL6A1|COL6A3|EPHA7|NTRK1|NR4A2|SNCA|THRB|TP53	-7.3	MyList
GO Biological Processes	19	GO:0043331	response to dsRNA	19_GO:0050896 response to stimulus	-8.8	15	11	30284	57	364	10	2.7	0.86	3439|3440|3442|3443|3445|3446|3447|3448|3451|5594	IFNA1|IFNA2|IFNA5|IFNA6|IFNA8|IFNA10|IFNA13|IFNA14|IFNA17|MAPK1	-7.3	MyList
GO Biological Processes	19	GO:0046660	female sex differentiation	19_GO:0022414 reproductive process	-8.8	9.3	9.9	30284	116	364	13	3.6	0.97	472|835|2099|2516|3624|3791|4313|4323|5156|7026|7422|9510|23411	ATM|CASP2|ESR1|NR5A1|INHBA|KDR|MMP2|MMP14|PDGFRA|NR2F2|VEGFA|ADAMTS1|SIRT1	-7.2	MyList
GO Biological Processes	19	GO:0006959	humoral immune response	19_GO:0002376 immune system process	-8.7	5.6	8.6	30284	282	364	19	5.2	1.2	931|1511|1991|2147|2243|3105|3439|3440|3442|3443|3445|3446|3447|3448|3451|3576|4057|5196|7124	MS4A1|CTSG|ELANE|F2|FGA|HLA-A|IFNA1|IFNA2|IFNA5|IFNA6|IFNA8|IFNA10|IFNA13|IFNA14|IFNA17|CXCL8|LTF|PF4|TNF	-7.1	MyList
GO Biological Processes	19	GO:0019693	ribose phosphate metabolic process	19_GO:0009987 cellular process	-8.7	5.3	8.4	30284	316	364	20	5.5	1.2	226|1291|1969|3098|3303|3304|3312|3939|4535|4625|4830|4831|4878|5141|5144|6095|8622|8654|27115|51079	ALDOA|COL6A1|EPHA2|HK1|HSPA1A|HSPA1B|HSPA8|LDHA|ND1|MYH7|NME1|NME2|NPPA|PDE4A|PDE4D|RORA|PDE8B|PDE5A|PDE7B|NDUFA13	-7.1	MyList
GO Biological Processes	19	GO:0030595	leukocyte chemotaxis	19_GO:0040011 locomotion	-8.7	8.2	9.5	30284	142	364	14	3.8	1	1511|1910|2321|3576|3577|3579|3672|3689|4313|5196|5478|6850|7422|23765	CTSG|EDNRB|FLT1|CXCL8|CXCR1|CXCR2|ITGA1|ITGB2|MMP2|PF4|PPIA|SYK|VEGFA|IL17RA	-7.1	MyList
GO Biological Processes	19	GO:0010721	negative regulation of cell development	19_GO:0032502 developmental process	-8.7	5.5	8.5	30284	285	364	19	5.2	1.2	1020|1029|1910|2045|2048|2064|2147|2932|3313|3440|3624|4057|7124|7157|7422|8451|8829|9682|79727	CDK5|CDKN2A|EDNRB|EPHA7|EPHB2|ERBB2|F2|GSK3B|HSPA9|IFNA2|INHBA|LTF|TNF|TP53|VEGFA|CUL4A|NRP1|KDM4A|LIN28A	-7.1	MyList
GO Biological Processes	19	GO:0030163	protein catabolic process	19_GO:0009987 cellular process	-8.6	3.4	7.5	30284	786	364	32	8.8	1.5	329|472|824|840|841|1357|1506|1642|1991|2932|3001|3309|3312|4012|4193|4313|4314|4323|6500|6502|6790|7311|7428|8451|8453|8454|9978|10855|11093|23411|23765|51185	BIRC2|ATM|CAPN2|CASP7|CASP8|CPA1|CTRL|DDB1|ELANE|GSK3B|GZMA|HSPA5|HSPA8|LNPEP|MDM2|MMP2|MMP3|MMP14|SKP1|SKP2|AURKA|UBA52|VHL|CUL4A|CUL2|CUL1|RBX1|HPSE|ADAMTS13|SIRT1|IL17RA|CRBN	-7	MyList
GO Biological Processes	19	GO:0090505	epiboly involved in wound healing	19_GO:0032502 developmental process	-8.6	21	13	30284	31	364	8	2.2	0.77	387|780|1289|2316|3685|3688|3690|6868	RHOA|DDR1|COL5A1|FLNA|ITGAV|ITGB1|ITGB3|ADAM17	-7	MyList
GO Biological Processes	19	GO:0044319	wound healing, spreading of cells	19_GO:0032502 developmental process	-8.6	21	13	30284	31	364	8	2.2	0.77	387|780|1289|2316|3685|3688|3690|6868	RHOA|DDR1|COL5A1|FLNA|ITGAV|ITGB1|ITGB3|ADAM17	-7	MyList
GO Biological Processes	19	GO:0042391	regulation of membrane potential	19_GO:0065007 biological regulation	-8.6	4.3	7.9	30284	463	364	24	6.6	1.3	135|148|1020|1029|1291|2316|2559|2561|2565|2932|3738|3754|3756|3757|3784|3791|4057|4233|4878|4915|5590|6622|7124|9312	ADORA2A|ADRA1A|CDK5|CDKN2A|COL6A1|FLNA|GABRA6|GABRB2|GABRG1|GSK3B|KCNA3|KCNF1|KCNH1|KCNH2|KCNQ1|KDR|LTF|MET|NPPA|NTRK2|PRKCZ|SNCA|TNF|KCNB2	-7	MyList
GO Biological Processes	19	GO:0007548	sex differentiation	19_GO:0022414 reproductive process	-8.6	5.5	8.4	30284	289	364	19	5.2	1.2	472|835|1545|2099|2316|2516|3172|3624|3791|4313|4323|4914|5156|7026|7046|7422|8644|9510|23411	ATM|CASP2|CYP1B1|ESR1|FLNA|NR5A1|HNF4A|INHBA|KDR|MMP2|MMP14|NTRK1|PDGFRA|NR2F2|TGFBR1|VEGFA|AKR1C3|ADAMTS1|SIRT1	-7	MyList
GO Biological Processes	19	GO:0071526	semaphorin-plexin signaling pathway	19_GO:0050896 response to stimulus	-8.5	17	12	30284	45	364	9	2.5	0.81	387|1889|1909|2064|2316|3791|4233|8828|8829	RHOA|ECE1|EDNRA|ERBB2|FLNA|KDR|MET|NRP2|NRP1	-7	MyList
GO Biological Processes	19	GO:0044772	mitotic cell cycle phase transition	19_GO:0009987 cellular process	-8.5	8	9.3	30284	146	364	14	3.8	1	890|983|1017|1027|1163|3688|5426|6502|6790|8317|8451|8453|8454|8900	CCNA2|CDK1|CDK2|CDKN1B|CKS1B|ITGB1|POLE|SKP2|AURKA|CDC7|CUL4A|CUL2|CUL1|CCNA1	-7	MyList
GO Biological Processes	19	GO:0050921	positive regulation of chemotaxis	19_GO:0040011 locomotion	-8.5	8	9.3	30284	146	364	14	3.8	1	2155|3576|3579|3791|4233|4916|5156|5159|5587|5594|6868|7422|8829|51561	F7|CXCL8|CXCR2|KDR|MET|NTRK3|PDGFRA|PDGFRB|PRKD1|MAPK1|ADAM17|VEGFA|NRP1|IL23A	-7	MyList
GO Biological Processes	19	GO:0009615	response to virus	19_GO:0044419 biological process involved in interspecies interaction between organisms	-8.5	4.6	8	30284	394	364	22	6	1.2	834|1147|1432|3439|3440|3442|3443|3445|3446|3447|3448|3451|3551|3593|5788|6502|7124|8399|8517|23765|51561|100507436	CASP1|CHUK|MAPK14|IFNA1|IFNA2|IFNA5|IFNA6|IFNA8|IFNA10|IFNA13|IFNA14|IFNA17|IKBKB|IL12B|PTPRC|SKP2|TNF|PLA2G10|IKBKG|IL17RA|IL23A|MICA	-6.9	MyList
GO Biological Processes	19	GO:0010506	regulation of autophagy	19_GO:0050789 regulation of biological process	-8.5	4.9	8.1	30284	359	364	21	5.8	1.2	148|472|1020|1915|1917|2033|2932|3082|3791|4233|5290|5587|5599|5660|6622|7157|7428|8517|9682|23411|26191	ADRA1A|ATM|CDK5|EEF1A1|EEF1A2|EP300|GSK3B|HGF|KDR|MET|PIK3CA|PRKD1|MAPK8|PSAP|SNCA|TP53|VHL|IKBKG|KDM4A|SIRT1|PTPN22	-6.9	MyList
GO Biological Processes	19	GO:0090504	epiboly	19_GO:0032502 developmental process	-8.5	21	12	30284	32	364	8	2.2	0.77	387|780|1289|2316|3685|3688|3690|6868	RHOA|DDR1|COL5A1|FLNA|ITGAV|ITGB1|ITGB3|ADAM17	-6.9	MyList
GO Biological Processes	19	GO:0031396	regulation of protein ubiquitination	19_GO:0050789 regulation of biological process	-8.5	6.6	8.8	30284	201	364	16	4.4	1.1	329|331|1020|1029|2932|3303|3304|3309|5478|5581|5582|6500|6502|7046|9978|26191	BIRC2|XIAP|CDK5|CDKN2A|GSK3B|HSPA1A|HSPA1B|HSPA5|PPIA|PRKCE|PRKCG|SKP1|SKP2|TGFBR1|RBX1|PTPN22	-6.9	MyList
GO Biological Processes	19	GO:0031346	positive regulation of cell projection organization	19_GO:0048518 positive regulation of biological process	-8.5	4.9	8.1	30284	360	364	21	5.8	1.2	673|780|2033|2042|2043|2048|2316|2896|2932|3630|4914|4915|4916|5290|5584|5587|5898|7046|7422|8829|10801	BRAF|DDR1|EP300|EPHA3|EPHA4|EPHB2|FLNA|GRN|GSK3B|INS|NTRK1|NTRK2|NTRK3|PIK3CA|PRKCI|PRKD1|RALA|TGFBR1|VEGFA|NRP1|SEPTIN9	-6.9	MyList
GO Biological Processes	19	GO:0050870	positive regulation of T cell activation	19_GO:0002376 immune system process	-8.5	5.7	8.5	30284	261	364	18	4.9	1.1	387|1803|2033|3105|3481|3593|3932|5290|5588|5590|5788|6595|6597|6850|22914|23476|51561|84868	RHOA|DPP4|EP300|HLA-A|IGF2|IL12B|LCK|PIK3CA|PRKCQ|PRKCZ|PTPRC|SMARCA2|SMARCA4|SYK|KLRK1|BRD4|IL23A|HAVCR2	-6.9	MyList
GO Biological Processes	19	GO:0006942	regulation of striated muscle contraction	19_GO:0032501 multicellular organismal process	-8.5	9.9	9.9	30284	101	364	12	3.3	0.94	147|148|3164|3784|4625|4633|4634|4878|5144|5587|8654|59272	ADRA1B|ADRA1A|NR4A1|KCNQ1|MYH7|MYL2|MYL3|NPPA|PDE4D|PRKD1|PDE5A|ACE2	-6.9	MyList
GO Biological Processes	19	GO:0048660	regulation of smooth muscle cell proliferation	19_GO:0050789 regulation of biological process	-8.5	7.2	9	30284	174	364	15	4.1	1	1027|1956|1991|3486|3593|3690|4193|4313|4318|5159|5290|7124|8013|9510|59272	CDKN1B|EGFR|ELANE|IGFBP3|IL12B|ITGB3|MDM2|MMP2|MMP9|PDGFRB|PIK3CA|TNF|NR4A3|ADAMTS1|ACE2	-6.9	MyList
GO Biological Processes	19	GO:0030195	negative regulation of blood coagulation	19_GO:0048519 negative regulation of biological process	-8.5	16	11	30284	46	364	9	2.5	0.81	2147|2243|5154|5156|5196|5327|5328|5340|5580	F2|FGA|PDGFA|PDGFRA|PF4|PLAT|PLAU|PLG|PRKCD	-6.9	MyList
GO Biological Processes	19	GO:1903036	positive regulation of response to wounding	19_GO:0048518 positive regulation of biological process	-8.4	11	10	30284	81	364	11	3	0.9	673|2147|2155|2316|2896|3688|5327|5328|5340|5581|10855	BRAF|F2|F7|FLNA|GRN|ITGB1|PLAT|PLAU|PLG|PRKCE|HPSE	-6.9	MyList
GO Biological Processes	19	GO:0036294	cellular response to decreased oxygen levels	19_GO:0050896 response to stimulus	-8.4	7.8	9.2	30284	149	364	14	3.8	1	890|1027|3624|4000|4193|5581|6095|7157|7422|7428|9520|23411|54583|84557	CCNA2|CDKN1B|INHBA|LMNA|MDM2|PRKCE|RORA|TP53|VEGFA|VHL|NPEPPS|SIRT1|EGLN1|MAP1LC3A	-6.9	MyList
GO Biological Processes	19	GO:0032970	regulation of actin filament-based process	19_GO:0050789 regulation of biological process	-8.4	4.6	8	30284	398	364	22	6	1.2	335|387|673|2041|2042|2044|2316|3690|4233|4627|5144|5154|5156|5159|5290|5580|5581|5587|5898|7046|8829|11214	APOA1|RHOA|BRAF|EPHA1|EPHA3|EPHA5|FLNA|ITGB3|MET|MYH9|PDE4D|PDGFA|PDGFRA|PDGFRB|PIK3CA|PRKCD|PRKCE|PRKD1|RALA|TGFBR1|NRP1|AKAP13	-6.8	MyList
GO Biological Processes	19	GO:0010743	regulation of macrophage derived foam cell differentiation	19_GO:0032502 developmental process	-8.4	20	12	30284	33	364	8	2.2	0.77	19|185|3685|3690|4481|5196|5320|8399	ABCA1|AGTR1|ITGAV|ITGB3|MSR1|PF4|PLA2G2A|PLA2G10	-6.8	MyList
GO Biological Processes	19	GO:1900047	negative regulation of hemostasis	19_GO:0048519 negative regulation of biological process	-8.4	16	11	30284	47	364	9	2.5	0.81	2147|2243|5154|5156|5196|5327|5328|5340|5580	F2|FGA|PDGFA|PDGFRA|PF4|PLAT|PLAU|PLG|PRKCD	-6.8	MyList
GO Biological Processes	19	GO:0003007	heart morphogenesis	19_GO:0032502 developmental process	-8.4	5.7	8.4	30284	265	364	18	4.9	1.1	1280|1289|1301|1909|1942|2050|2316|4193|4625|4633|4634|7046|7157|7422|8828|8829|9510|54583	COL2A1|COL5A1|COL11A1|EDNRA|EFNA1|EPHB4|FLNA|MDM2|MYH7|MYL2|MYL3|TGFBR1|TP53|VEGFA|NRP2|NRP1|ADAMTS1|EGLN1	-6.8	MyList
GO Biological Processes	19	GO:0035051	cardiocyte differentiation	19_GO:0032502 developmental process	-8.4	8.6	9.4	30284	126	364	13	3.6	0.97	148|983|1909|3192|3624|3688|4000|4633|5156|5159|5594|7422|11214	ADRA1A|CDK1|EDNRA|HNRNPU|INHBA|ITGB1|LMNA|MYL2|PDGFRA|PDGFRB|MAPK1|VEGFA|AKAP13	-6.8	MyList
GO Biological Processes	19	GO:0001523	retinoid metabolic process	19_GO:0009987 cellular process	-8.3	11	10	30284	83	364	11	3	0.9	231|1543|1544|1545|1551|1558|1565|1576|1577|1645|8644	AKR1B1|CYP1A1|CYP1A2|CYP1B1|CYP3A7|CYP2C8|CYP2D6|CYP3A4|CYP3A5|AKR1C1|AKR1C3	-6.8	MyList
GO Biological Processes	19	GO:0001654	eye development	19_GO:0032502 developmental process	-8.3	4.5	7.9	30284	403	364	22	6	1.2	835|1282|1289|1543|1545|1956|1969|2047|2048|2321|3624|3791|4915|5156|5159|5584|6597|7046|7068|7422|8829|284217	CASP2|COL4A1|COL5A1|CYP1A1|CYP1B1|EGFR|EPHA2|EPHB1|EPHB2|FLT1|INHBA|KDR|NTRK2|PDGFRA|PDGFRB|PRKCI|SMARCA4|TGFBR1|THRB|VEGFA|NRP1|LAMA1	-6.8	MyList
GO Biological Processes	19	GO:0010594	regulation of endothelial cell migration	19_GO:0040011 locomotion	-8.3	6	8.5	30284	236	364	17	4.7	1.1	387|1942|1969|2896|3690|3791|4233|5340|5578|5587|6868|7026|7124|7422|8828|8829|23411	RHOA|EFNA1|EPHA2|GRN|ITGB3|KDR|MET|PLG|PRKCA|PRKD1|ADAM17|NR2F2|TNF|VEGFA|NRP2|NRP1|SIRT1	-6.8	MyList
GO Biological Processes	19	GO:0050804	modulation of chemical synaptic transmission	19_GO:0050789 regulation of biological process	-8.3	4	7.6	30284	518	364	25	6.9	1.3	135|148|673|1020|1956|2043|2045|2047|2048|2932|3156|3630|3688|3908|4193|4914|4915|5327|5579|5581|5582|5590|5594|6622|7124	ADORA2A|ADRA1A|BRAF|CDK5|EGFR|EPHA4|EPHA7|EPHB1|EPHB2|GSK3B|HMGCR|INS|ITGB1|LAMA2|MDM2|NTRK1|NTRK2|PLAT|PRKCB|PRKCE|PRKCG|PRKCZ|MAPK1|SNCA|TNF	-6.7	MyList
GO Biological Processes	19	GO:0099177	regulation of trans-synaptic signaling	19_GO:0050789 regulation of biological process	-8.3	4	7.6	30284	519	364	25	6.9	1.3	135|148|673|1020|1956|2043|2045|2047|2048|2932|3156|3630|3688|3908|4193|4914|4915|5327|5579|5581|5582|5590|5594|6622|7124	ADORA2A|ADRA1A|BRAF|CDK5|EGFR|EPHA4|EPHA7|EPHB1|EPHB2|GSK3B|HMGCR|INS|ITGB1|LAMA2|MDM2|NTRK1|NTRK2|PLAT|PRKCB|PRKCE|PRKCG|PRKCZ|MAPK1|SNCA|TNF	-6.7	MyList
GO Biological Processes	19	GO:0150063	visual system development	19_GO:0032502 developmental process	-8.2	4.5	7.8	30284	407	364	22	6	1.2	835|1282|1289|1543|1545|1956|1969|2047|2048|2321|3624|3791|4915|5156|5159|5584|6597|7046|7068|7422|8829|284217	CASP2|COL4A1|COL5A1|CYP1A1|CYP1B1|EGFR|EPHA2|EPHB1|EPHB2|FLT1|INHBA|KDR|NTRK2|PDGFRA|PDGFRB|PRKCI|SMARCA4|TGFBR1|THRB|VEGFA|NRP1|LAMA1	-6.7	MyList
GO Biological Processes	19	GO:1901888	regulation of cell junction assembly	19_GO:0050789 regulation of biological process	-8.2	5.5	8.3	30284	270	364	18	4.9	1.1	387|1845|1969|2042|2045|2047|2048|2049|3551|3791|4323|4914|4915|6622|7124|7422|8829|59272	RHOA|DUSP3|EPHA2|EPHA3|EPHA7|EPHB1|EPHB2|EPHB3|IKBKB|KDR|MMP14|NTRK1|NTRK2|SNCA|TNF|VEGFA|NRP1|ACE2	-6.7	MyList
GO Biological Processes	19	GO:0002699	positive regulation of immune effector process	19_GO:0002376 immune system process	-8.2	5.5	8.3	30284	270	364	18	4.9	1.1	2033|2048|3098|3105|3554|3593|3689|3821|5590|5788|6850|7124|8013|8809|22914|23411|23476|51561	EP300|EPHB2|HK1|HLA-A|IL1R1|IL12B|ITGB2|KLRC1|PRKCZ|PTPRC|SYK|TNF|NR4A3|IL18R1|KLRK1|SIRT1|BRD4|IL23A	-6.7	MyList
GO Biological Processes	19	GO:0034614	cellular response to reactive oxygen species	19_GO:0050896 response to stimulus	-8.2	8.4	9.3	30284	129	364	13	3.6	0.97	472|983|1545|4193|4313|4314|5052|5156|5580|5599|23411|80312|84557	ATM|CDK1|CYP1B1|MDM2|MMP2|MMP3|PRDX1|PDGFRA|PRKCD|MAPK8|SIRT1|TET1|MAP1LC3A	-6.7	MyList
GO Biological Processes	19	GO:0034612	response to tumor necrosis factor	19_GO:0050896 response to stimulus	-8.2	6.9	8.8	30284	181	364	15	4.1	1	329|841|1147|1277|1432|1545|2167|3551|3576|5594|6095|7124|7157|11093|23411	BIRC2|CASP8|CHUK|COL1A1|MAPK14|CYP1B1|FABP4|IKBKB|CXCL8|MAPK1|RORA|TNF|TP53|ADAMTS13|SIRT1	-6.7	MyList
GO Biological Processes	19	GO:1905477	positive regulation of protein localization to membrane	19_GO:0051179 localization	-8.2	9.4	9.6	30284	106	364	12	3.3	0.94	1020|1956|1969|2042|2048|2064|3688|3689|5290|5581|5584|7124	CDK5|EGFR|EPHA2|EPHA3|EPHB2|ERBB2|ITGB1|ITGB2|PIK3CA|PRKCE|PRKCI|TNF	-6.7	MyList
GO Biological Processes	19	GO:0060337	type I interferon-mediated signaling pathway	19_GO:0044419 biological process involved in interspecies interaction between organisms	-8.2	15	11	30284	49	364	9	2.5	0.81	3439|3440|3442|3443|3445|3446|3447|3448|3451	IFNA1|IFNA2|IFNA5|IFNA6|IFNA8|IFNA10|IFNA13|IFNA14|IFNA17	-6.7	MyList
GO Biological Processes	19	GO:0002274	myeloid leukocyte activation	19_GO:0002376 immune system process	-8.2	7.5	9	30284	155	364	14	3.8	1	1511|2214|2896|3576|3579|3689|5580|5581|6622|6850|7124|8013|8399|84868	CTSG|FCGR3A|GRN|CXCL8|CXCR2|ITGB2|PRKCD|PRKCE|SNCA|SYK|TNF|NR4A3|PLA2G10|HAVCR2	-6.7	MyList
GO Biological Processes	19	GO:0071356	cellular response to tumor necrosis factor	19_GO:0050896 response to stimulus	-8.2	7.5	9	30284	155	364	14	3.8	1	329|1147|1277|1432|1545|2167|3551|3576|5594|6095|7124|7157|11093|23411	BIRC2|CHUK|COL1A1|MAPK14|CYP1B1|FABP4|IKBKB|CXCL8|MAPK1|RORA|TNF|TP53|ADAMTS13|SIRT1	-6.7	MyList
GO Biological Processes	19	GO:2000116	regulation of cysteine-type endopeptidase activity	19_GO:0050789 regulation of biological process	-8.2	8.3	9.2	30284	130	364	13	3.6	0.97	329|331|834|841|2045|3932|4057|4318|5329|5894|7124|7422|23411	BIRC2|XIAP|CASP1|CASP8|EPHA7|LCK|LTF|MMP9|PLAUR|RAF1|TNF|VEGFA|SIRT1	-6.6	MyList
GO Biological Processes	19	GO:0034764	positive regulation of transmembrane transport	19_GO:0051179 localization	-8.2	6.3	8.5	30284	211	364	16	4.4	1.1	673|931|1432|1909|2048|2147|2316|3630|3688|3757|3784|4878|5584|6622|8013|59272	BRAF|MS4A1|MAPK14|EDNRA|EPHB2|F2|FLNA|INS|ITGB1|KCNH2|KCNQ1|NPPA|PRKCI|SNCA|NR4A3|ACE2	-6.6	MyList
GO Biological Processes	19	GO:0050819	negative regulation of coagulation	19_GO:0048519 negative regulation of biological process	-8.1	15	11	30284	50	364	9	2.5	0.81	2147|2243|5154|5156|5196|5327|5328|5340|5580	F2|FGA|PDGFA|PDGFRA|PF4|PLAT|PLAU|PLG|PRKCD	-6.6	MyList
GO Biological Processes	19	GO:0071357	cellular response to type I interferon	19_GO:0044419 biological process involved in interspecies interaction between organisms	-8.1	15	11	30284	50	364	9	2.5	0.81	3439|3440|3442|3443|3445|3446|3447|3448|3451	IFNA1|IFNA2|IFNA5|IFNA6|IFNA8|IFNA10|IFNA13|IFNA14|IFNA17	-6.6	MyList
GO Biological Processes	19	GO:0042063	gliogenesis	19_GO:0032502 developmental process	-8.1	5.4	8.2	30284	275	364	18	4.9	1.1	135|387|1020|1281|1291|1956|2043|2064|2896|3074|3908|3912|4323|4915|5594|5894|7124|7157	ADORA2A|RHOA|CDK5|COL3A1|COL6A1|EGFR|EPHA4|ERBB2|GRN|HEXB|LAMA2|LAMB1|MMP14|NTRK2|MAPK1|RAF1|TNF|TP53	-6.6	MyList
GO Biological Processes	19	GO:0048880	sensory system development	19_GO:0032502 developmental process	-8.1	4.4	7.7	30284	414	364	22	6	1.2	835|1282|1289|1543|1545|1956|1969|2047|2048|2321|3624|3791|4915|5156|5159|5584|6597|7046|7068|7422|8829|284217	CASP2|COL4A1|COL5A1|CYP1A1|CYP1B1|EGFR|EPHA2|EPHB1|EPHB2|FLT1|INHBA|KDR|NTRK2|PDGFRA|PDGFRB|PRKCI|SMARCA4|TGFBR1|THRB|VEGFA|NRP1|LAMA1	-6.6	MyList
GO Biological Processes	19	GO:1903320	regulation of protein modification by small protein conjugation or removal	19_GO:0050789 regulation of biological process	-8.1	5.8	8.3	30284	244	364	17	4.7	1.1	329|331|1020|1029|1958|2932|3303|3304|3309|5478|5581|5582|6500|6502|7046|9978|26191	BIRC2|XIAP|CDK5|CDKN2A|EGR1|GSK3B|HSPA1A|HSPA1B|HSPA5|PPIA|PRKCE|PRKCG|SKP1|SKP2|TGFBR1|RBX1|PTPN22	-6.6	MyList
GO Biological Processes	19	GO:0052547	regulation of peptidase activity	19_GO:0050789 regulation of biological process	-8.1	6.2	8.5	30284	214	364	16	4.4	1.1	329|331|834|841|1942|2043|2045|2896|3932|4057|4318|5329|5894|7124|7422|23411	BIRC2|XIAP|CASP1|CASP8|EFNA1|EPHA4|EPHA7|GRN|LCK|LTF|MMP9|PLAUR|RAF1|TNF|VEGFA|SIRT1	-6.6	MyList
GO Biological Processes	19	GO:0007093	mitotic cell cycle checkpoint signaling	19_GO:0048519 negative regulation of biological process	-8.1	8.1	9.1	30284	133	364	13	3.6	0.97	472|545|835|983|1017|1027|4193|4361|7157|9212|10403|51347|79184	ATM|ATR|CASP2|CDK1|CDK2|CDKN1B|MDM2|MRE11|TP53|AURKB|NDC80|TAOK3|BRCC3	-6.5	MyList
GO Biological Processes	19	GO:0098657	import into cell	19_GO:0051179 localization	-8.1	3.5	7.3	30284	697	364	29	8	1.4	19|135|197|824|1020|1803|1991|3576|3577|3579|3683|3685|3688|3689|3690|3757|3784|4481|4627|4830|5290|5580|5581|5594|5898|6272|6622|6850|59272	ABCA1|ADORA2A|AHSG|CAPN2|CDK5|DPP4|ELANE|CXCL8|CXCR1|CXCR2|ITGAL|ITGAV|ITGB1|ITGB2|ITGB3|KCNH2|KCNQ1|MSR1|MYH9|NME1|PIK3CA|PRKCD|PRKCE|MAPK1|RALA|SORT1|SNCA|SYK|ACE2	-6.5	MyList
GO Biological Processes	19	GO:0006909	phagocytosis	19_GO:0051179 localization	-8	7.3	8.8	30284	159	364	14	3.8	1	19|135|1991|3683|3685|3688|3689|3690|4481|4627|5290|5580|5581|6850	ABCA1|ADORA2A|ELANE|ITGAL|ITGAV|ITGB1|ITGB2|ITGB3|MSR1|MYH9|PIK3CA|PRKCD|PRKCE|SYK	-6.5	MyList
GO Biological Processes	19	GO:0050851	antigen receptor-mediated signaling pathway	19_GO:0002376 immune system process	-8	7.3	8.8	30284	159	364	14	3.8	1	673|931|3105|3551|3702|3932|5144|5290|5579|5594|5788|6850|8517|26191	BRAF|MS4A1|HLA-A|IKBKB|ITK|LCK|PDE4D|PIK3CA|PRKCB|MAPK1|PTPRC|SYK|IKBKG|PTPN22	-6.5	MyList
GO Biological Processes	19	GO:0050886	endocrine process	19_GO:0032501 multicellular organismal process	-8	15	11	30284	51	364	9	2.5	0.81	185|387|1511|1889|1910|2028|3624|3784|59272	AGTR1|RHOA|CTSG|ECE1|EDNRB|ENPEP|INHBA|KCNQ1|ACE2	-6.5	MyList
GO Biological Processes	19	GO:0030217	T cell differentiation	19_GO:0002376 immune system process	-8	6.7	8.6	30284	187	364	15	4.1	1	387|673|1958|2064|3593|3702|3821|3932|5788|6095|6850|6868|7157|8809|26191	RHOA|BRAF|EGR1|ERBB2|IL12B|ITK|KLRC1|LCK|PTPRC|RORA|SYK|ADAM17|TP53|IL18R1|PTPN22	-6.5	MyList
GO Biological Processes	19	GO:0098586	cellular response to virus	19_GO:0044419 biological process involved in interspecies interaction between organisms	-8	10	9.7	30284	89	364	11	3	0.9	1147|1432|3439|3440|3442|3443|3445|3446|3447|3448|3451	CHUK|MAPK14|IFNA1|IFNA2|IFNA5|IFNA6|IFNA8|IFNA10|IFNA13|IFNA14|IFNA17	-6.5	MyList
GO Biological Processes	19	GO:0006066	alcohol metabolic process	19_GO:0009987 cellular process	-8	5	7.9	30284	314	364	19	5.2	1.2	19|231|335|1543|1544|1545|1551|1558|1559|1565|1576|1577|1645|1646|1910|3156|5444|8644|120227	ABCA1|AKR1B1|APOA1|CYP1A1|CYP1A2|CYP1B1|CYP3A7|CYP2C8|CYP2C9|CYP2D6|CYP3A4|CYP3A5|AKR1C1|AKR1C2|EDNRB|HMGCR|PON1|AKR1C3|CYP2R1	-6.4	MyList
GO Biological Processes	19	GO:1901873	regulation of post-translational protein modification	19_GO:0050789 regulation of biological process	-8	5.7	8.2	30284	249	364	17	4.7	1.1	329|331|1020|1029|1958|2932|3303|3304|3309|5478|5581|5582|6500|6502|7046|9978|26191	BIRC2|XIAP|CDK5|CDKN2A|EGR1|GSK3B|HSPA1A|HSPA1B|HSPA5|PPIA|PRKCE|PRKCG|SKP1|SKP2|TGFBR1|RBX1|PTPN22	-6.4	MyList
GO Biological Processes	19	GO:0002819	regulation of adaptive immune response	19_GO:0002376 immune system process	-7.9	6.1	8.3	30284	219	364	16	4.4	1.1	2033|2048|3105|3440|3554|3593|3821|5588|5590|5788|7124|8809|23411|23476|51561|84868	EP300|EPHB2|HLA-A|IFNA2|IL1R1|IL12B|KLRC1|PRKCQ|PRKCZ|PTPRC|TNF|IL18R1|SIRT1|BRD4|IL23A|HAVCR2	-6.4	MyList
GO Biological Processes	19	GO:0141193	nuclear receptor-mediated signaling pathway	19_GO:0050896 response to stimulus	-7.9	10	9.6	30284	90	364	11	3	0.9	387|2099|2100|5292|5594|6256|7067|7068|9971|23081|55818	RHOA|ESR1|ESR2|PIM1|MAPK1|RXRA|THRA|THRB|NR1H4|KDM4C|KDM3A	-6.4	MyList
GO Biological Processes	19	GO:0045637	regulation of myeloid cell differentiation	19_GO:0002376 immune system process	-7.9	6.1	8.3	30284	220	364	16	4.4	1.1	841|1432|3303|3304|3313|3593|3624|4057|5196|5578|7124|8359|8361|8451|51561|121504	CASP8|MAPK14|HSPA1A|HSPA1B|HSPA9|IL12B|INHBA|LTF|PF4|PRKCA|TNF|H4C1|H4C6|CUL4A|IL23A|H4C16	-6.4	MyList
GO Biological Processes	19	GO:0007160	cell-matrix adhesion	19_GO:0009987 cellular process	-7.9	7.9	8.9	30284	137	364	13	3.6	0.97	387|780|1020|1281|2243|3672|3683|3685|3688|3689|3690|10855|11093	RHOA|DDR1|CDK5|COL3A1|FGA|ITGA1|ITGAL|ITGAV|ITGB1|ITGB2|ITGB3|HPSE|ADAMTS13	-6.4	MyList
GO Biological Processes	19	GO:2000573	positive regulation of DNA biosynthetic process	19_GO:0048518 positive regulation of biological process	-7.9	14	11	30284	53	364	9	2.5	0.81	472|545|890|1545|3082|5073|5159|7124|7422	ATM|ATR|CCNA2|CYP1B1|HGF|PARN|PDGFRB|TNF|VEGFA	-6.4	MyList
GO Biological Processes	19	GO:0072001	renal system development	19_GO:0032502 developmental process	-7.9	5	7.8	30284	319	364	19	5.2	1.2	185|231|387|1282|1285|1909|1910|1958|2028|2043|2045|3579|3911|5156|5159|7046|7422|8829|9510	AGTR1|AKR1B1|RHOA|COL4A1|COL4A3|EDNRA|EDNRB|EGR1|ENPEP|EPHA4|EPHA7|CXCR2|LAMA5|PDGFRA|PDGFRB|TGFBR1|VEGFA|NRP1|ADAMTS1	-6.3	MyList
GO Biological Processes	19	GO:0032956	regulation of actin cytoskeleton organization	19_GO:0050789 regulation of biological process	-7.9	4.7	7.7	30284	354	364	20	5.5	1.2	335|387|673|2041|2042|2044|2316|3690|4233|5154|5156|5159|5290|5580|5581|5587|5898|7046|8829|11214	APOA1|RHOA|BRAF|EPHA1|EPHA3|EPHA5|FLNA|ITGB3|MET|PDGFA|PDGFRA|PDGFRB|PIK3CA|PRKCD|PRKCE|PRKD1|RALA|TGFBR1|NRP1|AKAP13	-6.3	MyList
GO Biological Processes	19	GO:0071453	cellular response to oxygen levels	19_GO:0050896 response to stimulus	-7.8	7.1	8.6	30284	165	364	14	3.8	1	890|1027|3624|4000|4193|5581|6095|7157|7422|7428|9520|23411|54583|84557	CCNA2|CDKN1B|INHBA|LMNA|MDM2|PRKCE|RORA|TP53|VEGFA|VHL|NPEPPS|SIRT1|EGLN1|MAP1LC3A	-6.3	MyList
GO Biological Processes	19	GO:0030324	lung development	19_GO:0032502 developmental process	-7.8	6.5	8.4	30284	193	364	15	4.1	1	1281|1291|1544|1956|2033|3791|3911|4323|5154|5156|5594|7067|7068|7422|284217	COL3A1|COL6A1|CYP1A2|EGFR|EP300|KDR|LAMA5|MMP14|PDGFA|PDGFRA|MAPK1|THRA|THRB|VEGFA|LAMA1	-6.3	MyList
GO Biological Processes	19	GO:0043010	camera-type eye development	19_GO:0032502 developmental process	-7.8	4.7	7.7	30284	355	364	20	5.5	1.2	835|1282|1543|1545|1956|1969|2047|2048|2321|3624|3791|4915|5156|5159|6597|7046|7068|7422|8829|284217	CASP2|COL4A1|CYP1A1|CYP1B1|EGFR|EPHA2|EPHB1|EPHB2|FLT1|INHBA|KDR|NTRK2|PDGFRA|PDGFRB|SMARCA4|TGFBR1|THRB|VEGFA|NRP1|LAMA1	-6.3	MyList
GO Biological Processes	19	GO:0051051	negative regulation of transport	19_GO:0051179 localization	-7.8	4.1	7.4	30284	467	364	23	6.3	1.3	673|1020|2042|2048|3156|3593|3624|3630|3685|3690|3757|3784|4129|4318|5579|5581|5587|5733|6622|7124|8399|8622|51185	BRAF|CDK5|EPHA3|EPHB2|HMGCR|IL12B|INHBA|INS|ITGAV|ITGB3|KCNH2|KCNQ1|MAOB|MMP9|PRKCB|PRKCE|PRKD1|PTGER3|SNCA|TNF|PLA2G10|PDE8B|CRBN	-6.3	MyList
GO Biological Processes	19	GO:0000077	DNA damage checkpoint signaling	19_GO:0048519 negative regulation of biological process	-7.8	8.7	9.1	30284	115	364	12	3.3	0.94	472|545|835|983|1017|1027|1432|4193|4361|7157|51347|79184	ATM|ATR|CASP2|CDK1|CDK2|CDKN1B|MAPK14|MDM2|MRE11|TP53|TAOK3|BRCC3	-6.3	MyList
GO Biological Processes	19	GO:0052548	regulation of endopeptidase activity	19_GO:0050789 regulation of biological process	-7.8	6.4	8.4	30284	194	364	15	4.1	1	329|331|834|841|1942|2043|2045|3932|4057|4318|5329|5894|7124|7422|23411	BIRC2|XIAP|CASP1|CASP8|EFNA1|EPHA4|EPHA7|LCK|LTF|MMP9|PLAUR|RAF1|TNF|VEGFA|SIRT1	-6.3	MyList
GO Biological Processes	19	GO:0008217	regulation of blood pressure	19_GO:0032501 multicellular organismal process	-7.8	6.4	8.4	30284	194	364	15	4.1	1	148|185|387|1278|1511|1889|1909|1910|2028|3784|4012|4878|7026|7124|59272	ADRA1A|AGTR1|RHOA|COL1A2|CTSG|ECE1|EDNRA|EDNRB|ENPEP|KCNQ1|LNPEP|NPPA|NR2F2|TNF|ACE2	-6.3	MyList
GO Biological Processes	19	GO:0002011	morphogenesis of an epithelial sheet	19_GO:0032502 developmental process	-7.8	14	10	30284	54	364	9	2.5	0.81	387|780|1289|2316|3685|3688|3690|6868|284217	RHOA|DDR1|COL5A1|FLNA|ITGAV|ITGB1|ITGB3|ADAM17|LAMA1	-6.3	MyList
GO Biological Processes	19	GO:0010543	regulation of platelet activation	19_GO:0032501 multicellular organismal process	-7.8	14	10	30284	54	364	9	2.5	0.81	1511|2147|2316|5154|5156|5578|5580|5588|6850	CTSG|F2|FLNA|PDGFA|PDGFRA|PRKCA|PRKCD|PRKCQ|SYK	-6.3	MyList
GO Biological Processes	19	GO:1903708	positive regulation of hemopoiesis	19_GO:0002376 immune system process	-7.8	6.4	8.3	30284	195	364	15	4.1	1	387|841|2033|3593|4323|5196|5578|5590|5788|6595|6597|6850|7124|23476|51561	RHOA|CASP8|EP300|IL12B|MMP14|PF4|PRKCA|PRKCZ|PTPRC|SMARCA2|SMARCA4|SYK|TNF|BRD4|IL23A	-6.3	MyList
GO Biological Processes	19	GO:1902107	positive regulation of leukocyte differentiation	19_GO:0002376 immune system process	-7.8	6.4	8.3	30284	195	364	15	4.1	1	387|841|2033|3593|4323|5196|5578|5590|5788|6595|6597|6850|7124|23476|51561	RHOA|CASP8|EP300|IL12B|MMP14|PF4|PRKCA|PRKCZ|PTPRC|SMARCA2|SMARCA4|SYK|TNF|BRD4|IL23A	-6.3	MyList
GO Biological Processes	19	GO:0090257	regulation of muscle system process	19_GO:0032501 multicellular organismal process	-7.8	5.5	8	30284	256	364	17	4.7	1.1	147|148|387|3164|3784|4000|4625|4633|4634|4878|5144|5578|5587|8013|8654|9312|59272	ADRA1B|ADRA1A|RHOA|NR4A1|KCNQ1|LMNA|MYH7|MYL2|MYL3|NPPA|PDE4D|PRKCA|PRKD1|NR4A3|PDE5A|KCNB2|ACE2	-6.3	MyList
GO Biological Processes	19	GO:0051348	negative regulation of transferase activity	19_GO:0065007 biological regulation	-7.8	7	8.5	30284	167	364	14	3.8	1	1027|1029|1845|2041|2048|2932|3192|4878|5478|5788|6622|7026|9052|26191	CDKN1B|CDKN2A|DUSP3|EPHA1|EPHB2|GSK3B|HNRNPU|NPPA|PPIA|PTPRC|SNCA|NR2F2|GPRC5A|PTPN22	-6.3	MyList
GO Biological Processes	19	GO:0045619	regulation of lymphocyte differentiation	19_GO:0002376 immune system process	-7.8	5.9	8.2	30284	225	364	16	4.4	1.1	387|673|1029|2033|2064|3440|3593|3624|4323|5590|5788|6595|6597|6850|23476|51561	RHOA|BRAF|CDKN2A|EP300|ERBB2|IFNA2|IL12B|INHBA|MMP14|PRKCZ|PTPRC|SMARCA2|SMARCA4|SYK|BRD4|IL23A	-6.3	MyList
GO Biological Processes	19	GO:0002312	B cell activation involved in immune response	19_GO:0002376 immune system process	-7.8	11	9.8	30284	73	364	10	2.7	0.86	3439|3440|3442|3443|3445|3446|3447|3448|3451|6482	IFNA1|IFNA2|IFNA5|IFNA6|IFNA8|IFNA10|IFNA13|IFNA14|IFNA17|ST3GAL1	-6.3	MyList
GO Biological Processes	19	GO:2000278	regulation of DNA biosynthetic process	19_GO:0050789 regulation of biological process	-7.7	9.7	9.4	30284	94	364	11	3	0.9	472|545|890|1545|3082|3192|5073|5159|7124|7157|7422	ATM|ATR|CCNA2|CYP1B1|HGF|HNRNPU|PARN|PDGFRB|TNF|TP53|VEGFA	-6.2	MyList
GO Biological Processes	19	GO:0030323	respiratory tube development	19_GO:0032502 developmental process	-7.7	6.3	8.3	30284	197	364	15	4.1	1	1281|1291|1544|1956|2033|3791|3911|4323|5154|5156|5594|7067|7068|7422|284217	COL3A1|COL6A1|CYP1A2|EGFR|EP300|KDR|LAMA5|MMP14|PDGFA|PDGFRA|MAPK1|THRA|THRB|VEGFA|LAMA1	-6.2	MyList
GO Biological Processes	19	GO:1905475	regulation of protein localization to membrane	19_GO:0051179 localization	-7.7	6.3	8.3	30284	197	364	15	4.1	1	1020|1956|1969|2042|2048|2064|3630|3688|3689|4323|5290|5581|5584|5590|7124	CDK5|EGFR|EPHA2|EPHA3|EPHB2|ERBB2|INS|ITGB1|ITGB2|MMP14|PIK3CA|PRKCE|PRKCI|PRKCZ|TNF	-6.2	MyList
GO Biological Processes	19	GO:0002064	epithelial cell development	19_GO:0032502 developmental process	-7.7	6.3	8.3	30284	197	364	15	4.1	1	231|1909|1910|1969|2099|2316|3383|3791|4233|4914|5144|7298|7422|10855|80781	AKR1B1|EDNRA|EDNRB|EPHA2|ESR1|FLNA|ICAM1|KDR|MET|NTRK1|PDE4D|TYMS|VEGFA|HPSE|COL18A1	-6.2	MyList
GO Biological Processes	19	GO:0071456	cellular response to hypoxia	19_GO:0050896 response to stimulus	-7.7	7.6	8.7	30284	142	364	13	3.6	0.97	890|1027|3624|4000|4193|5581|6095|7157|7422|7428|9520|23411|54583	CCNA2|CDKN1B|INHBA|LMNA|MDM2|PRKCE|RORA|TP53|VEGFA|VHL|NPEPPS|SIRT1|EGLN1	-6.2	MyList
GO Biological Processes	19	GO:0000075	cell cycle checkpoint signaling	19_GO:0048519 negative regulation of biological process	-7.7	6.9	8.5	30284	169	364	14	3.8	1	472|545|835|983|1017|1027|1432|4193|4361|7157|9212|10403|51347|79184	ATM|ATR|CASP2|CDK1|CDK2|CDKN1B|MAPK14|MDM2|MRE11|TP53|AURKB|NDC80|TAOK3|BRCC3	-6.2	MyList
GO Biological Processes	19	GO:0071479	cellular response to ionizing radiation	19_GO:0050896 response to stimulus	-7.7	11	9.7	30284	74	364	10	2.7	0.86	472|545|1432|1958|4193|5888|7124|7157|23411|79184	ATM|ATR|MAPK14|EGR1|MDM2|RAD51|TNF|TP53|SIRT1|BRCC3	-6.2	MyList
GO Biological Processes	19	GO:0046635	positive regulation of alpha-beta T cell activation	19_GO:0002376 immune system process	-7.7	11	9.7	30284	74	364	10	2.7	0.86	387|2033|3105|3593|5588|5590|5788|6850|23476|51561	RHOA|EP300|HLA-A|IL12B|PRKCQ|PRKCZ|PTPRC|SYK|BRD4|IL23A	-6.2	MyList
GO Biological Processes	19	GO:0061045	negative regulation of wound healing	19_GO:0048519 negative regulation of biological process	-7.7	11	9.7	30284	74	364	10	2.7	0.86	2147|2243|5154|5156|5196|5327|5328|5340|5580|7124	F2|FGA|PDGFA|PDGFRA|PF4|PLAT|PLAU|PLG|PRKCD|TNF	-6.2	MyList
GO Biological Processes	19	GO:0050919	negative chemotaxis	19_GO:0040011 locomotion	-7.7	17	11	30284	40	364	8	2.2	0.77	335|387|1803|2045|3685|3690|5154|8828	APOA1|RHOA|DPP4|EPHA7|ITGAV|ITGB3|PDGFA|NRP2	-6.2	MyList
GO Biological Processes	19	GO:0052652	cyclic purine nucleotide metabolic process	19_GO:0009987 cellular process	-7.7	17	11	30284	40	364	8	2.2	0.77	1969|4878|5141|5144|6095|8622|8654|27115	EPHA2|NPPA|PDE4A|PDE4D|RORA|PDE8B|PDE5A|PDE7B	-6.2	MyList
GO Biological Processes	19	GO:0018107	peptidyl-threonine phosphorylation	19_GO:0009987 cellular process	-7.7	17	11	30284	40	364	8	2.2	0.77	983|1020|2932|5578|5580|5587|5594|5599	CDK1|CDK5|GSK3B|PRKCA|PRKCD|PRKD1|MAPK1|MAPK8	-6.2	MyList
GO Biological Processes	19	GO:0033673	negative regulation of kinase activity	19_GO:0048519 negative regulation of biological process	-7.6	7.5	8.6	30284	144	364	13	3.6	0.97	1027|1029|1845|2041|2048|3192|4878|5478|5788|6622|7026|9052|26191	CDKN1B|CDKN2A|DUSP3|EPHA1|EPHB2|HNRNPU|NPPA|PPIA|PTPRC|SNCA|NR2F2|GPRC5A|PTPN22	-6.2	MyList
GO Biological Processes	19	GO:0046883	regulation of hormone secretion	19_GO:0051179 localization	-7.6	5.4	7.9	30284	262	364	17	4.7	1.1	185|886|1956|2044|2147|2243|3172|3358|3624|3630|5578|5579|5581|5587|7124|8622|9971	AGTR1|CCKAR|EGFR|EPHA5|F2|FGA|HNF4A|HTR2C|INHBA|INS|PRKCA|PRKCB|PRKCE|PRKD1|TNF|PDE8B|NR1H4	-6.1	MyList
GO Biological Processes	19	GO:1902903	regulation of supramolecular fiber organization	19_GO:0050789 regulation of biological process	-7.6	4.3	7.4	30284	402	364	21	5.8	1.2	335|387|673|1027|1291|2041|2316|3303|3304|3312|4233|5290|5580|5581|5587|6622|7046|8829|9212|11214|22974	APOA1|RHOA|BRAF|CDKN1B|COL6A1|EPHA1|FLNA|HSPA1A|HSPA1B|HSPA8|MET|PIK3CA|PRKCD|PRKCE|PRKD1|SNCA|TGFBR1|NRP1|AURKB|AKAP13|TPX2	-6.1	MyList
GO Biological Processes	19	GO:0048705	skeletal system morphogenesis	19_GO:0032502 developmental process	-7.6	5.8	8	30284	231	364	16	4.4	1.1	649|1277|1280|1281|1301|1432|3911|4057|4313|4322|4323|4325|5156|7046|7067|7422	BMP1|COL1A1|COL2A1|COL3A1|COL11A1|MAPK14|LAMA5|LTF|MMP2|MMP13|MMP14|MMP16|PDGFRA|TGFBR1|THRA|VEGFA	-6.1	MyList
GO Biological Processes	19	GO:0042759	long-chain fatty acid biosynthetic process	19_GO:0009987 cellular process	-7.6	22	12	30284	27	364	7	1.9	0.72	1543|1544|1558|1559|1565|1571|1576	CYP1A1|CYP1A2|CYP2C8|CYP2C9|CYP2D6|CYP2E1|CYP3A4	-6.1	MyList
GO Biological Processes	19	GO:1903035	negative regulation of response to wounding	19_GO:0048519 negative regulation of biological process	-7.6	9.4	9.2	30284	97	364	11	3	0.9	2043|2147|2243|5154|5156|5196|5327|5328|5340|5580|7124	EPHA4|F2|FGA|PDGFA|PDGFRA|PF4|PLAT|PLAU|PLG|PRKCD|TNF	-6.1	MyList
GO Biological Processes	19	GO:0003012	muscle system process	19_GO:0032501 multicellular organismal process	-7.6	5	7.7	30284	297	364	18	4.9	1.1	148|226|1147|1291|1909|1910|3757|3784|4625|4633|4634|4878|5290|5733|7124|7170|8654|9682	ADRA1A|ALDOA|CHUK|COL6A1|EDNRA|EDNRB|KCNH2|KCNQ1|MYH7|MYL2|MYL3|NPPA|PIK3CA|PTGER3|TNF|TPM3|PDE5A|KDM4A	-6.1	MyList
GO Biological Processes	19	GO:0002218	activation of innate immune response	19_GO:0044419 biological process involved in interspecies interaction between organisms	-7.6	6.7	8.3	30284	173	364	14	3.8	1	331|834|839|1147|2033|3551|3821|5581|6850|7124|9971|10614|22914|84868	XIAP|CASP1|CASP6|CHUK|EP300|IKBKB|KLRC1|PRKCE|SYK|TNF|NR1H4|HEXIM1|KLRK1|HAVCR2	-6.1	MyList
GO Biological Processes	19	GO:0071621	granulocyte chemotaxis	19_GO:0040011 locomotion	-7.6	11	9.6	30284	76	364	10	2.7	0.86	3576|3577|3579|3672|3689|5196|5478|6850|7422|23765	CXCL8|CXCR1|CXCR2|ITGA1|ITGB2|PF4|PPIA|SYK|VEGFA|IL17RA	-6.1	MyList
GO Biological Processes	19	GO:0009755	hormone-mediated signaling pathway	19_GO:0050896 response to stimulus	-7.6	7.4	8.6	30284	146	364	13	3.6	0.97	387|2099|2100|2494|2516|5292|5594|6256|7067|7068|8013|23081|55818	RHOA|ESR1|ESR2|NR5A2|NR5A1|PIM1|MAPK1|RXRA|THRA|THRB|NR4A3|KDM4C|KDM3A	-6.1	MyList
GO Biological Processes	19	GO:0030574	collagen catabolic process	19_GO:0009987 cellular process	-7.6	16	11	30284	41	364	8	2.2	0.77	4312|4313|4314|4317|4318|4322|4323|4325	MMP1|MMP2|MMP3|MMP8|MMP9|MMP13|MMP14|MMP16	-6.1	MyList
GO Biological Processes	19	GO:0009187	cyclic nucleotide metabolic process	19_GO:0009987 cellular process	-7.6	16	11	30284	41	364	8	2.2	0.77	1969|4878|5141|5144|6095|8622|8654|27115	EPHA2|NPPA|PDE4A|PDE4D|RORA|PDE8B|PDE5A|PDE7B	-6.1	MyList
GO Biological Processes	19	GO:0030308	negative regulation of cell growth	19_GO:0040007 growth	-7.5	6.7	8.3	30284	174	364	14	3.8	1	1020|1027|1029|2045|2100|3172|3303|3304|3624|4633|6595|6597|7157|8829	CDK5|CDKN1B|CDKN2A|EPHA7|ESR2|HNF4A|HSPA1A|HSPA1B|INHBA|MYL2|SMARCA2|SMARCA4|TP53|NRP1	-6.1	MyList
GO Biological Processes	19	GO:1900076	regulation of cellular response to insulin stimulus	19_GO:0050896 response to stimulus	-7.5	11	9.5	30284	77	364	10	2.7	0.86	197|3481|3630|5579|5580|5588|5590|9971|9978|23411	AHSG|IGF2|INS|PRKCB|PRKCD|PRKCQ|PRKCZ|NR1H4|RBX1|SIRT1	-6	MyList
GO Biological Processes	19	GO:0034340	response to type I interferon	19_GO:0044419 biological process involved in interspecies interaction between organisms	-7.5	13	10	30284	58	364	9	2.5	0.81	3439|3440|3442|3443|3445|3446|3447|3448|3451	IFNA1|IFNA2|IFNA5|IFNA6|IFNA8|IFNA10|IFNA13|IFNA14|IFNA17	-6	MyList
GO Biological Processes	19	GO:1902749	regulation of cell cycle G2/M phase transition	19_GO:0050789 regulation of biological process	-7.5	8.2	8.8	30284	122	364	12	3.3	0.94	472|545|983|1017|4361|6790|7157|8317|9212|23476|51347|79184	ATM|ATR|CDK1|CDK2|MRE11|AURKA|TP53|CDC7|AURKB|BRD4|TAOK3|BRCC3	-6	MyList
GO Biological Processes	19	GO:0097435	supramolecular fiber organization	19_GO:0009987 cellular process	-7.5	3.6	7	30284	608	364	26	7.1	1.3	226|387|649|673|1029|1277|1278|1280|1281|1289|1291|1301|1302|1545|2316|3688|4193|4633|5156|5159|5584|6622|7046|7170|7428|22974	ALDOA|RHOA|BMP1|BRAF|CDKN2A|COL1A1|COL1A2|COL2A1|COL3A1|COL5A1|COL6A1|COL11A1|COL11A2|CYP1B1|FLNA|ITGB1|MDM2|MYL2|PDGFRA|PDGFRB|PRKCI|SNCA|TGFBR1|TPM3|VHL|TPX2	-6	MyList
GO Biological Processes	19	GO:0002822	regulation of adaptive immune response based on somatic recombination of immune receptors built from immunoglobulin superfamily domains	19_GO:0002376 immune system process	-7.5	6.1	8.1	30284	204	364	15	4.1	1	2033|2048|3105|3440|3554|3593|3821|5588|5590|5788|7124|8809|23476|51561|84868	EP300|EPHB2|HLA-A|IFNA2|IL1R1|IL12B|KLRC1|PRKCQ|PRKCZ|PTPRC|TNF|IL18R1|BRD4|IL23A|HAVCR2	-6	MyList
GO Biological Processes	19	GO:0002695	negative regulation of leukocyte activation	19_GO:0002376 immune system process	-7.5	6.1	8.1	30284	204	364	15	4.1	1	135|472|1029|1511|1845|2064|2896|3440|3624|5320|5788|8654|26191|84868|100507436	ADORA2A|ATM|CDKN2A|CTSG|DUSP3|ERBB2|GRN|IFNA2|INHBA|PLA2G2A|PTPRC|PDE5A|PTPN22|HAVCR2|MICA	-6	MyList
GO Biological Processes	19	GO:0006937	regulation of muscle contraction	19_GO:0032501 multicellular organismal process	-7.5	6.7	8.3	30284	175	364	14	3.8	1	147|148|387|3164|3784|4625|4633|4634|4878|5144|5587|8654|9312|59272	ADRA1B|ADRA1A|RHOA|NR4A1|KCNQ1|MYH7|MYL2|MYL3|NPPA|PDE4D|PRKD1|PDE5A|KCNB2|ACE2	-6	MyList
GO Biological Processes	19	GO:0006163	purine nucleotide metabolic process	19_GO:0009987 cellular process	-7.5	4.5	7.4	30284	371	364	20	5.5	1.2	226|1291|1969|3098|3303|3304|3312|3939|4535|4625|4830|4831|4878|5141|5144|6095|8622|8654|27115|51079	ALDOA|COL6A1|EPHA2|HK1|HSPA1A|HSPA1B|HSPA8|LDHA|ND1|MYH7|NME1|NME2|NPPA|PDE4A|PDE4D|RORA|PDE8B|PDE5A|PDE7B|NDUFA13	-6	MyList
GO Biological Processes	19	GO:0002685	regulation of leukocyte migration	19_GO:0040011 locomotion	-7.5	5.6	7.9	30284	236	364	16	4.4	1.1	387|1803|1991|2155|3383|3554|3576|3579|3690|4323|5594|6868|7124|7422|22914|51561	RHOA|DPP4|ELANE|F7|ICAM1|IL1R1|CXCL8|CXCR2|ITGB3|MMP14|MAPK1|ADAM17|TNF|VEGFA|KLRK1|IL23A	-6	MyList
GO Biological Processes	19	GO:0033627	cell adhesion mediated by integrin	19_GO:0009987 cellular process	-7.5	16	11	30284	42	364	8	2.2	0.77	3383|3672|3683|3685|3688|3689|3690|6868	ICAM1|ITGA1|ITGAL|ITGAV|ITGB1|ITGB2|ITGB3|ADAM17	-6	MyList
GO Biological Processes	19	GO:0003044	regulation of systemic arterial blood pressure mediated by a chemical signal	19_GO:0032501 multicellular organismal process	-7.5	16	11	30284	42	364	8	2.2	0.77	148|185|387|1511|1889|1910|2028|59272	ADRA1A|AGTR1|RHOA|CTSG|ECE1|EDNRB|ENPEP|ACE2	-6	MyList
GO Biological Processes	19	GO:0032729	positive regulation of type II interferon production	19_GO:0032501 multicellular organismal process	-7.5	11	9.4	30284	78	364	10	2.7	0.86	3105|3554|3593|5144|7124|8809|22914|26191|51561|84868	HLA-A|IL1R1|IL12B|PDE4D|TNF|IL18R1|KLRK1|PTPN22|IL23A|HAVCR2	-6	MyList
GO Biological Processes	19	GO:0055123	digestive system development	19_GO:0032502 developmental process	-7.5	7.3	8.4	30284	149	364	13	3.6	0.97	887|1281|1543|1910|1956|2049|3481|3576|3784|5154|5156|7124|7298	CCKBR|COL3A1|CYP1A1|EDNRB|EGFR|EPHB3|IGF2|CXCL8|KCNQ1|PDGFA|PDGFRA|TNF|TYMS	-6	MyList
GO Biological Processes	19	GO:0002250	adaptive immune response	19_GO:0002376 immune system process	-7.5	3.4	6.9	30284	655	364	27	7.4	1.4	2212|2214|2243|3105|3383|3439|3440|3442|3443|3445|3446|3447|3448|3451|3593|3702|3821|5579|5580|6095|6850|6868|8809|22914|23765|84868|100507436	FCGR2A|FCGR3A|FGA|HLA-A|ICAM1|IFNA1|IFNA2|IFNA5|IFNA6|IFNA8|IFNA10|IFNA13|IFNA14|IFNA17|IL12B|ITK|KLRC1|PRKCB|PRKCD|RORA|SYK|ADAM17|IL18R1|KLRK1|IL17RA|HAVCR2|MICA	-6	MyList
GO Biological Processes	19	GO:0010948	negative regulation of cell cycle process	19_GO:0048519 negative regulation of biological process	-7.5	4.9	7.6	30284	303	364	18	4.9	1.1	472|545|835|983|1017|1027|1432|3624|4193|4361|4751|7157|8260|9212|10403|23411|51347|79184	ATM|ATR|CASP2|CDK1|CDK2|CDKN1B|MAPK14|INHBA|MDM2|MRE11|NEK2|TP53|NAA10|AURKB|NDC80|SIRT1|TAOK3|BRCC3	-6	MyList
GO Biological Processes	19	GO:0050673	epithelial cell proliferation	19_GO:0009987 cellular process	-7.5	6.6	8.2	30284	177	364	14	3.8	1	335|1027|1956|1969|2099|3082|3486|3791|4323|5594|5894|7046|7124|7422	APOA1|CDKN1B|EGFR|EPHA2|ESR1|HGF|IGFBP3|KDR|MMP14|MAPK1|RAF1|TGFBR1|TNF|VEGFA	-6	MyList
GO Biological Processes	19	GO:1902905	positive regulation of supramolecular fiber organization	19_GO:0048518 positive regulation of biological process	-7.5	6.6	8.2	30284	177	364	14	3.8	1	335|387|673|1027|2041|2316|3303|3304|4233|5581|5587|7046|8829|9212	APOA1|RHOA|BRAF|CDKN1B|EPHA1|FLNA|HSPA1A|HSPA1B|MET|PRKCE|PRKD1|TGFBR1|NRP1|AURKB	-6	MyList
GO Biological Processes	19	GO:0021675	nerve development	19_GO:0032502 developmental process	-7.5	9.2	9	30284	100	364	11	3	0.9	1889|1909|2043|2047|2048|2561|3738|4914|5582|8828|8829	ECE1|EDNRA|EPHA4|EPHB1|EPHB2|GABRB2|KCNA3|NTRK1|PRKCG|NRP2|NRP1	-6	MyList
GO Biological Processes	19	GO:0032649	regulation of type II interferon production	19_GO:0032501 multicellular organismal process	-7.4	8.1	8.7	30284	124	364	12	3.3	0.94	3105|3554|3593|3624|5144|7124|8809|9971|22914|26191|51561|84868	HLA-A|IL1R1|IL12B|INHBA|PDE4D|TNF|IL18R1|NR1H4|KLRK1|PTPN22|IL23A|HAVCR2	-6	MyList
GO Biological Processes	19	GO:0031570	DNA integrity checkpoint signaling	19_GO:0048519 negative regulation of biological process	-7.4	8.1	8.7	30284	124	364	12	3.3	0.94	472|545|835|983|1017|1027|1432|4193|4361|7157|51347|79184	ATM|ATR|CASP2|CDK1|CDK2|CDKN1B|MAPK14|MDM2|MRE11|TP53|TAOK3|BRCC3	-6	MyList
GO Biological Processes	19	GO:0007420	brain development	19_GO:0032502 developmental process	-7.4	3.2	6.8	30284	745	364	29	8	1.4	387|472|886|1020|1281|1282|1956|2044|2045|2047|2048|2049|2316|2932|3309|3579|3624|3688|3738|3912|3939|4129|4915|4929|6095|7026|7157|8828|8829	RHOA|ATM|CCKAR|CDK5|COL3A1|COL4A1|EGFR|EPHA5|EPHA7|EPHB1|EPHB2|EPHB3|FLNA|GSK3B|HSPA5|CXCR2|INHBA|ITGB1|KCNA3|LAMB1|LDHA|MAOB|NTRK2|NR4A2|RORA|NR2F2|TP53|NRP2|NRP1	-6	MyList
GO Biological Processes	19	GO:0006259	DNA metabolic process	19_GO:0009987 cellular process	-7.4	3.2	6.8	30284	747	364	29	8	1.4	472|545|983|1017|1022|1545|1642|4361|4830|5424|5426|5427|5429|5888|6117|6418|7150|7153|7157|7298|7507|8317|8451|9978|10714|23411|51347|79184|80312	ATM|ATR|CDK1|CDK2|CDK7|CYP1B1|DDB1|MRE11|NME1|POLD1|POLE|POLE2|POLH|RAD51|RPA1|SET|TOP1|TOP2A|TP53|TYMS|XPA|CDC7|CUL4A|RBX1|POLD3|SIRT1|TAOK3|BRCC3|TET1	-6	MyList
GO Biological Processes	19	GO:0048661	positive regulation of smooth muscle cell proliferation	19_GO:0048518 positive regulation of biological process	-7.4	9.1	9	30284	101	364	11	3	0.9	1956|1991|3690|4193|4313|4318|5159|5290|7124|8013|9510	EGFR|ELANE|ITGB3|MDM2|MMP2|MMP9|PDGFRB|PIK3CA|TNF|NR4A3|ADAMTS1	-5.9	MyList
GO Biological Processes	19	GO:0001906	cell killing	19_GO:0009987 cellular process	-7.4	6.5	8.2	30284	179	364	14	3.8	1	1511|1991|2147|2212|2214|3001|3105|3576|4057|5052|5196|5320|22914|100507436	CTSG|ELANE|F2|FCGR2A|FCGR3A|GZMA|HLA-A|CXCL8|LTF|PRDX1|PF4|PLA2G2A|KLRK1|MICA	-5.9	MyList
GO Biological Processes	19	GO:0045930	negative regulation of mitotic cell cycle	19_GO:0048519 negative regulation of biological process	-7.4	5.5	7.8	30284	240	364	16	4.4	1.1	472|545|835|983|1017|1027|1956|3624|4193|4361|7124|7157|9212|10403|51347|79184	ATM|ATR|CASP2|CDK1|CDK2|CDKN1B|EGFR|INHBA|MDM2|MRE11|TNF|TP53|AURKB|NDC80|TAOK3|BRCC3	-5.9	MyList
GO Biological Processes	19	GO:0060384	innervation	19_GO:0032502 developmental process	-7.4	20	11	30284	29	364	7	1.9	0.72	1889|1909|2043|2561|4914|5582|8829	ECE1|EDNRA|EPHA4|GABRB2|NTRK1|PRKCG|NRP1	-5.9	MyList
GO Biological Processes	19	GO:0070663	regulation of leukocyte proliferation	19_GO:0050789 regulation of biological process	-7.4	5.2	7.7	30284	273	364	17	4.7	1.1	472|1029|2048|2064|2214|3105|3481|3593|5320|5588|5594|5788|6850|8654|26191|51561|84868	ATM|CDKN2A|EPHB2|ERBB2|FCGR3A|HLA-A|IGF2|IL12B|PLA2G2A|PRKCQ|MAPK1|PTPRC|SYK|PDE5A|PTPN22|IL23A|HAVCR2	-5.9	MyList
GO Biological Processes	19	GO:0002687	positive regulation of leukocyte migration	19_GO:0040011 locomotion	-7.4	7.1	8.3	30284	152	364	13	3.6	0.97	387|2155|3383|3554|3576|3579|3690|4323|5594|6868|7124|7422|51561	RHOA|F7|ICAM1|IL1R1|CXCL8|CXCR2|ITGB3|MMP14|MAPK1|ADAM17|TNF|VEGFA|IL23A	-5.9	MyList
GO Biological Processes	19	GO:0010811	positive regulation of cell-substrate adhesion	19_GO:0048518 positive regulation of biological process	-7.4	7.9	8.6	30284	126	364	12	3.3	0.94	335|673|2041|2243|2316|2932|3690|3791|5581|5590|7422|8829	APOA1|BRAF|EPHA1|FGA|FLNA|GSK3B|ITGB3|KDR|PRKCE|PRKCZ|VEGFA|NRP1	-5.9	MyList
GO Biological Processes	19	GO:0003073	regulation of systemic arterial blood pressure	19_GO:0032501 multicellular organismal process	-7.4	9	8.9	30284	102	364	11	3	0.9	148|185|387|1511|1889|1910|2028|4878|7026|7124|59272	ADRA1A|AGTR1|RHOA|CTSG|ECE1|EDNRB|ENPEP|NPPA|NR2F2|TNF|ACE2	-5.9	MyList
GO Biological Processes	19	GO:0001822	kidney development	19_GO:0032502 developmental process	-7.3	4.9	7.5	30284	308	364	18	4.9	1.1	185|231|387|1285|1909|1910|1958|2028|2043|2045|3579|3911|5156|5159|7046|7422|8829|9510	AGTR1|AKR1B1|RHOA|COL4A3|EDNRA|EDNRB|EGR1|ENPEP|EPHA4|EPHA7|CXCR2|LAMA5|PDGFRA|PDGFRB|TGFBR1|VEGFA|NRP1|ADAMTS1	-5.9	MyList
GO Biological Processes	19	GO:0009404	toxin metabolic process	19_GO:0009987 cellular process	-7.3	28	13	30284	18	364	6	1.6	0.67	1543|1544|1545|1576|1577|5581	CYP1A1|CYP1A2|CYP1B1|CYP3A4|CYP3A5|PRKCE	-5.9	MyList
GO Biological Processes	19	GO:0050670	regulation of lymphocyte proliferation	19_GO:0002376 immune system process	-7.3	5.5	7.7	30284	243	364	16	4.4	1.1	472|1029|2048|2064|2214|3105|3481|3593|5320|5588|5788|6850|8654|26191|51561|84868	ATM|CDKN2A|EPHB2|ERBB2|FCGR3A|HLA-A|IGF2|IL12B|PLA2G2A|PRKCQ|PTPRC|SYK|PDE5A|PTPN22|IL23A|HAVCR2	-5.9	MyList
GO Biological Processes	19	GO:0072521	purine-containing compound metabolic process	19_GO:0009987 cellular process	-7.3	3.8	7	30284	500	364	23	6.3	1.3	31|226|1291|1969|3098|3156|3303|3304|3312|3939|4535|4625|4830|4831|4878|5141|5144|6095|7276|8622|8654|27115|51079	ACACA|ALDOA|COL6A1|EPHA2|HK1|HMGCR|HSPA1A|HSPA1B|HSPA8|LDHA|ND1|MYH7|NME1|NME2|NPPA|PDE4A|PDE4D|RORA|TTR|PDE8B|PDE5A|PDE7B|NDUFA13	-5.8	MyList
GO Biological Processes	19	GO:1904375	regulation of protein localization to cell periphery	19_GO:0051179 localization	-7.3	7	8.2	30284	155	364	13	3.6	0.97	1020|1956|1969|2042|2048|3630|3688|4323|5581|5584|5590|6622|7124	CDK5|EGFR|EPHA2|EPHA3|EPHB2|INS|ITGB1|MMP14|PRKCE|PRKCI|PRKCZ|SNCA|TNF	-5.8	MyList
GO Biological Processes	19	GO:0003206	cardiac chamber morphogenesis	19_GO:0032502 developmental process	-7.2	7.7	8.5	30284	129	364	12	3.3	0.94	1301|1909|4193|4625|4633|4634|7046|7157|8828|8829|9510|54583	COL11A1|EDNRA|MDM2|MYH7|MYL2|MYL3|TGFBR1|TP53|NRP2|NRP1|ADAMTS1|EGLN1	-5.8	MyList
GO Biological Processes	19	GO:0042116	macrophage activation	19_GO:0002376 immune system process	-7.2	12	9.5	30284	63	364	9	2.5	0.81	2214|2896|3689|5581|6622|6850|7124|8399|84868	FCGR3A|GRN|ITGB2|PRKCE|SNCA|SYK|TNF|PLA2G10|HAVCR2	-5.8	MyList
GO Biological Processes	19	GO:0003158	endothelium development	19_GO:0032502 developmental process	-7.2	8.6	8.7	30284	106	364	11	3	0.9	387|1909|1910|3383|3791|4233|5144|7026|8829|10855|80781	RHOA|EDNRA|EDNRB|ICAM1|KDR|MET|PDE4D|NR2F2|NRP1|HPSE|COL18A1	-5.7	MyList
GO Biological Processes	19	GO:0051495	positive regulation of cytoskeleton organization	19_GO:0048518 positive regulation of biological process	-7.2	6.3	7.9	30284	186	364	14	3.8	1	335|387|673|1027|2041|2316|3303|3304|4233|5581|5587|7046|8829|9212	APOA1|RHOA|BRAF|CDKN1B|EPHA1|FLNA|HSPA1A|HSPA1B|MET|PRKCE|PRKD1|TGFBR1|NRP1|AURKB	-5.7	MyList
GO Biological Processes	19	GO:0032944	regulation of mononuclear cell proliferation	19_GO:0050789 regulation of biological process	-7.2	5.4	7.6	30284	248	364	16	4.4	1.1	472|1029|2048|2064|2214|3105|3481|3593|5320|5588|5788|6850|8654|26191|51561|84868	ATM|CDKN2A|EPHB2|ERBB2|FCGR3A|HLA-A|IGF2|IL12B|PLA2G2A|PRKCQ|PTPRC|SYK|PDE5A|PTPN22|IL23A|HAVCR2	-5.7	MyList
GO Biological Processes	19	GO:0046903	secretion	19_GO:0051179 localization	-7.1	3.6	6.9	30284	550	364	24	6.6	1.3	19|673|780|887|1020|1910|2214|3164|3624|3784|4627|4830|4915|5320|5581|5584|5894|5898|6622|6850|6868|7422|8013|8399	ABCA1|BRAF|DDR1|CCKBR|CDK5|EDNRB|FCGR3A|NR4A1|INHBA|KCNQ1|MYH9|NME1|NTRK2|PLA2G2A|PRKCE|PRKCI|RAF1|RALA|SNCA|SYK|ADAM17|VEGFA|NR4A3|PLA2G10	-5.7	MyList
GO Biological Processes	19	GO:0009117	nucleotide metabolic process	19_GO:0009987 cellular process	-7.1	4.1	7	30284	431	364	21	5.8	1.2	226|1291|1969|3098|3303|3304|3312|3939|4535|4625|4830|4831|4878|5141|5144|6095|7298|8622|8654|27115|51079	ALDOA|COL6A1|EPHA2|HK1|HSPA1A|HSPA1B|HSPA8|LDHA|ND1|MYH7|NME1|NME2|NPPA|PDE4A|PDE4D|RORA|TYMS|PDE8B|PDE5A|PDE7B|NDUFA13	-5.7	MyList
GO Biological Processes	19	GO:0051276	chromosome organization	19_GO:0009987 cellular process	-7.1	3.7	6.9	30284	511	364	23	6.3	1.3	387|472|545|983|1017|2316|4361|4751|5888|6117|6795|7150|7153|7157|7507|8260|8359|8361|9212|9682|10403|22974|121504	RHOA|ATM|ATR|CDK1|CDK2|FLNA|MRE11|NEK2|RAD51|RPA1|AURKC|TOP1|TOP2A|TP53|XPA|NAA10|H4C1|H4C6|AURKB|KDM4A|NDC80|TPX2|H4C16	-5.7	MyList
GO Biological Processes	19	GO:0044773	mitotic DNA damage checkpoint signaling	19_GO:0048519 negative regulation of biological process	-7.1	9.8	8.9	30284	85	364	10	2.7	0.86	472|835|983|1017|1027|4193|4361|7157|51347|79184	ATM|CASP2|CDK1|CDK2|CDKN1B|MDM2|MRE11|TP53|TAOK3|BRCC3	-5.7	MyList
GO Biological Processes	19	GO:0010595	positive regulation of endothelial cell migration	19_GO:0040011 locomotion	-7.1	7.5	8.3	30284	133	364	12	3.3	0.94	2896|3690|3791|4233|5340|5578|5587|6868|7422|8828|8829|23411	GRN|ITGB3|KDR|MET|PLG|PRKCA|PRKD1|ADAM17|VEGFA|NRP2|NRP1|SIRT1	-5.7	MyList
GO Biological Processes	19	GO:0051607	defense response to virus	19_GO:0044419 biological process involved in interspecies interaction between organisms	-7.1	5	7.4	30284	285	364	17	4.7	1.1	834|3439|3440|3442|3443|3445|3446|3447|3448|3451|3593|5788|6502|7124|8399|51561|100507436	CASP1|IFNA1|IFNA2|IFNA5|IFNA6|IFNA8|IFNA10|IFNA13|IFNA14|IFNA17|IL12B|PTPRC|SKP2|TNF|PLA2G10|IL23A|MICA	-5.7	MyList
GO Biological Processes	19	GO:0060541	respiratory system development	19_GO:0032502 developmental process	-7.1	5.7	7.7	30284	220	364	15	4.1	1	1281|1291|1544|1956|2033|3791|3911|4323|5154|5156|5594|7067|7068|7422|284217	COL3A1|COL6A1|CYP1A2|EGFR|EP300|KDR|LAMA5|MMP14|PDGFA|PDGFRA|MAPK1|THRA|THRB|VEGFA|LAMA1	-5.6	MyList
GO Biological Processes	19	GO:0009636	response to toxic substance	19_GO:0050896 response to stimulus	-7.1	5.3	7.5	30284	253	364	16	4.4	1.1	983|1147|1291|1543|1545|4129|4193|5052|5292|5444|5581|5582|5888|7124|7298|11093	CDK1|CHUK|COL6A1|CYP1A1|CYP1B1|MAOB|MDM2|PRDX1|PIM1|PON1|PRKCE|PRKCG|RAD51|TNF|TYMS|ADAMTS13	-5.6	MyList
GO Biological Processes	19	GO:0010389	regulation of G2/M transition of mitotic cell cycle	19_GO:0050789 regulation of biological process	-7.1	8.4	8.5	30284	109	364	11	3	0.9	472|545|983|1017|4361|6790|8317|9212|23476|51347|79184	ATM|ATR|CDK1|CDK2|MRE11|AURKA|CDC7|AURKB|BRD4|TAOK3|BRCC3	-5.6	MyList
GO Biological Processes	19	GO:0045446	endothelial cell differentiation	19_GO:0032502 developmental process	-7.1	9.7	8.9	30284	86	364	10	2.7	0.86	1909|1910|3383|3791|4233|5144|7026|8829|10855|80781	EDNRA|EDNRB|ICAM1|KDR|MET|PDE4D|NR2F2|NRP1|HPSE|COL18A1	-5.6	MyList
GO Biological Processes	19	GO:0032680	regulation of tumor necrosis factor production	19_GO:0032501 multicellular organismal process	-7	6.1	7.8	30284	191	364	14	3.8	1	2048|2212|2214|3593|4057|4317|5196|5788|6850|6868|9971|26191|51561|84868	EPHB2|FCGR2A|FCGR3A|IL12B|LTF|MMP8|PF4|PTPRC|SYK|ADAM17|NR1H4|PTPN22|IL23A|HAVCR2	-5.6	MyList
GO Biological Processes	19	GO:1901991	negative regulation of mitotic cell cycle phase transition	19_GO:0048519 negative regulation of biological process	-7	6.1	7.8	30284	191	364	14	3.8	1	472|545|835|983|1017|1027|3624|4193|4361|7157|9212|10403|51347|79184	ATM|ATR|CASP2|CDK1|CDK2|CDKN1B|INHBA|MDM2|MRE11|TP53|AURKB|NDC80|TAOK3|BRCC3	-5.6	MyList
GO Biological Processes	19	GO:0001701	in utero embryonic development	19_GO:0032502 developmental process	-7	4.2	7.1	30284	397	364	20	5.5	1.2	824|841|1281|1909|1956|3481|3688|4627|4751|4904|5156|5594|7026|7046|7157|7422|8451|23081|54583|80312	CAPN2|CASP8|COL3A1|EDNRA|EGFR|IGF2|ITGB1|MYH9|NEK2|YBX1|PDGFRA|MAPK1|NR2F2|TGFBR1|TP53|VEGFA|CUL4A|KDM4C|EGLN1|TET1	-5.6	MyList
GO Biological Processes	19	GO:0032760	positive regulation of tumor necrosis factor production	19_GO:0032501 multicellular organismal process	-7	8.3	8.5	30284	110	364	11	3	0.9	2048|2212|2214|3593|4317|5196|5788|6850|6868|51561|84868	EPHB2|FCGR2A|FCGR3A|IL12B|MMP8|PF4|PTPRC|SYK|ADAM17|IL23A|HAVCR2	-5.6	MyList
GO Biological Processes	19	GO:0045580	regulation of T cell differentiation	19_GO:0002376 immune system process	-7	6.1	7.8	30284	192	364	14	3.8	1	387|673|1029|2033|2064|3440|3593|5590|5788|6595|6597|6850|23476|51561	RHOA|BRAF|CDKN2A|EP300|ERBB2|IFNA2|IL12B|PRKCZ|PTPRC|SMARCA2|SMARCA4|SYK|BRD4|IL23A	-5.6	MyList
GO Biological Processes	19	GO:0061298	retina vasculature development in camera-type eye	19_GO:0032502 developmental process	-7	25	12	30284	20	364	6	1.6	0.67	1282|1545|5156|5159|8829|284217	COL4A1|CYP1B1|PDGFRA|PDGFRB|NRP1|LAMA1	-5.6	MyList
GO Biological Processes	19	GO:0043171	peptide catabolic process	19_GO:0009987 cellular process	-7	25	12	30284	20	364	6	1.6	0.67	290|1889|2028|4012|9520|11093	ANPEP|ECE1|ENPEP|LNPEP|NPEPPS|ADAMTS13	-5.6	MyList
GO Biological Processes	19	GO:0048565	digestive tract development	19_GO:0032502 developmental process	-7	7.3	8.2	30284	136	364	12	3.3	0.94	887|1281|1543|1910|1956|2049|3576|3784|5154|5156|7124|7298	CCKBR|COL3A1|CYP1A1|EDNRB|EGFR|EPHB3|CXCL8|KCNQ1|PDGFA|PDGFRA|TNF|TYMS	-5.6	MyList
GO Biological Processes	19	GO:0045931	positive regulation of mitotic cell cycle	19_GO:0048518 positive regulation of biological process	-7	7.3	8.2	30284	136	364	12	3.3	0.94	983|1543|1845|1956|4193|5578|6790|6868|8317|8451|9510|23476	CDK1|CYP1A1|DUSP3|EGFR|MDM2|PRKCA|AURKA|ADAM17|CDC7|CUL4A|ADAMTS1|BRD4	-5.6	MyList
GO Biological Processes	19	GO:0002821	positive regulation of adaptive immune response	19_GO:0002376 immune system process	-7	7.3	8.2	30284	136	364	12	3.3	0.94	2033|3105|3554|3593|5588|5590|5788|7124|8809|23411|23476|51561	EP300|HLA-A|IL1R1|IL12B|PRKCQ|PRKCZ|PTPRC|TNF|IL18R1|SIRT1|BRD4|IL23A	-5.6	MyList
GO Biological Processes	19	GO:0006469	negative regulation of protein kinase activity	19_GO:0048519 negative regulation of biological process	-7	7.3	8.2	30284	136	364	12	3.3	0.94	1027|1029|1845|2041|2048|4878|5478|5788|6622|7026|9052|26191	CDKN1B|CDKN2A|DUSP3|EPHA1|EPHB2|NPPA|PPIA|PTPRC|SNCA|NR2F2|GPRC5A|PTPN22	-5.6	MyList
GO Biological Processes	19	GO:0055086	nucleobase-containing small molecule metabolic process	19_GO:0009987 cellular process	-7	3.4	6.7	30284	605	364	25	6.9	1.3	31|226|1291|1969|3098|3156|3303|3304|3312|3939|4535|4625|4830|4831|4878|5141|5144|5594|6095|7276|7298|8622|8654|27115|51079	ACACA|ALDOA|COL6A1|EPHA2|HK1|HMGCR|HSPA1A|HSPA1B|HSPA8|LDHA|ND1|MYH7|NME1|NME2|NPPA|PDE4A|PDE4D|MAPK1|RORA|TTR|TYMS|PDE8B|PDE5A|PDE7B|NDUFA13	-5.5	MyList
GO Biological Processes	19	GO:0042058	regulation of epidermal growth factor receptor signaling pathway	19_GO:0050896 response to stimulus	-7	11	9.2	30284	67	364	9	2.5	0.81	1845|1956|3672|4318|4878|5329|5898|6868|9052	DUSP3|EGFR|ITGA1|MMP9|NPPA|PLAUR|RALA|ADAM17|GPRC5A	-5.5	MyList
GO Biological Processes	19	GO:0010976	positive regulation of neuron projection development	19_GO:0032502 developmental process	-6.9	6.6	7.9	30284	165	364	13	3.6	0.97	673|780|2033|2042|2048|2316|2896|3630|4914|4915|4916|5584|5587	BRAF|DDR1|EP300|EPHA3|EPHB2|FLNA|GRN|INS|NTRK1|NTRK2|NTRK3|PRKCI|PRKD1	-5.5	MyList
GO Biological Processes	19	GO:0019218	regulation of steroid metabolic process	19_GO:0050789 regulation of biological process	-6.9	8.2	8.4	30284	112	364	11	3	0.9	335|1958|2516|5594|6095|7124|8622|8644|9971|23411|222545	APOA1|EGR1|NR5A1|MAPK1|RORA|TNF|PDE8B|AKR1C3|NR1H4|SIRT1|GPRC6A	-5.5	MyList
GO Biological Processes	19	GO:0032204	regulation of telomere maintenance	19_GO:0050789 regulation of biological process	-6.9	8.2	8.4	30284	112	364	11	3	0.9	472|545|3192|4000|4361|4751|5073|5588|5594|7157|9212	ATM|ATR|HNRNPU|LMNA|MRE11|NEK2|PARN|PRKCQ|MAPK1|TP53|AURKB	-5.5	MyList
GO Biological Processes	19	GO:0044774	mitotic DNA integrity checkpoint signaling	19_GO:0048519 negative regulation of biological process	-6.9	9.3	8.7	30284	89	364	10	2.7	0.86	472|835|983|1017|1027|4193|4361|7157|51347|79184	ATM|CASP2|CDK1|CDK2|CDKN1B|MDM2|MRE11|TP53|TAOK3|BRCC3	-5.5	MyList
GO Biological Processes	19	GO:0045862	positive regulation of proteolysis	19_GO:0048518 positive regulation of biological process	-6.9	4.8	7.2	30284	294	364	17	4.7	1.1	834|841|1942|2043|2896|2932|3303|3304|3932|4193|4323|4627|6790|7124|8517|9978|23411	CASP1|CASP8|EFNA1|EPHA4|GRN|GSK3B|HSPA1A|HSPA1B|LCK|MDM2|MMP14|MYH9|AURKA|TNF|IKBKG|RBX1|SIRT1	-5.5	MyList
GO Biological Processes	19	GO:0002703	regulation of leukocyte mediated immunity	19_GO:0002376 immune system process	-6.9	5.1	7.4	30284	260	364	16	4.4	1.1	3105|3383|3440|3554|3593|3689|3821|5590|5788|6850|7124|8809|22914|51561|84868|100507436	HLA-A|ICAM1|IFNA2|IL1R1|IL12B|ITGB2|KLRC1|PRKCZ|PTPRC|SYK|TNF|IL18R1|KLRK1|IL23A|HAVCR2|MICA	-5.5	MyList
GO Biological Processes	19	GO:1903555	regulation of tumor necrosis factor superfamily cytokine production	19_GO:0032501 multicellular organismal process	-6.9	5.9	7.7	30284	196	364	14	3.8	1	2048|2212|2214|3593|4057|4317|5196|5788|6850|6868|9971|26191|51561|84868	EPHB2|FCGR2A|FCGR3A|IL12B|LTF|MMP8|PF4|PTPRC|SYK|ADAM17|NR1H4|PTPN22|IL23A|HAVCR2	-5.5	MyList
GO Biological Processes	19	GO:0042752	regulation of circadian rhythm	19_GO:0048511 rhythmic process	-6.9	8.1	8.3	30284	113	364	11	3	0.9	135|983|1642|2932|3172|5582|5599|5602|6095|7153|7157	ADORA2A|CDK1|DDB1|GSK3B|HNF4A|PRKCG|MAPK8|MAPK10|RORA|TOP2A|TP53	-5.5	MyList
GO Biological Processes	19	GO:0048754	branching morphogenesis of an epithelial tube	19_GO:0032502 developmental process	-6.9	7.2	8.1	30284	139	364	12	3.3	0.94	780|1282|1909|1969|2099|3791|3911|4233|4323|7422|8829|284217	DDR1|COL4A1|EDNRA|EPHA2|ESR1|KDR|LAMA5|MET|MMP14|VEGFA|NRP1|LAMA1	-5.5	MyList
GO Biological Processes	19	GO:0031290	retinal ganglion cell axon guidance	19_GO:0032502 developmental process	-6.9	24	12	30284	21	364	6	1.6	0.67	2045|2047|2048|2049|7422|8829	EPHA7|EPHB1|EPHB2|EPHB3|VEGFA|NRP1	-5.5	MyList
GO Biological Processes	19	GO:0003081	regulation of systemic arterial blood pressure by renin-angiotensin	19_GO:0032501 multicellular organismal process	-6.9	24	12	30284	21	364	6	1.6	0.67	185|387|1511|1910|2028|59272	AGTR1|RHOA|CTSG|EDNRB|ENPEP|ACE2	-5.5	MyList
GO Biological Processes	19	GO:0002042	cell migration involved in sprouting angiogenesis	19_GO:0032502 developmental process	-6.9	24	12	30284	21	364	6	1.6	0.67	2050|3164|3688|3791|7422|8829	EPHB4|NR4A1|ITGB1|KDR|VEGFA|NRP1	-5.5	MyList
GO Biological Processes	19	GO:2001044	regulation of integrin-mediated signaling pathway	19_GO:0050896 response to stimulus	-6.9	24	12	30284	21	364	6	1.6	0.67	2316|3908|3912|3915|5587|284217	FLNA|LAMA2|LAMB1|LAMC1|PRKD1|LAMA1	-5.5	MyList
GO Biological Processes	19	GO:0097530	granulocyte migration	19_GO:0002376 immune system process	-6.9	9.2	8.6	30284	90	364	10	2.7	0.86	3576|3577|3579|3672|3689|5196|5478|6850|7422|23765	CXCL8|CXCR1|CXCR2|ITGA1|ITGB2|PF4|PPIA|SYK|VEGFA|IL17RA	-5.5	MyList
GO Biological Processes	19	GO:0050852	T cell receptor signaling pathway	19_GO:0002376 immune system process	-6.9	8	8.3	30284	114	364	11	3	0.9	673|3105|3551|3702|3932|5144|5290|5594|5788|8517|26191	BRAF|HLA-A|IKBKB|ITK|LCK|PDE4D|PIK3CA|MAPK1|PTPRC|IKBKG|PTPN22	-5.4	MyList
GO Biological Processes	19	GO:0097191	extrinsic apoptotic signaling pathway	19_GO:0050896 response to stimulus	-6.9	8	8.3	30284	114	364	11	3	0.9	835|841|1280|2932|3624|3685|5788|5894|6272|7124|51079	CASP2|CASP8|COL2A1|GSK3B|INHBA|ITGAV|PTPRC|RAF1|SORT1|TNF|NDUFA13	-5.4	MyList
GO Biological Processes	19	GO:1903557	positive regulation of tumor necrosis factor superfamily cytokine production	19_GO:0032501 multicellular organismal process	-6.9	8	8.3	30284	114	364	11	3	0.9	2048|2212|2214|3593|4317|5196|5788|6850|6868|51561|84868	EPHB2|FCGR2A|FCGR3A|IL12B|MMP8|PF4|PTPRC|SYK|ADAM17|IL23A|HAVCR2	-5.4	MyList
GO Biological Processes	19	GO:0022602	ovulation cycle process	19_GO:0048511 rhythmic process	-6.9	13	9.6	30284	50	364	8	2.2	0.77	835|2099|2516|3624|4313|5156|9510|23411	CASP2|ESR1|NR5A1|INHBA|MMP2|PDGFRA|ADAMTS1|SIRT1	-5.4	MyList
GO Biological Processes	19	GO:0018210	peptidyl-threonine modification	19_GO:0009987 cellular process	-6.9	13	9.6	30284	50	364	8	2.2	0.77	983|1020|2932|5578|5580|5587|5594|5599	CDK1|CDK5|GSK3B|PRKCA|PRKCD|PRKD1|MAPK1|MAPK8	-5.4	MyList
GO Biological Processes	19	GO:0033365	protein localization to organelle	19_GO:0051179 localization	-6.9	3	6.4	30284	794	364	29	8	1.4	545|983|1020|1029|1277|2064|2099|2516|3098|3192|3309|3312|4000|4193|4904|5898|6117|6272|6500|6790|6850|7157|7507|8359|8361|8829|9212|51079|121504	ATR|CDK1|CDK5|CDKN2A|COL1A1|ERBB2|ESR1|NR5A1|HK1|HNRNPU|HSPA5|HSPA8|LMNA|MDM2|YBX1|RALA|RPA1|SORT1|SKP1|AURKA|SYK|TP53|XPA|H4C1|H4C6|NRP1|AURKB|NDUFA13|H4C16	-5.4	MyList
GO Biological Processes	19	GO:1903532	positive regulation of secretion by cell	19_GO:0051179 localization	-6.8	4.8	7.2	30284	297	364	17	4.7	1.1	135|1020|1956|2147|2243|3624|3630|3689|5478|5578|5579|5581|5587|6622|6850|8399|9971	ADORA2A|CDK5|EGFR|F2|FGA|INHBA|INS|ITGB2|PPIA|PRKCA|PRKCB|PRKCE|PRKD1|SNCA|SYK|PLA2G10|NR1H4	-5.4	MyList
GO Biological Processes	19	GO:0060348	bone development	19_GO:0032502 developmental process	-6.8	5.9	7.6	30284	199	364	14	3.8	1	387|1277|1280|1281|1291|1432|4057|4322|4323|4325|5154|5788|7157|11214	RHOA|COL1A1|COL2A1|COL3A1|COL6A1|MAPK14|LTF|MMP13|MMP14|MMP16|PDGFA|PTPRC|TP53|AKAP13	-5.4	MyList
GO Biological Processes	19	GO:0046890	regulation of lipid biosynthetic process	19_GO:0050789 regulation of biological process	-6.8	5.9	7.6	30284	199	364	14	3.8	1	824|1958|2516|3358|3630|5154|5580|5594|7124|8622|8644|9971|23411|222545	CAPN2|EGR1|NR5A1|HTR2C|INS|PDGFA|PRKCD|MAPK1|TNF|PDE8B|AKR1C3|NR1H4|SIRT1|GPRC6A	-5.4	MyList
GO Biological Processes	19	GO:0001990	regulation of systemic arterial blood pressure by hormone	19_GO:0032501 multicellular organismal process	-6.8	17	10	30284	35	364	7	1.9	0.72	185|387|1511|1889|1910|2028|59272	AGTR1|RHOA|CTSG|ECE1|EDNRB|ENPEP|ACE2	-5.4	MyList
GO Biological Processes	19	GO:0050770	regulation of axonogenesis	19_GO:0032502 developmental process	-6.8	7	7.9	30284	143	364	12	3.3	0.94	673|1020|1942|2043|2045|2048|2049|2717|2932|4915|7422|8829	BRAF|CDK5|EFNA1|EPHA4|EPHA7|EPHB2|EPHB3|GLA|GSK3B|NTRK2|VEGFA|NRP1	-5.3	MyList
GO Biological Processes	19	GO:0010212	response to ionizing radiation	19_GO:0050896 response to stimulus	-6.8	7	7.9	30284	143	364	12	3.3	0.94	472|545|1432|1958|4193|5788|5888|7124|7157|23411|79184|120227	ATM|ATR|MAPK14|EGR1|MDM2|PTPRC|RAD51|TNF|TP53|SIRT1|BRCC3|CYP2R1	-5.3	MyList
GO Biological Processes	19	GO:2001046	positive regulation of integrin-mediated signaling pathway	19_GO:0048518 positive regulation of biological process	-6.7	35	13	30284	12	364	5	1.4	0.61	2316|3908|3912|3915|284217	FLNA|LAMA2|LAMB1|LAMC1|LAMA1	-5.3	MyList
GO Biological Processes	19	GO:0051081	nuclear membrane disassembly	19_GO:0009987 cellular process	-6.7	35	13	30284	12	364	5	1.4	0.61	545|983|5578|5579|10783	ATR|CDK1|PRKCA|PRKCB|NEK6	-5.3	MyList
GO Biological Processes	19	GO:0046631	alpha-beta T cell activation	19_GO:0002376 immune system process	-6.7	7.8	8.2	30284	117	364	11	3	0.9	387|673|3105|3593|3630|3702|5588|5788|6095|6850|8809	RHOA|BRAF|HLA-A|IL12B|INS|ITK|PRKCQ|PTPRC|RORA|SYK|IL18R1	-5.3	MyList
GO Biological Processes	19	GO:0010821	regulation of mitochondrion organization	19_GO:0050789 regulation of biological process	-6.7	7.8	8.2	30284	117	364	11	3	0.9	2033|2932|3082|3303|3791|4000|4318|5329|5898|6790|7157	EP300|GSK3B|HGF|HSPA1A|KDR|LMNA|MMP9|PLAUR|RALA|AURKA|TP53	-5.3	MyList
GO Biological Processes	19	GO:0050821	protein stabilization	19_GO:0065007 biological regulation	-6.7	5.3	7.3	30284	234	364	15	4.1	1	335|902|1022|1029|1942|2033|2043|2316|2896|3303|3304|5292|5580|7157|7428	APOA1|CCNH|CDK7|CDKN2A|EFNA1|EP300|EPHA4|FLNA|GRN|HSPA1A|HSPA1B|PIM1|PRKCD|TP53|VHL	-5.3	MyList
GO Biological Processes	19	GO:0061448	connective tissue development	19_GO:0032502 developmental process	-6.7	5.3	7.3	30284	234	364	15	4.1	1	649|1277|1280|1281|1289|1291|1301|1302|1432|1958|4322|5159|5290|7067|7298	BMP1|COL1A1|COL2A1|COL3A1|COL5A1|COL6A1|COL11A1|COL11A2|MAPK14|EGR1|MMP13|PDGFRB|PIK3CA|THRA|TYMS	-5.3	MyList
GO Biological Processes	19	GO:0043087	regulation of GTPase activity	19_GO:0065007 biological regulation	-6.7	6.3	7.7	30284	172	364	13	3.6	0.97	1969|2041|2042|2043|2044|2049|2932|3688|4233|4914|4915|4916|22914	EPHA2|EPHA1|EPHA3|EPHA4|EPHA5|EPHB3|GSK3B|ITGB1|MET|NTRK1|NTRK2|NTRK3|KLRK1	-5.3	MyList
GO Biological Processes	19	GO:0042311	vasodilation	19_GO:0032501 multicellular organismal process	-6.7	13	9.4	30284	52	364	8	2.2	0.77	135|1910|1956|3630|3672|4878|7124|7422	ADORA2A|EDNRB|EGFR|INS|ITGA1|NPPA|TNF|VEGFA	-5.3	MyList
GO Biological Processes	19	GO:0044706	multi-multicellular organism process	19_GO:0032501 multicellular organismal process	-6.7	5.7	7.5	30284	203	364	14	3.8	1	412|780|824|1543|2099|3074|3690|4012|4313|4318|4878|7026|59272|84868	STS|DDR1|CAPN2|CYP1A1|ESR1|HEXB|ITGB3|LNPEP|MMP2|MMP9|NPPA|NR2F2|ACE2|HAVCR2	-5.3	MyList
GO Biological Processes	19	GO:0051250	negative regulation of lymphocyte activation	19_GO:0002376 immune system process	-6.7	6.3	7.6	30284	173	364	13	3.6	0.97	135|472|1029|1511|1845|2064|3440|3624|5320|8654|26191|84868|100507436	ADORA2A|ATM|CDKN2A|CTSG|DUSP3|ERBB2|IFNA2|INHBA|PLA2G2A|PDE5A|PTPN22|HAVCR2|MICA	-5.3	MyList
GO Biological Processes	19	GO:1903076	regulation of protein localization to plasma membrane	19_GO:0051179 localization	-6.7	7.8	8.1	30284	118	364	11	3	0.9	1020|1956|1969|2042|2048|3630|3688|4323|5581|5584|7124	CDK5|EGFR|EPHA2|EPHA3|EPHB2|INS|ITGB1|MMP14|PRKCE|PRKCI|TNF	-5.3	MyList
GO Biological Processes	19	GO:0006366	transcription by RNA polymerase II	19_GO:0009987 cellular process	-6.7	4	6.8	30284	417	364	20	5.5	1.2	902|1022|1432|1958|2033|2099|2316|2516|3164|3172|3624|4929|5430|6256|6597|7067|7068|7157|9971|80312	CCNH|CDK7|MAPK14|EGR1|EP300|ESR1|FLNA|NR5A1|NR4A1|HNF4A|INHBA|NR4A2|POLR2A|RXRA|SMARCA4|THRA|THRB|TP53|NR1H4|TET1	-5.3	MyList
GO Biological Processes	19	GO:0090276	regulation of peptide hormone secretion	19_GO:0051179 localization	-6.7	5.7	7.4	30284	204	364	14	3.8	1	1956|2044|2147|2243|3172|3358|3630|5578|5579|5581|5587|7124|8622|9971	EGFR|EPHA5|F2|FGA|HNF4A|HTR2C|INS|PRKCA|PRKCB|PRKCE|PRKD1|TNF|PDE8B|NR1H4	-5.3	MyList
GO Biological Processes	19	GO:0014910	regulation of smooth muscle cell migration	19_GO:0040011 locomotion	-6.7	8.9	8.4	30284	94	364	10	2.7	0.86	1545|3486|3690|4193|5154|5159|5328|8013|8829|9510	CYP1B1|IGFBP3|ITGB3|MDM2|PDGFA|PDGFRB|PLAU|NR4A3|NRP1|ADAMTS1	-5.3	MyList
GO Biological Processes	19	GO:0046626	regulation of insulin receptor signaling pathway	19_GO:0050896 response to stimulus	-6.7	10	8.8	30284	72	364	9	2.5	0.81	197|3481|3630|5579|5580|5588|5590|9971|23411	AHSG|IGF2|INS|PRKCB|PRKCD|PRKCQ|PRKCZ|NR1H4|SIRT1	-5.3	MyList
GO Biological Processes	19	GO:0051235	maintenance of location	19_GO:0051179 localization	-6.7	6.2	7.6	30284	174	364	13	3.6	0.97	335|1020|2316|2516|2717|3073|3074|3098|3192|3309|6500|7124|23411	APOA1|CDK5|FLNA|NR5A1|GLA|HEXA|HEXB|HK1|HNRNPU|HSPA5|SKP1|TNF|SIRT1	-5.3	MyList
GO Biological Processes	19	GO:0061024	membrane organization	19_GO:0009987 cellular process	-6.7	3	6.3	30284	764	364	28	7.7	1.4	19|387|545|983|1289|1291|1803|1956|2048|2932|3303|3312|3313|3689|4000|4481|4627|5578|5579|5580|5584|5788|6622|7157|9212|10783|51079|59272	ABCA1|RHOA|ATR|CDK1|COL5A1|COL6A1|DPP4|EGFR|EPHB2|GSK3B|HSPA1A|HSPA8|HSPA9|ITGB2|LMNA|MSR1|MYH9|PRKCA|PRKCB|PRKCD|PRKCI|PTPRC|SNCA|TP53|AURKB|NEK6|NDUFA13|ACE2	-5.3	MyList
GO Biological Processes	19	GO:0060324	face development	19_GO:0032502 developmental process	-6.7	13	9.3	30284	53	364	8	2.2	0.77	673|1277|1909|2033|4313|5156|5594|5894	BRAF|COL1A1|EDNRA|EP300|MMP2|PDGFRA|MAPK1|RAF1	-5.3	MyList
GO Biological Processes	19	GO:0010507	negative regulation of autophagy	19_GO:0048519 negative regulation of biological process	-6.6	8.8	8.4	30284	95	364	10	2.7	0.86	148|2033|3082|4233|5290|6622|7157|7428|9682|26191	ADRA1A|EP300|HGF|MET|PIK3CA|SNCA|TP53|VHL|KDM4A|PTPN22	-5.3	MyList
GO Biological Processes	19	GO:0055007	cardiac muscle cell differentiation	19_GO:0032502 developmental process	-6.6	8.8	8.4	30284	95	364	10	2.7	0.86	148|983|3192|3688|4000|4633|5156|5159|7422|11214	ADRA1A|CDK1|HNRNPU|ITGB1|LMNA|MYL2|PDGFRA|PDGFRB|VEGFA|AKAP13	-5.3	MyList
GO Biological Processes	19	GO:0055006	cardiac cell development	19_GO:0032502 developmental process	-6.6	10	8.7	30284	73	364	9	2.5	0.81	148|983|3192|3624|4000|4633|5156|5159|7422	ADRA1A|CDK1|HNRNPU|INHBA|LMNA|MYL2|PDGFRA|PDGFRB|VEGFA	-5.2	MyList
GO Biological Processes	19	GO:0032355	response to estradiol	19_GO:0050896 response to stimulus	-6.6	7.6	8	30284	120	364	11	3	0.9	841|890|1027|1277|1545|1956|2099|2100|2155|4313|7026	CASP8|CCNA2|CDKN1B|COL1A1|CYP1B1|EGFR|ESR1|ESR2|F7|MMP2|NR2F2	-5.2	MyList
GO Biological Processes	19	GO:0002758	innate immune response-activating signaling pathway	19_GO:0044419 biological process involved in interspecies interaction between organisms	-6.6	6.8	7.8	30284	147	364	12	3.3	0.94	331|834|1147|2033|3551|3821|5581|6850|7124|9971|22914|84868	XIAP|CASP1|CHUK|EP300|IKBKB|KLRC1|PRKCE|SYK|TNF|NR1H4|KLRK1|HAVCR2	-5.2	MyList
GO Biological Processes	19	GO:0050708	regulation of protein secretion	19_GO:0051179 localization	-6.6	4.9	7.1	30284	273	364	16	4.4	1.1	135|1956|2044|2147|2243|3156|3172|3593|3630|5478|5578|5579|5581|7124|8622|9971	ADORA2A|EGFR|EPHA5|F2|FGA|HMGCR|HNF4A|IL12B|INS|PPIA|PRKCA|PRKCB|PRKCE|TNF|PDE8B|NR1H4	-5.2	MyList
GO Biological Processes	19	GO:0050728	negative regulation of inflammatory response	19_GO:0048519 negative regulation of biological process	-6.6	5.6	7.4	30284	207	364	14	3.8	1	135|335|1432|1991|2896|3082|3593|3630|5580|5788|6095|6850|8399|9971	ADORA2A|APOA1|MAPK14|ELANE|GRN|HGF|IL12B|INS|PRKCD|PTPRC|RORA|SYK|PLA2G10|NR1H4	-5.2	MyList
GO Biological Processes	19	GO:0002791	regulation of peptide secretion	19_GO:0051179 localization	-6.6	5.6	7.4	30284	207	364	14	3.8	1	1956|2044|2147|2243|3172|3358|3630|5578|5579|5581|5587|7124|8622|9971	EGFR|EPHA5|F2|FGA|HNF4A|HTR2C|INS|PRKCA|PRKCB|PRKCE|PRKD1|TNF|PDE8B|NR1H4	-5.2	MyList
GO Biological Processes	19	GO:0010038	response to metal ion	19_GO:0050896 response to stimulus	-6.6	4.3	6.9	30284	346	364	18	4.9	1.1	673|841|983|1027|1357|1543|1544|1956|2167|2243|3756|4129|4193|6622|8644|11093|84557|120227	BRAF|CASP8|CDK1|CDKN1B|CPA1|CYP1A1|CYP1A2|EGFR|FABP4|FGA|KCNH1|MAOB|MDM2|SNCA|AKR1C3|ADAMTS13|MAP1LC3A|CYP2R1	-5.2	MyList
GO Biological Processes	19	GO:0006633	fatty acid biosynthetic process	19_GO:0009987 cellular process	-6.6	7.6	8	30284	121	364	11	3	0.9	31|1543|1544|1558|1559|1565|1571|1576|6916|8399|8644	ACACA|CYP1A1|CYP1A2|CYP2C8|CYP2C9|CYP2D6|CYP2E1|CYP3A4|TBXAS1|PLA2G10|AKR1C3	-5.2	MyList
GO Biological Processes	19	GO:0042770	signal transduction in response to DNA damage	19_GO:0050896 response to stimulus	-6.6	6.7	7.7	30284	148	364	12	3.3	0.94	472|545|835|983|1017|1027|1432|4193|4361|7157|51347|79184	ATM|ATR|CASP2|CDK1|CDK2|CDKN1B|MAPK14|MDM2|MRE11|TP53|TAOK3|BRCC3	-5.2	MyList
GO Biological Processes	19	GO:0097193	intrinsic apoptotic signaling pathway	19_GO:0050896 response to stimulus	-6.6	6.1	7.5	30284	177	364	13	3.6	0.97	472|835|839|1545|1969|2033|5580|7124|7157|8451|8453|8454|23411	ATM|CASP2|CASP6|CYP1B1|EPHA2|EP300|PRKCD|TNF|TP53|CUL4A|CUL2|CUL1|SIRT1	-5.2	MyList
GO Biological Processes	19	GO:0030593	neutrophil chemotaxis	19_GO:0040011 locomotion	-6.6	12	9.2	30284	54	364	8	2.2	0.77	3576|3577|3579|3672|3689|5196|5478|6850	CXCL8|CXCR1|CXCR2|ITGA1|ITGB2|PF4|PPIA|SYK	-5.2	MyList
GO Biological Processes	19	GO:1901184	regulation of ERBB signaling pathway	19_GO:0050896 response to stimulus	-6.6	10	8.7	30284	74	364	9	2.5	0.81	1845|1956|3672|4318|4878|5329|5898|6868|9052	DUSP3|EGFR|ITGA1|MMP9|NPPA|PLAUR|RALA|ADAM17|GPRC5A	-5.2	MyList
GO Biological Processes	19	GO:1903053	regulation of extracellular matrix organization	19_GO:0050789 regulation of biological process	-6.6	10	8.7	30284	74	364	9	2.5	0.81	780|1291|1803|3690|3908|3912|3915|7046|284217	DDR1|COL6A1|DPP4|ITGB3|LAMA2|LAMB1|LAMC1|TGFBR1|LAMA1	-5.2	MyList
GO Biological Processes	19	GO:0090087	regulation of peptide transport	19_GO:0051179 localization	-6.6	5.6	7.3	30284	209	364	14	3.8	1	1956|2044|2147|2243|3172|3358|3630|5578|5579|5581|5587|7124|8622|9971	EGFR|EPHA5|F2|FGA|HNF4A|HTR2C|INS|PRKCA|PRKCB|PRKCE|PRKD1|TNF|PDE8B|NR1H4	-5.2	MyList
GO Biological Processes	19	GO:0022408	negative regulation of cell-cell adhesion	19_GO:0048519 negative regulation of biological process	-6.6	5.6	7.3	30284	209	364	14	3.8	1	135|335|1029|1511|1845|2064|3440|5320|5340|5580|7422|8654|26191|84868	ADORA2A|APOA1|CDKN2A|CTSG|DUSP3|ERBB2|IFNA2|PLA2G2A|PLG|PRKCD|VEGFA|PDE5A|PTPN22|HAVCR2	-5.2	MyList
GO Biological Processes	19	GO:0044283	small molecule biosynthetic process	19_GO:0009987 cellular process	-6.6	3.7	6.6	30284	466	364	21	5.8	1.2	31|231|335|834|1543|1544|1558|1559|1565|1571|1576|2542|2806|3156|3624|6850|6916|8399|8644|55818|120227	ACACA|AKR1B1|APOA1|CASP1|CYP1A1|CYP1A2|CYP2C8|CYP2C9|CYP2D6|CYP2E1|CYP3A4|SLC37A4|GOT2|HMGCR|INHBA|SYK|TBXAS1|PLA2G10|AKR1C3|KDM3A|CYP2R1	-5.2	MyList
GO Biological Processes	19	GO:0038083	peptidyl-tyrosine autophosphorylation	19_GO:0009987 cellular process	-6.5	32	12	30284	13	364	5	1.4	0.61	780|1956|3791|3932|4914	DDR1|EGFR|KDR|LCK|NTRK1	-5.2	MyList
GO Biological Processes	19	GO:0030397	membrane disassembly	19_GO:0009987 cellular process	-6.5	32	12	30284	13	364	5	1.4	0.61	545|983|5578|5579|10783	ATR|CDK1|PRKCA|PRKCB|NEK6	-5.2	MyList
GO Biological Processes	19	GO:0001763	morphogenesis of a branching structure	19_GO:0032502 developmental process	-6.5	6	7.5	30284	179	364	13	3.6	0.97	780|1282|1909|1969|2045|2099|3791|3911|4233|4323|7422|8829|284217	DDR1|COL4A1|EDNRA|EPHA2|EPHA7|ESR1|KDR|LAMA5|MET|MMP14|VEGFA|NRP1|LAMA1	-5.2	MyList
GO Biological Processes	19	GO:0006351	DNA-templated transcription	19_GO:0009987 cellular process	-6.5	3.5	6.5	30284	551	364	23	6.3	1.3	890|902|1017|1022|1284|1432|1958|2033|2099|2316|2516|3164|3172|3624|4929|5430|6256|6597|7067|7068|7157|9971|80312	CCNA2|CCNH|CDK2|CDK7|COL4A2|MAPK14|EGR1|EP300|ESR1|FLNA|NR5A1|NR4A1|HNF4A|INHBA|NR4A2|POLR2A|RXRA|SMARCA4|THRA|THRB|TP53|NR1H4|TET1	-5.2	MyList
GO Biological Processes	19	GO:0062012	regulation of small molecule metabolic process	19_GO:0050789 regulation of biological process	-6.5	4.3	6.8	30284	350	364	18	4.9	1.1	335|1642|1958|2033|3172|3481|3486|3630|5581|5594|6095|6622|7124|7157|8644|9971|23411|222545	APOA1|DDB1|EGR1|EP300|HNF4A|IGF2|IGFBP3|INS|PRKCE|MAPK1|RORA|SNCA|TNF|TP53|AKR1C3|NR1H4|SIRT1|GPRC6A	-5.1	MyList
GO Biological Processes	19	GO:0046634	regulation of alpha-beta T cell activation	19_GO:0002376 immune system process	-6.5	7.4	7.9	30284	123	364	11	3	0.9	135|387|2033|3105|3593|5588|5590|5788|6850|23476|51561	ADORA2A|RHOA|EP300|HLA-A|IL12B|PRKCQ|PRKCZ|PTPRC|SYK|BRD4|IL23A	-5.1	MyList
GO Biological Processes	19	GO:0038027	apolipoprotein A-I-mediated signaling pathway	19_GO:0050896 response to stimulus	-6.5	55	15	30284	6	364	4	1.1	0.55	19|387|3685|3690	ABCA1|RHOA|ITGAV|ITGB3	-5.1	MyList
GO Biological Processes	19	GO:0046641	positive regulation of alpha-beta T cell proliferation	19_GO:0002376 immune system process	-6.5	21	11	30284	24	364	6	1.6	0.67	3105|3593|5588|5788|6850|51561	HLA-A|IL12B|PRKCQ|PTPRC|SYK|IL23A	-5.1	MyList
GO Biological Processes	19	GO:0051702	biological process involved in interaction with symbiont	19_GO:0044419 biological process involved in interspecies interaction between organisms	-6.5	7.4	7.9	30284	124	364	11	3	0.9	1511|1642|1915|1991|2033|2147|4057|5196|5340|6597|23476	CTSG|DDB1|EEF1A1|ELANE|EP300|F2|LTF|PF4|PLG|SMARCA4|BRD4	-5.1	MyList
GO Biological Processes	19	GO:0050807	regulation of synapse organization	19_GO:0050789 regulation of biological process	-6.5	4.5	6.9	30284	315	364	17	4.7	1.1	387|1020|1432|1942|2043|2045|2047|2048|2049|3630|3688|4914|4915|6622|7124|8828|54583	RHOA|CDK5|MAPK14|EFNA1|EPHA4|EPHA7|EPHB1|EPHB2|EPHB3|INS|ITGB1|NTRK1|NTRK2|SNCA|TNF|NRP2|EGLN1	-5.1	MyList
GO Biological Processes	19	GO:0001909	leukocyte mediated cytotoxicity	19_GO:0002376 immune system process	-6.5	9.9	8.5	30284	76	364	9	2.5	0.81	1511|1991|2147|2212|2214|3105|5052|22914|100507436	CTSG|ELANE|F2|FCGR2A|FCGR3A|HLA-A|PRDX1|KLRK1|MICA	-5.1	MyList
GO Biological Processes	19	GO:0060562	epithelial tube morphogenesis	19_GO:0032502 developmental process	-6.5	4.5	6.9	30284	316	364	17	4.7	1.1	387|780|1282|1909|1969|2043|2045|2099|3579|3791|3911|4233|4323|5898|7422|8829|284217	RHOA|DDR1|COL4A1|EDNRA|EPHA2|EPHA4|EPHA7|ESR1|CXCR2|KDR|LAMA5|MET|MMP14|RALA|VEGFA|NRP1|LAMA1	-5.1	MyList
GO Biological Processes	19	GO:0006289	nucleotide-excision repair	19_GO:0050896 response to stimulus	-6.5	12	9	30284	56	364	8	2.2	0.77	1642|5424|5426|6117|7157|7507|10714|23411	DDB1|POLD1|POLE|RPA1|TP53|XPA|POLD3|SIRT1	-5.1	MyList
GO Biological Processes	19	GO:0050777	negative regulation of immune response	19_GO:0002376 immune system process	-6.4	5.4	7.2	30284	214	364	14	3.8	1	1281|1432|2896|3105|3440|3593|3630|3821|5292|5788|6850|9212|84868|100507436	COL3A1|MAPK14|GRN|HLA-A|IFNA2|IL12B|INS|KLRC1|PIM1|PTPRC|SYK|AURKB|HAVCR2|MICA	-5.1	MyList
GO Biological Processes	19	GO:1904377	positive regulation of protein localization to cell periphery	19_GO:0051179 localization	-6.4	9.7	8.5	30284	77	364	9	2.5	0.81	1956|1969|2042|2048|3688|5581|5584|6622|7124	EGFR|EPHA2|EPHA3|EPHB2|ITGB1|PRKCE|PRKCI|SNCA|TNF	-5.1	MyList
GO Biological Processes	19	GO:0002718	regulation of cytokine production involved in immune response	19_GO:0002376 immune system process	-6.4	7.3	7.8	30284	126	364	11	3	0.9	335|3098|3105|3440|3554|5590|6850|7124|8013|8809|23411	APOA1|HK1|HLA-A|IFNA2|IL1R1|PRKCZ|SYK|TNF|NR4A3|IL18R1|SIRT1	-5	MyList
GO Biological Processes	19	GO:0032006	regulation of TOR signaling	19_GO:0050896 response to stimulus	-6.4	6.4	7.5	30284	155	364	12	3.3	0.94	369|472|2033|2155|2932|5290|5292|6850|7428|9978|23411|79727	ARAF|ATM|EP300|F7|GSK3B|PIK3CA|PIM1|SYK|VHL|RBX1|SIRT1|LIN28A	-5	MyList
GO Biological Processes	19	GO:0038095	Fc-epsilon receptor signaling pathway	19_GO:0002376 immune system process	-6.4	20	10	30284	25	364	6	1.6	0.67	3551|5588|5599|5602|6850|8013	IKBKB|PRKCQ|MAPK8|MAPK10|SYK|NR4A3	-5	MyList
GO Biological Processes	19	GO:0042026	protein refolding	19_GO:0009987 cellular process	-6.4	20	10	30284	25	364	6	1.6	0.67	3303|3304|3309|3310|3312|3313	HSPA1A|HSPA1B|HSPA5|HSPA6|HSPA8|HSPA9	-5	MyList
GO Biological Processes	19	GO:0050803	regulation of synapse structure or activity	19_GO:0065007 biological regulation	-6.4	4.4	6.8	30284	321	364	17	4.7	1.1	387|1020|1432|1942|2043|2045|2047|2048|2049|3630|3688|4914|4915|6622|7124|8828|54583	RHOA|CDK5|MAPK14|EFNA1|EPHA4|EPHA7|EPHB1|EPHB2|EPHB3|INS|ITGB1|NTRK1|NTRK2|SNCA|TNF|NRP2|EGLN1	-5	MyList
GO Biological Processes	19	GO:0051047	positive regulation of secretion	19_GO:0051179 localization	-6.4	4.4	6.8	30284	321	364	17	4.7	1.1	135|1020|1956|2147|2243|3624|3630|3689|5478|5578|5579|5581|5587|6622|6850|8399|9971	ADORA2A|CDK5|EGFR|F2|FGA|INHBA|INS|ITGB2|PPIA|PRKCA|PRKCB|PRKCE|PRKD1|SNCA|SYK|PLA2G10|NR1H4	-5	MyList
GO Biological Processes	19	GO:0006281	DNA repair	19_GO:0050896 response to stimulus	-6.4	3.5	6.4	30284	521	364	22	6	1.2	472|545|983|1017|1022|1642|4361|5424|5426|5427|5429|5888|6117|7157|7507|8317|8451|9978|10714|23411|51347|79184	ATM|ATR|CDK1|CDK2|CDK7|DDB1|MRE11|POLD1|POLE|POLE2|POLH|RAD51|RPA1|TP53|XPA|CDC7|CUL4A|RBX1|POLD3|SIRT1|TAOK3|BRCC3	-5	MyList
GO Biological Processes	19	GO:0070141	response to UV-A	19_GO:0050896 response to stimulus	-6.3	30	12	30284	14	364	5	1.4	0.61	1956|4312|4313|4314|4318	EGFR|MMP1|MMP2|MMP3|MMP9	-5	MyList
GO Biological Processes	19	GO:0009214	cyclic nucleotide catabolic process	19_GO:0009987 cellular process	-6.3	30	12	30284	14	364	5	1.4	0.61	5141|5144|8622|8654|27115	PDE4A|PDE4D|PDE8B|PDE5A|PDE7B	-5	MyList
GO Biological Processes	19	GO:0014909	smooth muscle cell migration	19_GO:0009987 cellular process	-6.3	30	12	30284	14	364	5	1.4	0.61	780|3690|5159|5327|5328	DDR1|ITGB3|PDGFRB|PLAT|PLAU	-5	MyList
GO Biological Processes	19	GO:1903265	positive regulation of tumor necrosis factor-mediated signaling pathway	19_GO:0048518 positive regulation of biological process	-6.3	30	12	30284	14	364	5	1.4	0.61	834|3303|3304|4317|6868	CASP1|HSPA1A|HSPA1B|MMP8|ADAM17	-5	MyList
GO Biological Processes	19	GO:0055088	lipid homeostasis	19_GO:0042592 homeostatic process	-6.3	5.8	7.3	30284	186	364	13	3.6	0.97	19|31|335|1645|2167|2494|3172|3630|5424|6095|8399|9971|23411	ABCA1|ACACA|APOA1|AKR1C1|FABP4|NR5A2|HNF4A|INS|POLD1|RORA|PLA2G10|NR1H4|SIRT1	-5	MyList
GO Biological Processes	19	GO:0034330	cell junction organization	19_GO:0009987 cellular process	-6.3	3.4	6.3	30284	566	364	23	6.3	1.3	387|1020|1282|1287|2043|2047|2048|2049|2064|2316|2559|2561|2565|3690|3909|3911|3915|5578|5584|6272|6622|8829|9971	RHOA|CDK5|COL4A1|COL4A5|EPHA4|EPHB1|EPHB2|EPHB3|ERBB2|FLNA|GABRA6|GABRB2|GABRG1|ITGB3|LAMA3|LAMA5|LAMC1|PRKCA|PRKCI|SORT1|SNCA|NRP1|NR1H4	-5	MyList
GO Biological Processes	19	GO:0043535	regulation of blood vessel endothelial cell migration	19_GO:0040011 locomotion	-6.3	6.4	7.4	30284	157	364	12	3.3	0.94	387|1942|1969|3791|5340|5578|5587|6868|7124|7422|8829|23411	RHOA|EFNA1|EPHA2|KDR|PLG|PRKCA|PRKD1|ADAM17|TNF|VEGFA|NRP1|SIRT1	-5	MyList
GO Biological Processes	19	GO:0009746	response to hexose	19_GO:0050896 response to stimulus	-6.3	6.3	7.4	30284	158	364	12	3.3	0.94	1027|1277|1285|1293|1958|3172|3383|5290|5579|5894|7124|79727	CDKN1B|COL1A1|COL4A3|COL6A3|EGR1|HNF4A|ICAM1|PIK3CA|PRKCB|RAF1|TNF|LIN28A	-4.9	MyList
GO Biological Processes	19	GO:0002824	positive regulation of adaptive immune response based on somatic recombination of immune receptors built from immunoglobulin superfamily domains	19_GO:0002376 immune system process	-6.3	7	7.6	30284	130	364	11	3	0.9	2033|3105|3554|3593|5588|5590|5788|7124|8809|23476|51561	EP300|HLA-A|IL1R1|IL12B|PRKCQ|PRKCZ|PTPRC|TNF|IL18R1|BRD4|IL23A	-4.9	MyList
GO Biological Processes	19	GO:0051225	spindle assembly	19_GO:0009987 cellular process	-6.3	8	7.9	30284	104	364	10	2.7	0.86	387|1642|2316|4751|6790|6795|9212|10403|10783|22974	RHOA|DDB1|FLNA|NEK2|AURKA|AURKC|AURKB|NDC80|NEK6|TPX2	-4.9	MyList
GO Biological Processes	19	GO:0032814	regulation of natural killer cell activation	19_GO:0002376 immune system process	-6.3	14	9.3	30284	41	364	7	1.9	0.72	2214|3593|3821|26191|51561|84868|100507436	FCGR3A|IL12B|KLRC1|PTPN22|IL23A|HAVCR2|MICA	-4.9	MyList
GO Biological Processes	19	GO:1905952	regulation of lipid localization	19_GO:0051179 localization	-6.3	5.7	7.2	30284	189	364	13	3.6	0.97	19|185|335|3685|3690|4481|5444|5580|6256|6850|7124|8399|23411	ABCA1|AGTR1|APOA1|ITGAV|ITGB3|MSR1|PON1|PRKCD|RXRA|SYK|TNF|PLA2G10|SIRT1	-4.9	MyList
GO Biological Processes	19	GO:0001959	regulation of cytokine-mediated signaling pathway	19_GO:0050896 response to stimulus	-6.3	5.7	7.2	30284	189	364	13	3.6	0.97	331|335|834|841|3303|3304|3551|3554|4317|5788|6850|6868|9971	XIAP|APOA1|CASP1|CASP8|HSPA1A|HSPA1B|IKBKB|IL1R1|MMP8|PTPRC|SYK|ADAM17|NR1H4	-4.9	MyList
GO Biological Processes	19	GO:0009154	purine ribonucleotide catabolic process	19_GO:0009987 cellular process	-6.2	9.2	8.2	30284	81	364	9	2.5	0.81	226|1291|3098|3939|5141|5144|8622|8654|27115	ALDOA|COL6A1|HK1|LDHA|PDE4A|PDE4D|PDE8B|PDE5A|PDE7B	-4.9	MyList
GO Biological Processes	19	GO:1901988	negative regulation of cell cycle phase transition	19_GO:0048519 negative regulation of biological process	-6.2	4.9	6.9	30284	256	364	15	4.1	1	472|545|835|983|1017|1027|1432|3624|4193|4361|7157|9212|10403|51347|79184	ATM|ATR|CASP2|CDK1|CDK2|CDKN1B|MAPK14|INHBA|MDM2|MRE11|TP53|AURKB|NDC80|TAOK3|BRCC3	-4.9	MyList
GO Biological Processes	19	GO:2001252	positive regulation of chromosome organization	19_GO:0048518 positive regulation of biological process	-6.2	7.9	7.8	30284	105	364	10	2.7	0.86	472|545|983|1017|4361|4751|5073|5588|5594|9212	ATM|ATR|CDK1|CDK2|MRE11|NEK2|PARN|PRKCQ|MAPK1|AURKB	-4.9	MyList
GO Biological Processes	19	GO:1901654	response to ketone	19_GO:0050896 response to stimulus	-6.2	5.2	7	30284	223	364	14	3.8	1	31|1543|1545|1646|1956|2155|3624|4129|5290|5581|5587|5788|7298|8644	ACACA|CYP1A1|CYP1B1|AKR1C2|EGFR|F7|INHBA|MAOB|PIK3CA|PRKCE|PRKD1|PTPRC|TYMS|AKR1C3	-4.9	MyList
GO Biological Processes	19	GO:0062207	regulation of pattern recognition receptor signaling pathway	19_GO:0044419 biological process involved in interspecies interaction between organisms	-6.2	5.7	7.1	30284	191	364	13	3.6	0.97	329|331|2099|3303|3304|3312|3551|4057|5587|5599|9212|26191|79184	BIRC2|XIAP|ESR1|HSPA1A|HSPA1B|HSPA8|IKBKB|LTF|PRKD1|MAPK8|AURKB|PTPN22|BRCC3	-4.9	MyList
GO Biological Processes	19	GO:0002027	regulation of heart rate	19_GO:0032501 multicellular organismal process	-6.2	7.8	7.8	30284	106	364	10	2.7	0.86	148|1909|1910|3757|3784|4193|4625|4878|5144|7124	ADRA1A|EDNRA|EDNRB|KCNH2|KCNQ1|MDM2|MYH7|NPPA|PDE4D|TNF	-4.8	MyList
GO Biological Processes	19	GO:0150077	regulation of neuroinflammatory response	19_GO:0050896 response to stimulus	-6.2	14	9.2	30284	42	364	7	1.9	0.72	472|2896|4314|4317|4318|5788|7124	ATM|GRN|MMP3|MMP8|MMP9|PTPRC|TNF	-4.8	MyList
GO Biological Processes	19	GO:0070424	regulation of nucleotide-binding domain, leucine rich repeat containing receptor signaling pathway	19_GO:0044419 biological process involved in interspecies interaction between organisms	-6.2	28	11	30284	15	364	5	1.4	0.61	329|331|3303|3304|26191	BIRC2|XIAP|HSPA1A|HSPA1B|PTPN22	-4.8	MyList
GO Biological Processes	19	GO:0006753	nucleoside phosphate metabolic process	19_GO:0009987 cellular process	-6.2	3.3	6.2	30284	578	364	23	6.3	1.3	31|226|1291|1969|3098|3156|3303|3304|3312|3939|4535|4625|4830|4831|4878|5141|5144|6095|7298|8622|8654|27115|51079	ACACA|ALDOA|COL6A1|EPHA2|HK1|HMGCR|HSPA1A|HSPA1B|HSPA8|LDHA|ND1|MYH7|NME1|NME2|NPPA|PDE4A|PDE4D|RORA|TYMS|PDE8B|PDE5A|PDE7B|NDUFA13	-4.8	MyList
GO Biological Processes	19	GO:0030194	positive regulation of blood coagulation	19_GO:0032501 multicellular organismal process	-6.2	18	10	30284	27	364	6	1.6	0.67	2147|2155|5327|5328|5340|10855	F2|F7|PLAT|PLAU|PLG|HPSE	-4.8	MyList
GO Biological Processes	19	GO:1900048	positive regulation of hemostasis	19_GO:0048518 positive regulation of biological process	-6.2	18	10	30284	27	364	6	1.6	0.67	2147|2155|5327|5328|5340|10855	F2|F7|PLAT|PLAU|PLG|HPSE	-4.8	MyList
GO Biological Processes	19	GO:0097306	cellular response to alcohol	19_GO:0050896 response to stimulus	-6.2	7.8	7.7	30284	107	364	10	2.7	0.86	19|31|1545|1646|3624|4193|5581|5587|5888|8644	ABCA1|ACACA|CYP1B1|AKR1C2|INHBA|MDM2|PRKCE|PRKD1|RAD51|AKR1C3	-4.8	MyList
GO Biological Processes	19	GO:0045639	positive regulation of myeloid cell differentiation	19_GO:0002376 immune system process	-6.2	7.8	7.7	30284	107	364	10	2.7	0.86	841|1432|3303|3304|3593|3624|5196|5578|7124|51561	CASP8|MAPK14|HSPA1A|HSPA1B|IL12B|INHBA|PF4|PRKCA|TNF|IL23A	-4.8	MyList
GO Biological Processes	19	GO:0009820	alkaloid metabolic process	19_GO:0009987 cellular process	-6.2	48	14	30284	7	364	4	1.1	0.55	1544|1565|1576|1577	CYP1A2|CYP2D6|CYP3A4|CYP3A5	-4.8	MyList
GO Biological Processes	19	GO:0050729	positive regulation of inflammatory response	19_GO:0048518 positive regulation of biological process	-6.1	6.1	7.2	30284	163	364	12	3.3	0.94	185|834|2167|2896|3593|4317|5320|5733|6622|7124|23765|51561	AGTR1|CASP1|FABP4|GRN|IL12B|MMP8|PLA2G2A|PTGER3|SNCA|TNF|IL17RA|IL23A	-4.8	MyList
GO Biological Processes	19	GO:0033045	regulation of sister chromatid segregation	19_GO:0050789 regulation of biological process	-6.1	7.7	7.7	30284	108	364	10	2.7	0.86	472|605|983|3192|6595|6597|9212|10403|10783|23411	ATM|BCL7A|CDK1|HNRNPU|SMARCA2|SMARCA4|AURKB|NDC80|NEK6|SIRT1	-4.8	MyList
GO Biological Processes	19	GO:1902850	microtubule cytoskeleton organization involved in mitosis	19_GO:0009987 cellular process	-6.1	6.8	7.4	30284	135	364	11	3	0.9	387|983|2316|3688|4751|6790|6795|9212|10403|10783|22974	RHOA|CDK1|FLNA|ITGB1|NEK2|AURKA|AURKC|AURKB|NDC80|NEK6|TPX2	-4.8	MyList
GO Biological Processes	19	GO:0044703	multi-organism reproductive process	19_GO:0022414 reproductive process	-6.1	5.5	7	30284	195	364	13	3.6	0.97	412|780|824|1543|2099|3690|4012|4313|4318|4878|7026|59272|84868	STS|DDR1|CAPN2|CYP1A1|ESR1|ITGB3|LNPEP|MMP2|MMP9|NPPA|NR2F2|ACE2|HAVCR2	-4.8	MyList
GO Biological Processes	19	GO:0050954	sensory perception of mechanical stimulus	19_GO:0032501 multicellular organismal process	-6.1	5.5	7	30284	196	364	13	3.6	0.97	1027|1277|1280|1285|1291|1301|1302|3073|3074|3784|4914|7068|7124	CDKN1B|COL1A1|COL2A1|COL4A3|COL6A1|COL11A1|COL11A2|HEXA|HEXB|KCNQ1|NTRK1|THRB|TNF	-4.7	MyList
GO Biological Processes	19	GO:0034284	response to monosaccharide	19_GO:0050896 response to stimulus	-6.1	6.1	7.2	30284	165	364	12	3.3	0.94	1027|1277|1285|1293|1958|3172|3383|5290|5579|5894|7124|79727	CDKN1B|COL1A1|COL4A3|COL6A3|EGR1|HNF4A|ICAM1|PIK3CA|PRKCB|RAF1|TNF|LIN28A	-4.7	MyList
GO Biological Processes	19	GO:0043405	regulation of MAP kinase activity	19_GO:0050789 regulation of biological process	-6.1	7.6	7.7	30284	109	364	10	2.7	0.86	1991|2064|2321|4878|4916|5154|5159|7124|26191|51347	ELANE|ERBB2|FLT1|NPPA|NTRK3|PDGFA|PDGFRB|TNF|PTPN22|TAOK3	-4.7	MyList
GO Biological Processes	19	GO:0002700	regulation of production of molecular mediator of immune response	19_GO:0002376 immune system process	-6.1	5.5	7	30284	197	364	13	3.6	0.97	335|2048|3098|3105|3440|3554|5590|5788|6850|7124|8013|8809|23411	APOA1|EPHB2|HK1|HLA-A|IFNA2|IL1R1|PRKCZ|PTPRC|SYK|TNF|NR4A3|IL18R1|SIRT1	-4.7	MyList
GO Biological Processes	19	GO:0051149	positive regulation of muscle cell differentiation	19_GO:0032502 developmental process	-6.1	8.8	8	30284	85	364	9	2.5	0.81	1432|3908|3912|3915|4193|4323|5587|23411|284217	MAPK14|LAMA2|LAMB1|LAMC1|MDM2|MMP14|PRKD1|SIRT1|LAMA1	-4.7	MyList
GO Biological Processes	19	GO:0002040	sprouting angiogenesis	19_GO:0032502 developmental process	-6.1	11	8.4	30284	63	364	8	2.2	0.77	1969|2050|2321|3164|3688|3791|7422|8829	EPHA2|EPHB4|FLT1|NR4A1|ITGB1|KDR|VEGFA|NRP1	-4.7	MyList
GO Biological Processes	19	GO:0043030	regulation of macrophage activation	19_GO:0002376 immune system process	-6.1	11	8.4	30284	63	364	8	2.2	0.77	472|2896|4317|5788|6095|6622|8399|84868	ATM|GRN|MMP8|PTPRC|RORA|SNCA|PLA2G10|HAVCR2	-4.7	MyList
GO Biological Processes	19	GO:0045621	positive regulation of lymphocyte differentiation	19_GO:0002376 immune system process	-6	6.7	7.3	30284	137	364	11	3	0.9	387|2033|3593|4323|5590|5788|6595|6597|6850|23476|51561	RHOA|EP300|IL12B|MMP14|PRKCZ|PTPRC|SMARCA2|SMARCA4|SYK|BRD4|IL23A	-4.7	MyList
GO Biological Processes	19	GO:0031341	regulation of cell killing	19_GO:0050789 regulation of biological process	-6	7.6	7.6	30284	110	364	10	2.7	0.86	3105|3383|3593|3821|5599|5788|22914|51561|84868|100507436	HLA-A|ICAM1|IL12B|KLRC1|MAPK8|PTPRC|KLRK1|IL23A|HAVCR2|MICA	-4.7	MyList
GO Biological Processes	19	GO:1901796	regulation of signal transduction by p53 class mediator	19_GO:0050896 response to stimulus	-6	7.6	7.6	30284	110	364	10	2.7	0.86	472|545|1029|2033|4193|6790|7157|9212|10614|23411	ATM|ATR|CDKN2A|EP300|MDM2|AURKA|TP53|AURKB|HEXIM1|SIRT1	-4.7	MyList
GO Biological Processes	19	GO:0006260	DNA replication	19_GO:0009987 cellular process	-6	5.5	6.9	30284	198	364	13	3.6	0.97	545|983|1017|4361|5424|5426|5427|5429|5888|6117|6418|7150|10714	ATR|CDK1|CDK2|MRE11|POLD1|POLE|POLE2|POLH|RAD51|RPA1|SET|TOP1|POLD3	-4.7	MyList
GO Biological Processes	19	GO:0007292	female gamete generation	19_GO:0022414 reproductive process	-6	6	7.1	30284	167	364	12	3.3	0.94	472|1642|1909|3074|4313|5073|6790|7153|8654|9510|10403|23411	ATM|DDB1|EDNRA|HEXB|MMP2|PARN|AURKA|TOP2A|PDE5A|ADAMTS1|NDC80|SIRT1	-4.7	MyList
GO Biological Processes	19	GO:0035313	wound healing, spreading of epidermal cells	19_GO:0032502 developmental process	-6	26	11	30284	16	364	5	1.4	0.61	1289|3685|3688|3690|6868	COL5A1|ITGAV|ITGB1|ITGB3|ADAM17	-4.7	MyList
GO Biological Processes	19	GO:1900034	regulation of cellular response to heat	19_GO:0050896 response to stimulus	-6	26	11	30284	16	364	5	1.4	0.61	472|545|2033|2932|23411	ATM|ATR|EP300|GSK3B|SIRT1	-4.7	MyList
GO Biological Processes	19	GO:0033273	response to vitamin	19_GO:0050896 response to stimulus	-6	8.7	7.9	30284	86	364	9	2.5	0.81	19|1277|1543|1956|2155|4193|5292|5579|7298	ABCA1|COL1A1|CYP1A1|EGFR|F7|MDM2|PIM1|PRKCB|TYMS	-4.7	MyList
GO Biological Processes	19	GO:0035023	regulation of Rho protein signal transduction	19_GO:0050896 response to stimulus	-6	8.7	7.9	30284	86	364	9	2.5	0.81	19|335|1281|2064|3688|4233|5894|8829|11214	ABCA1|APOA1|COL3A1|ERBB2|ITGB1|MET|RAF1|NRP1|AKAP13	-4.7	MyList
GO Biological Processes	19	GO:0042632	cholesterol homeostasis	19_GO:0042592 homeostatic process	-6	7.5	7.6	30284	111	364	10	2.7	0.86	19|335|1645|2167|2494|3172|6095|8399|9971|23411	ABCA1|APOA1|AKR1C1|FABP4|NR5A2|HNF4A|RORA|PLA2G10|NR1H4|SIRT1	-4.7	MyList
GO Biological Processes	19	GO:0048771	tissue remodeling	19_GO:0032501 multicellular organismal process	-6	7.5	7.6	30284	111	364	10	2.7	0.86	1291|1543|1909|1969|2316|4193|4313|4323|5340|51561	COL6A1|CYP1A1|EDNRA|EPHA2|FLNA|MDM2|MMP2|MMP14|PLG|IL23A	-4.7	MyList
GO Biological Processes	19	GO:0046824	positive regulation of nucleocytoplasmic transport	19_GO:0051179 localization	-6	10	8.3	30284	64	364	8	2.2	0.77	983|1432|2033|2316|2932|4193|5580|5587	CDK1|MAPK14|EP300|FLNA|GSK3B|MDM2|PRKCD|PRKD1	-4.7	MyList
GO Biological Processes	19	GO:0061138	morphogenesis of a branching epithelium	19_GO:0032502 developmental process	-6	5.9	7.1	30284	168	364	12	3.3	0.94	780|1282|1909|1969|2099|3791|3911|4233|4323|7422|8829|284217	DDR1|COL4A1|EDNRA|EPHA2|ESR1|KDR|LAMA5|MET|MMP14|VEGFA|NRP1|LAMA1	-4.7	MyList
GO Biological Processes	19	GO:0045926	negative regulation of growth	19_GO:0040007 growth	-6	5	6.8	30284	233	364	14	3.8	1	1020|1027|1029|2045|2100|3172|3303|3304|3624|4633|6595|6597|7157|8829	CDK5|CDKN1B|CDKN2A|EPHA7|ESR2|HNF4A|HSPA1A|HSPA1B|INHBA|MYL2|SMARCA2|SMARCA4|TP53|NRP1	-4.7	MyList
GO Biological Processes	19	GO:0002706	regulation of lymphocyte mediated immunity	19_GO:0002376 immune system process	-6	5.4	6.9	30284	200	364	13	3.6	0.97	3105|3440|3554|3593|3821|5590|5788|7124|8809|22914|51561|84868|100507436	HLA-A|IFNA2|IL1R1|IL12B|KLRC1|PRKCZ|PTPRC|TNF|IL18R1|KLRK1|IL23A|HAVCR2|MICA	-4.7	MyList
GO Biological Processes	19	GO:0048871	multicellular organismal-level homeostasis	19_GO:0042592 homeostatic process	-6	3.1	6	30284	638	364	24	6.6	1.3	31|231|331|1280|1281|1291|1432|1958|3313|3624|3688|3784|3791|3908|3915|5052|5290|5320|5599|7067|7422|8013|8399|23411	ACACA|AKR1B1|XIAP|COL2A1|COL3A1|COL6A1|MAPK14|EGR1|HSPA9|INHBA|ITGB1|KCNQ1|KDR|LAMA2|LAMC1|PRDX1|PIK3CA|PLA2G2A|MAPK8|THRA|VEGFA|NR4A3|PLA2G10|SIRT1	-4.7	MyList
GO Biological Processes	19	GO:0055092	sterol homeostasis	19_GO:0042592 homeostatic process	-6	7.4	7.5	30284	112	364	10	2.7	0.86	19|335|1645|2167|2494|3172|6095|8399|9971|23411	ABCA1|APOA1|AKR1C1|FABP4|NR5A2|HNF4A|RORA|PLA2G10|NR1H4|SIRT1	-4.6	MyList
GO Biological Processes	19	GO:1901890	positive regulation of cell junction assembly	19_GO:0048518 positive regulation of biological process	-6	7.4	7.5	30284	112	364	10	2.7	0.86	1969|2047|2048|2049|3791|4914|4915|7422|8829|59272	EPHA2|EPHB1|EPHB2|EPHB3|KDR|NTRK1|NTRK2|VEGFA|NRP1|ACE2	-4.6	MyList
GO Biological Processes	19	GO:0019722	calcium-mediated signaling	19_GO:0050896 response to stimulus	-6	5.9	7.1	30284	169	364	12	3.3	0.94	185|1910|2214|2494|2516|3576|3577|3579|5587|6850|7124|222545	AGTR1|EDNRB|FCGR3A|NR5A2|NR5A1|CXCL8|CXCR1|CXCR2|PRKD1|SYK|TNF|GPRC6A	-4.6	MyList
GO Biological Processes	19	GO:0009261	ribonucleotide catabolic process	19_GO:0009987 cellular process	-6	8.6	7.8	30284	87	364	9	2.5	0.81	226|1291|3098|3939|5141|5144|8622|8654|27115	ALDOA|COL6A1|HK1|LDHA|PDE4A|PDE4D|PDE8B|PDE5A|PDE7B	-4.6	MyList
GO Biological Processes	19	GO:0071480	cellular response to gamma radiation	19_GO:0050896 response to stimulus	-6	17	9.6	30284	29	364	6	1.6	0.67	472|545|1958|4193|5888|7157	ATM|ATR|EGR1|MDM2|RAD51|TP53	-4.6	MyList
GO Biological Processes	19	GO:0060759	regulation of response to cytokine stimulus	19_GO:0050896 response to stimulus	-6	5.4	6.9	30284	201	364	13	3.6	0.97	331|335|834|841|3303|3304|3551|3554|4317|5788|6850|6868|9971	XIAP|APOA1|CASP1|CASP8|HSPA1A|HSPA1B|IKBKB|IL1R1|MMP8|PTPRC|SYK|ADAM17|NR1H4	-4.6	MyList
GO Biological Processes	19	GO:0098609	cell-cell adhesion	19_GO:0009987 cellular process	-6	3.3	6.1	30284	551	364	22	6	1.2	1545|1956|2243|2316|2717|3383|3672|3683|3685|3688|3689|3690|3909|3912|4627|5156|5478|5788|6464|6850|7124|7422	CYP1B1|EGFR|FGA|FLNA|GLA|ICAM1|ITGA1|ITGAL|ITGAV|ITGB1|ITGB2|ITGB3|LAMA3|LAMB1|MYH9|PDGFRA|PPIA|PTPRC|SHC1|SYK|TNF|VEGFA	-4.6	MyList
GO Biological Processes	19	GO:1903078	positive regulation of protein localization to plasma membrane	19_GO:0051179 localization	-6	10	8.2	30284	65	364	8	2.2	0.77	1956|1969|2042|2048|3688|5581|5584|7124	EGFR|EPHA2|EPHA3|EPHB2|ITGB1|PRKCE|PRKCI|TNF	-4.6	MyList
GO Biological Processes	19	GO:1990266	neutrophil migration	19_GO:0002376 immune system process	-6	10	8.2	30284	65	364	8	2.2	0.77	3576|3577|3579|3672|3689|5196|5478|6850	CXCL8|CXCR1|CXCR2|ITGA1|ITGB2|PF4|PPIA|SYK	-4.6	MyList
GO Biological Processes	19	GO:1901136	carbohydrate derivative catabolic process	19_GO:0009987 cellular process	-5.9	5.4	6.8	30284	202	364	13	3.6	0.97	226|1291|2717|3073|3074|3098|3939|5141|5144|8622|8654|10855|27115	ALDOA|COL6A1|GLA|HEXA|HEXB|HK1|LDHA|PDE4A|PDE4D|PDE8B|PDE5A|HPSE|PDE7B	-4.6	MyList
GO Biological Processes	19	GO:0050810	regulation of steroid biosynthetic process	19_GO:0050789 regulation of biological process	-5.9	8.5	7.8	30284	88	364	9	2.5	0.81	1958|2516|5594|7124|8622|8644|9971|23411|222545	EGR1|NR5A1|MAPK1|TNF|PDE8B|AKR1C3|NR1H4|SIRT1|GPRC6A	-4.6	MyList
GO Biological Processes	19	GO:1904646	cellular response to amyloid-beta	19_GO:0050896 response to stimulus	-5.9	13	8.7	30284	46	364	7	1.9	0.72	1020|2043|2048|2932|3383|6850|7124	CDK5|EPHA4|EPHB2|GSK3B|ICAM1|SYK|TNF	-4.6	MyList
GO Biological Processes	19	GO:0061383	trabecula morphogenesis	19_GO:0032502 developmental process	-5.9	13	8.7	30284	46	364	7	1.9	0.72	387|1277|4313|7046|7422|9510|54583	RHOA|COL1A1|MMP2|TGFBR1|VEGFA|ADAMTS1|EGLN1	-4.6	MyList
GO Biological Processes	19	GO:0006936	muscle contraction	19_GO:0032501 multicellular organismal process	-5.9	4.9	6.7	30284	237	364	14	3.8	1	148|226|1147|1909|1910|3757|3784|4625|4633|4634|5290|5733|7124|7170	ADRA1A|ALDOA|CHUK|EDNRA|EDNRB|KCNH2|KCNQ1|MYH7|MYL2|MYL3|PIK3CA|PTGER3|TNF|TPM3	-4.6	MyList
GO Biological Processes	19	GO:2000351	regulation of endothelial cell apoptotic process	19_GO:0050789 regulation of biological process	-5.9	10	8.1	30284	66	364	8	2.2	0.77	673|2243|3383|3690|3791|5584|7124|8644	BRAF|FGA|ICAM1|ITGB3|KDR|PRKCI|TNF|AKR1C3	-4.6	MyList
GO Biological Processes	19	GO:0090303	positive regulation of wound healing	19_GO:0048518 positive regulation of biological process	-5.9	10	8.1	30284	66	364	8	2.2	0.77	2147|2155|3688|5327|5328|5340|5581|10855	F2|F7|ITGB1|PLAT|PLAU|PLG|PRKCE|HPSE	-4.6	MyList
GO Biological Processes	19	GO:0031100	animal organ regeneration	19_GO:0032502 developmental process	-5.9	10	8.1	30284	66	364	8	2.2	0.77	890|983|1956|2155|6790|7124|7298|8013	CCNA2|CDK1|EGFR|F7|AURKA|TNF|TYMS|NR4A3	-4.6	MyList
GO Biological Processes	19	GO:0055013	cardiac muscle cell development	19_GO:0032502 developmental process	-5.9	10	8.1	30284	66	364	8	2.2	0.77	148|983|3192|4000|4633|5156|5159|7422	ADRA1A|CDK1|HNRNPU|LMNA|MYL2|PDGFRA|PDGFRB|VEGFA	-4.6	MyList
GO Biological Processes	19	GO:0033135	regulation of peptidyl-serine phosphorylation	19_GO:0050789 regulation of biological process	-5.9	10	8.1	30284	66	364	8	2.2	0.77	369|673|1956|4916|5144|5894|6622|7124	ARAF|BRAF|EGFR|NTRK3|PDE4D|RAF1|SNCA|TNF	-4.6	MyList
GO Biological Processes	19	GO:0003205	cardiac chamber development	19_GO:0032502 developmental process	-5.9	5.8	7	30284	172	364	12	3.3	0.94	1301|1909|4193|4625|4633|4634|7046|7157|8828|8829|9510|54583	COL11A1|EDNRA|MDM2|MYH7|MYL2|MYL3|TGFBR1|TP53|NRP2|NRP1|ADAMTS1|EGLN1	-4.6	MyList
GO Biological Processes	19	GO:0033555	multicellular organismal response to stress	19_GO:0032501 multicellular organismal process	-5.9	8.4	7.7	30284	89	364	9	2.5	0.81	824|1291|1803|1910|3358|4914|4929|5582|8622	CAPN2|COL6A1|DPP4|EDNRB|HTR2C|NTRK1|NR4A2|PRKCG|PDE8B	-4.6	MyList
GO Biological Processes	19	GO:0008610	lipid biosynthetic process	19_GO:0009987 cellular process	-5.9	3.2	6	30284	602	364	23	6.3	1.3	31|231|335|472|1543|1544|1551|1558|1559|1565|1571|1576|3074|3156|3624|5290|5587|6482|6916|8399|8644|23683|120227	ACACA|AKR1B1|APOA1|ATM|CYP1A1|CYP1A2|CYP3A7|CYP2C8|CYP2C9|CYP2D6|CYP2E1|CYP3A4|HEXB|HMGCR|INHBA|PIK3CA|PRKD1|ST3GAL1|TBXAS1|PLA2G10|AKR1C3|PRKD3|CYP2R1	-4.6	MyList
GO Biological Processes	19	GO:0030183	B cell differentiation	19_GO:0002376 immune system process	-5.9	7.2	7.4	30284	115	364	10	2.7	0.86	472|931|2033|3688|4914|5788|6482|6850|6868|7157	ATM|MS4A1|EP300|ITGB1|NTRK1|PTPRC|ST3GAL1|SYK|ADAM17|TP53	-4.6	MyList
GO Biological Processes	19	GO:0001818	negative regulation of cytokine production	19_GO:0048519 negative regulation of biological process	-5.9	3.8	6.2	30284	389	364	18	4.9	1.1	335|1969|1991|2048|2147|3082|3440|3593|3624|4057|5788|7124|8399|9971|9978|26191|51561|84868	APOA1|EPHA2|ELANE|EPHB2|F2|HGF|IFNA2|IL12B|INHBA|LTF|PTPRC|TNF|PLA2G10|NR1H4|RBX1|PTPN22|IL23A|HAVCR2	-4.5	MyList
GO Biological Processes	19	GO:1903050	regulation of proteolysis involved in protein catabolic process	19_GO:0050789 regulation of biological process	-5.9	4.9	6.6	30284	239	364	14	3.8	1	369|1017|1029|1942|2043|2932|3303|3304|4193|5582|6790|8517|9978|23411	ARAF|CDK2|CDKN2A|EFNA1|EPHA4|GSK3B|HSPA1A|HSPA1B|MDM2|PRKCG|AURKA|IKBKG|RBX1|SIRT1	-4.5	MyList
GO Biological Processes	19	GO:2000330	positive regulation of T-helper 17 cell lineage commitment	19_GO:0002376 immune system process	-5.9	42	13	30284	8	364	4	1.1	0.55	2033|3593|23476|51561	EP300|IL12B|BRD4|IL23A	-4.5	MyList
GO Biological Processes	19	GO:0007077	mitotic nuclear membrane disassembly	19_GO:0009987 cellular process	-5.9	42	13	30284	8	364	4	1.1	0.55	983|5578|5579|10783	CDK1|PRKCA|PRKCB|NEK6	-4.5	MyList
GO Biological Processes	19	GO:0043269	regulation of monoatomic ion transport	19_GO:0051179 localization	-5.9	3.5	6.1	30284	472	364	20	5.5	1.2	135|931|1909|2048|2147|2316|3688|3690|3754|3757|3784|4129|4318|4878|5144|5159|5581|5587|6622|51185	ADORA2A|MS4A1|EDNRA|EPHB2|F2|FLNA|ITGB1|ITGB3|KCNF1|KCNH2|KCNQ1|MAOB|MMP9|NPPA|PDE4D|PDGFRB|PRKCE|PRKD1|SNCA|CRBN	-4.5	MyList
GO Biological Processes	19	GO:0006195	purine nucleotide catabolic process	19_GO:0009987 cellular process	-5.8	8.3	7.7	30284	90	364	9	2.5	0.81	226|1291|3098|3939|5141|5144|8622|8654|27115	ALDOA|COL6A1|HK1|LDHA|PDE4A|PDE4D|PDE8B|PDE5A|PDE7B	-4.5	MyList
GO Biological Processes	19	GO:0014037	Schwann cell differentiation	19_GO:0032502 developmental process	-5.8	12	8.6	30284	47	364	7	1.9	0.72	1020|1291|2064|3908|4915|5594|5894	CDK5|COL6A1|ERBB2|LAMA2|NTRK2|MAPK1|RAF1	-4.5	MyList
GO Biological Processes	19	GO:0007565	female pregnancy	19_GO:0022414 reproductive process	-5.8	5.7	6.9	30284	174	364	12	3.3	0.94	412|780|824|2099|3690|4012|4313|4318|4878|7026|59272|84868	STS|DDR1|CAPN2|ESR1|ITGB3|LNPEP|MMP2|MMP9|NPPA|NR2F2|ACE2|HAVCR2	-4.5	MyList
GO Biological Processes	19	GO:0033138	positive regulation of peptidyl-serine phosphorylation	19_GO:0048518 positive regulation of biological process	-5.8	12	8.5	30284	48	364	7	1.9	0.72	369|673|1956|4916|5894|6622|7124	ARAF|BRAF|EGFR|NTRK3|RAF1|SNCA|TNF	-4.5	MyList
GO Biological Processes	19	GO:0070527	platelet aggregation	19_GO:0032501 multicellular organismal process	-5.8	12	8.5	30284	48	364	7	1.9	0.72	2243|2316|2717|3690|4627|5156|5478	FGA|FLNA|GLA|ITGB3|MYH9|PDGFRA|PPIA	-4.5	MyList
GO Biological Processes	19	GO:0050820	positive regulation of coagulation	19_GO:0032501 multicellular organismal process	-5.8	16	9.3	30284	31	364	6	1.6	0.67	2147|2155|5327|5328|5340|10855	F2|F7|PLAT|PLAU|PLG|HPSE	-4.5	MyList
GO Biological Processes	19	GO:0031333	negative regulation of protein-containing complex assembly	19_GO:0048519 negative regulation of biological process	-5.8	6.3	7	30284	146	364	11	3	0.9	329|2033|2932|3309|3312|5580|5590|5894|6622|7067|51185	BIRC2|EP300|GSK3B|HSPA5|HSPA8|PRKCD|PRKCZ|RAF1|SNCA|THRA|CRBN	-4.5	MyList
GO Biological Processes	19	GO:1900180	regulation of protein localization to nucleus	19_GO:0051179 localization	-5.8	6.3	7	30284	146	364	11	3	0.9	983|1029|1432|2033|2147|2316|2932|3630|4000|5580|5587	CDK1|CDKN2A|MAPK14|EP300|F2|FLNA|GSK3B|INS|LMNA|PRKCD|PRKD1	-4.5	MyList
GO Biological Processes	19	GO:0098758	response to interleukin-8	19_GO:0050896 response to stimulus	-5.8	83	16	30284	3	364	3	0.82	0.47	1958|3577|3579	EGR1|CXCR1|CXCR2	-4.5	MyList
GO Biological Processes	19	GO:0098759	cellular response to interleukin-8	19_GO:0050896 response to stimulus	-5.8	83	16	30284	3	364	3	0.82	0.47	1958|3577|3579	EGR1|CXCR1|CXCR2	-4.5	MyList
GO Biological Processes	19	GO:0007619	courtship behavior	19_GO:0022414 reproductive process	-5.8	83	16	30284	3	364	3	0.82	0.47	3074|7067|7068	HEXB|THRA|THRB	-4.5	MyList
GO Biological Processes	19	GO:0002157	positive regulation of thyroid hormone receptor signaling pathway	19_GO:0048518 positive regulation of biological process	-5.8	83	16	30284	3	364	3	0.82	0.47	6256|7067|7068	RXRA|THRA|THRB	-4.5	MyList
GO Biological Processes	19	GO:0038091	positive regulation of cell proliferation by VEGF-activated platelet derived growth factor receptor signaling pathway	19_GO:0048518 positive regulation of biological process	-5.8	83	16	30284	3	364	3	0.82	0.47	5156|5159|7422	PDGFRA|PDGFRB|VEGFA	-4.5	MyList
GO Biological Processes	19	GO:0038086	VEGF-activated platelet-derived growth factor receptor signaling pathway	19_GO:0050896 response to stimulus	-5.8	83	16	30284	3	364	3	0.82	0.47	5156|5159|7422	PDGFRA|PDGFRB|VEGFA	-4.5	MyList
GO Biological Processes	19	GO:0009822	alkaloid catabolic process	19_GO:0009987 cellular process	-5.8	83	16	30284	3	364	3	0.82	0.47	1565|1576|1577	CYP2D6|CYP3A4|CYP3A5	-4.5	MyList
GO Biological Processes	19	GO:0051917	regulation of fibrinolysis	19_GO:0048519 negative regulation of biological process	-5.7	23	10	30284	18	364	5	1.4	0.61	2147|5327|5328|5329|5340	F2|PLAT|PLAU|PLAUR|PLG	-4.4	MyList
GO Biological Processes	19	GO:0046822	regulation of nucleocytoplasmic transport	19_GO:0051179 localization	-5.7	7	7.2	30284	119	364	10	2.7	0.86	983|1020|1029|1432|2033|2316|2932|4193|5580|5587	CDK1|CDK5|CDKN2A|MAPK14|EP300|FLNA|GSK3B|MDM2|PRKCD|PRKD1	-4.4	MyList
GO Biological Processes	19	GO:0033628	regulation of cell adhesion mediated by integrin	19_GO:0050789 regulation of biological process	-5.7	12	8.4	30284	49	364	7	1.9	0.72	1545|1803|1942|1969|3690|5328|6850	CYP1B1|DPP4|EFNA1|EPHA2|ITGB3|PLAU|SYK	-4.4	MyList
GO Biological Processes	19	GO:0002444	myeloid leukocyte mediated immunity	19_GO:0002376 immune system process	-5.7	9.5	7.9	30284	70	364	8	2.2	0.77	1511|1991|2147|2212|2214|6850|6868|8013	CTSG|ELANE|F2|FCGR2A|FCGR3A|SYK|ADAM17|NR4A3	-4.4	MyList
GO Biological Processes	19	GO:0051085	chaperone cofactor-dependent protein refolding	19_GO:0009987 cellular process	-5.7	16	9.1	30284	32	364	6	1.6	0.67	3303|3304|3309|3310|3312|3313	HSPA1A|HSPA1B|HSPA5|HSPA6|HSPA8|HSPA9	-4.4	MyList
GO Biological Processes	19	GO:2001235	positive regulation of apoptotic signaling pathway	19_GO:0048518 positive regulation of biological process	-5.7	6.1	6.9	30284	149	364	11	3	0.9	135|835|3624|3932|4313|5580|5788|7046|7124|7157|23411	ADORA2A|CASP2|INHBA|LCK|MMP2|PRKCD|PTPRC|TGFBR1|TNF|TP53|SIRT1	-4.4	MyList
GO Biological Processes	19	GO:0021954	central nervous system neuron development	19_GO:0032502 developmental process	-5.7	8	7.5	30284	94	364	9	2.5	0.81	1020|2043|2047|2048|2049|4915|4929|8828|8829	CDK5|EPHA4|EPHB1|EPHB2|EPHB3|NTRK2|NR4A2|NRP2|NRP1	-4.4	MyList
GO Biological Processes	19	GO:0071897	DNA biosynthetic process	19_GO:0009987 cellular process	-5.7	8	7.5	30284	94	364	9	2.5	0.81	4361|5424|5426|5427|5429|6117|7298|10714|23411	MRE11|POLD1|POLE|POLE2|POLH|RPA1|TYMS|POLD3|SIRT1	-4.4	MyList
GO Biological Processes	19	GO:1900182	positive regulation of protein localization to nucleus	19_GO:0051179 localization	-5.7	8	7.5	30284	94	364	9	2.5	0.81	983|1029|1432|2033|2147|2316|3630|5580|5587	CDK1|CDKN2A|MAPK14|EP300|F2|FLNA|INS|PRKCD|PRKD1	-4.4	MyList
GO Biological Processes	19	GO:0009141	nucleoside triphosphate metabolic process	19_GO:0009987 cellular process	-5.7	5.1	6.6	30284	213	364	13	3.6	0.97	226|1291|3098|3303|3304|3312|3939|4535|4625|4830|4831|7298|51079	ALDOA|COL6A1|HK1|HSPA1A|HSPA1B|HSPA8|LDHA|ND1|MYH7|NME1|NME2|TYMS|NDUFA13	-4.4	MyList
GO Biological Processes	19	GO:0043406	positive regulation of MAP kinase activity	19_GO:0048518 positive regulation of biological process	-5.7	9.4	7.8	30284	71	364	8	2.2	0.77	1991|2064|2321|4916|5154|5159|7124|51347	ELANE|ERBB2|FLT1|NTRK3|PDGFA|PDGFRB|TNF|TAOK3	-4.4	MyList
GO Biological Processes	19	GO:1903317	regulation of protein maturation	19_GO:0050789 regulation of biological process	-5.7	9.4	7.8	30284	71	364	8	2.2	0.77	331|2243|4193|4323|4627|5327|5328|5329	XIAP|FGA|MDM2|MMP14|MYH9|PLAT|PLAU|PLAUR	-4.4	MyList
GO Biological Processes	19	GO:0031669	cellular response to nutrient levels	19_GO:0050896 response to stimulus	-5.6	4.7	6.4	30284	249	364	14	3.8	1	1277|2033|3309|3312|3624|4193|5292|5587|5594|5599|7157|8644|23411|84557	COL1A1|EP300|HSPA5|HSPA8|INHBA|MDM2|PIM1|PRKD1|MAPK1|MAPK8|TP53|AKR1C3|SIRT1|MAP1LC3A	-4.4	MyList
GO Biological Processes	19	GO:2000106	regulation of leukocyte apoptotic process	19_GO:0050789 regulation of biological process	-5.6	7.9	7.4	30284	95	364	9	2.5	0.81	1029|1942|3579|5588|6482|6868|7157|9212|23411	CDKN2A|EFNA1|CXCR2|PRKCQ|ST3GAL1|ADAM17|TP53|AURKB|SIRT1	-4.4	MyList
GO Biological Processes	19	GO:0051651	maintenance of location in cell	19_GO:0051179 localization	-5.6	7.9	7.4	30284	95	364	9	2.5	0.81	1020|2516|3073|3074|3098|3192|3309|6500|23411	CDK5|NR5A1|HEXA|HEXB|HK1|HNRNPU|HSPA5|SKP1|SIRT1	-4.4	MyList
GO Biological Processes	19	GO:0045582	positive regulation of T cell differentiation	19_GO:0002376 immune system process	-5.6	6.8	7.1	30284	122	364	10	2.7	0.86	387|2033|3593|5590|5788|6595|6597|6850|23476|51561	RHOA|EP300|IL12B|PRKCZ|PTPRC|SMARCA2|SMARCA4|SYK|BRD4|IL23A	-4.3	MyList
GO Biological Processes	19	GO:0031571	mitotic G1 DNA damage checkpoint signaling	19_GO:0048519 negative regulation of biological process	-5.6	15	9	30284	33	364	6	1.6	0.67	472|835|1017|1027|4193|7157	ATM|CASP2|CDK2|CDKN1B|MDM2|TP53	-4.3	MyList
GO Biological Processes	19	GO:0044819	mitotic G1/S transition checkpoint signaling	19_GO:0048519 negative regulation of biological process	-5.6	15	9	30284	33	364	6	1.6	0.67	472|835|1017|1027|4193|7157	ATM|CASP2|CDK2|CDKN1B|MDM2|TP53	-4.3	MyList
GO Biological Processes	19	GO:0090322	regulation of superoxide metabolic process	19_GO:0050789 regulation of biological process	-5.6	15	9	30284	33	364	6	1.6	0.67	1956|3689|5580|5581|6464|6850	EGFR|ITGB2|PRKCD|PRKCE|SHC1|SYK	-4.3	MyList
GO Biological Processes	19	GO:0006198	cAMP catabolic process	19_GO:0009987 cellular process	-5.6	37	12	30284	9	364	4	1.1	0.55	5141|5144|8622|27115	PDE4A|PDE4D|PDE8B|PDE7B	-4.3	MyList
GO Biological Processes	19	GO:0044597	daunorubicin metabolic process	19_GO:0009987 cellular process	-5.6	37	12	30284	9	364	4	1.1	0.55	231|1645|1646|8644	AKR1B1|AKR1C1|AKR1C2|AKR1C3	-4.3	MyList
GO Biological Processes	19	GO:0060385	axonogenesis involved in innervation	19_GO:0032502 developmental process	-5.6	37	12	30284	9	364	4	1.1	0.55	1889|1909|4914|8829	ECE1|EDNRA|NTRK1|NRP1	-4.3	MyList
GO Biological Processes	19	GO:0060452	positive regulation of cardiac muscle contraction	19_GO:0032501 multicellular organismal process	-5.6	37	12	30284	9	364	4	1.1	0.55	148|3784|4878|59272	ADRA1A|KCNQ1|NPPA|ACE2	-4.3	MyList
GO Biological Processes	19	GO:0016137	glycoside metabolic process	19_GO:0009987 cellular process	-5.6	22	10	30284	19	364	5	1.4	0.61	231|1645|1646|2717|8644	AKR1B1|AKR1C1|AKR1C2|GLA|AKR1C3	-4.3	MyList
GO Biological Processes	19	GO:0010744	positive regulation of macrophage derived foam cell differentiation	19_GO:0032502 developmental process	-5.6	22	10	30284	19	364	5	1.4	0.61	185|4481|5196|5320|8399	AGTR1|MSR1|PF4|PLA2G2A|PLA2G10	-4.3	MyList
GO Biological Processes	19	GO:0042730	fibrinolysis	19_GO:0048519 negative regulation of biological process	-5.6	22	10	30284	19	364	5	1.4	0.61	2147|2243|5327|5328|5340	F2|FGA|PLAT|PLAU|PLG	-4.3	MyList
GO Biological Processes	19	GO:0002281	macrophage activation involved in immune response	19_GO:0002376 immune system process	-5.6	22	10	30284	19	364	5	1.4	0.61	2896|5581|6850|7124|84868	GRN|PRKCE|SYK|TNF|HAVCR2	-4.3	MyList
GO Biological Processes	19	GO:0046456	icosanoid biosynthetic process	19_GO:0009987 cellular process	-5.6	11	8.2	30284	51	364	7	1.9	0.72	834|1558|1559|6850|6916|8399|8644	CASP1|CYP2C8|CYP2C9|SYK|TBXAS1|PLA2G10|AKR1C3	-4.3	MyList
GO Biological Processes	19	GO:0014911	positive regulation of smooth muscle cell migration	19_GO:0040011 locomotion	-5.6	11	8.2	30284	51	364	7	1.9	0.72	1545|3690|4193|5159|8013|8829|9510	CYP1B1|ITGB3|MDM2|PDGFRB|NR4A3|NRP1|ADAMTS1	-4.3	MyList
GO Biological Processes	19	GO:0001885	endothelial cell development	19_GO:0032502 developmental process	-5.6	11	8.2	30284	51	364	7	1.9	0.72	1909|1910|3383|4233|5144|10855|80781	EDNRA|EDNRB|ICAM1|MET|PDE4D|HPSE|COL18A1	-4.3	MyList
GO Biological Processes	19	GO:0042129	regulation of T cell proliferation	19_GO:0002376 immune system process	-5.6	5.4	6.6	30284	184	364	12	3.3	0.94	1029|2064|3105|3481|3593|5320|5588|5788|6850|8654|51561|84868	CDKN2A|ERBB2|HLA-A|IGF2|IL12B|PLA2G2A|PRKCQ|PTPRC|SYK|PDE5A|IL23A|HAVCR2	-4.3	MyList
GO Biological Processes	19	GO:0009749	response to glucose	19_GO:0050896 response to stimulus	-5.6	6	6.8	30284	153	364	11	3	0.9	1027|1277|1285|1293|1958|3172|3383|5290|5579|5894|79727	CDKN1B|COL1A1|COL4A3|COL6A3|EGR1|HNF4A|ICAM1|PIK3CA|PRKCB|RAF1|LIN28A	-4.3	MyList
GO Biological Processes	19	GO:0060415	muscle tissue morphogenesis	19_GO:0032502 developmental process	-5.6	9.1	7.7	30284	73	364	8	2.2	0.77	1281|1301|1909|4625|4633|4634|7046|54583	COL3A1|COL11A1|EDNRA|MYH7|MYL2|MYL3|TGFBR1|EGLN1	-4.3	MyList
GO Biological Processes	19	GO:0050808	synapse organization	19_GO:0009987 cellular process	-5.6	3.8	6.1	30284	368	364	17	4.7	1.1	1020|1282|1287|2043|2047|2048|2049|2064|2316|2559|2561|2565|3690|3911|6272|6622|8829	CDK5|COL4A1|COL4A5|EPHA4|EPHB1|EPHB2|EPHB3|ERBB2|FLNA|GABRA6|GABRB2|GABRG1|ITGB3|LAMA5|SORT1|SNCA|NRP1	-4.3	MyList
GO Biological Processes	19	GO:0050890	cognition	19_GO:0032501 multicellular organismal process	-5.5	4	6.1	30284	329	364	16	4.4	1.1	673|1020|1956|2033|2048|3156|3630|3688|4914|4915|5582|5590|5594|7067|7124|8622	BRAF|CDK5|EGFR|EP300|EPHB2|HMGCR|INS|ITGB1|NTRK1|NTRK2|PRKCG|PRKCZ|MAPK1|THRA|TNF|PDE8B	-4.3	MyList
GO Biological Processes	19	GO:0140352	export from cell	19_GO:0051179 localization	-5.5	3.4	5.8	30284	495	364	20	5.5	1.2	19|673|1020|1910|2214|3164|3624|3757|3784|4627|4878|4915|5581|5894|5898|6622|6850|6868|8013|10057	ABCA1|BRAF|CDK5|EDNRB|FCGR3A|NR4A1|INHBA|KCNH2|KCNQ1|MYH9|NPPA|NTRK2|PRKCE|RAF1|RALA|SNCA|SYK|ADAM17|NR4A3|ABCC5	-4.3	MyList
GO Biological Processes	19	GO:0009896	positive regulation of catabolic process	19_GO:0048518 positive regulation of biological process	-5.5	3	5.7	30284	631	364	23	6.3	1.3	472|1027|1642|2932|3303|3304|3630|3791|4193|5073|5580|5581|5587|6622|6790|7124|8451|8517|9978|23411|26986|51079|389421	ATM|CDKN1B|DDB1|GSK3B|HSPA1A|HSPA1B|INS|KDR|MDM2|PARN|PRKCD|PRKCE|PRKD1|SNCA|AURKA|TNF|CUL4A|IKBKG|RBX1|SIRT1|PABPC1|NDUFA13|LIN28B	-4.2	MyList
GO Biological Processes	19	GO:0002705	positive regulation of leukocyte mediated immunity	19_GO:0002376 immune system process	-5.5	5.9	6.8	30284	155	364	11	3	0.9	3105|3554|3593|3689|3821|5590|5788|7124|8809|22914|51561	HLA-A|IL1R1|IL12B|ITGB2|KLRC1|PRKCZ|PTPRC|TNF|IL18R1|KLRK1|IL23A	-4.2	MyList
GO Biological Processes	19	GO:0051960	regulation of nervous system development	19_GO:0032502 developmental process	-5.5	3.5	5.9	30284	454	364	19	5.2	1.2	673|1020|1956|2043|2045|2047|2048|2049|2147|3688|4914|4915|5584|7124|7157|7422|8829|9682|79727	BRAF|CDK5|EGFR|EPHA4|EPHA7|EPHB1|EPHB2|EPHB3|F2|ITGB1|NTRK1|NTRK2|PRKCI|TNF|TP53|VEGFA|NRP1|KDM4A|LIN28A	-4.2	MyList
GO Biological Processes	19	GO:0030900	forebrain development	19_GO:0032502 developmental process	-5.5	3.6	5.9	30284	412	364	18	4.9	1.1	387|886|1020|1281|1956|2044|2048|2049|2316|2932|3624|3738|3912|4915|4929|7026|8828|8829	RHOA|CCKAR|CDK5|COL3A1|EGFR|EPHA5|EPHB2|EPHB3|FLNA|GSK3B|INHBA|KCNA3|LAMB1|NTRK2|NR4A2|NR2F2|NRP2|NRP1	-4.2	MyList
GO Biological Processes	19	GO:0042542	response to hydrogen peroxide	19_GO:0050896 response to stimulus	-5.5	7.6	7.2	30284	99	364	9	2.5	0.81	824|983|1277|1545|4193|4313|5580|23411|84557	CAPN2|CDK1|COL1A1|CYP1B1|MDM2|MMP2|PRKCD|SIRT1|MAP1LC3A	-4.2	MyList
GO Biological Processes	19	GO:0007052	mitotic spindle organization	19_GO:0009987 cellular process	-5.5	7.6	7.2	30284	99	364	9	2.5	0.81	387|2316|4751|6790|6795|9212|10403|10783|22974	RHOA|FLNA|NEK2|AURKA|AURKC|AURKB|NDC80|NEK6|TPX2	-4.2	MyList
GO Biological Processes	19	GO:0051321	meiotic cell cycle	19_GO:0022414 reproductive process	-5.5	4.5	6.3	30284	257	364	14	3.8	1	472|1017|1642|1909|4361|4627|4751|5888|6117|6790|6795|7153|8900|10403	ATM|CDK2|DDB1|EDNRA|MRE11|MYH9|NEK2|RAD51|RPA1|AURKA|AURKC|TOP2A|CCNA1|NDC80	-4.2	MyList
GO Biological Processes	19	GO:2000318	positive regulation of T-helper 17 type immune response	19_GO:0002376 immune system process	-5.5	21	9.8	30284	20	364	5	1.4	0.61	2033|3593|5588|23476|51561	EP300|IL12B|PRKCQ|BRD4|IL23A	-4.2	MyList
GO Biological Processes	19	GO:0001502	cartilage condensation	19_GO:0032502 developmental process	-5.5	21	9.8	30284	20	364	5	1.4	0.61	649|1280|1301|1432|7067	BMP1|COL2A1|COL11A1|MAPK14|THRA	-4.2	MyList
GO Biological Processes	19	GO:0046629	gamma-delta T cell activation	19_GO:0002376 immune system process	-5.5	21	9.8	30284	20	364	5	1.4	0.61	3702|3821|5788|6850|100507436	ITK|KLRC1|PTPRC|SYK|MICA	-4.2	MyList
GO Biological Processes	19	GO:0150076	neuroinflammatory response	19_GO:0050896 response to stimulus	-5.5	11	8	30284	53	364	7	1.9	0.72	135|1956|2896|3688|3689|6622|7124	ADORA2A|EGFR|GRN|ITGB1|ITGB2|SNCA|TNF	-4.2	MyList
GO Biological Processes	19	GO:0034655	nucleobase-containing compound catabolic process	19_GO:0009987 cellular process	-5.5	4	6.1	30284	333	364	16	4.4	1.1	226|472|1291|3098|3303|3304|3939|5073|5141|5144|8622|8654|26986|27115|79727|389421	ALDOA|ATM|COL6A1|HK1|HSPA1A|HSPA1B|LDHA|PARN|PDE4A|PDE4D|PDE8B|PDE5A|PABPC1|PDE7B|LIN28A|LIN28B	-4.2	MyList
GO Biological Processes	19	GO:0032206	positive regulation of telomere maintenance	19_GO:0048518 positive regulation of biological process	-5.5	8.9	7.5	30284	75	364	8	2.2	0.77	472|545|4361|4751|5073|5588|5594|9212	ATM|ATR|MRE11|NEK2|PARN|PRKCQ|MAPK1|AURKB	-4.2	MyList
GO Biological Processes	19	GO:0032368	regulation of lipid transport	19_GO:0051179 localization	-5.5	5.8	6.7	30284	157	364	11	3	0.9	19|185|335|3685|3690|5444|5580|6256|6850|8399|23411	ABCA1|AGTR1|APOA1|ITGAV|ITGB3|PON1|PRKCD|RXRA|SYK|PLA2G10|SIRT1	-4.2	MyList
GO Biological Processes	19	GO:0048863	stem cell differentiation	19_GO:0032502 developmental process	-5.5	5.3	6.5	30284	189	364	12	3.3	0.94	1432|1909|1910|2099|3688|3911|5594|5788|7157|8828|8829|79727	MAPK14|EDNRA|EDNRB|ESR1|ITGB1|LAMA5|MAPK1|PTPRC|TP53|NRP2|NRP1|LIN28A	-4.2	MyList
GO Biological Processes	19	GO:0001910	regulation of leukocyte mediated cytotoxicity	19_GO:0002376 immune system process	-5.5	7.5	7.2	30284	100	364	9	2.5	0.81	3105|3383|3593|3821|5788|22914|51561|84868|100507436	HLA-A|ICAM1|IL12B|KLRC1|PTPRC|KLRK1|IL23A|HAVCR2|MICA	-4.2	MyList
GO Biological Processes	19	GO:0048167	regulation of synaptic plasticity	19_GO:0050789 regulation of biological process	-5.5	4.9	6.4	30284	223	364	13	3.6	0.97	135|673|1020|2043|2048|2932|3156|3630|4915|5582|5590|5594|6622	ADORA2A|BRAF|CDK5|EPHA4|EPHB2|GSK3B|HMGCR|INS|NTRK2|PRKCG|PRKCZ|MAPK1|SNCA	-4.2	MyList
GO Biological Processes	19	GO:0021782	glial cell development	19_GO:0032502 developmental process	-5.4	6.5	6.9	30284	128	364	10	2.7	0.86	135|1020|1291|1956|2064|2896|4915|5594|5894|7124	ADORA2A|CDK5|COL6A1|EGFR|ERBB2|GRN|NTRK2|MAPK1|RAF1|TNF	-4.2	MyList
GO Biological Processes	19	GO:0060627	regulation of vesicle-mediated transport	19_GO:0051179 localization	-5.4	3.2	5.7	30284	547	364	21	5.8	1.2	197|335|673|1020|2042|2212|2243|3685|3689|3690|4193|5579|5582|5587|5594|5788|5898|6622|6850|7422|8829	AHSG|APOA1|BRAF|CDK5|EPHA3|FCGR2A|FGA|ITGAV|ITGB2|ITGB3|MDM2|PRKCB|PRKCG|PRKD1|MAPK1|PTPRC|RALA|SNCA|SYK|VEGFA|NRP1	-4.2	MyList
GO Biological Processes	19	GO:0009205	purine ribonucleoside triphosphate metabolic process	19_GO:0009987 cellular process	-5.4	5.3	6.5	30284	190	364	12	3.3	0.94	226|1291|3098|3303|3304|3312|3939|4535|4625|4830|4831|51079	ALDOA|COL6A1|HK1|HSPA1A|HSPA1B|HSPA8|LDHA|ND1|MYH7|NME1|NME2|NDUFA13	-4.2	MyList
GO Biological Processes	19	GO:0009743	response to carbohydrate	19_GO:0050896 response to stimulus	-5.4	5.3	6.5	30284	190	364	12	3.3	0.94	1027|1277|1285|1293|1958|3172|3383|5290|5579|5894|7124|79727	CDKN1B|COL1A1|COL4A3|COL6A3|EGR1|HNF4A|ICAM1|PIK3CA|PRKCB|RAF1|TNF|LIN28A	-4.2	MyList
GO Biological Processes	19	GO:0023061	signal release	19_GO:0051179 localization	-5.4	5.3	6.5	30284	190	364	12	3.3	0.94	19|673|1020|1910|3164|3624|3784|5581|5894|6622|6850|6868	ABCA1|BRAF|CDK5|EDNRB|NR4A1|INHBA|KCNQ1|PRKCE|RAF1|SNCA|SYK|ADAM17	-4.2	MyList
GO Biological Processes	19	GO:0043401	steroid hormone receptor signaling pathway	19_GO:0050896 response to stimulus	-5.4	8.8	7.5	30284	76	364	8	2.2	0.77	387|2099|2100|5594|6256|8013|23081|55818	RHOA|ESR1|ESR2|MAPK1|RXRA|NR4A3|KDM4C|KDM3A	-4.2	MyList
GO Biological Processes	19	GO:0039531	regulation of cytoplasmic pattern recognition receptor signaling pathway	19_GO:0044419 biological process involved in interspecies interaction between organisms	-5.4	6.4	6.8	30284	129	364	10	2.7	0.86	329|331|3303|3304|3312|5587|5599|9212|26191|79184	BIRC2|XIAP|HSPA1A|HSPA1B|HSPA8|PRKD1|MAPK8|AURKB|PTPN22|BRCC3	-4.1	MyList
GO Biological Processes	19	GO:0043279	response to alkaloid	19_GO:0050896 response to stimulus	-5.4	7.3	7.1	30284	102	364	9	2.5	0.81	135|839|840|890|1020|4193|5581|5582|5888	ADORA2A|CASP6|CASP7|CCNA2|CDK5|MDM2|PRKCE|PRKCG|RAD51	-4.1	MyList
GO Biological Processes	19	GO:0048534	hematopoietic or lymphoid organ development	19_GO:0002376 immune system process	-5.4	7.3	7.1	30284	102	364	9	2.5	0.81	472|673|2049|5594|5788|5894|6868|7046|7157	ATM|BRAF|EPHB3|MAPK1|PTPRC|RAF1|ADAM17|TGFBR1|TP53	-4.1	MyList
GO Biological Processes	19	GO:0030638	polyketide metabolic process	19_GO:0009987 cellular process	-5.4	33	11	30284	10	364	4	1.1	0.55	231|1645|1646|8644	AKR1B1|AKR1C1|AKR1C2|AKR1C3	-4.1	MyList
GO Biological Processes	19	GO:0030647	aminoglycoside antibiotic metabolic process	19_GO:0009987 cellular process	-5.4	33	11	30284	10	364	4	1.1	0.55	231|1645|1646|8644	AKR1B1|AKR1C1|AKR1C2|AKR1C3	-4.1	MyList
GO Biological Processes	19	GO:0044598	doxorubicin metabolic process	19_GO:0009987 cellular process	-5.4	33	11	30284	10	364	4	1.1	0.55	231|1645|1646|8644	AKR1B1|AKR1C1|AKR1C2|AKR1C3	-4.1	MyList
GO Biological Processes	19	GO:0061299	retina vasculature morphogenesis in camera-type eye	19_GO:0032502 developmental process	-5.4	33	11	30284	10	364	4	1.1	0.55	1282|1545|8829|284217	COL4A1|CYP1B1|NRP1|LAMA1	-4.1	MyList
GO Biological Processes	19	GO:1902423	regulation of attachment of mitotic spindle microtubules to kinetochore	19_GO:0051179 localization	-5.4	33	11	30284	10	364	4	1.1	0.55	983|3192|9212|23411	CDK1|HNRNPU|AURKB|SIRT1	-4.1	MyList
GO Biological Processes	19	GO:0001553	luteinization	19_GO:0048511 rhythmic process	-5.4	33	11	30284	10	364	4	1.1	0.55	2516|3624|4313|5156	NR5A1|INHBA|MMP2|PDGFRA	-4.1	MyList
GO Biological Processes	19	GO:0031623	receptor internalization	19_GO:0051179 localization	-5.4	8.6	7.4	30284	77	364	8	2.2	0.77	3576|3577|3579|3688|3689|5898|6622|6850	CXCL8|CXCR1|CXCR2|ITGB1|ITGB2|RALA|SNCA|SYK	-4.1	MyList
GO Biological Processes	19	GO:0038094	Fc-gamma receptor signaling pathway	19_GO:0002376 immune system process	-5.4	14	8.5	30284	36	364	6	1.6	0.67	2212|2214|3932|5580|5581|6850	FCGR2A|FCGR3A|LCK|PRKCD|PRKCE|SYK	-4.1	MyList
GO Biological Processes	19	GO:0006282	regulation of DNA repair	19_GO:0050896 response to stimulus	-5.4	4.8	6.3	30284	227	364	13	3.6	0.97	545|605|1956|4361|5429|5582|5888|6502|6595|6597|8451|23411|79184	ATR|BCL7A|EGFR|MRE11|POLH|PRKCG|RAD51|SKP2|SMARCA2|SMARCA4|CUL4A|SIRT1|BRCC3	-4.1	MyList
GO Biological Processes	19	GO:0044839	cell cycle G2/M phase transition	19_GO:0009987 cellular process	-5.4	11	7.9	30284	55	364	7	1.9	0.72	890|983|1017|6502|6790|9212|10403	CCNA2|CDK1|CDK2|SKP2|AURKA|AURKB|NDC80	-4.1	MyList
GO Biological Processes	19	GO:0010332	response to gamma radiation	19_GO:0050896 response to stimulus	-5.4	11	7.9	30284	55	364	7	1.9	0.72	472|545|1958|4193|5788|5888|7157	ATM|ATR|EGR1|MDM2|PTPRC|RAD51|TP53	-4.1	MyList
GO Biological Processes	19	GO:0010883	regulation of lipid storage	19_GO:0051179 localization	-5.4	11	7.9	30284	55	364	7	1.9	0.72	19|3685|3690|4481|7124|8399|23411	ABCA1|ITGAV|ITGB3|MSR1|TNF|PLA2G10|SIRT1	-4.1	MyList
GO Biological Processes	19	GO:0007413	axonal fasciculation	19_GO:0032502 developmental process	-5.4	20	9.5	30284	21	364	5	1.4	0.61	2042|2043|2048|2049|8829	EPHA3|EPHA4|EPHB2|EPHB3|NRP1	-4.1	MyList
GO Biological Processes	19	GO:0106030	neuron projection fasciculation	19_GO:0032502 developmental process	-5.4	20	9.5	30284	21	364	5	1.4	0.61	2042|2043|2048|2049|8829	EPHA3|EPHA4|EPHB2|EPHB3|NRP1	-4.1	MyList
GO Biological Processes	19	GO:0006977	DNA damage response, signal transduction by p53 class mediator resulting in cell cycle arrest	19_GO:0048519 negative regulation of biological process	-5.4	20	9.5	30284	21	364	5	1.4	0.61	472|835|1027|4193|7157	ATM|CASP2|CDKN1B|MDM2|TP53	-4.1	MyList
GO Biological Processes	19	GO:0032930	positive regulation of superoxide anion generation	19_GO:0048518 positive regulation of biological process	-5.4	20	9.5	30284	21	364	5	1.4	0.61	1956|3689|5580|5581|6850	EGFR|ITGB2|PRKCD|PRKCE|SYK	-4.1	MyList
GO Biological Processes	19	GO:0007584	response to nutrient	19_GO:0050896 response to stimulus	-5.4	5.7	6.6	30284	161	364	11	3	0.9	19|1277|1543|1545|1956|2155|4193|5292|5579|7298|8644	ABCA1|COL1A1|CYP1A1|CYP1B1|EGFR|F7|MDM2|PIM1|PRKCB|TYMS|AKR1C3	-4.1	MyList
GO Biological Processes	19	GO:0019318	hexose metabolic process	19_GO:0009987 cellular process	-5.4	5.7	6.6	30284	161	364	11	3	0.9	226|231|1432|2542|3098|3481|3630|3784|5290|7124|7157	ALDOA|AKR1B1|MAPK14|SLC37A4|HK1|IGF2|INS|KCNQ1|PIK3CA|TNF|TP53	-4.1	MyList
GO Biological Processes	19	GO:0045471	response to ethanol	19_GO:0050896 response to stimulus	-5.4	6.4	6.8	30284	131	364	10	2.7	0.86	329|841|983|2806|4129|5579|5581|6916|7124|7298	BIRC2|CASP8|CDK1|GOT2|MAOB|PRKCB|PRKCE|TBXAS1|TNF|TYMS	-4.1	MyList
GO Biological Processes	19	GO:0050830	defense response to Gram-positive bacterium	19_GO:0044419 biological process involved in interspecies interaction between organisms	-5.4	6.4	6.8	30284	131	364	10	2.7	0.86	1511|1969|3105|4057|5320|6035|6868|7124|22914|84868	CTSG|EPHA2|HLA-A|LTF|PLA2G2A|RNASE1|ADAM17|TNF|KLRK1|HAVCR2	-4.1	MyList
GO Biological Processes	19	GO:0035270	endocrine system development	19_GO:0032502 developmental process	-5.4	6.4	6.8	30284	131	364	10	2.7	0.86	335|673|1545|1909|2516|5156|5594|5894|7046|7067	APOA1|BRAF|CYP1B1|EDNRA|NR5A1|PDGFRA|MAPK1|RAF1|TGFBR1|THRA	-4.1	MyList
GO Biological Processes	19	GO:0010827	regulation of D-glucose transmembrane transport	19_GO:0051179 localization	-5.3	8.5	7.3	30284	78	364	8	2.2	0.77	673|1432|1909|3630|5579|5584|7124|8013	BRAF|MAPK14|EDNRA|INS|PRKCB|PRKCI|TNF|NR4A3	-4.1	MyList
GO Biological Processes	19	GO:0043536	positive regulation of blood vessel endothelial cell migration	19_GO:0040011 locomotion	-5.3	8.5	7.3	30284	78	364	8	2.2	0.77	3791|5340|5578|5587|6868|7422|8829|23411	KDR|PLG|PRKCA|PRKD1|ADAM17|VEGFA|NRP1|SIRT1	-4.1	MyList
GO Biological Processes	19	GO:0001541	ovarian follicle development	19_GO:0022414 reproductive process	-5.3	10	7.8	30284	56	364	7	1.9	0.72	472|2099|3624|3791|4313|4323|7422	ATM|ESR1|INHBA|KDR|MMP2|MMP14|VEGFA	-4.1	MyList
GO Biological Processes	19	GO:0046638	positive regulation of alpha-beta T cell differentiation	19_GO:0002376 immune system process	-5.3	10	7.8	30284	56	364	7	1.9	0.72	387|2033|3593|5590|6850|23476|51561	RHOA|EP300|IL12B|PRKCZ|SYK|BRD4|IL23A	-4.1	MyList
GO Biological Processes	19	GO:0001954	positive regulation of cell-matrix adhesion	19_GO:0048518 positive regulation of biological process	-5.3	10	7.8	30284	56	364	7	1.9	0.72	2041|2932|3690|3791|5590|7422|8829	EPHA1|GSK3B|ITGB3|KDR|PRKCZ|VEGFA|NRP1	-4.1	MyList
GO Biological Processes	19	GO:0034110	regulation of homotypic cell-cell adhesion	19_GO:0050789 regulation of biological process	-5.3	13	8.4	30284	37	364	6	1.6	0.67	1511|5329|5578|5580|5588|6850	CTSG|PLAUR|PRKCA|PRKCD|PRKCQ|SYK	-4.1	MyList
GO Biological Processes	19	GO:0030099	myeloid cell differentiation	19_GO:0032502 developmental process	-5.3	4.1	6	30284	305	364	15	4.1	1	841|1432|1969|2033|2316|3313|3624|3784|4318|4627|7067|7124|7422|8399|23411	CASP8|MAPK14|EPHA2|EP300|FLNA|HSPA9|INHBA|KCNQ1|MMP9|MYH9|THRA|TNF|VEGFA|PLA2G10|SIRT1	-4	MyList
GO Biological Processes	19	GO:0002708	positive regulation of lymphocyte mediated immunity	19_GO:0002376 immune system process	-5.3	6.3	6.7	30284	133	364	10	2.7	0.86	3105|3554|3593|3821|5590|5788|7124|8809|22914|51561	HLA-A|IL1R1|IL12B|KLRC1|PRKCZ|PTPRC|TNF|IL18R1|KLRK1|IL23A	-4	MyList
GO Biological Processes	19	GO:0045834	positive regulation of lipid metabolic process	19_GO:0048518 positive regulation of biological process	-5.3	6.3	6.7	30284	133	364	10	2.7	0.86	335|824|1917|3358|3630|5580|5581|5594|7124|9971	APOA1|CAPN2|EEF1A2|HTR2C|INS|PRKCD|PRKCE|MAPK1|TNF|NR1H4	-4	MyList
GO Biological Processes	19	GO:0032642	regulation of chemokine production	19_GO:0032501 multicellular organismal process	-5.3	7.1	6.9	30284	105	364	9	2.5	0.81	1958|1969|1991|6850|6868|7124|9971|23765|84868	EGR1|EPHA2|ELANE|SYK|ADAM17|TNF|NR1H4|IL17RA|HAVCR2	-4	MyList
GO Biological Processes	19	GO:0070555	response to interleukin-1	19_GO:0050896 response to stimulus	-5.3	7.1	6.9	30284	105	364	9	2.5	0.81	1958|3551|3554|3576|4313|5578|5584|6095|6622	EGR1|IKBKB|IL1R1|CXCL8|MMP2|PRKCA|PRKCI|RORA|SNCA	-4	MyList
GO Biological Processes	19	GO:1901992	positive regulation of mitotic cell cycle phase transition	19_GO:0048518 positive regulation of biological process	-5.3	7.1	6.9	30284	105	364	9	2.5	0.81	983|1543|1956|4193|6868|8317|8451|9510|23476	CDK1|CYP1A1|EGFR|MDM2|ADAM17|CDC7|CUL4A|ADAMTS1|BRD4	-4	MyList
GO Biological Processes	19	GO:0022612	gland morphogenesis	19_GO:0032502 developmental process	-5.3	7.1	6.9	30284	105	364	9	2.5	0.81	780|1956|1969|2099|3911|4313|7124|8829|284217	DDR1|EGFR|EPHA2|ESR1|LAMA5|MMP2|TNF|NRP1|LAMA1	-4	MyList
GO Biological Processes	19	GO:0034765	regulation of monoatomic ion transmembrane transport	19_GO:0051179 localization	-5.3	3.9	5.9	30284	345	364	16	4.4	1.1	931|1909|2048|2147|2316|3688|3690|3757|3784|4318|4878|5144|5581|5587|6622|51185	MS4A1|EDNRA|EPHB2|F2|FLNA|ITGB1|ITGB3|KCNH2|KCNQ1|MMP9|NPPA|PDE4D|PRKCE|PRKD1|SNCA|CRBN	-4	MyList
GO Biological Processes	19	GO:0009199	ribonucleoside triphosphate metabolic process	19_GO:0009987 cellular process	-5.3	5.1	6.3	30284	197	364	12	3.3	0.94	226|1291|3098|3303|3304|3312|3939|4535|4625|4830|4831|51079	ALDOA|COL6A1|HK1|HSPA1A|HSPA1B|HSPA8|LDHA|ND1|MYH7|NME1|NME2|NDUFA13	-4	MyList
GO Biological Processes	19	GO:0009144	purine nucleoside triphosphate metabolic process	19_GO:0009987 cellular process	-5.3	5.1	6.3	30284	197	364	12	3.3	0.94	226|1291|3098|3303|3304|3312|3939|4535|4625|4830|4831|51079	ALDOA|COL6A1|HK1|HSPA1A|HSPA1B|HSPA8|LDHA|ND1|MYH7|NME1|NME2|NDUFA13	-4	MyList
GO Biological Processes	19	GO:0050853	B cell receptor signaling pathway	19_GO:0002376 immune system process	-5.3	10	7.7	30284	57	364	7	1.9	0.72	931|3702|3932|5579|5594|5788|6850	MS4A1|ITK|LCK|PRKCB|MAPK1|PTPRC|SYK	-4	MyList
GO Biological Processes	19	GO:0007159	leukocyte cell-cell adhesion	19_GO:0009987 cellular process	-5.3	10	7.7	30284	57	364	7	1.9	0.72	3383|3683|3688|3689|5788|6850|7124	ICAM1|ITGAL|ITGB1|ITGB2|PTPRC|SYK|TNF	-4	MyList
GO Biological Processes	19	GO:0051282	regulation of sequestering of calcium ion	19_GO:0042592 homeostatic process	-5.3	6.2	6.7	30284	134	364	10	2.7	0.86	2147|2316|3358|3690|3932|5144|5581|5587|5788|6622	F2|FLNA|HTR2C|ITGB3|LCK|PDE4D|PRKCE|PRKD1|PTPRC|SNCA	-4	MyList
GO Biological Processes	19	GO:0002698	negative regulation of immune effector process	19_GO:0002376 immune system process	-5.3	6.2	6.7	30284	134	364	10	2.7	0.86	335|2896|3105|3440|3630|3821|5788|7124|84868|100507436	APOA1|GRN|HLA-A|IFNA2|INS|KLRC1|PTPRC|TNF|HAVCR2|MICA	-4	MyList
GO Biological Processes	19	GO:1901875	positive regulation of post-translational protein modification	19_GO:0048518 positive regulation of biological process	-5.3	6.2	6.7	30284	134	364	10	2.7	0.86	329|331|1029|1958|2932|3309|6500|6502|9978|26191	BIRC2|XIAP|CDKN2A|EGR1|GSK3B|HSPA5|SKP1|SKP2|RBX1|PTPN22	-4	MyList
GO Biological Processes	19	GO:0098743	cell aggregation	19_GO:0009987 cellular process	-5.3	19	9.3	30284	22	364	5	1.4	0.61	649|1280|1301|1432|7067	BMP1|COL2A1|COL11A1|MAPK14|THRA	-4	MyList
GO Biological Processes	19	GO:0032886	regulation of microtubule-based process	19_GO:0050789 regulation of biological process	-5.3	4.3	6.1	30284	269	364	14	3.8	1	387|1027|2042|2064|2932|3192|3303|3304|4233|6622|6790|9212|22974|23411	RHOA|CDKN1B|EPHA3|ERBB2|GSK3B|HNRNPU|HSPA1A|HSPA1B|MET|SNCA|AURKA|AURKB|TPX2|SIRT1	-4	MyList
GO Biological Processes	19	GO:0045069	regulation of viral genome replication	19_GO:0016032 viral process	-5.3	8.3	7.2	30284	80	364	8	2.2	0.77	1642|2494|3576|4057|5478|7124|7153|26986	DDB1|NR5A2|CXCL8|LTF|PPIA|TNF|TOP2A|PABPC1	-4	MyList
GO Biological Processes	19	GO:0030001	metal ion transport	19_GO:0051179 localization	-5.3	2.9	5.5	30284	656	364	23	6.3	1.3	931|1017|1020|1027|1909|1910|2316|3313|3358|3685|3738|3754|3756|3757|3784|3932|4057|4878|5579|5788|9312|10057|56479	MS4A1|CDK2|CDK5|CDKN1B|EDNRA|EDNRB|FLNA|HSPA9|HTR2C|ITGAV|KCNA3|KCNF1|KCNH1|KCNH2|KCNQ1|LCK|LTF|NPPA|PRKCB|PTPRC|KCNB2|ABCC5|KCNQ5	-4	MyList
GO Biological Processes	19	GO:0032526	response to retinoic acid	19_GO:0050896 response to stimulus	-5.3	7.1	6.9	30284	106	364	9	2.5	0.81	19|472|1277|2042|2932|4313|6256|7124|51079	ABCA1|ATM|COL1A1|EPHA3|GSK3B|MMP2|RXRA|TNF|NDUFA13	-4	MyList
GO Biological Processes	19	GO:0002709	regulation of T cell mediated immunity	19_GO:0002376 immune system process	-5.3	7.1	6.9	30284	106	364	9	2.5	0.81	3105|3440|3554|3593|3821|5590|5788|8809|51561	HLA-A|IFNA2|IL1R1|IL12B|KLRC1|PRKCZ|PTPRC|IL18R1|IL23A	-4	MyList
GO Biological Processes	19	GO:0110020	regulation of actomyosin structure organization	19_GO:0050789 regulation of biological process	-5.3	7.1	6.9	30284	106	364	9	2.5	0.81	335|387|673|2041|4233|5587|7046|8829|11214	APOA1|RHOA|BRAF|EPHA1|MET|PRKD1|TGFBR1|NRP1|AKAP13	-4	MyList
GO Biological Processes	19	GO:0043516	regulation of DNA damage response, signal transduction by p53 class mediator	19_GO:0050896 response to stimulus	-5.2	13	8.3	30284	38	364	6	1.6	0.67	472|545|1029|4193|7157|23411	ATM|ATR|CDKN2A|MDM2|TP53|SIRT1	-4	MyList
GO Biological Processes	19	GO:0007204	positive regulation of cytosolic calcium ion concentration	19_GO:0065007 biological regulation	-5.2	5.5	6.4	30284	166	364	11	3	0.9	147|148|185|887|1909|1910|2099|3577|3579|3685|5733	ADRA1B|ADRA1A|AGTR1|CCKBR|EDNRA|EDNRB|ESR1|CXCR1|CXCR2|ITGAV|PTGER3	-4	MyList
GO Biological Processes	19	GO:0070507	regulation of microtubule cytoskeleton organization	19_GO:0050789 regulation of biological process	-5.2	5.5	6.4	30284	166	364	11	3	0.9	387|1027|2042|2932|3192|3303|3304|4233|6622|9212|22974	RHOA|CDKN1B|EPHA3|GSK3B|HNRNPU|HSPA1A|HSPA1B|MET|SNCA|AURKB|TPX2	-4	MyList
GO Biological Processes	19	GO:1901222	regulation of non-canonical NF-kappaB signal transduction	19_GO:0050896 response to stimulus	-5.2	7	6.9	30284	107	364	9	2.5	0.81	329|387|3593|5052|7124|8809|26191|51561|84868	BIRC2|RHOA|IL12B|PRDX1|TNF|IL18R1|PTPN22|IL23A|HAVCR2	-4	MyList
GO Biological Processes	19	GO:0072523	purine-containing compound catabolic process	19_GO:0009987 cellular process	-5.2	7	6.9	30284	107	364	9	2.5	0.81	226|1291|3098|3939|5141|5144|8622|8654|27115	ALDOA|COL6A1|HK1|LDHA|PDE4A|PDE4D|PDE8B|PDE5A|PDE7B	-4	MyList
GO Biological Processes	19	GO:0048644	muscle organ morphogenesis	19_GO:0032502 developmental process	-5.2	8.2	7.2	30284	81	364	8	2.2	0.77	1281|1301|1909|4625|4633|4634|7046|54583	COL3A1|COL11A1|EDNRA|MYH7|MYL2|MYL3|TGFBR1|EGLN1	-4	MyList
GO Biological Processes	19	GO:0051147	regulation of muscle cell differentiation	19_GO:0032502 developmental process	-5.2	5.5	6.4	30284	167	364	11	3	0.9	1432|3481|3908|3912|3915|4193|4323|4904|5587|23411|284217	MAPK14|IGF2|LAMA2|LAMB1|LAMC1|MDM2|MMP14|YBX1|PRKD1|SIRT1|LAMA1	-4	MyList
GO Biological Processes	19	GO:0050868	negative regulation of T cell activation	19_GO:0002376 immune system process	-5.2	6.1	6.6	30284	136	364	10	2.7	0.86	135|1029|1511|1845|2064|3440|5320|8654|26191|84868	ADORA2A|CDKN2A|CTSG|DUSP3|ERBB2|IFNA2|PLA2G2A|PDE5A|PTPN22|HAVCR2	-4	MyList
GO Biological Processes	19	GO:0071492	cellular response to UV-A	19_GO:0050896 response to stimulus	-5.2	30	11	30284	11	364	4	1.1	0.55	4312|4313|4314|4318	MMP1|MMP2|MMP3|MMP9	-4	MyList
GO Biological Processes	19	GO:0110011	regulation of basement membrane organization	19_GO:0050789 regulation of biological process	-5.2	30	11	30284	11	364	4	1.1	0.55	3908|3912|3915|284217	LAMA2|LAMB1|LAMC1|LAMA1	-4	MyList
GO Biological Processes	19	GO:0070665	positive regulation of leukocyte proliferation	19_GO:0048518 positive regulation of biological process	-5.2	5.4	6.4	30284	168	364	11	3	0.9	2048|2214|3105|3481|3593|5588|5594|5788|6850|51561|84868	EPHB2|FCGR3A|HLA-A|IGF2|IL12B|PRKCQ|MAPK1|PTPRC|SYK|IL23A|HAVCR2	-3.9	MyList
GO Biological Processes	19	GO:0051983	regulation of chromosome segregation	19_GO:0050789 regulation of biological process	-5.2	6.1	6.6	30284	137	364	10	2.7	0.86	472|605|983|3192|6595|6597|9212|10403|10783|23411	ATM|BCL7A|CDK1|HNRNPU|SMARCA2|SMARCA4|AURKB|NDC80|NEK6|SIRT1	-3.9	MyList
GO Biological Processes	19	GO:1990138	neuron projection extension	19_GO:0040007 growth	-5.2	8.1	7.1	30284	82	364	8	2.2	0.77	780|1020|1909|3688|5590|6790|8828|8829	DDR1|CDK5|EDNRA|ITGB1|PRKCZ|AURKA|NRP2|NRP1	-3.9	MyList
GO Biological Processes	19	GO:0140448	signaling receptor ligand precursor processing	19_GO:0009987 cellular process	-5.2	13	8.1	30284	39	364	6	1.6	0.67	834|1511|1803|1889|2028|59272	CASP1|CTSG|DPP4|ECE1|ENPEP|ACE2	-3.9	MyList
GO Biological Processes	19	GO:2000316	regulation of T-helper 17 type immune response	19_GO:0002376 immune system process	-5.2	13	8.1	30284	39	364	6	1.6	0.67	2033|2048|3593|5588|23476|51561	EP300|EPHB2|IL12B|PRKCQ|BRD4|IL23A	-3.9	MyList
GO Biological Processes	19	GO:0046394	carboxylic acid biosynthetic process	19_GO:0009987 cellular process	-5.2	4.3	6	30284	274	364	14	3.8	1	31|834|1543|1544|1558|1559|1565|1571|1576|2806|6850|6916|8399|8644	ACACA|CASP1|CYP1A1|CYP1A2|CYP2C8|CYP2C9|CYP2D6|CYP2E1|CYP3A4|GOT2|SYK|TBXAS1|PLA2G10|AKR1C3	-3.9	MyList
GO Biological Processes	19	GO:0032409	regulation of transporter activity	19_GO:0065007 biological regulation	-5.2	4.9	6.2	30284	202	364	12	3.3	0.94	1909|2048|3630|3688|3784|4318|4878|5292|5580|6256|6622|59272	EDNRA|EPHB2|INS|ITGB1|KCNQ1|MMP9|NPPA|PIM1|PRKCD|RXRA|SNCA|ACE2	-3.9	MyList
GO Biological Processes	19	GO:0018894	dibenzo-p-dioxin metabolic process	19_GO:0009987 cellular process	-5.2	62	14	30284	4	364	3	0.82	0.47	1543|1544|5579	CYP1A1|CYP1A2|PRKCB	-3.9	MyList
GO Biological Processes	19	GO:0009753	response to jasmonic acid	19_GO:0050896 response to stimulus	-5.2	62	14	30284	4	364	3	0.82	0.47	1645|1646|8644	AKR1C1|AKR1C2|AKR1C3	-3.9	MyList
GO Biological Processes	19	GO:0071395	cellular response to jasmonic acid stimulus	19_GO:0050896 response to stimulus	-5.2	62	14	30284	4	364	3	0.82	0.47	1645|1646|8644	AKR1C1|AKR1C2|AKR1C3	-3.9	MyList
GO Biological Processes	19	GO:1990858	cellular response to lectin	19_GO:0050896 response to stimulus	-5.2	18	9	30284	23	364	5	1.4	0.61	2033|3551|3821|6850|22914	EP300|IKBKB|KLRC1|SYK|KLRK1	-3.9	MyList
GO Biological Processes	19	GO:0051988	regulation of attachment of spindle microtubules to kinetochore	19_GO:0051179 localization	-5.2	18	9	30284	23	364	5	1.4	0.61	983|3192|4751|9212|23411	CDK1|HNRNPU|NEK2|AURKB|SIRT1	-3.9	MyList
GO Biological Processes	19	GO:1990840	response to lectin	19_GO:0050896 response to stimulus	-5.2	18	9	30284	23	364	5	1.4	0.61	2033|3551|3821|6850|22914	EP300|IKBKB|KLRC1|SYK|KLRK1	-3.9	MyList
GO Biological Processes	19	GO:0071875	adrenergic receptor signaling pathway	19_GO:0050896 response to stimulus	-5.2	18	9	30284	23	364	5	1.4	0.61	147|148|3784|5144|11214	ADRA1B|ADRA1A|KCNQ1|PDE4D|AKAP13	-3.9	MyList
GO Biological Processes	19	GO:0046058	cAMP metabolic process	19_GO:0009987 cellular process	-5.2	18	9	30284	23	364	5	1.4	0.61	1969|5141|5144|8622|27115	EPHA2|PDE4A|PDE4D|PDE8B|PDE7B	-3.9	MyList
GO Biological Processes	19	GO:0032928	regulation of superoxide anion generation	19_GO:0050789 regulation of biological process	-5.2	18	9	30284	23	364	5	1.4	0.61	1956|3689|5580|5581|6850	EGFR|ITGB2|PRKCD|PRKCE|SYK	-3.9	MyList
GO Biological Processes	19	GO:0002223	stimulatory C-type lectin receptor signaling pathway	19_GO:0044419 biological process involved in interspecies interaction between organisms	-5.2	18	9	30284	23	364	5	1.4	0.61	2033|3551|3821|6850|22914	EP300|IKBKB|KLRC1|SYK|KLRK1	-3.9	MyList
GO Biological Processes	19	GO:0007051	spindle organization	19_GO:0009987 cellular process	-5.2	5.4	6.3	30284	169	364	11	3	0.9	387|1642|2316|4627|4751|6790|6795|9212|10403|10783|22974	RHOA|DDB1|FLNA|MYH9|NEK2|AURKA|AURKC|AURKB|NDC80|NEK6|TPX2	-3.9	MyList
GO Biological Processes	19	GO:0014823	response to activity	19_GO:0050896 response to stimulus	-5.1	8	7.1	30284	83	364	8	2.2	0.77	983|1284|1291|3688|3690|4313|5290|7124	CDK1|COL4A2|COL6A1|ITGB1|ITGB3|MMP2|PIK3CA|TNF	-3.9	MyList
GO Biological Processes	19	GO:0070542	response to fatty acid	19_GO:0050896 response to stimulus	-5.1	9.7	7.4	30284	60	364	7	1.9	0.72	1645|1646|5290|5580|6916|8644|9971	AKR1C1|AKR1C2|PIK3CA|PRKCD|TBXAS1|AKR1C3|NR1H4	-3.9	MyList
GO Biological Processes	19	GO:0032835	glomerulus development	19_GO:0032502 developmental process	-5.1	9.7	7.4	30284	60	364	7	1.9	0.72	1285|1909|1910|1958|2028|5156|5159	COL4A3|EDNRA|EDNRB|EGR1|ENPEP|PDGFRA|PDGFRB	-3.9	MyList
GO Biological Processes	19	GO:0055008	cardiac muscle tissue morphogenesis	19_GO:0032502 developmental process	-5.1	9.7	7.4	30284	60	364	7	1.9	0.72	1301|1909|4625|4633|4634|7046|54583	COL11A1|EDNRA|MYH7|MYL2|MYL3|TGFBR1|EGLN1	-3.9	MyList
GO Biological Processes	19	GO:0016053	organic acid biosynthetic process	19_GO:0009987 cellular process	-5.1	4.2	5.9	30284	277	364	14	3.8	1	31|834|1543|1544|1558|1559|1565|1571|1576|2806|6850|6916|8399|8644	ACACA|CASP1|CYP1A1|CYP1A2|CYP2C8|CYP2C9|CYP2D6|CYP2E1|CYP3A4|GOT2|SYK|TBXAS1|PLA2G10|AKR1C3	-3.9	MyList
GO Biological Processes	19	GO:0072330	monocarboxylic acid biosynthetic process	19_GO:0009987 cellular process	-5.1	5.4	6.3	30284	171	364	11	3	0.9	31|1543|1544|1558|1559|1565|1571|1576|6916|8399|8644	ACACA|CYP1A1|CYP1A2|CYP2C8|CYP2C9|CYP2D6|CYP2E1|CYP3A4|TBXAS1|PLA2G10|AKR1C3	-3.9	MyList
GO Biological Processes	19	GO:0006898	receptor-mediated endocytosis	19_GO:0051179 localization	-5.1	5.4	6.3	30284	171	364	11	3	0.9	1803|3576|3577|3579|3688|3689|4481|5898|6622|6850|59272	DPP4|CXCL8|CXCR1|CXCR2|ITGB1|ITGB2|MSR1|RALA|SNCA|SYK|ACE2	-3.9	MyList
GO Biological Processes	19	GO:0043409	negative regulation of MAPK cascade	19_GO:0048519 negative regulation of biological process	-5.1	5.4	6.3	30284	171	364	11	3	0.9	1845|1942|2043|2048|4878|5478|5580|5788|26191|51347|59272	DUSP3|EFNA1|EPHA4|EPHB2|NPPA|PPIA|PRKCD|PTPRC|PTPN22|TAOK3|ACE2	-3.9	MyList
GO Biological Processes	19	GO:0061900	glial cell activation	19_GO:0032501 multicellular organismal process	-5.1	12	8	30284	40	364	6	1.6	0.67	135|1956|2896|3689|6622|7124	ADORA2A|EGFR|GRN|ITGB2|SNCA|TNF	-3.9	MyList
GO Biological Processes	19	GO:0006693	prostaglandin metabolic process	19_GO:0009987 cellular process	-5.1	12	8	30284	40	364	6	1.6	0.67	231|1645|1646|6916|8399|8644	AKR1B1|AKR1C1|AKR1C2|TBXAS1|PLA2G10|AKR1C3	-3.9	MyList
GO Biological Processes	19	GO:0048144	fibroblast proliferation	19_GO:0009987 cellular process	-5.1	12	8	30284	40	364	6	1.6	0.67	983|1163|1281|2099|5052|7157	CDK1|CKS1B|COL3A1|ESR1|PRDX1|TP53	-3.9	MyList
GO Biological Processes	19	GO:0048589	developmental growth	19_GO:0040007 growth	-5.1	3.4	5.6	30284	441	364	18	4.9	1.1	148|472|780|1020|1281|1291|1909|2033|2099|3688|4322|5590|5660|6790|7157|7298|8828|8829	ADRA1A|ATM|DDR1|CDK5|COL3A1|COL6A1|EDNRA|EP300|ESR1|ITGB1|MMP13|PRKCZ|PSAP|AURKA|TP53|TYMS|NRP2|NRP1	-3.9	MyList
GO Biological Processes	19	GO:0040007	growth	19_GO:0040007 growth	-5.1	3.4	5.6	30284	441	364	18	4.9	1.1	148|472|780|1020|1281|1291|1909|2033|2099|3688|4322|5590|5660|6790|7157|7298|8828|8829	ADRA1A|ATM|DDR1|CDK5|COL3A1|COL6A1|EDNRA|EP300|ESR1|ITGB1|MMP13|PRKCZ|PSAP|AURKA|TP53|TYMS|NRP2|NRP1	-3.9	MyList
GO Biological Processes	19	GO:2000241	regulation of reproductive process	19_GO:0022414 reproductive process	-5.1	4.9	6.1	30284	205	364	12	3.3	0.94	1027|1642|1910|2099|2516|3624|4627|5327|6790|7422|8399|8654	CDKN1B|DDB1|EDNRB|ESR1|NR5A1|INHBA|MYH9|PLAT|AURKA|VEGFA|PLA2G10|PDE5A	-3.9	MyList
GO Biological Processes	19	GO:2000058	regulation of ubiquitin-dependent protein catabolic process	19_GO:0050789 regulation of biological process	-5.1	5.3	6.3	30284	172	364	11	3	0.9	369|1017|1029|2932|3303|3304|4193|6790|8517|9978|23411	ARAF|CDK2|CDKN2A|GSK3B|HSPA1A|HSPA1B|MDM2|AURKA|IKBKG|RBX1|SIRT1	-3.9	MyList
GO Biological Processes	19	GO:0002702	positive regulation of production of molecular mediator of immune response	19_GO:0002376 immune system process	-5.1	5.9	6.4	30284	141	364	10	2.7	0.86	2048|3098|3105|3554|5590|5788|6850|8013|8809|23411	EPHB2|HK1|HLA-A|IL1R1|PRKCZ|PTPRC|SYK|NR4A3|IL18R1|SIRT1	-3.8	MyList
GO Biological Processes	19	GO:0032233	positive regulation of actin filament bundle assembly	19_GO:0048518 positive regulation of biological process	-5.1	9.5	7.4	30284	61	364	7	1.9	0.72	335|387|673|2041|2316|7046|8829	APOA1|RHOA|BRAF|EPHA1|FLNA|TGFBR1|NRP1	-3.8	MyList
GO Biological Processes	19	GO:0061440	kidney vasculature development	19_GO:0032502 developmental process	-5.1	17	8.8	30284	24	364	5	1.4	0.61	1909|1958|5156|5159|8829	EDNRA|EGR1|PDGFRA|PDGFRB|NRP1	-3.8	MyList
GO Biological Processes	19	GO:0061437	renal system vasculature development	19_GO:0032502 developmental process	-5.1	17	8.8	30284	24	364	5	1.4	0.61	1909|1958|5156|5159|8829	EDNRA|EGR1|PDGFRA|PDGFRB|NRP1	-3.8	MyList
GO Biological Processes	19	GO:0046628	positive regulation of insulin receptor signaling pathway	19_GO:0048518 positive regulation of biological process	-5.1	17	8.8	30284	24	364	5	1.4	0.61	3481|3630|5590|9971|23411	IGF2|INS|PRKCZ|NR1H4|SIRT1	-3.8	MyList
GO Biological Processes	19	GO:0055001	muscle cell development	19_GO:0032502 developmental process	-5.1	5.3	6.2	30284	173	364	11	3	0.9	148|983|1291|1909|3192|3688|4000|4633|5156|5159|7422	ADRA1A|CDK1|COL6A1|EDNRA|HNRNPU|ITGB1|LMNA|MYL2|PDGFRA|PDGFRB|VEGFA	-3.8	MyList
GO Biological Processes	19	GO:0002720	positive regulation of cytokine production involved in immune response	19_GO:0002376 immune system process	-5.1	7.8	7	30284	85	364	8	2.2	0.77	3098|3105|3554|5590|6850|8013|8809|23411	HK1|HLA-A|IL1R1|PRKCZ|SYK|NR4A3|IL18R1|SIRT1	-3.8	MyList
GO Biological Processes	19	GO:0007422	peripheral nervous system development	19_GO:0032502 developmental process	-5.1	7.8	7	30284	85	364	8	2.2	0.77	1020|1291|1910|2064|3908|4915|5594|5894	CDK5|COL6A1|EDNRB|ERBB2|LAMA2|NTRK2|MAPK1|RAF1	-3.8	MyList
GO Biological Processes	19	GO:0051346	negative regulation of hydrolase activity	19_GO:0065007 biological regulation	-5	5.9	6.4	30284	142	364	10	2.7	0.86	331|3001|4057|4318|5329|5894|6272|7422|22914|54583	XIAP|GZMA|LTF|MMP9|PLAUR|RAF1|SORT1|VEGFA|KLRK1|EGLN1	-3.8	MyList
GO Biological Processes	19	GO:0042307	positive regulation of protein import into nucleus	19_GO:0051179 localization	-5	12	7.9	30284	41	364	6	1.6	0.67	983|1432|2033|2316|5580|5587	CDK1|MAPK14|EP300|FLNA|PRKCD|PRKD1	-3.8	MyList
GO Biological Processes	19	GO:0006692	prostanoid metabolic process	19_GO:0009987 cellular process	-5	12	7.9	30284	41	364	6	1.6	0.67	231|1645|1646|6916|8399|8644	AKR1B1|AKR1C1|AKR1C2|TBXAS1|PLA2G10|AKR1C3	-3.8	MyList
GO Biological Processes	19	GO:0007611	learning or memory	19_GO:0032501 multicellular organismal process	-5	4.1	5.8	30284	282	364	14	3.8	1	673|1020|1956|2033|2048|3156|3688|4914|4915|5582|5590|5594|7067|8622	BRAF|CDK5|EGFR|EP300|EPHB2|HMGCR|ITGB1|NTRK1|NTRK2|PRKCG|PRKCZ|MAPK1|THRA|PDE8B	-3.8	MyList
GO Biological Processes	19	GO:0061430	bone trabecula morphogenesis	19_GO:0032502 developmental process	-5	28	10	30284	12	364	4	1.1	0.55	387|1277|4313|7422	RHOA|COL1A1|MMP2|VEGFA	-3.8	MyList
GO Biological Processes	19	GO:2000321	positive regulation of T-helper 17 cell differentiation	19_GO:0002376 immune system process	-5	28	10	30284	12	364	4	1.1	0.55	2033|3593|23476|51561	EP300|IL12B|BRD4|IL23A	-3.8	MyList
GO Biological Processes	19	GO:0032817	regulation of natural killer cell proliferation	19_GO:0002376 immune system process	-5	28	10	30284	12	364	4	1.1	0.55	2214|3593|26191|51561	FCGR3A|IL12B|PTPN22|IL23A	-3.8	MyList
GO Biological Processes	19	GO:0009166	nucleotide catabolic process	19_GO:0009987 cellular process	-5	6.6	6.6	30284	113	364	9	2.5	0.81	226|1291|3098|3939|5141|5144|8622|8654|27115	ALDOA|COL6A1|HK1|LDHA|PDE4A|PDE4D|PDE8B|PDE5A|PDE7B	-3.8	MyList
GO Biological Processes	19	GO:0090277	positive regulation of peptide hormone secretion	19_GO:0051179 localization	-5	6.6	6.6	30284	113	364	9	2.5	0.81	1956|2147|2243|3630|5578|5579|5581|5587|9971	EGFR|F2|FGA|INS|PRKCA|PRKCB|PRKCE|PRKD1|NR1H4	-3.8	MyList
GO Biological Processes	19	GO:0034248	regulation of amide metabolic process	19_GO:0050789 regulation of biological process	-5	7.7	6.9	30284	86	364	8	2.2	0.77	1942|2043|4915|5580|6622|7124|7157|9971	EFNA1|EPHA4|NTRK2|PRKCD|SNCA|TNF|TP53|NR1H4	-3.8	MyList
GO Biological Processes	19	GO:0048762	mesenchymal cell differentiation	19_GO:0032502 developmental process	-5	5.2	6.2	30284	175	364	11	3	0.9	1909|1910|1942|2316|2932|3082|3911|5594|7046|8828|8829	EDNRA|EDNRB|EFNA1|FLNA|GSK3B|HGF|LAMA5|MAPK1|TGFBR1|NRP2|NRP1	-3.8	MyList
GO Biological Processes	19	GO:0051216	cartilage development	19_GO:0032502 developmental process	-5	5.2	6.2	30284	175	364	11	3	0.9	649|1277|1280|1281|1291|1301|1302|1432|4322|7067|7298	BMP1|COL1A1|COL2A1|COL3A1|COL6A1|COL11A1|COL11A2|MAPK14|MMP13|THRA|TYMS	-3.8	MyList
GO Biological Processes	19	GO:0090596	sensory organ morphogenesis	19_GO:0032502 developmental process	-5	4.1	5.8	30284	283	364	14	3.8	1	1280|1289|1301|1909|1969|2047|2048|3784|3791|4915|5584|5594|7068|7422	COL2A1|COL5A1|COL11A1|EDNRA|EPHA2|EPHB1|EPHB2|KCNQ1|KDR|NTRK2|PRKCI|MAPK1|THRB|VEGFA	-3.8	MyList
GO Biological Processes	19	GO:0046651	lymphocyte proliferation	19_GO:0002376 immune system process	-5	6.6	6.6	30284	114	364	9	2.5	0.81	931|2064|3593|5580|5588|5788|7157|8654|51561	MS4A1|ERBB2|IL12B|PRKCD|PRKCQ|PTPRC|TP53|PDE5A|IL23A	-3.8	MyList
GO Biological Processes	19	GO:0055002	striated muscle cell development	19_GO:0032502 developmental process	-5	5.8	6.3	30284	144	364	10	2.7	0.86	148|983|1291|3192|3688|4000|4633|5156|5159|7422	ADRA1A|CDK1|COL6A1|HNRNPU|ITGB1|LMNA|MYL2|PDGFRA|PDGFRB|VEGFA	-3.8	MyList
GO Biological Processes	19	GO:0099024	plasma membrane invagination	19_GO:0009987 cellular process	-5	12	7.8	30284	42	364	6	1.6	0.67	19|387|3689|4481|4627|9212	ABCA1|RHOA|ITGB2|MSR1|MYH9|AURKB	-3.8	MyList
GO Biological Processes	19	GO:0014044	Schwann cell development	19_GO:0032502 developmental process	-5	12	7.8	30284	42	364	6	1.6	0.67	1020|1291|2064|4915|5594|5894	CDK5|COL6A1|ERBB2|NTRK2|MAPK1|RAF1	-3.8	MyList
GO Biological Processes	19	GO:0090109	regulation of cell-substrate junction assembly	19_GO:0050789 regulation of biological process	-5	9.2	7.2	30284	63	364	7	1.9	0.72	387|1845|2042|3791|4323|7422|8829	RHOA|DUSP3|EPHA3|KDR|MMP14|VEGFA|NRP1	-3.8	MyList
GO Biological Processes	19	GO:0006518	peptide metabolic process	19_GO:0009987 cellular process	-5	9.2	7.2	30284	63	364	7	1.9	0.72	290|1889|1991|2028|4012|9520|11093	ANPEP|ECE1|ELANE|ENPEP|LNPEP|NPEPPS|ADAMTS13	-3.8	MyList
GO Biological Processes	19	GO:0051893	regulation of focal adhesion assembly	19_GO:0050789 regulation of biological process	-5	9.2	7.2	30284	63	364	7	1.9	0.72	387|1845|2042|3791|4323|7422|8829	RHOA|DUSP3|EPHA3|KDR|MMP14|VEGFA|NRP1	-3.8	MyList
GO Biological Processes	19	GO:0090335	regulation of brown fat cell differentiation	19_GO:0032502 developmental process	-5	17	8.6	30284	25	364	5	1.4	0.61	1432|3192|3630|5292|23411	MAPK14|HNRNPU|INS|PIM1|SIRT1	-3.8	MyList
GO Biological Processes	19	GO:0060343	trabecula formation	19_GO:0032502 developmental process	-5	17	8.6	30284	25	364	5	1.4	0.61	1277|4313|7422|9510|54583	COL1A1|MMP2|VEGFA|ADAMTS1|EGLN1	-3.8	MyList
GO Biological Processes	19	GO:0071674	mononuclear cell migration	19_GO:0002376 immune system process	-5	6.5	6.5	30284	115	364	9	2.5	0.81	1511|1910|2321|3383|3577|3579|3683|4313|5196	CTSG|EDNRB|FLT1|ICAM1|CXCR1|CXCR2|ITGAL|MMP2|PF4	-3.8	MyList
GO Biological Processes	19	GO:0002793	positive regulation of peptide secretion	19_GO:0051179 localization	-5	6.5	6.5	30284	115	364	9	2.5	0.81	1956|2147|2243|3630|5578|5579|5581|5587|9971	EGFR|F2|FGA|INS|PRKCA|PRKCB|PRKCE|PRKD1|NR1H4	-3.8	MyList
GO Biological Processes	19	GO:0001764	neuron migration	19_GO:0032502 developmental process	-5	5.7	6.3	30284	145	364	10	2.7	0.86	387|886|1020|1281|4915|4929|7026|7422|8828|8829	RHOA|CCKAR|CDK5|COL3A1|NTRK2|NR4A2|NR2F2|VEGFA|NRP2|NRP1	-3.8	MyList
GO Biological Processes	19	GO:0046887	positive regulation of hormone secretion	19_GO:0051179 localization	-4.9	5.7	6.3	30284	146	364	10	2.7	0.86	1956|2147|2243|3624|3630|5578|5579|5581|5587|9971	EGFR|F2|FGA|INHBA|INS|PRKCA|PRKCB|PRKCE|PRKD1|NR1H4	-3.7	MyList
GO Biological Processes	19	GO:0031640	killing of cells of another organism	19_GO:0044419 biological process involved in interspecies interaction between organisms	-4.9	6.5	6.5	30284	116	364	9	2.5	0.81	1511|1991|2147|3001|3576|4057|5196|5320|100507436	CTSG|ELANE|F2|GZMA|CXCL8|LTF|PF4|PLA2G2A|MICA	-3.7	MyList
GO Biological Processes	19	GO:0141061	disruption of cell in another organism	19_GO:0044419 biological process involved in interspecies interaction between organisms	-4.9	6.5	6.5	30284	116	364	9	2.5	0.81	1511|1991|2147|3001|3576|4057|5196|5320|100507436	CTSG|ELANE|F2|GZMA|CXCL8|LTF|PF4|PLA2G2A|MICA	-3.7	MyList
GO Biological Processes	19	GO:0006694	steroid biosynthetic process	19_GO:0009987 cellular process	-4.9	6.5	6.5	30284	116	364	9	2.5	0.81	231|335|1543|1551|1576|3156|3624|8644|120227	AKR1B1|APOA1|CYP1A1|CYP3A7|CYP3A4|HMGCR|INHBA|AKR1C3|CYP2R1	-3.7	MyList
GO Biological Processes	19	GO:0050731	positive regulation of peptidyl-tyrosine phosphorylation	19_GO:0048518 positive regulation of biological process	-4.9	6.5	6.5	30284	116	364	9	2.5	0.81	1942|2043|3690|5788|6850|6868|7157|7422|8829	EFNA1|EPHA4|ITGB3|PTPRC|SYK|ADAM17|TP53|VEGFA|NRP1	-3.7	MyList
GO Biological Processes	19	GO:0046640	regulation of alpha-beta T cell proliferation	19_GO:0002376 immune system process	-4.9	12	7.7	30284	43	364	6	1.6	0.67	3105|3593|5588|5788|6850|51561	HLA-A|IL12B|PRKCQ|PTPRC|SYK|IL23A	-3.7	MyList
GO Biological Processes	19	GO:1900026	positive regulation of substrate adhesion-dependent cell spreading	19_GO:0048518 positive regulation of biological process	-4.9	12	7.7	30284	43	364	6	1.6	0.67	335|673|2243|2316|3690|8829	APOA1|BRAF|FGA|FLNA|ITGB3|NRP1	-3.7	MyList
GO Biological Processes	19	GO:0007249	canonical NF-kappaB signal transduction	19_GO:0050896 response to stimulus	-4.9	12	7.7	30284	43	364	6	1.6	0.67	329|1147|2033|3551|5052|8517	BIRC2|CHUK|EP300|IKBKB|PRDX1|IKBKG	-3.7	MyList
GO Biological Processes	19	GO:2000117	negative regulation of cysteine-type endopeptidase activity	19_GO:0048519 negative regulation of biological process	-4.9	12	7.7	30284	43	364	6	1.6	0.67	331|4057|4318|5329|5894|7422	XIAP|LTF|MMP9|PLAUR|RAF1|VEGFA	-3.7	MyList
GO Biological Processes	19	GO:0045123	cellular extravasation	19_GO:0002376 immune system process	-4.9	12	7.7	30284	43	364	6	1.6	0.67	3383|3672|3683|3688|3689|7124	ICAM1|ITGA1|ITGAL|ITGB1|ITGB2|TNF	-3.7	MyList
GO Biological Processes	19	GO:0045732	positive regulation of protein catabolic process	19_GO:0048518 positive regulation of biological process	-4.9	4.7	5.9	30284	214	364	12	3.3	0.94	1027|1642|2932|3303|3304|4193|6790|7124|8451|9978|23411|51079	CDKN1B|DDB1|GSK3B|HSPA1A|HSPA1B|MDM2|AURKA|TNF|CUL4A|RBX1|SIRT1|NDUFA13	-3.7	MyList
GO Biological Processes	19	GO:0043467	regulation of generation of precursor metabolites and energy	19_GO:0050789 regulation of biological process	-4.9	5.7	6.2	30284	147	364	10	2.7	0.86	387|983|2033|2932|3481|3630|5290|6622|7124|7157	RHOA|CDK1|EP300|GSK3B|IGF2|INS|PIK3CA|SNCA|TNF|TP53	-3.7	MyList
GO Biological Processes	19	GO:0050671	positive regulation of lymphocyte proliferation	19_GO:0002376 immune system process	-4.9	5.7	6.2	30284	147	364	10	2.7	0.86	2048|2214|3105|3481|3593|5588|5788|6850|51561|84868	EPHB2|FCGR3A|HLA-A|IGF2|IL12B|PRKCQ|PTPRC|SYK|IL23A|HAVCR2	-3.7	MyList
GO Biological Processes	19	GO:0043433	negative regulation of DNA-binding transcription factor activity	19_GO:0050789 regulation of biological process	-4.9	5.7	6.2	30284	147	364	10	2.7	0.86	1029|1147|1545|2099|2316|5292|8399|23411|54583|84868	CDKN2A|CHUK|CYP1B1|ESR1|FLNA|PIM1|PLA2G10|SIRT1|EGLN1|HAVCR2	-3.7	MyList
GO Biological Processes	19	GO:0045598	regulation of fat cell differentiation	19_GO:0032502 developmental process	-4.9	5.7	6.2	30284	147	364	10	2.7	0.86	1432|3192|3358|3630|5292|6095|6272|7124|7422|23411	MAPK14|HNRNPU|HTR2C|INS|PIM1|RORA|SORT1|TNF|VEGFA|SIRT1	-3.7	MyList
GO Biological Processes	19	GO:0055082	intracellular chemical homeostasis	19_GO:0042592 homeostatic process	-4.9	2.9	5.3	30284	593	364	21	5.8	1.2	1277|1909|1991|2147|2896|3074|3098|3358|3383|3784|3932|5290|5579|5594|5894|6916|9971|11330|23411|54583|79727	COL1A1|EDNRA|ELANE|F2|GRN|HEXB|HK1|HTR2C|ICAM1|KCNQ1|LCK|PIK3CA|PRKCB|MAPK1|RAF1|TBXAS1|NR1H4|CTRC|SIRT1|EGLN1|LIN28A	-3.7	MyList
GO Biological Processes	19	GO:0048588	developmental cell growth	19_GO:0040007 growth	-4.9	6.4	6.5	30284	117	364	9	2.5	0.81	148|780|1020|1909|3688|5590|6790|8828|8829	ADRA1A|DDR1|CDK5|EDNRA|ITGB1|PRKCZ|AURKA|NRP2|NRP1	-3.7	MyList
GO Biological Processes	19	GO:0008045	motor neuron axon guidance	19_GO:0032502 developmental process	-4.9	16	8.4	30284	26	364	5	1.4	0.61	1020|2043|2064|8828|8829	CDK5|EPHA4|ERBB2|NRP2|NRP1	-3.7	MyList
GO Biological Processes	19	GO:0045624	positive regulation of T-helper cell differentiation	19_GO:0002376 immune system process	-4.9	16	8.4	30284	26	364	5	1.4	0.61	2033|3593|5590|23476|51561	EP300|IL12B|PRKCZ|BRD4|IL23A	-3.7	MyList
GO Biological Processes	19	GO:0050927	positive regulation of positive chemotaxis	19_GO:0040011 locomotion	-4.9	16	8.4	30284	26	364	5	1.4	0.61	2155|3576|3791|4916|7422	F7|CXCL8|KDR|NTRK3|VEGFA	-3.7	MyList
GO Biological Processes	19	GO:1900078	positive regulation of cellular response to insulin stimulus	19_GO:0048518 positive regulation of biological process	-4.9	16	8.4	30284	26	364	5	1.4	0.61	3481|3630|5590|9971|23411	IGF2|INS|PRKCZ|NR1H4|SIRT1	-3.7	MyList
GO Biological Processes	19	GO:0008584	male gonad development	19_GO:0022414 reproductive process	-4.9	5.6	6.2	30284	148	364	10	2.7	0.86	1545|2099|2316|2516|3624|4323|4914|5156|7046|8644	CYP1B1|ESR1|FLNA|NR5A1|INHBA|MMP14|NTRK1|PDGFRA|TGFBR1|AKR1C3	-3.7	MyList
GO Biological Processes	19	GO:0070613	regulation of protein processing	19_GO:0050789 regulation of biological process	-4.9	9	7.1	30284	65	364	7	1.9	0.72	331|4193|4323|4627|5327|5328|5329	XIAP|MDM2|MMP14|MYH9|PLAT|PLAU|PLAUR	-3.7	MyList
GO Biological Processes	19	GO:0048813	dendrite morphogenesis	19_GO:0032502 developmental process	-4.9	9	7.1	30284	65	364	7	1.9	0.72	1020|2047|2048|2049|3688|8829|80312	CDK5|EPHB1|EPHB2|EPHB3|ITGB1|NRP1|TET1	-3.7	MyList
GO Biological Processes	19	GO:0050767	regulation of neurogenesis	19_GO:0032502 developmental process	-4.9	3.6	5.5	30284	372	364	16	4.4	1.1	673|1020|1956|2043|2045|2048|2147|3688|4915|5584|7124|7157|7422|8829|9682|79727	BRAF|CDK5|EGFR|EPHA4|EPHA7|EPHB2|F2|ITGB1|NTRK2|PRKCI|TNF|TP53|VEGFA|NRP1|KDM4A|LIN28A	-3.7	MyList
GO Biological Processes	19	GO:0010001	glial cell differentiation	19_GO:0032502 developmental process	-4.9	4.6	5.9	30284	216	364	12	3.3	0.94	135|387|1020|1291|1956|2064|2896|3908|4915|5594|5894|7124	ADORA2A|RHOA|CDK5|COL6A1|EGFR|ERBB2|GRN|LAMA2|NTRK2|MAPK1|RAF1|TNF	-3.7	MyList
GO Biological Processes	19	GO:0032943	mononuclear cell proliferation	19_GO:0009987 cellular process	-4.9	6.3	6.4	30284	118	364	9	2.5	0.81	931|2064|3593|5580|5588|5788|7157|8654|51561	MS4A1|ERBB2|IL12B|PRKCD|PRKCQ|PTPRC|TP53|PDE5A|IL23A	-3.7	MyList
GO Biological Processes	19	GO:0051918	negative regulation of fibrinolysis	19_GO:0048519 negative regulation of biological process	-4.9	26	9.8	30284	13	364	4	1.1	0.55	2147|5327|5328|5340	F2|PLAT|PLAU|PLG	-3.7	MyList
GO Biological Processes	19	GO:0070914	UV-damage excision repair	19_GO:0050896 response to stimulus	-4.9	26	9.8	30284	13	364	4	1.1	0.55	1642|7507|10714|23411	DDB1|XPA|POLD3|SIRT1	-3.7	MyList
GO Biological Processes	19	GO:0033690	positive regulation of osteoblast proliferation	19_GO:0048518 positive regulation of biological process	-4.9	26	9.8	30284	13	364	4	1.1	0.55	3685|3690|4057|10855	ITGAV|ITGB3|LTF|HPSE	-3.7	MyList
GO Biological Processes	19	GO:0046546	development of primary male sexual characteristics	19_GO:0022414 reproductive process	-4.9	5.6	6.2	30284	149	364	10	2.7	0.86	1545|2099|2316|2516|3624|4323|4914|5156|7046|8644	CYP1B1|ESR1|FLNA|NR5A1|INHBA|MMP14|NTRK1|PDGFRA|TGFBR1|AKR1C3	-3.7	MyList
GO Biological Processes	19	GO:0072595	maintenance of protein localization in organelle	19_GO:0051179 localization	-4.9	11	7.6	30284	44	364	6	1.6	0.67	1020|2516|3098|3192|3309|6500	CDK5|NR5A1|HK1|HNRNPU|HSPA5|SKP1	-3.7	MyList
GO Biological Processes	19	GO:0051084	'de novo' post-translational protein folding	19_GO:0009987 cellular process	-4.9	11	7.6	30284	44	364	6	1.6	0.67	3303|3304|3309|3310|3312|3313	HSPA1A|HSPA1B|HSPA5|HSPA6|HSPA8|HSPA9	-3.7	MyList
GO Biological Processes	19	GO:0141060	disruption of anatomical structure in another organism	19_GO:0044419 biological process involved in interspecies interaction between organisms	-4.8	6.3	6.4	30284	119	364	9	2.5	0.81	1511|1991|2147|3001|3576|4057|5196|5320|100507436	CTSG|ELANE|F2|GZMA|CXCL8|LTF|PF4|PLA2G2A|MICA	-3.7	MyList
GO Biological Processes	19	GO:0016049	cell growth	19_GO:0040007 growth	-4.8	6.3	6.4	30284	119	364	9	2.5	0.81	148|780|1020|1909|3688|5590|6790|8828|8829	ADRA1A|DDR1|CDK5|EDNRA|ITGB1|PRKCZ|AURKA|NRP2|NRP1	-3.7	MyList
GO Biological Processes	19	GO:0002220	innate immune response activating cell surface receptor signaling pathway	19_GO:0044419 biological process involved in interspecies interaction between organisms	-4.8	8.8	7	30284	66	364	7	1.9	0.72	1147|2033|3551|3821|5581|6850|22914	CHUK|EP300|IKBKB|KLRC1|PRKCE|SYK|KLRK1	-3.6	MyList
GO Biological Processes	19	GO:0060291	long-term synaptic potentiation	19_GO:0048518 positive regulation of biological process	-4.8	8.8	7	30284	66	364	7	1.9	0.72	673|3156|4915|5582|5590|5594|6622	BRAF|HMGCR|NTRK2|PRKCG|PRKCZ|MAPK1|SNCA	-3.6	MyList
GO Biological Processes	19	GO:0034109	homotypic cell-cell adhesion	19_GO:0009987 cellular process	-4.8	8.8	7	30284	66	364	7	1.9	0.72	2243|2316|2717|3690|4627|5156|5478	FGA|FLNA|GLA|ITGB3|MYH9|PDGFRA|PPIA	-3.6	MyList
GO Biological Processes	19	GO:0032946	positive regulation of mononuclear cell proliferation	19_GO:0048518 positive regulation of biological process	-4.8	5.5	6.2	30284	150	364	10	2.7	0.86	2048|2214|3105|3481|3593|5588|5788|6850|51561|84868	EPHB2|FCGR3A|HLA-A|IGF2|IL12B|PRKCQ|PTPRC|SYK|IL23A|HAVCR2	-3.6	MyList
GO Biological Processes	19	GO:0050714	positive regulation of protein secretion	19_GO:0051179 localization	-4.8	5.5	6.2	30284	150	364	10	2.7	0.86	135|1956|2147|2243|3630|5478|5578|5579|5581|9971	ADORA2A|EGFR|F2|FGA|INS|PPIA|PRKCA|PRKCB|PRKCE|NR1H4	-3.6	MyList
GO Biological Processes	19	GO:0006006	glucose metabolic process	19_GO:0009987 cellular process	-4.8	6.2	6.3	30284	120	364	9	2.5	0.81	1432|2542|3098|3481|3630|3784|5290|7124|7157	MAPK14|SLC37A4|HK1|IGF2|INS|KCNQ1|PIK3CA|TNF|TP53	-3.6	MyList
GO Biological Processes	19	GO:0005996	monosaccharide metabolic process	19_GO:0009987 cellular process	-4.8	5	6	30284	184	364	11	3	0.9	226|231|1432|2542|3098|3481|3630|3784|5290|7124|7157	ALDOA|AKR1B1|MAPK14|SLC37A4|HK1|IGF2|INS|KCNQ1|PIK3CA|TNF|TP53	-3.6	MyList
GO Biological Processes	19	GO:0120161	regulation of cold-induced thermogenesis	19_GO:0042592 homeostatic process	-4.8	5.5	6.1	30284	151	364	10	2.7	0.86	2167|3910|4012|6597|6850|6868|7067|7422|8809|55818	FABP4|LAMA4|LNPEP|SMARCA4|SYK|ADAM17|THRA|VEGFA|IL18R1|KDM3A	-3.6	MyList
GO Biological Processes	19	GO:0001890	placenta development	19_GO:0032502 developmental process	-4.8	5.5	6.1	30284	151	364	10	2.7	0.86	329|841|1027|1432|1956|3481|5594|5654|7026|54583	BIRC2|CASP8|CDKN1B|MAPK14|EGFR|IGF2|MAPK1|HTRA1|NR2F2|EGLN1	-3.6	MyList
GO Biological Processes	19	GO:2000628	regulation of miRNA metabolic process	19_GO:0050789 regulation of biological process	-4.8	7.2	6.6	30284	92	364	8	2.2	0.77	1956|1958|2099|6597|7124|7157|7422|389421	EGFR|EGR1|ESR1|SMARCA4|TNF|TP53|VEGFA|LIN28B	-3.6	MyList
GO Biological Processes	19	GO:0019933	cAMP-mediated signaling	19_GO:0050896 response to stimulus	-4.8	15	8.3	30284	27	364	5	1.4	0.61	5141|5144|8622|8654|27115	PDE4A|PDE4D|PDE8B|PDE5A|PDE7B	-3.6	MyList
GO Biological Processes	19	GO:0010875	positive regulation of cholesterol efflux	19_GO:0051179 localization	-4.8	15	8.3	30284	27	364	5	1.4	0.61	19|335|5444|6256|23411	ABCA1|APOA1|PON1|RXRA|SIRT1	-3.6	MyList
GO Biological Processes	19	GO:0008207	C21-steroid hormone metabolic process	19_GO:0065007 biological regulation	-4.8	15	8.3	30284	27	364	5	1.4	0.61	231|1645|1646|1910|8644	AKR1B1|AKR1C1|AKR1C2|EDNRB|AKR1C3	-3.6	MyList
GO Biological Processes	19	GO:0050926	regulation of positive chemotaxis	19_GO:0040011 locomotion	-4.8	15	8.3	30284	27	364	5	1.4	0.61	2155|3576|3791|4916|7422	F7|CXCL8|KDR|NTRK3|VEGFA	-3.6	MyList
GO Biological Processes	19	GO:0071402	cellular response to lipoprotein particle stimulus	19_GO:0050896 response to stimulus	-4.8	11	7.5	30284	45	364	6	1.6	0.67	19|335|3688|3689|6850|6868	ABCA1|APOA1|ITGB1|ITGB2|SYK|ADAM17	-3.6	MyList
GO Biological Processes	19	GO:0035272	exocrine system development	19_GO:0032502 developmental process	-4.8	11	7.5	30284	45	364	6	1.6	0.67	1956|3481|3911|7124|8829|284217	EGFR|IGF2|LAMA5|TNF|NRP1|LAMA1	-3.6	MyList
GO Biological Processes	19	GO:0071300	cellular response to retinoic acid	19_GO:0050896 response to stimulus	-4.8	8.7	7	30284	67	364	7	1.9	0.72	19|472|1277|2042|2932|7124|51079	ABCA1|ATM|COL1A1|EPHA3|GSK3B|TNF|NDUFA13	-3.6	MyList
GO Biological Processes	19	GO:0040013	negative regulation of locomotion	19_GO:0040011 locomotion	-4.8	3.4	5.4	30284	421	364	17	4.7	1.1	387|673|1281|1545|1803|1845|1991|2041|2043|2932|3486|7026|7046|7124|8829|22914|80312	RHOA|BRAF|COL3A1|CYP1B1|DPP4|DUSP3|ELANE|EPHA1|EPHA4|GSK3B|IGFBP3|NR2F2|TGFBR1|TNF|NRP1|KLRK1|TET1	-3.6	MyList
GO Biological Processes	19	GO:0007088	regulation of mitotic nuclear division	19_GO:0050789 regulation of biological process	-4.8	6.2	6.3	30284	121	364	9	2.5	0.81	472|3481|3630|4751|5159|6790|7124|9212|10403	ATM|IGF2|INS|NEK2|PDGFRB|AURKA|TNF|AURKB|NDC80	-3.6	MyList
GO Biological Processes	19	GO:0006941	striated muscle contraction	19_GO:0032501 multicellular organismal process	-4.8	6.2	6.3	30284	121	364	9	2.5	0.81	226|1147|3757|3784|4625|4633|4634|5290|7124	ALDOA|CHUK|KCNH2|KCNQ1|MYH7|MYL2|MYL3|PIK3CA|TNF	-3.6	MyList
GO Biological Processes	19	GO:0033157	regulation of intracellular protein transport	19_GO:0051179 localization	-4.8	5.5	6.1	30284	152	364	10	2.7	0.86	983|1020|1029|1432|2033|2316|2932|4193|5580|5587	CDK1|CDK5|CDKN2A|MAPK14|EP300|FLNA|GSK3B|MDM2|PRKCD|PRKD1	-3.6	MyList
GO Biological Processes	19	GO:0019725	cellular homeostasis	19_GO:0042592 homeostatic process	-4.8	2.7	5.1	30284	703	364	23	6.3	1.3	226|1277|1909|1991|2147|2896|3074|3098|3358|3383|3784|3932|5052|5290|5579|5594|5894|6916|9971|11330|23411|54583|79727	ALDOA|COL1A1|EDNRA|ELANE|F2|GRN|HEXB|HK1|HTR2C|ICAM1|KCNQ1|LCK|PRDX1|PIK3CA|PRKCB|MAPK1|RAF1|TBXAS1|NR1H4|CTRC|SIRT1|EGLN1|LIN28A	-3.6	MyList
GO Biological Processes	19	GO:0060978	angiogenesis involved in coronary vascular morphogenesis	19_GO:0032502 developmental process	-4.8	50	12	30284	5	364	3	0.82	0.47	5159|7046|8829	PDGFRB|TGFBR1|NRP1	-3.6	MyList
GO Biological Processes	19	GO:0033594	response to hydroxyisoflavone	19_GO:0050896 response to stimulus	-4.8	50	12	30284	5	364	3	0.82	0.47	1543|1956|2155	CYP1A1|EGFR|F7	-3.6	MyList
GO Biological Processes	19	GO:0035290	trunk segmentation	19_GO:0032502 developmental process	-4.8	50	12	30284	5	364	3	0.82	0.47	3911|8828|8829	LAMA5|NRP2|NRP1	-3.6	MyList
GO Biological Processes	19	GO:0043435	response to corticotropin-releasing hormone	19_GO:0050896 response to stimulus	-4.8	50	12	30284	5	364	3	0.82	0.47	3164|4929|8013	NR4A1|NR4A2|NR4A3	-3.6	MyList
GO Biological Processes	19	GO:0006297	nucleotide-excision repair, DNA gap filling	19_GO:0050896 response to stimulus	-4.8	50	12	30284	5	364	3	0.82	0.47	5424|5426|10714	POLD1|POLE|POLD3	-3.6	MyList
GO Biological Processes	19	GO:0071376	cellular response to corticotropin-releasing hormone stimulus	19_GO:0050896 response to stimulus	-4.8	50	12	30284	5	364	3	0.82	0.47	3164|4929|8013	NR4A1|NR4A2|NR4A3	-3.6	MyList
GO Biological Processes	19	GO:0071494	cellular response to UV-C	19_GO:0050896 response to stimulus	-4.8	50	12	30284	5	364	3	0.82	0.47	4193|5429|7157	MDM2|POLH|TP53	-3.6	MyList
GO Biological Processes	19	GO:0036484	trunk neural crest cell migration	19_GO:0032502 developmental process	-4.8	50	12	30284	5	364	3	0.82	0.47	3911|8828|8829	LAMA5|NRP2|NRP1	-3.6	MyList
GO Biological Processes	19	GO:0071373	cellular response to luteinizing hormone stimulus	19_GO:0050896 response to stimulus	-4.8	50	12	30284	5	364	3	0.82	0.47	890|1545|1909	CCNA2|CYP1B1|EDNRA	-3.6	MyList
GO Biological Processes	19	GO:0046434	organophosphate catabolic process	19_GO:0009987 cellular process	-4.8	4.9	5.9	30284	186	364	11	3	0.9	226|1291|3098|3939|5141|5144|5444|8399|8622|8654|27115	ALDOA|COL6A1|HK1|LDHA|PDE4A|PDE4D|PON1|PLA2G10|PDE8B|PDE5A|PDE7B	-3.6	MyList
GO Biological Processes	19	GO:0045927	positive regulation of growth	19_GO:0040007 growth	-4.8	4.2	5.7	30284	259	364	13	3.6	0.97	983|1432|1956|2064|2147|3481|3630|4323|5292|6868|7046|7422|8829	CDK1|MAPK14|EGFR|ERBB2|F2|IGF2|INS|MMP14|PIM1|ADAM17|TGFBR1|VEGFA|NRP1	-3.6	MyList
GO Biological Processes	19	GO:0150116	regulation of cell-substrate junction organization	19_GO:0050789 regulation of biological process	-4.8	8.6	6.9	30284	68	364	7	1.9	0.72	387|1845|2042|3791|4323|7422|8829	RHOA|DUSP3|EPHA3|KDR|MMP14|VEGFA|NRP1	-3.6	MyList
GO Biological Processes	19	GO:0008544	epidermis development	19_GO:0032502 developmental process	-4.8	3.7	5.5	30284	339	364	15	4.1	1	412|1291|1956|1969|3624|3784|3909|3911|3914|3918|4233|4904|5154|8399|8644	STS|COL6A1|EGFR|EPHA2|INHBA|KCNQ1|LAMA3|LAMA5|LAMB3|LAMC2|MET|YBX1|PDGFA|PLA2G10|AKR1C3	-3.6	MyList
GO Biological Processes	19	GO:0099536	synaptic signaling	19_GO:0050789 regulation of biological process	-4.7	3.2	5.3	30284	469	364	18	4.9	1.1	135|673|1020|2559|2561|2565|2932|3164|3358|4233|4915|5327|5579|5581|5582|5594|6622|27115	ADORA2A|BRAF|CDK5|GABRA6|GABRB2|GABRG1|GSK3B|NR4A1|HTR2C|MET|NTRK2|PLAT|PRKCB|PRKCE|PRKCG|MAPK1|SNCA|PDE7B	-3.6	MyList
GO Biological Processes	19	GO:0051668	localization within membrane	19_GO:0051179 localization	-4.7	3	5.2	30284	561	364	20	5.5	1.2	673|1020|1956|1969|2064|2316|3309|3551|3683|3689|3911|4000|5584|5590|5660|5788|5898|7124|9312|51079	BRAF|CDK5|EGFR|EPHA2|ERBB2|FLNA|HSPA5|IKBKB|ITGAL|ITGB2|LAMA5|LMNA|PRKCI|PRKCZ|PSAP|PTPRC|RALA|TNF|KCNB2|NDUFA13	-3.6	MyList
GO Biological Processes	19	GO:0002443	leukocyte mediated immunity	19_GO:0002376 immune system process	-4.7	3.9	5.5	30284	299	364	14	3.8	1	1511|1991|2147|2212|2214|3105|3383|5052|5580|6850|6868|8013|22914|100507436	CTSG|ELANE|F2|FCGR2A|FCGR3A|HLA-A|ICAM1|PRDX1|PRKCD|SYK|ADAM17|NR4A3|KLRK1|MICA	-3.6	MyList
GO Biological Processes	19	GO:2001239	regulation of extrinsic apoptotic signaling pathway in absence of ligand	19_GO:0050896 response to stimulus	-4.7	11	7.4	30284	46	364	6	1.6	0.67	1280|3303|3304|3624|5196|7124	COL2A1|HSPA1A|HSPA1B|INHBA|PF4|TNF	-3.6	MyList
GO Biological Processes	19	GO:0000731	DNA synthesis involved in DNA repair	19_GO:0050896 response to stimulus	-4.7	11	7.4	30284	46	364	6	1.6	0.67	5424|5426|5427|5429|10714|23411	POLD1|POLE|POLE2|POLH|POLD3|SIRT1	-3.6	MyList
GO Biological Processes	19	GO:0072331	signal transduction by p53 class mediator	19_GO:0050896 response to stimulus	-4.7	7.1	6.5	30284	94	364	8	2.2	0.77	472|835|839|1027|2033|4193|7157|23411	ATM|CASP2|CASP6|CDKN1B|EP300|MDM2|TP53|SIRT1	-3.6	MyList
GO Biological Processes	19	GO:0071679	commissural neuron axon guidance	19_GO:0032502 developmental process	-4.7	24	9.4	30284	14	364	4	1.1	0.55	2048|6868|7422|8829	EPHB2|ADAM17|VEGFA|NRP1	-3.6	MyList
GO Biological Processes	19	GO:0045989	positive regulation of striated muscle contraction	19_GO:0032501 multicellular organismal process	-4.7	24	9.4	30284	14	364	4	1.1	0.55	148|3784|4878|59272	ADRA1A|KCNQ1|NPPA|ACE2	-3.6	MyList
GO Biological Processes	19	GO:0042059	negative regulation of epidermal growth factor receptor signaling pathway	19_GO:0048519 negative regulation of biological process	-4.7	15	8.1	30284	28	364	5	1.4	0.61	1845|1956|3672|4878|9052	DUSP3|EGFR|ITGA1|NPPA|GPRC5A	-3.5	MyList
GO Biological Processes	19	GO:0014812	muscle cell migration	19_GO:0009987 cellular process	-4.7	15	8.1	30284	28	364	5	1.4	0.61	780|3690|5159|5327|5328	DDR1|ITGB3|PDGFRB|PLAT|PLAU	-3.5	MyList
GO Biological Processes	19	GO:1903038	negative regulation of leukocyte cell-cell adhesion	19_GO:0048519 negative regulation of biological process	-4.7	5.4	6	30284	155	364	10	2.7	0.86	135|1029|1511|1845|2064|3440|5320|8654|26191|84868	ADORA2A|CDKN2A|CTSG|DUSP3|ERBB2|IFNA2|PLA2G2A|PDE5A|PTPN22|HAVCR2	-3.5	MyList
GO Biological Processes	19	GO:0090287	regulation of cellular response to growth factor stimulus	19_GO:0050896 response to stimulus	-4.7	3.5	5.4	30284	384	364	16	4.4	1.1	331|2033|3303|3309|3593|3688|3690|3791|5579|5654|6868|7157|7422|8829|23411|80312	XIAP|EP300|HSPA1A|HSPA5|IL12B|ITGB1|ITGB3|KDR|PRKCB|HTRA1|ADAM17|TP53|VEGFA|NRP1|SIRT1|TET1	-3.5	MyList
GO Biological Processes	19	GO:0090316	positive regulation of intracellular protein transport	19_GO:0051179 localization	-4.7	7	6.5	30284	95	364	8	2.2	0.77	983|1432|2033|2316|2932|4193|5580|5587	CDK1|MAPK14|EP300|FLNA|GSK3B|MDM2|PRKCD|PRKD1	-3.5	MyList
GO Biological Processes	19	GO:0032940	secretion by cell	19_GO:0051179 localization	-4.7	3.3	5.3	30284	428	364	17	4.7	1.1	19|673|1020|1910|2214|3164|3624|3784|4627|4915|5581|5894|5898|6622|6850|6868|8013	ABCA1|BRAF|CDK5|EDNRB|FCGR3A|NR4A1|INHBA|KCNQ1|MYH9|NTRK2|PRKCE|RAF1|RALA|SNCA|SYK|ADAM17|NR4A3	-3.5	MyList
GO Biological Processes	19	GO:2000516	positive regulation of CD4-positive, alpha-beta T cell activation	19_GO:0002376 immune system process	-4.7	11	7.3	30284	47	364	6	1.6	0.67	2033|3593|5588|5590|23476|51561	EP300|IL12B|PRKCQ|PRKCZ|BRD4|IL23A	-3.5	MyList
GO Biological Processes	19	GO:0055010	ventricular cardiac muscle tissue morphogenesis	19_GO:0032502 developmental process	-4.7	11	7.3	30284	47	364	6	1.6	0.67	1301|1909|4625|4633|4634|7046	COL11A1|EDNRA|MYH7|MYL2|MYL3|TGFBR1	-3.5	MyList
GO Biological Processes	19	GO:0031960	response to corticosteroid	19_GO:0050896 response to stimulus	-4.7	5.3	6	30284	157	364	10	2.7	0.86	1545|1956|3192|3624|4129|5290|5788|7124|7298|8644	CYP1B1|EGFR|HNRNPU|INHBA|MAOB|PIK3CA|PTPRC|TNF|TYMS|AKR1C3	-3.5	MyList
GO Biological Processes	19	GO:0062013	positive regulation of small molecule metabolic process	19_GO:0048518 positive regulation of biological process	-4.7	5.3	6	30284	157	364	10	2.7	0.86	335|1642|3481|3630|5581|5594|6622|7124|9971|23411	APOA1|DDB1|IGF2|INS|PRKCE|MAPK1|SNCA|TNF|NR1H4|SIRT1	-3.5	MyList
GO Biological Processes	19	GO:1901989	positive regulation of cell cycle phase transition	19_GO:0048518 positive regulation of biological process	-4.6	5.9	6.1	30284	126	364	9	2.5	0.81	983|1543|1956|4193|6868|8317|8451|9510|23476	CDK1|CYP1A1|EGFR|MDM2|ADAM17|CDC7|CUL4A|ADAMTS1|BRD4	-3.5	MyList
GO Biological Processes	19	GO:0021952	central nervous system projection neuron axonogenesis	19_GO:0032502 developmental process	-4.6	14	7.9	30284	29	364	5	1.4	0.61	2043|2047|2048|2049|4929	EPHA4|EPHB1|EPHB2|EPHB3|NR4A2	-3.5	MyList
GO Biological Processes	19	GO:1902914	regulation of protein polyubiquitination	19_GO:0050789 regulation of biological process	-4.6	14	7.9	30284	29	364	5	1.4	0.61	329|331|5478|6502|26191	BIRC2|XIAP|PPIA|SKP2|PTPN22	-3.5	MyList
GO Biological Processes	19	GO:0031952	regulation of protein autophosphorylation	19_GO:0050789 regulation of biological process	-4.6	14	7.9	30284	29	364	5	1.4	0.61	2045|3630|4361|5154|7422	EPHA7|INS|MRE11|PDGFA|VEGFA	-3.5	MyList
GO Biological Processes	19	GO:0038179	neurotrophin signaling pathway	19_GO:0050896 response to stimulus	-4.6	14	7.9	30284	29	364	5	1.4	0.61	4914|4915|4916|5894|6272	NTRK1|NTRK2|NTRK3|RAF1|SORT1	-3.5	MyList
GO Biological Processes	19	GO:0007435	salivary gland morphogenesis	19_GO:0032502 developmental process	-4.6	14	7.9	30284	29	364	5	1.4	0.61	1956|3911|7124|8829|284217	EGFR|LAMA5|TNF|NRP1|LAMA1	-3.5	MyList
GO Biological Processes	19	GO:0008347	glial cell migration	19_GO:0032502 developmental process	-4.6	10	7.2	30284	48	364	6	1.6	0.67	1020|1281|2043|3074|3912|4323	CDK5|COL3A1|EPHA4|HEXB|LAMB1|MMP14	-3.5	MyList
GO Biological Processes	19	GO:0031343	positive regulation of cell killing	19_GO:0048518 positive regulation of biological process	-4.6	8.2	6.7	30284	71	364	7	1.9	0.72	3105|3593|3821|5599|5788|22914|51561	HLA-A|IL12B|KLRC1|MAPK8|PTPRC|KLRK1|IL23A	-3.5	MyList
GO Biological Processes	19	GO:0099537	trans-synaptic signaling	19_GO:0050789 regulation of biological process	-4.6	3.3	5.2	30284	434	364	17	4.7	1.1	135|673|1020|2559|2561|2565|2932|3164|3358|4233|4915|5327|5581|5582|5594|6622|27115	ADORA2A|BRAF|CDK5|GABRA6|GABRB2|GABRG1|GSK3B|NR4A1|HTR2C|MET|NTRK2|PLAT|PRKCE|PRKCG|MAPK1|SNCA|PDE7B	-3.5	MyList
GO Biological Processes	19	GO:0043583	ear development	19_GO:0032502 developmental process	-4.6	4.4	5.6	30284	229	364	12	3.3	0.94	780|890|1027|1280|1301|1889|1909|2043|2048|2561|3784|5594	DDR1|CCNA2|CDKN1B|COL2A1|COL11A1|ECE1|EDNRA|EPHA4|EPHB2|GABRB2|KCNQ1|MAPK1	-3.5	MyList
GO Biological Processes	19	GO:0006109	regulation of carbohydrate metabolic process	19_GO:0050789 regulation of biological process	-4.6	4.7	5.8	30284	193	364	11	3	0.9	1642|2033|2932|3481|3486|3630|5581|6095|6622|7157|23411	DDB1|EP300|GSK3B|IGF2|IGFBP3|INS|PRKCE|RORA|SNCA|TP53|SIRT1	-3.5	MyList
GO Biological Processes	19	GO:0002688	regulation of leukocyte chemotaxis	19_GO:0040011 locomotion	-4.6	5.9	6.1	30284	127	364	9	2.5	0.81	1803|2155|3576|3579|5594|6868|7422|22914|51561	DPP4|F7|CXCL8|CXCR2|MAPK1|ADAM17|VEGFA|KLRK1|IL23A	-3.5	MyList
GO Biological Processes	19	GO:0050792	regulation of viral process	19_GO:0016032 viral process	-4.6	5.2	5.9	30284	159	364	10	2.7	0.86	1642|2494|3440|3576|4057|5478|7124|7153|10614|26986	DDB1|NR5A2|IFNA2|CXCL8|LTF|PPIA|TNF|TOP2A|HEXIM1|PABPC1	-3.5	MyList
GO Biological Processes	19	GO:0090235	regulation of metaphase plate congression	19_GO:0051179 localization	-4.6	22	9.1	30284	15	364	4	1.1	0.55	983|3192|9212|23411	CDK1|HNRNPU|AURKB|SIRT1	-3.4	MyList
GO Biological Processes	19	GO:2001028	positive regulation of endothelial cell chemotaxis	19_GO:0040011 locomotion	-4.6	22	9.1	30284	15	364	4	1.1	0.55	3791|4233|5587|7422	KDR|MET|PRKD1|VEGFA	-3.4	MyList
GO Biological Processes	19	GO:0001991	regulation of systemic arterial blood pressure by circulatory renin-angiotensin	19_GO:0032501 multicellular organismal process	-4.6	22	9.1	30284	15	364	4	1.1	0.55	1511|1910|2028|59272	CTSG|EDNRB|ENPEP|ACE2	-3.4	MyList
GO Biological Processes	19	GO:2000328	regulation of T-helper 17 cell lineage commitment	19_GO:0002376 immune system process	-4.6	22	9.1	30284	15	364	4	1.1	0.55	2033|3593|23476|51561	EP300|IL12B|BRD4|IL23A	-3.4	MyList
GO Biological Processes	19	GO:1902644	tertiary alcohol metabolic process	19_GO:0009987 cellular process	-4.6	22	9.1	30284	15	364	4	1.1	0.55	231|1645|1646|8644	AKR1B1|AKR1C1|AKR1C2|AKR1C3	-3.4	MyList
GO Biological Processes	19	GO:0031099	regeneration	19_GO:0032502 developmental process	-4.6	5.2	5.9	30284	160	364	10	2.7	0.86	890|983|1291|1956|2155|4313|6790|7124|7298|8013	CCNA2|CDK1|COL6A1|EGFR|F7|MMP2|AURKA|TNF|TYMS|NR4A3	-3.4	MyList
GO Biological Processes	19	GO:0002221	pattern recognition receptor signaling pathway	19_GO:0044419 biological process involved in interspecies interaction between organisms	-4.6	5.8	6.1	30284	128	364	9	2.5	0.81	331|834|1147|3551|5581|6850|7124|9971|84868	XIAP|CASP1|CHUK|IKBKB|PRKCE|SYK|TNF|NR1H4|HAVCR2	-3.4	MyList
GO Biological Processes	19	GO:0002711	positive regulation of T cell mediated immunity	19_GO:0002376 immune system process	-4.6	8.1	6.6	30284	72	364	7	1.9	0.72	3105|3554|3593|5590|5788|8809|51561	HLA-A|IL1R1|IL12B|PRKCZ|PTPRC|IL18R1|IL23A	-3.4	MyList
GO Biological Processes	19	GO:0030100	regulation of endocytosis	19_GO:0051179 localization	-4.6	3.8	5.4	30284	309	364	14	3.8	1	197|335|2042|2212|3685|3690|4193|5582|5587|5788|5898|6622|6850|7422	AHSG|APOA1|EPHA3|FCGR2A|ITGAV|ITGB3|MDM2|PRKCG|PRKD1|PTPRC|RALA|SNCA|SYK|VEGFA	-3.4	MyList
GO Biological Processes	19	GO:0010324	membrane invagination	19_GO:0009987 cellular process	-4.6	10	7.1	30284	49	364	6	1.6	0.67	19|387|3689|4481|4627|9212	ABCA1|RHOA|ITGB2|MSR1|MYH9|AURKB	-3.4	MyList
GO Biological Processes	19	GO:0070849	response to epidermal growth factor	19_GO:0050896 response to stimulus	-4.6	10	7.1	30284	49	364	6	1.6	0.67	1277|1845|1915|1956|2064|5594	COL1A1|DUSP3|EEF1A1|EGFR|ERBB2|MAPK1	-3.4	MyList
GO Biological Processes	19	GO:0006458	'de novo' protein folding	19_GO:0009987 cellular process	-4.6	10	7.1	30284	49	364	6	1.6	0.67	3303|3304|3309|3310|3312|3313	HSPA1A|HSPA1B|HSPA5|HSPA6|HSPA8|HSPA9	-3.4	MyList
GO Biological Processes	19	GO:1901976	regulation of cell cycle checkpoint	19_GO:0048519 negative regulation of biological process	-4.6	10	7.1	30284	49	364	6	1.6	0.67	5888|8451|9212|10403|23476|79184	RAD51|CUL4A|AURKB|NDC80|BRD4|BRCC3	-3.4	MyList
GO Biological Processes	19	GO:0051781	positive regulation of cell division	19_GO:0048518 positive regulation of biological process	-4.6	6.7	6.3	30284	99	364	8	2.2	0.77	387|3481|4904|5154|5581|6795|7422|9212	RHOA|IGF2|YBX1|PDGFA|PRKCE|AURKC|VEGFA|AURKB	-3.4	MyList
GO Biological Processes	19	GO:0051873	killing by host of symbiont cells	19_GO:0044419 biological process involved in interspecies interaction between organisms	-4.6	14	7.8	30284	30	364	5	1.4	0.61	1511|1991|2147|4057|5196	CTSG|ELANE|F2|LTF|PF4	-3.4	MyList
GO Biological Processes	19	GO:0090330	regulation of platelet aggregation	19_GO:0032501 multicellular organismal process	-4.6	14	7.8	30284	30	364	5	1.4	0.61	1511|5578|5580|5588|6850	CTSG|PRKCA|PRKCD|PRKCQ|SYK	-3.4	MyList
GO Biological Processes	19	GO:1903318	negative regulation of protein maturation	19_GO:0048519 negative regulation of biological process	-4.6	14	7.8	30284	30	364	5	1.4	0.61	331|2243|4193|5327|5328	XIAP|FGA|MDM2|PLAT|PLAU	-3.4	MyList
GO Biological Processes	19	GO:0030878	thyroid gland development	19_GO:0032502 developmental process	-4.6	14	7.8	30284	30	364	5	1.4	0.61	673|1909|5594|5894|7067	BRAF|EDNRA|MAPK1|RAF1|THRA	-3.4	MyList
GO Biological Processes	19	GO:0042119	neutrophil activation	19_GO:0002376 immune system process	-4.6	14	7.8	30284	30	364	5	1.4	0.61	1511|3576|3579|5580|6850	CTSG|CXCL8|CXCR2|PRKCD|SYK	-3.4	MyList
GO Biological Processes	19	GO:0140694	membraneless organelle assembly	19_GO:0009987 cellular process	-4.6	3.5	5.3	30284	352	364	15	4.1	1	387|1017|1642|2316|3688|4633|4751|5156|5159|6790|6795|9212|10403|10783|22974	RHOA|CDK2|DDB1|FLNA|ITGB1|MYL2|NEK2|PDGFRA|PDGFRB|AURKA|AURKC|AURKB|NDC80|NEK6|TPX2	-3.4	MyList
GO Biological Processes	19	GO:1904062	regulation of monoatomic cation transmembrane transport	19_GO:0051179 localization	-4.6	3.7	5.4	30284	311	364	14	3.8	1	931|1909|2147|2316|3688|3690|3757|3784|4318|4878|5144|5581|5587|6622	MS4A1|EDNRA|F2|FLNA|ITGB1|ITGB3|KCNH2|KCNQ1|MMP9|NPPA|PDE4D|PRKCE|PRKD1|SNCA	-3.4	MyList
GO Biological Processes	19	GO:0002526	acute inflammatory response	19_GO:0050896 response to stimulus	-4.5	8	6.6	30284	73	364	7	1.9	0.72	197|1991|2147|2212|2214|3579|3630	AHSG|ELANE|F2|FCGR2A|FCGR3A|CXCR2|INS	-3.4	MyList
GO Biological Processes	19	GO:0010972	negative regulation of G2/M transition of mitotic cell cycle	19_GO:0048519 negative regulation of biological process	-4.5	8	6.6	30284	73	364	7	1.9	0.72	472|545|983|4361|9212|51347|79184	ATM|ATR|CDK1|MRE11|AURKB|TAOK3|BRCC3	-3.4	MyList
GO Biological Processes	19	GO:0001570	vasculogenesis	19_GO:0032502 developmental process	-4.5	8	6.6	30284	73	364	7	1.9	0.72	1969|3685|3791|4915|5159|7422|8829	EPHA2|ITGAV|KDR|NTRK2|PDGFRB|VEGFA|NRP1	-3.4	MyList
GO Biological Processes	19	GO:0045824	negative regulation of innate immune response	19_GO:0044419 biological process involved in interspecies interaction between organisms	-4.5	6.7	6.2	30284	100	364	8	2.2	0.77	2896|3105|3630|3821|5292|9212|84868|100507436	GRN|HLA-A|INS|KLRC1|PIM1|AURKB|HAVCR2|MICA	-3.4	MyList
GO Biological Processes	19	GO:0045638	negative regulation of myeloid cell differentiation	19_GO:0002376 immune system process	-4.5	6.7	6.2	30284	100	364	8	2.2	0.77	3313|3624|4057|5196|8359|8361|8451|121504	HSPA9|INHBA|LTF|PF4|H4C1|H4C6|CUL4A|H4C16	-3.4	MyList
GO Biological Processes	19	GO:0002761	regulation of myeloid leukocyte differentiation	19_GO:0002376 immune system process	-4.5	5.8	6	30284	130	364	9	2.5	0.81	841|3593|3624|4057|5196|5578|7124|8451|51561	CASP8|IL12B|INHBA|LTF|PF4|PRKCA|TNF|CUL4A|IL23A	-3.4	MyList
GO Biological Processes	19	GO:0048538	thymus development	19_GO:0002376 immune system process	-4.5	10	7	30284	50	364	6	1.6	0.67	472|673|2049|5594|5894|7046	ATM|BRAF|EPHB3|MAPK1|RAF1|TGFBR1	-3.4	MyList
GO Biological Processes	19	GO:0098813	nuclear chromosome segregation	19_GO:0009987 cellular process	-4.5	4.3	5.5	30284	234	364	12	3.3	0.94	387|472|1642|2316|4361|4751|6790|6795|7153|9212|10403|22974	RHOA|ATM|DDB1|FLNA|MRE11|NEK2|AURKA|AURKC|TOP2A|AURKB|NDC80|TPX2	-3.4	MyList
GO Biological Processes	19	GO:0021953	central nervous system neuron differentiation	19_GO:0032502 developmental process	-4.5	4.6	5.6	30284	198	364	11	3	0.9	1020|2043|2047|2048|2049|3624|4915|4929|6095|8828|8829	CDK5|EPHA4|EPHB1|EPHB2|EPHB3|INHBA|NTRK2|NR4A2|RORA|NRP2|NRP1	-3.4	MyList
GO Biological Processes	19	GO:0071260	cellular response to mechanical stimulus	19_GO:0050896 response to stimulus	-4.5	7.9	6.5	30284	74	364	7	1.9	0.72	834|835|841|1277|1956|3690|5599	CASP1|CASP2|CASP8|COL1A1|EGFR|ITGB3|MAPK8	-3.4	MyList
GO Biological Processes	19	GO:0016125	sterol metabolic process	19_GO:0009987 cellular process	-4.5	5.7	6	30284	131	364	9	2.5	0.81	19|335|1544|1545|1559|1565|1576|3156|5444	ABCA1|APOA1|CYP1A2|CYP1B1|CYP2C9|CYP2D6|CYP3A4|HMGCR|PON1	-3.4	MyList
GO Biological Processes	19	GO:1902652	secondary alcohol metabolic process	19_GO:0009987 cellular process	-4.5	5.7	6	30284	131	364	9	2.5	0.81	19|335|1544|1559|1565|1576|3156|5444|120227	ABCA1|APOA1|CYP1A2|CYP2C9|CYP2D6|CYP3A4|HMGCR|PON1|CYP2R1	-3.4	MyList
GO Biological Processes	19	GO:0045070	positive regulation of viral genome replication	19_GO:0016032 viral process	-4.5	13	7.6	30284	31	364	5	1.4	0.61	1642|2494|5478|7153|26986	DDB1|NR5A2|PPIA|TOP2A|PABPC1	-3.3	MyList
GO Biological Processes	19	GO:0033688	regulation of osteoblast proliferation	19_GO:0050789 regulation of biological process	-4.5	13	7.6	30284	31	364	5	1.4	0.61	387|3685|3690|4057|10855	RHOA|ITGAV|ITGB3|LTF|HPSE	-3.3	MyList
GO Biological Processes	19	GO:0002825	regulation of T-helper 1 type immune response	19_GO:0002376 immune system process	-4.5	13	7.6	30284	31	364	5	1.4	0.61	3554|3593|8809|51561|84868	IL1R1|IL12B|IL18R1|IL23A|HAVCR2	-3.3	MyList
GO Biological Processes	19	GO:0042573	retinoic acid metabolic process	19_GO:0065007 biological regulation	-4.5	13	7.6	30284	31	364	5	1.4	0.61	1543|1551|1558|1576|1577	CYP1A1|CYP3A7|CYP2C8|CYP3A4|CYP3A5	-3.3	MyList
GO Biological Processes	19	GO:0005975	carbohydrate metabolic process	19_GO:0009987 cellular process	-4.5	3.2	5.1	30284	445	364	17	4.7	1.1	226|231|1291|1432|2542|2717|2932|3073|3074|3098|3481|3630|3784|3939|5290|7124|7157	ALDOA|AKR1B1|COL6A1|MAPK14|SLC37A4|GLA|GSK3B|HEXA|HEXB|HK1|IGF2|INS|KCNQ1|LDHA|PIK3CA|TNF|TP53	-3.3	MyList
GO Biological Processes	19	GO:0032434	regulation of proteasomal ubiquitin-dependent protein catabolic process	19_GO:0050789 regulation of biological process	-4.5	5.7	5.9	30284	132	364	9	2.5	0.81	369|1017|2932|3303|3304|4193|6790|9978|23411	ARAF|CDK2|GSK3B|HSPA1A|HSPA1B|MDM2|AURKA|RBX1|SIRT1	-3.3	MyList
GO Biological Processes	19	GO:1903900	regulation of viral life cycle	19_GO:0016032 viral process	-4.5	5.7	5.9	30284	132	364	9	2.5	0.81	1642|2494|3440|3576|4057|5478|7124|7153|26986	DDB1|NR5A2|IFNA2|CXCL8|LTF|PPIA|TNF|TOP2A|PABPC1	-3.3	MyList
GO Biological Processes	19	GO:0090307	mitotic spindle assembly	19_GO:0009987 cellular process	-4.5	9.8	6.9	30284	51	364	6	1.6	0.67	387|2316|4751|6795|9212|22974	RHOA|FLNA|NEK2|AURKC|AURKB|TPX2	-3.3	MyList
GO Biological Processes	19	GO:0097194	execution phase of apoptosis	19_GO:0009987 cellular process	-4.5	9.8	6.9	30284	51	364	6	1.6	0.67	835|840|841|1291|7153|9682	CASP2|CASP7|CASP8|COL6A1|TOP2A|KDM4A	-3.3	MyList
GO Biological Processes	19	GO:0051496	positive regulation of stress fiber assembly	19_GO:0048518 positive regulation of biological process	-4.5	9.8	6.9	30284	51	364	6	1.6	0.67	335|387|673|2041|7046|8829	APOA1|RHOA|BRAF|EPHA1|TGFBR1|NRP1	-3.3	MyList
GO Biological Processes	19	GO:2000767	positive regulation of cytoplasmic translation	19_GO:0048518 positive regulation of biological process	-4.5	21	8.7	30284	16	364	4	1.1	0.55	3192|4904|26986|79727	HNRNPU|YBX1|PABPC1|LIN28A	-3.3	MyList
GO Biological Processes	19	GO:0090399	replicative senescence	19_GO:0009987 cellular process	-4.5	21	8.7	30284	16	364	4	1.1	0.55	472|545|1029|7157	ATM|ATR|CDKN2A|TP53	-3.3	MyList
GO Biological Processes	19	GO:1903727	positive regulation of phospholipid metabolic process	19_GO:0048518 positive regulation of biological process	-4.5	21	8.7	30284	16	364	4	1.1	0.55	824|3358|5580|9971	CAPN2|HTR2C|PRKCD|NR1H4	-3.3	MyList
GO Biological Processes	19	GO:0072378	blood coagulation, fibrin clot formation	19_GO:0032501 multicellular organismal process	-4.5	21	8.7	30284	16	364	4	1.1	0.55	2162|2243|2316|3690	F13A1|FGA|FLNA|ITGB3	-3.3	MyList
GO Biological Processes	19	GO:0090336	positive regulation of brown fat cell differentiation	19_GO:0032502 developmental process	-4.5	21	8.7	30284	16	364	4	1.1	0.55	1432|3192|3630|5292	MAPK14|HNRNPU|INS|PIM1	-3.3	MyList
GO Biological Processes	19	GO:0034504	protein localization to nucleus	19_GO:0051179 localization	-4.5	4.6	5.6	30284	200	364	11	3	0.9	1020|1029|1277|2516|3192|4000|4193|6500|6850|7157|7507	CDK5|CDKN2A|COL1A1|NR5A1|HNRNPU|LMNA|MDM2|SKP1|SYK|TP53|XPA	-3.3	MyList
GO Biological Processes	19	GO:0046813	receptor-mediated virion attachment to host cell	19_GO:0016032 viral process	-4.5	42	11	30284	6	364	3	0.82	0.47	1803|3383|59272	DPP4|ICAM1|ACE2	-3.3	MyList
GO Biological Processes	19	GO:0061304	retinal blood vessel morphogenesis	19_GO:0032502 developmental process	-4.5	42	11	30284	6	364	3	0.82	0.47	1282|1545|284217	COL4A1|CYP1B1|LAMA1	-3.3	MyList
GO Biological Processes	19	GO:1905247	positive regulation of aspartic-type peptidase activity	19_GO:0048518 positive regulation of biological process	-4.5	42	11	30284	6	364	3	0.82	0.47	1942|2043|2896	EFNA1|EPHA4|GRN	-3.3	MyList
GO Biological Processes	19	GO:0080184	response to phenylpropanoid	19_GO:0050896 response to stimulus	-4.5	42	11	30284	6	364	3	0.82	0.47	1543|1956|2155	CYP1A1|EGFR|F7	-3.3	MyList
GO Biological Processes	19	GO:0042098	T cell proliferation	19_GO:0002376 immune system process	-4.5	7.8	6.5	30284	75	364	7	1.9	0.72	2064|3593|5588|5788|7157|8654|51561	ERBB2|IL12B|PRKCQ|PTPRC|TP53|PDE5A|IL23A	-3.3	MyList
GO Biological Processes	19	GO:0071496	cellular response to external stimulus	19_GO:0050896 response to stimulus	-4.5	7.8	6.5	30284	75	364	7	1.9	0.72	834|835|841|1277|1956|3690|5599	CASP1|CASP2|CASP8|COL1A1|EGFR|ITGB3|MAPK8	-3.3	MyList
GO Biological Processes	19	GO:1902750	negative regulation of cell cycle G2/M phase transition	19_GO:0048519 negative regulation of biological process	-4.5	7.8	6.5	30284	75	364	7	1.9	0.72	472|545|983|4361|9212|51347|79184	ATM|ATR|CDK1|MRE11|AURKB|TAOK3|BRCC3	-3.3	MyList
GO Biological Processes	19	GO:0032200	telomere organization	19_GO:0009987 cellular process	-4.5	5.6	5.9	30284	133	364	9	2.5	0.81	472|545|1017|4361|5888|6117|8359|8361|121504	ATM|ATR|CDK2|MRE11|RAD51|RPA1|H4C1|H4C6|H4C16	-3.3	MyList
GO Biological Processes	19	GO:1903322	positive regulation of protein modification by small protein conjugation or removal	19_GO:0048518 positive regulation of biological process	-4.5	5.6	5.9	30284	133	364	9	2.5	0.81	329|331|1029|2932|3309|6500|6502|9978|26191	BIRC2|XIAP|CDKN2A|GSK3B|HSPA5|SKP1|SKP2|RBX1|PTPN22	-3.3	MyList
GO Biological Processes	19	GO:0046034	ATP metabolic process	19_GO:0009987 cellular process	-4.5	5	5.7	30284	166	364	10	2.7	0.86	226|1291|3098|3303|3304|3312|3939|4535|4625|51079	ALDOA|COL6A1|HK1|HSPA1A|HSPA1B|HSPA8|LDHA|ND1|MYH7|NDUFA13	-3.3	MyList
GO Biological Processes	19	GO:0062208	positive regulation of pattern recognition receptor signaling pathway	19_GO:0044419 biological process involved in interspecies interaction between organisms	-4.4	7.7	6.4	30284	76	364	7	1.9	0.72	3303|3304|4057|5587|5599|26191|79184	HSPA1A|HSPA1B|LTF|PRKD1|MAPK8|PTPN22|BRCC3	-3.3	MyList
GO Biological Processes	19	GO:0008630	intrinsic apoptotic signaling pathway in response to DNA damage	19_GO:0050896 response to stimulus	-4.4	7.7	6.4	30284	76	364	7	1.9	0.72	472|835|1969|2033|7124|7157|23411	ATM|CASP2|EPHA2|EP300|TNF|TP53|SIRT1	-3.3	MyList
GO Biological Processes	19	GO:1902893	regulation of miRNA transcription	19_GO:0050789 regulation of biological process	-4.4	7.7	6.4	30284	76	364	7	1.9	0.72	1956|1958|2099|6597|7124|7157|7422	EGFR|EGR1|ESR1|SMARCA4|TNF|TP53|VEGFA	-3.3	MyList
GO Biological Processes	19	GO:0032008	positive regulation of TOR signaling	19_GO:0048518 positive regulation of biological process	-4.4	7.7	6.4	30284	76	364	7	1.9	0.72	2033|2155|5290|5292|6850|9978|79727	EP300|F7|PIK3CA|PIM1|SYK|RBX1|LIN28A	-3.3	MyList
GO Biological Processes	19	GO:1901292	nucleoside phosphate catabolic process	19_GO:0009987 cellular process	-4.4	5.6	5.9	30284	134	364	9	2.5	0.81	226|1291|3098|3939|5141|5144|8622|8654|27115	ALDOA|COL6A1|HK1|LDHA|PDE4A|PDE4D|PDE8B|PDE5A|PDE7B	-3.3	MyList
GO Biological Processes	19	GO:0001911	negative regulation of leukocyte mediated cytotoxicity	19_GO:0002376 immune system process	-4.4	13	7.5	30284	32	364	5	1.4	0.61	3105|3821|5788|84868|100507436	HLA-A|KLRC1|PTPRC|HAVCR2|MICA	-3.3	MyList
GO Biological Processes	19	GO:0036075	replacement ossification	19_GO:0032501 multicellular organismal process	-4.4	13	7.5	30284	32	364	5	1.4	0.61	1277|1280|4322|4323|4325	COL1A1|COL2A1|MMP13|MMP14|MMP16	-3.3	MyList
GO Biological Processes	19	GO:1902042	negative regulation of extrinsic apoptotic signaling pathway via death domain receptors	19_GO:0048519 negative regulation of biological process	-4.4	13	7.5	30284	32	364	5	1.4	0.61	2243|2932|3082|3383|5894	FGA|GSK3B|HGF|ICAM1|RAF1	-3.3	MyList
GO Biological Processes	19	GO:0001569	branching involved in blood vessel morphogenesis	19_GO:0032502 developmental process	-4.4	13	7.5	30284	32	364	5	1.4	0.61	1282|1909|3791|7422|8829	COL4A1|EDNRA|KDR|VEGFA|NRP1	-3.3	MyList
GO Biological Processes	19	GO:0001958	endochondral ossification	19_GO:0032502 developmental process	-4.4	13	7.5	30284	32	364	5	1.4	0.61	1277|1280|4322|4323|4325	COL1A1|COL2A1|MMP13|MMP14|MMP16	-3.3	MyList
GO Biological Processes	19	GO:0000280	nuclear division	19_GO:0009987 cellular process	-4.4	3.6	5.2	30284	320	364	14	3.8	1	387|472|1642|2316|4361|4751|5888|6790|6795|7153|8900|9212|10403|22974	RHOA|ATM|DDB1|FLNA|MRE11|NEK2|RAD51|AURKA|AURKC|TOP2A|CCNA1|AURKB|NDC80|TPX2	-3.3	MyList
GO Biological Processes	19	GO:0021537	telencephalon development	19_GO:0032502 developmental process	-4.4	3.9	5.3	30284	280	364	13	3.6	0.97	387|1020|1281|1956|2044|2048|2049|2316|2932|3624|3738|3912|4915	RHOA|CDK5|COL3A1|EGFR|EPHA5|EPHB2|EPHB3|FLNA|GSK3B|INHBA|KCNA3|LAMB1|NTRK2	-3.3	MyList
GO Biological Processes	19	GO:0002832	negative regulation of response to biotic stimulus	19_GO:0048519 negative regulation of biological process	-4.4	5.5	5.8	30284	135	364	9	2.5	0.81	2896|3105|3630|3821|4057|5292|9212|84868|100507436	GRN|HLA-A|INS|KLRC1|LTF|PIM1|AURKB|HAVCR2|MICA	-3.3	MyList
GO Biological Processes	19	GO:0042102	positive regulation of T cell proliferation	19_GO:0002376 immune system process	-4.4	6.3	6	30284	105	364	8	2.2	0.77	3105|3481|3593|5588|5788|6850|51561|84868	HLA-A|IGF2|IL12B|PRKCQ|PTPRC|SYK|IL23A|HAVCR2	-3.3	MyList
GO Biological Processes	19	GO:0010906	regulation of glucose metabolic process	19_GO:0050789 regulation of biological process	-4.4	6.3	6	30284	105	364	8	2.2	0.77	1642|2033|3481|3486|3630|6095|7157|23411	DDB1|EP300|IGF2|IGFBP3|INS|RORA|TP53|SIRT1	-3.3	MyList
GO Biological Processes	19	GO:0007605	sensory perception of sound	19_GO:0032501 multicellular organismal process	-4.4	4.9	5.6	30284	169	364	10	2.7	0.86	1027|1277|1280|1285|1301|1302|3073|3074|3784|7068	CDKN1B|COL1A1|COL2A1|COL4A3|COL11A1|COL11A2|HEXA|HEXB|KCNQ1|THRB	-3.3	MyList
GO Biological Processes	19	GO:0014075	response to amine	19_GO:0050896 response to stimulus	-4.4	9.4	6.8	30284	53	364	6	1.6	0.67	135|983|1909|3164|4929|11093	ADORA2A|CDK1|EDNRA|NR4A1|NR4A2|ADAMTS13	-3.3	MyList
GO Biological Processes	19	GO:0042269	regulation of natural killer cell mediated cytotoxicity	19_GO:0044419 biological process involved in interspecies interaction between organisms	-4.4	9.4	6.8	30284	53	364	6	1.6	0.67	3105|3593|3821|22914|84868|100507436	HLA-A|IL12B|KLRC1|KLRK1|HAVCR2|MICA	-3.3	MyList
GO Biological Processes	19	GO:1904707	positive regulation of vascular associated smooth muscle cell proliferation	19_GO:0048518 positive regulation of biological process	-4.4	9.4	6.8	30284	53	364	6	1.6	0.67	4193|4313|4318|7124|8013|9510	MDM2|MMP2|MMP9|TNF|NR4A3|ADAMTS1	-3.3	MyList
GO Biological Processes	19	GO:0002520	immune system development	19_GO:0002376 immune system process	-4.4	4.9	5.6	30284	170	364	10	2.7	0.86	472|673|2049|5594|5788|5894|6868|7046|7157|84868	ATM|BRAF|EPHB3|MAPK1|PTPRC|RAF1|ADAM17|TGFBR1|TP53|HAVCR2	-3.2	MyList
GO Biological Processes	19	GO:0060041	retina development in camera-type eye	19_GO:0032502 developmental process	-4.4	4.9	5.6	30284	170	364	10	2.7	0.86	835|1282|1545|4915|5156|5159|6597|7068|8829|284217	CASP2|COL4A1|CYP1B1|NTRK2|PDGFRA|PDGFRB|SMARCA4|THRB|NRP1|LAMA1	-3.2	MyList
GO Biological Processes	19	GO:0055089	fatty acid homeostasis	19_GO:0042592 homeostatic process	-4.4	20	8.5	30284	17	364	4	1.1	0.55	3630|5424|9971|23411	INS|POLD1|NR1H4|SIRT1	-3.2	MyList
GO Biological Processes	19	GO:0010455	positive regulation of cell fate commitment	19_GO:0032502 developmental process	-4.4	20	8.5	30284	17	364	4	1.1	0.55	2033|3593|23476|51561	EP300|IL12B|BRD4|IL23A	-3.2	MyList
GO Biological Processes	19	GO:0021535	cell migration in hindbrain	19_GO:0032502 developmental process	-4.4	20	8.5	30284	17	364	4	1.1	0.55	2047|2048|2316|3688	EPHB1|EPHB2|FLNA|ITGB1	-3.2	MyList
GO Biological Processes	19	GO:0032890	regulation of organic acid transport	19_GO:0051179 localization	-4.4	7.5	6.3	30284	78	364	7	1.9	0.72	135|3688|6622|6850|7124|8399|59272	ADORA2A|ITGB1|SNCA|SYK|TNF|PLA2G10|ACE2	-3.2	MyList
GO Biological Processes	19	GO:0043588	skin development	19_GO:0032502 developmental process	-4.4	3.8	5.3	30284	283	364	13	3.6	0.97	1277|1278|1281|1289|1291|1956|1969|3624|3911|4233|5154|8399|8644	COL1A1|COL1A2|COL3A1|COL5A1|COL6A1|EGFR|EPHA2|INHBA|LAMA5|MET|PDGFA|PLA2G10|AKR1C3	-3.2	MyList
GO Biological Processes	19	GO:2000060	positive regulation of ubiquitin-dependent protein catabolic process	19_GO:0048518 positive regulation of biological process	-4.4	6.3	6	30284	106	364	8	2.2	0.77	2932|3303|3304|4193|6790|8517|9978|23411	GSK3B|HSPA1A|HSPA1B|MDM2|AURKA|IKBKG|RBX1|SIRT1	-3.2	MyList
GO Biological Processes	19	GO:0045907	positive regulation of vasoconstriction	19_GO:0032501 multicellular organismal process	-4.4	13	7.4	30284	33	364	5	1.4	0.61	148|387|1956|2243|6916	ADRA1A|RHOA|EGFR|FGA|TBXAS1	-3.2	MyList
GO Biological Processes	19	GO:0061028	establishment of endothelial barrier	19_GO:0032502 developmental process	-4.4	13	7.4	30284	33	364	5	1.4	0.61	1909|1910|3383|5144|10855	EDNRA|EDNRB|ICAM1|PDE4D|HPSE	-3.2	MyList
GO Biological Processes	19	GO:0007431	salivary gland development	19_GO:0032502 developmental process	-4.4	13	7.4	30284	33	364	5	1.4	0.61	1956|3911|7124|8829|284217	EGFR|LAMA5|TNF|NRP1|LAMA1	-3.2	MyList
GO Biological Processes	19	GO:1901185	negative regulation of ERBB signaling pathway	19_GO:0048519 negative regulation of biological process	-4.4	13	7.4	30284	33	364	5	1.4	0.61	1845|1956|3672|4878|9052	DUSP3|EGFR|ITGA1|NPPA|GPRC5A	-3.2	MyList
GO Biological Processes	19	GO:0070269	pyroptotic inflammatory response	19_GO:0050896 response to stimulus	-4.4	13	7.4	30284	33	364	5	1.4	0.61	834|839|841|1991|3001	CASP1|CASP6|CASP8|ELANE|GZMA	-3.2	MyList
GO Biological Processes	19	GO:0070661	leukocyte proliferation	19_GO:0009987 cellular process	-4.4	5.5	5.8	30284	137	364	9	2.5	0.81	931|2064|3593|5580|5588|5788|7157|8654|51561	MS4A1|ERBB2|IL12B|PRKCD|PRKCQ|PTPRC|TP53|PDE5A|IL23A	-3.2	MyList
GO Biological Processes	19	GO:0007626	locomotory behavior	19_GO:0032501 multicellular organismal process	-4.3	4.4	5.4	30284	207	364	11	3	0.9	135|1803|1958|2043|3073|3074|3358|4929|5581|6622|51185	ADORA2A|DPP4|EGR1|EPHA4|HEXA|HEXB|HTR2C|NR4A2|PRKCE|SNCA|CRBN	-3.2	MyList
GO Biological Processes	19	GO:0048146	positive regulation of fibroblast proliferation	19_GO:0048518 positive regulation of biological process	-4.3	9.2	6.7	30284	54	364	6	1.6	0.67	890|1956|2099|3690|5154|5156	CCNA2|EGFR|ESR1|ITGB3|PDGFA|PDGFRA	-3.2	MyList
GO Biological Processes	19	GO:0010874	regulation of cholesterol efflux	19_GO:0051179 localization	-4.3	9.2	6.7	30284	54	364	6	1.6	0.67	19|335|5444|6256|8399|23411	ABCA1|APOA1|PON1|RXRA|PLA2G10|SIRT1	-3.2	MyList
GO Biological Processes	19	GO:0034502	protein localization to chromosome	19_GO:0051179 localization	-4.3	6.2	6	30284	107	364	8	2.2	0.77	545|983|2099|6117|8359|8361|9212|121504	ATR|CDK1|ESR1|RPA1|H4C1|H4C6|AURKB|H4C16	-3.2	MyList
GO Biological Processes	19	GO:0032231	regulation of actin filament bundle assembly	19_GO:0050789 regulation of biological process	-4.3	6.2	6	30284	107	364	8	2.2	0.77	335|387|673|2041|2316|4233|7046|8829	APOA1|RHOA|BRAF|EPHA1|FLNA|MET|TGFBR1|NRP1	-3.2	MyList
GO Biological Processes	19	GO:0051962	positive regulation of nervous system development	19_GO:0032502 developmental process	-4.3	3.8	5.2	30284	285	364	13	3.6	0.97	673|1956|2043|2047|2048|2049|3688|4914|4915|5584|7124|7422|8829	BRAF|EGFR|EPHA4|EPHB1|EPHB2|EPHB3|ITGB1|NTRK1|NTRK2|PRKCI|TNF|VEGFA|NRP1	-3.2	MyList
GO Biological Processes	19	GO:0055117	regulation of cardiac muscle contraction	19_GO:0032501 multicellular organismal process	-4.3	7.4	6.3	30284	79	364	7	1.9	0.72	147|148|3784|4878|5144|8654|59272	ADRA1B|ADRA1A|KCNQ1|NPPA|PDE4D|PDE5A|ACE2	-3.2	MyList
GO Biological Processes	19	GO:0031397	negative regulation of protein ubiquitination	19_GO:0048519 negative regulation of biological process	-4.3	7.4	6.3	30284	79	364	7	1.9	0.72	1020|1029|3303|3304|5478|5581|5582	CDK5|CDKN2A|HSPA1A|HSPA1B|PPIA|PRKCE|PRKCG	-3.2	MyList
GO Biological Processes	19	GO:0046661	male sex differentiation	19_GO:0022414 reproductive process	-4.3	4.8	5.6	30284	172	364	10	2.7	0.86	1545|2099|2316|2516|3624|4323|4914|5156|7046|8644	CYP1B1|ESR1|FLNA|NR5A1|INHBA|MMP14|NTRK1|PDGFRA|TGFBR1|AKR1C3	-3.2	MyList
GO Biological Processes	19	GO:0050768	negative regulation of neurogenesis	19_GO:0032502 developmental process	-4.3	5.4	5.7	30284	139	364	9	2.5	0.81	1020|2045|2048|2147|7124|7157|8829|9682|79727	CDK5|EPHA7|EPHB2|F2|TNF|TP53|NRP1|KDM4A|LIN28A	-3.2	MyList
GO Biological Processes	19	GO:0034341	response to type II interferon	19_GO:0044419 biological process involved in interspecies interaction between organisms	-4.3	6.2	5.9	30284	108	364	8	2.2	0.77	834|3593|5292|5894|6622|7124|7157|11093	CASP1|IL12B|PIM1|RAF1|SNCA|TNF|TP53|ADAMTS13	-3.2	MyList
GO Biological Processes	19	GO:0033032	regulation of myeloid cell apoptotic process	19_GO:0050789 regulation of biological process	-4.3	12	7.2	30284	34	364	5	1.4	0.61	1029|3579|6868|7067|23411	CDKN2A|CXCR2|ADAM17|THRA|SIRT1	-3.2	MyList
GO Biological Processes	19	GO:0044818	mitotic G2/M transition checkpoint	19_GO:0048519 negative regulation of biological process	-4.3	9.1	6.6	30284	55	364	6	1.6	0.67	472|545|983|4361|51347|79184	ATM|ATR|CDK1|MRE11|TAOK3|BRCC3	-3.2	MyList
GO Biological Processes	19	GO:0060485	mesenchyme development	19_GO:0032502 developmental process	-4.3	4	5.3	30284	248	364	12	3.3	0.94	1909|1910|1942|2316|2932|3082|3911|4193|5594|7046|8828|8829	EDNRA|EDNRB|EFNA1|FLNA|GSK3B|HGF|LAMA5|MDM2|MAPK1|TGFBR1|NRP2|NRP1	-3.2	MyList
GO Biological Processes	19	GO:0030010	establishment of cell polarity	19_GO:0009987 cellular process	-4.3	5.3	5.7	30284	140	364	9	2.5	0.81	387|2047|2932|3688|4627|5584|5590|10403|284217	RHOA|EPHB1|GSK3B|ITGB1|MYH9|PRKCI|PRKCZ|NDC80|LAMA1	-3.2	MyList
GO Biological Processes	19	GO:0060078	regulation of postsynaptic membrane potential	19_GO:0065007 biological regulation	-4.3	6.1	5.9	30284	109	364	8	2.2	0.77	135|1020|2559|2561|2565|2932|4233|6622	ADORA2A|CDK5|GABRA6|GABRB2|GABRG1|GSK3B|MET|SNCA	-3.2	MyList
GO Biological Processes	19	GO:0071371	cellular response to gonadotropin stimulus	19_GO:0050896 response to stimulus	-4.3	18	8.2	30284	18	364	4	1.1	0.55	890|1545|1909|3624	CCNA2|CYP1B1|EDNRA|INHBA	-3.1	MyList
GO Biological Processes	19	GO:0002438	acute inflammatory response to antigenic stimulus	19_GO:0002376 immune system process	-4.3	18	8.2	30284	18	364	4	1.1	0.55	1991|2212|2214|3579	ELANE|FCGR2A|FCGR3A|CXCR2	-3.1	MyList
GO Biological Processes	19	GO:0060055	angiogenesis involved in wound healing	19_GO:0032502 developmental process	-4.3	18	8.2	30284	18	364	4	1.1	0.55	3690|3791|7422|10855	ITGB3|KDR|VEGFA|HPSE	-3.1	MyList
GO Biological Processes	19	GO:0002827	positive regulation of T-helper 1 type immune response	19_GO:0002376 immune system process	-4.3	18	8.2	30284	18	364	4	1.1	0.55	3554|3593|8809|51561	IL1R1|IL12B|IL18R1|IL23A	-3.1	MyList
GO Biological Processes	19	GO:0010544	negative regulation of platelet activation	19_GO:0048519 negative regulation of biological process	-4.3	18	8.2	30284	18	364	4	1.1	0.55	2147|5154|5156|5580	F2|PDGFA|PDGFRA|PRKCD	-3.1	MyList
GO Biological Processes	19	GO:1902916	positive regulation of protein polyubiquitination	19_GO:0048518 positive regulation of biological process	-4.3	18	8.2	30284	18	364	4	1.1	0.55	329|331|6502|26191	BIRC2|XIAP|SKP2|PTPN22	-3.1	MyList
GO Biological Processes	19	GO:0051048	negative regulation of secretion	19_GO:0051179 localization	-4.3	4.8	5.5	30284	175	364	10	2.7	0.86	673|3156|3593|3624|3630|4129|5733|6622|7124|8622	BRAF|HMGCR|IL12B|INHBA|INS|MAOB|PTGER3|SNCA|TNF|PDE8B	-3.1	MyList
GO Biological Processes	19	GO:0060560	developmental growth involved in morphogenesis	19_GO:0040007 growth	-4.3	5.3	5.7	30284	141	364	9	2.5	0.81	780|1020|1909|2099|3688|5590|6790|8828|8829	DDR1|CDK5|EDNRA|ESR1|ITGB1|PRKCZ|AURKA|NRP2|NRP1	-3.1	MyList
GO Biological Processes	19	GO:0046637	regulation of alpha-beta T cell differentiation	19_GO:0002376 immune system process	-4.3	7.2	6.2	30284	81	364	7	1.9	0.72	387|2033|3593|5590|6850|23476|51561	RHOA|EP300|IL12B|PRKCZ|SYK|BRD4|IL23A	-3.1	MyList
GO Biological Processes	19	GO:0032436	positive regulation of proteasomal ubiquitin-dependent protein catabolic process	19_GO:0048518 positive regulation of biological process	-4.3	7.2	6.2	30284	81	364	7	1.9	0.72	2932|3303|3304|4193|6790|9978|23411	GSK3B|HSPA1A|HSPA1B|MDM2|AURKA|RBX1|SIRT1	-3.1	MyList
GO Biological Processes	19	GO:1900087	positive regulation of G1/S transition of mitotic cell cycle	19_GO:0048518 positive regulation of biological process	-4.2	8.9	6.5	30284	56	364	6	1.6	0.67	1543|1956|4193|6868|8451|9510	CYP1A1|EGFR|MDM2|ADAM17|CUL4A|ADAMTS1	-3.1	MyList
GO Biological Processes	19	GO:0031398	positive regulation of protein ubiquitination	19_GO:0048518 positive regulation of biological process	-4.2	6.1	5.9	30284	110	364	8	2.2	0.77	329|331|2932|3309|6500|6502|9978|26191	BIRC2|XIAP|GSK3B|HSPA5|SKP1|SKP2|RBX1|PTPN22	-3.1	MyList
GO Biological Processes	19	GO:1901376	organic heteropentacyclic compound metabolic process	19_GO:0009987 cellular process	-4.2	36	10	30284	7	364	3	0.82	0.47	1544|1576|1577	CYP1A2|CYP3A4|CYP3A5	-3.1	MyList
GO Biological Processes	19	GO:0009804	coumarin metabolic process	19_GO:0009987 cellular process	-4.2	36	10	30284	7	364	3	0.82	0.47	1543|1548|1565	CYP1A1|CYP2A6|CYP2D6	-3.1	MyList
GO Biological Processes	19	GO:0034699	response to luteinizing hormone	19_GO:0050896 response to stimulus	-4.2	36	10	30284	7	364	3	0.82	0.47	890|1545|1909	CCNA2|CYP1B1|EDNRA	-3.1	MyList
GO Biological Processes	19	GO:0043385	mycotoxin metabolic process	19_GO:0009987 cellular process	-4.2	36	10	30284	7	364	3	0.82	0.47	1544|1576|1577	CYP1A2|CYP3A4|CYP3A5	-3.1	MyList
GO Biological Processes	19	GO:0002155	regulation of thyroid hormone receptor signaling pathway	19_GO:0050896 response to stimulus	-4.2	36	10	30284	7	364	3	0.82	0.47	6256|7067|7068	RXRA|THRA|THRB	-3.1	MyList
GO Biological Processes	19	GO:1905245	regulation of aspartic-type peptidase activity	19_GO:0050789 regulation of biological process	-4.2	36	10	30284	7	364	3	0.82	0.47	1942|2043|2896	EFNA1|EPHA4|GRN	-3.1	MyList
GO Biological Processes	19	GO:0046222	aflatoxin metabolic process	19_GO:0009987 cellular process	-4.2	36	10	30284	7	364	3	0.82	0.47	1544|1576|1577	CYP1A2|CYP3A4|CYP3A5	-3.1	MyList
GO Biological Processes	19	GO:0009698	phenylpropanoid metabolic process	19_GO:0009987 cellular process	-4.2	36	10	30284	7	364	3	0.82	0.47	1543|1548|1565	CYP1A1|CYP2A6|CYP2D6	-3.1	MyList
GO Biological Processes	19	GO:0051599	response to hydrostatic pressure	19_GO:0050896 response to stimulus	-4.2	36	10	30284	7	364	3	0.82	0.47	4914|5290|80781	NTRK1|PIK3CA|COL18A1	-3.1	MyList
GO Biological Processes	19	GO:0016486	peptide hormone processing	19_GO:0065007 biological regulation	-4.2	12	7.1	30284	35	364	5	1.4	0.61	1511|1803|1889|2028|59272	CTSG|DPP4|ECE1|ENPEP|ACE2	-3.1	MyList
GO Biological Processes	19	GO:0031342	negative regulation of cell killing	19_GO:0048519 negative regulation of biological process	-4.2	12	7.1	30284	35	364	5	1.4	0.61	3105|3821|5788|84868|100507436	HLA-A|KLRC1|PTPRC|HAVCR2|MICA	-3.1	MyList
GO Biological Processes	19	GO:0046632	alpha-beta T cell differentiation	19_GO:0002376 immune system process	-4.2	7.1	6.1	30284	82	364	7	1.9	0.72	387|673|3593|3702|6095|6850|8809	RHOA|BRAF|IL12B|ITK|RORA|SYK|IL18R1	-3.1	MyList
GO Biological Processes	19	GO:0022898	regulation of transmembrane transporter activity	19_GO:0051179 localization	-4.2	4.7	5.4	30284	177	364	10	2.7	0.86	1909|2048|3630|3688|3784|4318|4878|5292|6622|59272	EDNRA|EPHB2|INS|ITGB1|KCNQ1|MMP9|NPPA|PIM1|SNCA|ACE2	-3.1	MyList
GO Biological Processes	19	GO:0007059	chromosome segregation	19_GO:0009987 cellular process	-4.2	3.5	5	30284	335	364	14	3.8	1	387|472|1642|2316|4361|4751|6790|6795|7150|7153|9212|10403|10783|22974	RHOA|ATM|DDB1|FLNA|MRE11|NEK2|AURKA|AURKC|TOP1|TOP2A|AURKB|NDC80|NEK6|TPX2	-3.1	MyList
GO Biological Processes	19	GO:0032147	activation of protein kinase activity	19_GO:0048518 positive regulation of biological process	-4.2	8.8	6.5	30284	57	364	6	1.6	0.67	3630|3690|4916|5478|5580|22974	INS|ITGB3|NTRK3|PPIA|PRKCD|TPX2	-3.1	MyList
GO Biological Processes	19	GO:2001240	negative regulation of extrinsic apoptotic signaling pathway in absence of ligand	19_GO:0048519 negative regulation of biological process	-4.2	12	7	30284	36	364	5	1.4	0.61	1280|3303|3304|5196|7124	COL2A1|HSPA1A|HSPA1B|PF4|TNF	-3.1	MyList
GO Biological Processes	19	GO:0032373	positive regulation of sterol transport	19_GO:0051179 localization	-4.2	12	7	30284	36	364	5	1.4	0.61	19|335|5444|6256|23411	ABCA1|APOA1|PON1|RXRA|SIRT1	-3.1	MyList
GO Biological Processes	19	GO:1901099	negative regulation of signal transduction in absence of ligand	19_GO:0048519 negative regulation of biological process	-4.2	12	7	30284	36	364	5	1.4	0.61	1280|3303|3304|5196|7124	COL2A1|HSPA1A|HSPA1B|PF4|TNF	-3.1	MyList
GO Biological Processes	19	GO:0036314	response to sterol	19_GO:0050896 response to stimulus	-4.2	12	7	30284	36	364	5	1.4	0.61	19|2155|3624|6095|7046	ABCA1|F7|INHBA|RORA|TGFBR1	-3.1	MyList
GO Biological Processes	19	GO:0032376	positive regulation of cholesterol transport	19_GO:0051179 localization	-4.2	12	7	30284	36	364	5	1.4	0.61	19|335|5444|6256|23411	ABCA1|APOA1|PON1|RXRA|SIRT1	-3.1	MyList
GO Biological Processes	19	GO:2000352	negative regulation of endothelial cell apoptotic process	19_GO:0048519 negative regulation of biological process	-4.2	12	7	30284	36	364	5	1.4	0.61	673|2243|3383|3690|3791	BRAF|FGA|ICAM1|ITGB3|KDR	-3.1	MyList
GO Biological Processes	19	GO:0036230	granulocyte activation	19_GO:0002376 immune system process	-4.2	12	7	30284	36	364	5	1.4	0.61	1511|3576|3579|5580|6850	CTSG|CXCL8|CXCR2|PRKCD|SYK	-3.1	MyList
GO Biological Processes	19	GO:1905954	positive regulation of lipid localization	19_GO:0051179 localization	-4.2	5.9	5.7	30284	113	364	8	2.2	0.77	19|335|4481|5444|5580|6256|8399|23411	ABCA1|APOA1|MSR1|PON1|PRKCD|RXRA|PLA2G10|SIRT1	-3.1	MyList
GO Biological Processes	19	GO:0032069	regulation of nuclease activity	19_GO:0050789 regulation of biological process	-4.2	18	7.9	30284	19	364	4	1.1	0.55	3001|3303|5580|23411	GZMA|HSPA1A|PRKCD|SIRT1	-3.1	MyList
GO Biological Processes	19	GO:0060977	coronary vasculature morphogenesis	19_GO:0032502 developmental process	-4.2	18	7.9	30284	19	364	4	1.1	0.55	5159|7046|7422|8829	PDGFRB|TGFBR1|VEGFA|NRP1	-3.1	MyList
GO Biological Processes	19	GO:0045780	positive regulation of bone resorption	19_GO:0042592 homeostatic process	-4.2	18	7.9	30284	19	364	4	1.1	0.55	1956|3690|5578|6850	EGFR|ITGB3|PRKCA|SYK	-3.1	MyList
GO Biological Processes	19	GO:0071071	regulation of phospholipid biosynthetic process	19_GO:0050789 regulation of biological process	-4.2	18	7.9	30284	19	364	4	1.1	0.55	824|3358|5154|9971	CAPN2|HTR2C|PDGFA|NR1H4	-3.1	MyList
GO Biological Processes	19	GO:0048143	astrocyte activation	19_GO:0032502 developmental process	-4.2	18	7.9	30284	19	364	4	1.1	0.55	135|1956|2896|7124	ADORA2A|EGFR|GRN|TNF	-3.1	MyList
GO Biological Processes	19	GO:0072376	protein activation cascade	19_GO:0009987 cellular process	-4.2	18	7.9	30284	19	364	4	1.1	0.55	2162|2243|2316|3690	F13A1|FGA|FLNA|ITGB3	-3.1	MyList
GO Biological Processes	19	GO:0006998	nuclear envelope organization	19_GO:0009987 cellular process	-4.2	8.6	6.4	30284	58	364	6	1.6	0.67	545|983|4000|5578|5579|10783	ATR|CDK1|LMNA|PRKCA|PRKCB|NEK6	-3.1	MyList
GO Biological Processes	19	GO:0033047	regulation of mitotic sister chromatid segregation	19_GO:0050789 regulation of biological process	-4.2	8.6	6.4	30284	58	364	6	1.6	0.67	472|983|3192|9212|10403|23411	ATM|CDK1|HNRNPU|AURKB|NDC80|SIRT1	-3.1	MyList
GO Biological Processes	19	GO:0071346	cellular response to type II interferon	19_GO:0044419 biological process involved in interspecies interaction between organisms	-4.2	6.9	6	30284	84	364	7	1.9	0.72	834|3593|5292|5894|7124|7157|11093	CASP1|IL12B|PIM1|RAF1|TNF|TP53|ADAMTS13	-3.1	MyList
GO Biological Processes	19	GO:0050801	monoatomic ion homeostasis	19_GO:0042592 homeostatic process	-4.1	2.9	4.8	30284	522	364	18	4.9	1.1	331|887|1909|1910|1991|2147|2896|3074|3358|3757|3784|3791|3932|5579|5594|6916|11330|54583	XIAP|CCKBR|EDNRA|EDNRB|ELANE|F2|GRN|HEXB|HTR2C|KCNH2|KCNQ1|KDR|LCK|PRKCB|MAPK1|TBXAS1|CTRC|EGLN1	-3	MyList
GO Biological Processes	19	GO:0048864	stem cell development	19_GO:0032502 developmental process	-4.1	6.9	6	30284	85	364	7	1.9	0.72	1909|1910|3911|5594|5788|8828|8829	EDNRA|EDNRB|LAMA5|MAPK1|PTPRC|NRP2|NRP1	-3	MyList
GO Biological Processes	19	GO:1903510	mucopolysaccharide metabolic process	19_GO:0009987 cellular process	-4.1	6.9	6	30284	85	364	7	1.9	0.72	1909|1910|3073|3074|6482|10057|10855	EDNRA|EDNRB|HEXA|HEXB|ST3GAL1|ABCC5|HPSE	-3	MyList
GO Biological Processes	19	GO:0051961	negative regulation of nervous system development	19_GO:0032502 developmental process	-4.1	5.1	5.5	30284	147	364	9	2.5	0.81	1020|2045|2048|2147|7124|7157|8829|9682|79727	CDK5|EPHA7|EPHB2|F2|TNF|TP53|NRP1|KDM4A|LIN28A	-3	MyList
GO Biological Processes	19	GO:0051783	regulation of nuclear division	19_GO:0050789 regulation of biological process	-4.1	5.1	5.5	30284	147	364	9	2.5	0.81	472|3481|3630|4751|5159|6790|7124|9212|10403	ATM|IGF2|INS|NEK2|PDGFRB|AURKA|TNF|AURKB|NDC80	-3	MyList
GO Biological Processes	19	GO:0044248	cellular catabolic process	19_GO:0009987 cellular process	-4.1	3.6	5	30284	299	364	13	3.6	0.97	290|1020|1889|2028|2806|3073|3074|4012|5444|5581|9520|10855|11093	ANPEP|CDK5|ECE1|ENPEP|GOT2|HEXA|HEXB|LNPEP|PON1|PRKCE|NPEPPS|HPSE|ADAMTS13	-3	MyList
GO Biological Processes	19	GO:0002715	regulation of natural killer cell mediated immunity	19_GO:0044419 biological process involved in interspecies interaction between organisms	-4.1	8.5	6.3	30284	59	364	6	1.6	0.67	3105|3593|3821|22914|84868|100507436	HLA-A|IL12B|KLRC1|KLRK1|HAVCR2|MICA	-3	MyList
GO Biological Processes	19	GO:0046825	regulation of protein export from nucleus	19_GO:0051179 localization	-4.1	11	6.9	30284	37	364	5	1.4	0.61	1020|1029|2932|4193|5587	CDK5|CDKN2A|GSK3B|MDM2|PRKD1	-3	MyList
GO Biological Processes	19	GO:0048265	response to pain	19_GO:0032501 multicellular organismal process	-4.1	11	6.9	30284	37	364	5	1.4	0.61	824|1291|1910|4914|5582	CAPN2|COL6A1|EDNRB|NTRK1|PRKCG	-3	MyList
GO Biological Processes	19	GO:1903725	regulation of phospholipid metabolic process	19_GO:0050789 regulation of biological process	-4.1	11	6.9	30284	37	364	5	1.4	0.61	824|3358|5154|5580|9971	CAPN2|HTR2C|PDGFA|PRKCD|NR1H4	-3	MyList
GO Biological Processes	19	GO:0021955	central nervous system neuron axonogenesis	19_GO:0032502 developmental process	-4.1	11	6.9	30284	37	364	5	1.4	0.61	2043|2047|2048|2049|4929	EPHA4|EPHB1|EPHB2|EPHB3|NR4A2	-3	MyList
GO Biological Processes	19	GO:0032768	regulation of monooxygenase activity	19_GO:0065007 biological regulation	-4.1	11	6.9	30284	37	364	5	1.4	0.61	2099|2717|3630|6622|7124	ESR1|GLA|INS|SNCA|TNF	-3	MyList
GO Biological Processes	19	GO:0007095	mitotic G2 DNA damage checkpoint signaling	19_GO:0048519 negative regulation of biological process	-4.1	11	6.9	30284	37	364	5	1.4	0.61	472|983|4361|51347|79184	ATM|CDK1|MRE11|TAOK3|BRCC3	-3	MyList
GO Biological Processes	19	GO:0010952	positive regulation of peptidase activity	19_GO:0048518 positive regulation of biological process	-4.1	5.8	5.7	30284	115	364	8	2.2	0.77	834|841|1942|2043|2896|3932|7124|23411	CASP1|CASP8|EFNA1|EPHA4|GRN|LCK|TNF|SIRT1	-3	MyList
GO Biological Processes	19	GO:0010876	lipid localization	19_GO:0051179 localization	-4.1	3.2	4.9	30284	387	364	15	4.1	1	19|335|1645|2167|2717|2806|3073|3074|3624|3784|4481|5320|5660|7124|8399	ABCA1|APOA1|AKR1C1|FABP4|GLA|GOT2|HEXA|HEXB|INHBA|KCNQ1|MSR1|PLA2G2A|PSAP|TNF|PLA2G10	-3	MyList
GO Biological Processes	19	GO:0030336	negative regulation of cell migration	19_GO:0040011 locomotion	-4.1	3.2	4.8	30284	388	364	15	4.1	1	387|673|1281|1545|1803|1845|2041|2043|2932|3486|7026|7046|7124|22914|80312	RHOA|BRAF|COL3A1|CYP1B1|DPP4|DUSP3|EPHA1|EPHA4|GSK3B|IGFBP3|NR2F2|TGFBR1|TNF|KLRK1|TET1	-3	MyList
GO Biological Processes	19	GO:0042593	glucose homeostasis	19_GO:0042592 homeostatic process	-4.1	4.1	5.2	30284	221	364	11	3	0.9	1277|2542|3098|3172|3383|3630|5290|5894|9971|23411|79727	COL1A1|SLC37A4|HK1|HNF4A|ICAM1|INS|PIK3CA|RAF1|NR1H4|SIRT1|LIN28A	-3	MyList
GO Biological Processes	19	GO:0098660	inorganic ion transmembrane transport	19_GO:0051179 localization	-4.1	2.5	4.5	30284	780	364	23	6.3	1.3	1528|1909|1910|2316|2542|2559|2561|2565|3313|3358|3685|3738|3754|3756|3757|3784|3932|4535|4878|5788|9312|10057|56479	CYB5A|EDNRA|EDNRB|FLNA|SLC37A4|GABRA6|GABRB2|GABRG1|HSPA9|HTR2C|ITGAV|KCNA3|KCNF1|KCNH1|KCNH2|KCNQ1|LCK|ND1|NPPA|PTPRC|KCNB2|ABCC5|KCNQ5	-3	MyList
[truncated: 1,339 more rows]
