# Supplementary material for: The Potential Mechanisms of Ochratoxin A in Prostate Cancer Development: An Integrated Study Combining Network Toxicology, Machine Learning, and Molecular Docking
Source: Toxins (Basel). 2025 Aug 4;17(8):388. doi: 10.3390/toxins17080388 (PMC12389974; doi:10.3390/toxins17080388)
Supplement: Supplementary file 1 [file toxins-17-00388-s001.zip › GO and KEGG/CC_GO.xlsx]

## Sheet: _FINAL_GO
1	-28.5368	GO:0031012	M1	1	0	GO Cellular Components	20	extracellular matrix		-28.5368	7.470225197337872	17.169898789264902	30284	568	364	51	14.010989010989011	1.8193036103036413	197|335|1277|1278|1280|1281|1282|1284|1285|1287|1288|1289|1291|1293|1301|1302|1511|1991|2147|2155|2162|2243|3383|3440|3908|3909|3910|3911|3912|3914|3915|3918|4312|4313|4314|4317|4318|4322|4323|4325|4878|5196|5340|5654|5660|7422|9510|10855|11093|80781|284217	AHSG|APOA1|COL1A1|COL1A2|COL2A1|COL3A1|COL4A1|COL4A2|COL4A3|COL4A5|COL4A6|COL5A1|COL6A1|COL6A3|COL11A1|COL11A2|CTSG|ELANE|F2|F7|F13A1|FGA|ICAM1|IFNA2|LAMA2|LAMA3|LAMA4|LAMA5|LAMB1|LAMB3|LAMC1|LAMC2|MMP1|MMP2|MMP3|MMP8|MMP9|MMP13|MMP14|MMP16|NPPA|PF4|PLG|HTRA1|PSAP|VEGFA|ADAMTS1|HPSE|ADAMTS13|COL18A1|LAMA1	-25.5176	0	1	1	1	-28.5368	16.296476719157134
1	-28.5005	GO:0030312	M1	1	0	GO Cellular Components	20	external encapsulating structure		-28.5005	7.4570965063056445	17.150425082176945	30284	569	364	51	14.010989010989011	1.8193036103036413	197|335|1277|1278|1280|1281|1282|1284|1285|1287|1288|1289|1291|1293|1301|1302|1511|1991|2147|2155|2162|2243|3383|3440|3908|3909|3910|3911|3912|3914|3915|3918|4312|4313|4314|4317|4318|4322|4323|4325|4878|5196|5340|5654|5660|7422|9510|10855|11093|80781|284217	AHSG|APOA1|COL1A1|COL1A2|COL2A1|COL3A1|COL4A1|COL4A2|COL4A3|COL4A5|COL4A6|COL5A1|COL6A1|COL6A3|COL11A1|COL11A2|CTSG|ELANE|F2|F7|F13A1|FGA|ICAM1|IFNA2|LAMA2|LAMA3|LAMA4|LAMA5|LAMB1|LAMB3|LAMC1|LAMC2|MMP1|MMP2|MMP3|MMP8|MMP9|MMP13|MMP14|MMP16|NPPA|PF4|PLG|HTRA1|PSAP|VEGFA|ADAMTS1|HPSE|ADAMTS13|COL18A1|LAMA1	-25.5176	0	1	0	0	-28.5368	16.296476719157134
1	-25.8391	GO:0062023	M1	1	0	GO Cellular Components	20	collagen-containing extracellular matrix		-25.8391	8.28126271876272	16.812457664939586	30284	432	364	43	11.813186813186814	1.6917440921056175	197|335|1277|1278|1280|1281|1282|1284|1285|1287|1288|1289|1291|1293|1301|1302|1511|1991|2147|2155|2162|2243|3383|3440|3908|3909|3910|3911|3912|3914|3915|3918|4313|4317|4318|4878|5196|5340|5654|5660|9510|80781|284217	AHSG|APOA1|COL1A1|COL1A2|COL2A1|COL3A1|COL4A1|COL4A2|COL4A3|COL4A5|COL4A6|COL5A1|COL6A1|COL6A3|COL11A1|COL11A2|CTSG|ELANE|F2|F7|F13A1|FGA|ICAM1|IFNA2|LAMA2|LAMA3|LAMA4|LAMA5|LAMB1|LAMB3|LAMC1|LAMC2|MMP2|MMP8|MMP9|NPPA|PF4|PLG|HTRA1|PSAP|ADAMTS1|COL18A1|LAMA1	-23.0322	0	1	0	0	-28.5368	16.296476719157134
1	-22.6512	GO:0005788	M1	1	0	GO Cellular Components	20	endoplasmic reticulum lumen		-22.6512	9.244200244200243	16.223218908554227	30284	315	364	35	9.615384615384615	1.54518290840614	197|335|410|412|1277|1278|1280|1281|1282|1284|1285|1287|1288|1289|1291|1293|1301|1302|2147|2155|2243|3309|3486|3593|3630|3912|3915|5154|5329|5594|6868|11093|51561|59272|80781	AHSG|APOA1|ARSA|STS|COL1A1|COL1A2|COL2A1|COL3A1|COL4A1|COL4A2|COL4A3|COL4A5|COL4A6|COL5A1|COL6A1|COL6A3|COL11A1|COL11A2|F2|F7|FGA|HSPA5|IGFBP3|IL12B|INS|LAMB1|LAMC1|PDGFA|PLAUR|MAPK1|ADAM17|ADAMTS13|IL23A|ACE2|COL18A1	-19.9693	0	1	0	0	-28.5368	16.296476719157134
1	-17.2121	GO:0005604	M1	1	0	GO Cellular Components	20	basement membrane		-17.2121	16.296476719157134	16.64319284227088	30284	97	364	19	5.21978021978022	1.16582743859469	1280|1282|1284|1285|1287|1288|1289|1291|3908|3909|3910|3911|3912|3914|3915|3918|9510|80781|284217	COL2A1|COL4A1|COL4A2|COL4A3|COL4A5|COL4A6|COL5A1|COL6A1|LAMA2|LAMA3|LAMA4|LAMA5|LAMB1|LAMB3|LAMC1|LAMC2|ADAMTS1|COL18A1|LAMA1	-14.8312	0	1	0	0	-28.5368	16.296476719157134
1	-17.957	GO:0031983	M1	1	0	GO Cellular Components	20	vesicle lumen		-17.957	7.8155511155511155	13.730927751200014	30284	330	364	31	8.516483516483516	1.4630221056987591	197|226|335|410|1432|1511|1915|1956|1991|2162|2243|2717|2896|3074|3082|3310|3312|3481|3630|4057|4317|4831|5154|5196|5340|5478|5580|5594|7276|7422|10855	AHSG|ALDOA|APOA1|ARSA|MAPK14|CTSG|EEF1A1|EGFR|ELANE|F13A1|FGA|GLA|GRN|HEXB|HGF|HSPA6|HSPA8|IGF2|INS|LTF|MMP8|NME2|PDGFA|PF4|PLG|PPIA|PRKCD|MAPK1|TTR|VEGFA|HPSE	-15.372	0	2	1	1	-17.957	12.417582417582418
1	-17.2152	GO:0034774	M1	1	0	GO Cellular Components	20	secretory granule lumen		-17.2152	7.7035002035002025	13.380507105480651	30284	324	364	30	8.241758241758241	1.4413909312358653	197|226|335|410|1432|1511|1915|1991|2162|2243|2717|2896|3074|3082|3310|3312|3481|3630|4057|4317|4831|5154|5196|5340|5478|5580|5594|7276|7422|10855	AHSG|ALDOA|APOA1|ARSA|MAPK14|CTSG|EEF1A1|ELANE|F13A1|FGA|GLA|GRN|HEXB|HGF|HSPA6|HSPA8|IGF2|INS|LTF|MMP8|NME2|PDGFA|PF4|PLG|PPIA|PRKCD|MAPK1|TTR|VEGFA|HPSE	-14.8312	0	2	0	0	-17.957	12.417582417582418
1	-17.0297	GO:0060205	M1	1	0	GO Cellular Components	20	cytoplasmic vesicle lumen		-17.0297	7.586425732322388	13.248979608003733	30284	329	364	30	8.241758241758241	1.4413909312358653	197|226|335|410|1432|1511|1915|1991|2162|2243|2717|2896|3074|3082|3310|3312|3481|3630|4057|4317|4831|5154|5196|5340|5478|5580|5594|7276|7422|10855	AHSG|ALDOA|APOA1|ARSA|MAPK14|CTSG|EEF1A1|ELANE|F13A1|FGA|GLA|GRN|HEXB|HGF|HSPA6|HSPA8|IGF2|INS|LTF|MMP8|NME2|PDGFA|PF4|PLG|PPIA|PRKCD|MAPK1|TTR|VEGFA|HPSE	-14.6999	0	2	0	0	-17.957	12.417582417582418
1	-8.9907	GO:0031091	M1	1	0	GO Cellular Components	20	platelet alpha granule		-8.9907	10.971138751358533	10.507071020507842	30284	91	364	12	3.2967032967032965	0.9358578321457584	197|226|2162|2243|3082|3481|3690|5154|5196|5340|6622|7422	AHSG|ALDOA|F13A1|FGA|HGF|IGF2|ITGB3|PDGFA|PF4|PLG|SNCA|VEGFA	-7.07055	0	2	0	0	-17.957	12.417582417582418
1	-8.12429	GO:0031093	M1	1	0	GO Cellular Components	20	platelet alpha granule lumen		-8.12429	12.417582417582418	10.319418603287524	30284	67	364	10	2.7472527472527473	0.8567410091621528	197|226|2162|2243|3082|3481|5154|5196|5340|7422	AHSG|ALDOA|F13A1|FGA|HGF|IGF2|PDGFA|PF4|PLG|VEGFA	-6.38438	0	2	0	0	-17.957	12.417582417582418
1	-17.6939	GO:0098644	M1	1	0	GO Cellular Components	20	complex of collagen trimers		-17.6939	47.541601255886974	23.532297218008612	30284	21	364	12	3.2967032967032965	0.9358578321457584	1277|1278|1280|1281|1282|1284|1285|1287|1288|1289|1301|1302	COL1A1|COL1A2|COL2A1|COL3A1|COL4A1|COL4A2|COL4A3|COL4A5|COL4A6|COL5A1|COL11A1|COL11A2	-15.1881	0	3	1	1	-17.6939	49.91868131868132
1	-14.2107	GO:0005581	M1	1	0	GO Cellular Components	20	collagen trimer		-14.2107	15.478660874009712	14.830571148757237	30284	86	364	16	4.395604395604396	1.0744780250231485	1277|1278|1280|1281|1282|1284|1285|1287|1288|1289|1291|1293|1301|1302|4481|80781	COL1A1|COL1A2|COL2A1|COL3A1|COL4A1|COL4A2|COL4A3|COL4A5|COL4A6|COL5A1|COL6A1|COL6A3|COL11A1|COL11A2|MSR1|COL18A1	-12.1028	0	3	0	0	-17.6939	49.91868131868132
1	-10.5895	GO:0005583	M1	1	0	GO Cellular Components	20	fibrillar collagen trimer		-10.5895	48.53205128205129	18.164605412569763	30284	12	364	7	1.9230769230769231	0.7198318398246449	1277|1278|1280|1281|1289|1301|1302	COL1A1|COL1A2|COL2A1|COL3A1|COL5A1|COL11A1|COL11A2	-8.64792	0	3	0	0	-17.6939	49.91868131868132
1	-10.5895	GO:0098643	M1	1	0	GO Cellular Components	20	banded collagen fibril		-10.5895	48.53205128205129	18.164605412569763	30284	12	364	7	1.9230769230769231	0.7198318398246449	1277|1278|1280|1281|1289|1301|1302	COL1A1|COL1A2|COL2A1|COL3A1|COL5A1|COL11A1|COL11A2	-8.64792	0	3	0	0	-17.6939	49.91868131868132
1	-4.77168	GO:0005592	M1	1	0	GO Cellular Components	20	collagen type XI trimer		-4.77168	49.91868131868132	12.065861200436911	30284	5	364	3	0.8241758241758241	0.47387320552365025	1280|1301|1302	COL2A1|COL11A1|COL11A2	-3.3328	0	3	0	0	-17.6939	49.91868131868132
1	-16.7615	GO:0098552	M1	1	0	GO Cellular Components	20	side of membrane		-16.7615	4.821435976422499	11.624597893495212	30284	742	364	43	11.813186813186814	1.6917440921056175	19|290|329|387|824|931|1147|1889|1915|1917|1942|2028|2044|2147|2212|2214|2243|3105|3312|3383|3551|3554|3577|3579|3672|3683|3685|3688|3689|3690|3784|3791|3821|4627|5156|5328|5329|5340|5788|7124|22914|26191|100507436	ABCA1|ANPEP|BIRC2|RHOA|CAPN2|MS4A1|CHUK|ECE1|EEF1A1|EEF1A2|EFNA1|ENPEP|EPHA5|F2|FCGR2A|FCGR3A|FGA|HLA-A|HSPA8|ICAM1|IKBKB|IL1R1|CXCR1|CXCR2|ITGA1|ITGAL|ITGAV|ITGB1|ITGB2|ITGB3|KCNQ1|KDR|KLRC1|MYH9|PDGFRA|PLAU|PLAUR|PLG|PTPRC|TNF|KLRK1|PTPN22|MICA	-14.4775	0	4	1	1	-16.7615	6.639226110547807
1	-16.4388	GO:0009897	M1	1	0	GO Cellular Components	20	external side of plasma membrane		-16.4388	6.639226110547807	12.538596964600757	30284	401	364	32	8.791208791208792	1.4841983879180356	19|290|824|931|1889|2028|2044|2147|2212|2214|2243|3105|3383|3554|3577|3579|3672|3683|3685|3688|3689|3690|3791|3821|5156|5328|5329|5340|5788|7124|22914|100507436	ABCA1|ANPEP|CAPN2|MS4A1|ECE1|ENPEP|EPHA5|F2|FCGR2A|FCGR3A|FGA|HLA-A|ICAM1|IL1R1|CXCR1|CXCR2|ITGA1|ITGAL|ITGAV|ITGB1|ITGB2|ITGB3|KDR|KLRC1|PDGFRA|PLAU|PLAUR|PLG|PTPRC|TNF|KLRK1|MICA	-14.234	0	4	0	0	-16.7615	6.639226110547807
1	-16.7191	GO:0043235	M1	1	0	GO Cellular Components	20	receptor complex		-16.7191	5.679554762580593	12.125186801852891	30284	542	364	37	10.164835164835164	1.5838814149709062	329|780|1147|1956|1969|2041|2050|2064|2316|2321|2559|2561|2565|3358|3551|3672|3683|3685|3688|3689|3690|3791|3821|4233|4914|4915|4916|5156|5159|6256|6850|7046|8809|8828|8829|9052|9971	BIRC2|DDR1|CHUK|EGFR|EPHA2|EPHA1|EPHB4|ERBB2|FLNA|FLT1|GABRA6|GABRB2|GABRG1|HTR2C|IKBKB|ITGA1|ITGAL|ITGAV|ITGB1|ITGB2|ITGB3|KDR|KLRC1|MET|NTRK1|NTRK2|NTRK3|PDGFRA|PDGFRB|RXRA|SYK|TGFBR1|IL18R1|NRP2|NRP1|GPRC5A|NR1H4	-14.4765	0	5	1	1	-16.7191	5.679554762580593
1	-6.99188	GO:0098797	M1	1	0	GO Cellular Components	20	plasma membrane protein complex		-6.99188	3.1651337792642145	6.558868793938661	30284	736	364	28	7.6923076923076925	1.3966789215433901	329|841|1147|1956|2064|2214|2316|3105|3551|3672|3683|3685|3688|3689|3690|3738|3754|3756|3757|3784|5144|5578|6464|6850|7046|8809|9312|56479	BIRC2|CASP8|CHUK|EGFR|ERBB2|FCGR3A|FLNA|HLA-A|IKBKB|ITGA1|ITGAL|ITGAV|ITGB1|ITGB2|ITGB3|KCNA3|KCNF1|KCNH1|KCNH2|KCNQ1|PDE4D|PRKCA|SHC1|SYK|TGFBR1|IL18R1|KCNB2|KCNQ5	-5.34136	0	5	0	0	-16.7191	5.679554762580593
1	-4.33289	GO:0098802	M1	1	0	GO Cellular Components	20	plasma membrane signaling receptor complex		-4.33289	3.572911750825862	5.151653299117853	30284	326	364	14	3.8461538461538463	1.0079661891556906	329|1147|2064|2316|3551|3672|3683|3685|3688|3689|3690|6850|7046|8809	BIRC2|CHUK|ERBB2|FLNA|IKBKB|ITGA1|ITGAL|ITGAV|ITGB1|ITGB2|ITGB3|SYK|TGFBR1|IL18R1	-2.96272	0	5	0	0	-16.7191	5.679554762580593
1	-16.3169	GO:0030055	M1	1	0	GO Cellular Components	20	cell-substrate junction		-16.3169	6.326100167113992	12.326829028453849	30284	434	364	33	9.065934065934066	1.5049389806416698	387|824|1803|1956|1969|2316|2321|3303|3304|3309|3312|3313|3383|3672|3685|3688|3689|3690|3909|4323|4627|5159|5328|5329|5478|5594|5788|5898|6464|6868|8829|26986|51056	RHOA|CAPN2|DPP4|EGFR|EPHA2|FLNA|FLT1|HSPA1A|HSPA1B|HSPA5|HSPA8|HSPA9|ICAM1|ITGA1|ITGAV|ITGB1|ITGB2|ITGB3|LAMA3|MMP14|MYH9|PDGFRB|PLAU|PLAUR|PPIA|MAPK1|PTPRC|RALA|SHC1|ADAM17|NRP1|PABPC1|LAP3	-14.1469	0	6	1	1	-16.3169	6.326100167113992
1	-15.7407	GO:0005925	M1	1	0	GO Cellular Components	20	focal adhesion		-15.7407	6.279079411154884	12.074400223615159	30284	424	364	32	8.791208791208792	1.4841983879180356	387|824|1803|1956|1969|2316|2321|3303|3304|3309|3312|3313|3383|3672|3685|3688|3689|3690|4323|4627|5159|5328|5329|5478|5594|5788|5898|6464|6868|8829|26986|51056	RHOA|CAPN2|DPP4|EGFR|EPHA2|FLNA|FLT1|HSPA1A|HSPA1B|HSPA5|HSPA8|HSPA9|ICAM1|ITGA1|ITGAV|ITGB1|ITGB2|ITGB3|MMP14|MYH9|PDGFRB|PLAU|PLAUR|PPIA|MAPK1|PTPRC|RALA|SHC1|ADAM17|NRP1|PABPC1|LAP3	-13.6029	0	6	0	0	-16.3169	6.326100167113992
1	-13.7836	GO:0048471	M1	1	0	GO Cellular Components	20	perinuclear region of cytoplasm		-13.7836	4.355321188878236	10.227834381202578	30284	745	364	39	10.714285714285714	1.6211451767914349	19|824|1022|1889|1956|1973|2044|2064|2316|3303|3304|3624|3688|3738|3757|3912|3918|4000|4012|4831|4915|5141|5290|5320|5578|5580|5581|5582|5587|5590|5888|6272|6418|6622|6790|8125|10801|26191|51185	ABCA1|CAPN2|CDK7|ECE1|EGFR|EIF4A1|EPHA5|ERBB2|FLNA|HSPA1A|HSPA1B|INHBA|ITGB1|KCNA3|KCNH2|LAMB1|LAMC2|LMNA|LNPEP|NME2|NTRK2|PDE4A|PIK3CA|PLA2G2A|PRKCA|PRKCD|PRKCE|PRKCG|PRKD1|PRKCZ|RAD51|SORT1|SET|SNCA|AURKA|ANP32A|SEPTIN9|PTPN22|CRBN	-11.7038	0	7	1	1	-13.7836	4.355321188878236
1	-12.7578	GO:0045121	M1	1	0	GO Cellular Components	20	membrane raft		-12.7578	6.861674408066161	11.082240679076587	30284	291	364	24	6.593406593406593	1.3007475120887872	19|147|148|824|931|1803|1956|2047|3098|3383|3551|3688|3689|3738|3784|3791|3932|5594|5788|6868|7046|7124|10855|59272	ABCA1|ADRA1B|ADRA1A|CAPN2|MS4A1|DPP4|EGFR|EPHB1|HK1|ICAM1|IKBKB|ITGB1|ITGB2|KCNA3|KCNQ1|KDR|LCK|MAPK1|PTPRC|ADAM17|TGFBR1|TNF|HPSE|ACE2	-10.7043	0	8	1	1	-12.7578	6.861674408066161
1	-12.6929	GO:0098857	M1	1	0	GO Cellular Components	20	membrane microdomain		-12.6929	6.814837040093013	11.031770806654597	30284	293	364	24	6.593406593406593	1.3007475120887872	19|147|148|824|931|1803|1956|2047|3098|3383|3551|3688|3689|3738|3784|3791|3932|5594|5788|6868|7046|7124|10855|59272	ABCA1|ADRA1B|ADRA1A|CAPN2|MS4A1|DPP4|EGFR|EPHB1|HK1|ICAM1|IKBKB|ITGB1|ITGB2|KCNA3|KCNQ1|KDR|LCK|MAPK1|PTPRC|ADAM17|TGFBR1|TNF|HPSE|ACE2	-10.6642	0	8	0	0	-12.7578	6.861674408066161
1	-1.89344	GO:0044853	M1	1	0	GO Cellular Components	20	plasma membrane raft		-1.89344	3.6172957477305303	3.101634421379393	30284	115	364	5	1.3736263736263736	0.6100706767475718	147|148|931|3689|5594	ADRA1B|ADRA1A|MS4A1|ITGB2|MAPK1	-0.899496	0	8	0	0	-12.7578	6.861674408066161
1	-11.9184	GO:0043256	M1	1	0	GO Cellular Components	20	laminin complex		-11.9184	64.70940170940172	21.08395356149965	30284	9	364	7	1.9230769230769231	0.7198318398246449	3909|3911|3912|3914|3915|3918|284217	LAMA3|LAMA5|LAMB1|LAMB3|LAMC1|LAMC2|LAMA1	-9.91317	0	9	1	1	-11.9184	83.1978021978022
1	-7.49448	GO:0098637	M1	1	0	GO Cellular Components	20	protein complex involved in cell-matrix adhesion		-7.49448	29.3639301874596	12.902549253123135	30284	17	364	6	1.6483516483516483	0.6673675151037639	3908|3912|3915|5328|5329|284217	LAMA2|LAMB1|LAMC1|PLAU|PLAUR|LAMA1	-5.80157	0	9	0	0	-11.9184	83.1978021978022
1	-5.76388	GO:0005606	M1	1	0	GO Cellular Components	20	laminin-1 complex		-5.76388	83.1978021978022	15.70381143540939	30284	3	364	3	0.8241758241758241	0.47387320552365025	3912|3915|284217	LAMB1|LAMC1|LAMA1	-4.27924	0	9	0	0	-11.9184	83.1978021978022
1	-5.76388	GO:0043259	M1	1	0	GO Cellular Components	20	laminin-10 complex		-5.76388	83.1978021978022	15.70381143540939	30284	3	364	3	0.8241758241758241	0.47387320552365025	3911|3912|3915	LAMA5|LAMB1|LAMC1	-4.27924	0	9	0	0	-11.9184	83.1978021978022
1	-11.3851	GO:0098636	M1	1	0	GO Cellular Components	20	protein complex involved in cell adhesion		-11.3851	17.21333838575218	13.632184339650792	30284	58	364	12	3.2967032967032965	0.9358578321457584	3672|3683|3685|3688|3689|3690|3908|3912|3915|5328|5329|284217	ITGA1|ITGAL|ITGAV|ITGB1|ITGB2|ITGB3|LAMA2|LAMB1|LAMC1|PLAU|PLAUR|LAMA1	-9.40218	0	10	1	1	-11.3851	17.21333838575218
1	-5.78175	GO:0008305	M1	1	0	GO Cellular Components	20	integrin complex		-5.78175	16.10280042538107	9.279475986201307	30284	31	364	6	1.6483516483516483	0.6673675151037639	3672|3683|3685|3688|3689|3690	ITGA1|ITGAL|ITGAV|ITGB1|ITGB2|ITGB3	-4.27924	0	10	0	0	-11.3851	17.21333838575218
1	-4.39083	GO:0030667	M1	1	0	GO Cellular Components	20	secretory granule membrane		-4.39083	3.6172957477305308	5.207924518133126	30284	322	364	14	3.8461538461538463	1.0079661891556906	290|387|2212|3577|3579|3683|3685|3689|3690|5328|5329|5660|5788|6622	ANPEP|RHOA|FCGR2A|CXCR1|CXCR2|ITGAL|ITGAV|ITGB2|ITGB3|PLAU|PLAUR|PSAP|PTPRC|SNCA	-3.00994	0	10	0	0	-11.3851	17.21333838575218
1	-3.8371	GO:0042581	M1	1	0	GO Cellular Components	20	specific granule		-3.8371	4.6798763736263735	5.147617232169856	30284	160	364	9	2.4725274725274726	0.8139230651035384	1991|3683|3685|3689|4057|4317|5328|5329|10855	ELANE|ITGAL|ITGAV|ITGB2|LTF|MMP8|PLAU|PLAUR|HPSE	-2.54876	0	10	0	0	-11.3851	17.21333838575218
1	-2.31141	GO:0035579	M1	1	0	GO Cellular Components	20	specific granule membrane		-2.31141	4.5713078130660545	3.763259720246805	30284	91	364	5	1.3736263736263736	0.6100706767475718	3683|3685|3689|5328|5329	ITGAL|ITGAV|ITGB2|PLAU|PLAUR	-1.25274	0	10	0	0	-11.3851	17.21333838575218
1	-8.97062	GO:0030425	M1	1	0	GO Cellular Components	20	dendrite		-8.97062	3.799584667301202	7.864023260928449	30284	635	364	29	7.967032967032967	1.4192840657725243	135|387|824|1020|2042|2043|2044|2045|2047|2048|2049|2051|2316|2559|2561|2565|2932|3192|3358|3688|3756|3908|4129|4535|4914|4915|5582|5599|9312	ADORA2A|RHOA|CAPN2|CDK5|EPHA3|EPHA4|EPHA5|EPHA7|EPHB1|EPHB2|EPHB3|EPHB6|FLNA|GABRA6|GABRB2|GABRG1|GSK3B|HNRNPU|HTR2C|ITGB1|KCNH1|LAMA2|MAOB|ND1|NTRK1|NTRK2|PRKCG|MAPK8|KCNB2	-7.07055	0	11	1	1	-8.97062	4.3788316946211685
1	-8.93956	GO:0097447	M1	1	0	GO Cellular Components	20	dendritic tree		-8.93956	3.787655045111874	7.843099353167051	30284	637	364	29	7.967032967032967	1.4192840657725243	135|387|824|1020|2042|2043|2044|2045|2047|2048|2049|2051|2316|2559|2561|2565|2932|3192|3358|3688|3756|3908|4129|4535|4914|4915|5582|5599|9312	ADORA2A|RHOA|CAPN2|CDK5|EPHA3|EPHA4|EPHA5|EPHA7|EPHB1|EPHB2|EPHB3|EPHB6|FLNA|GABRA6|GABRB2|GABRG1|GSK3B|HNRNPU|HTR2C|ITGB1|KCNH1|LAMA2|MAOB|ND1|NTRK1|NTRK2|PRKCG|MAPK8|KCNB2	-7.07055	0	11	0	0	-8.97062	4.3788316946211685
1	-6.27571	GO:0044297	M1	1	0	GO Cellular Components	20	cell body		-6.27571	3.357104299209562	6.266210988147468	30284	570	364	23	6.318681318681318	1.275231500488492	135|673|824|841|1020|2043|2044|2048|2316|3672|3756|3784|4129|4535|4878|4914|5590|6622|6790|7124|7150|9312|22974	ADORA2A|BRAF|CAPN2|CASP8|CDK5|EPHA4|EPHA5|EPHB2|FLNA|ITGA1|KCNH1|KCNQ1|MAOB|ND1|NPPA|NTRK1|PRKCZ|SNCA|AURKA|TNF|TOP1|KCNB2|TPX2	-4.6907	0	11	0	0	-8.97062	4.3788316946211685
1	-6.01364	GO:0043025	M1	1	0	GO Cellular Components	20	neuronal cell body		-6.01364	3.4734668909619204	6.170065879556793	30284	503	364	21	5.769230769230769	1.2220940563504665	135|824|1020|2043|2044|2048|2316|3672|3756|3784|4129|4535|4878|4914|5590|6622|6790|7124|7150|9312|22974	ADORA2A|CAPN2|CDK5|EPHA4|EPHA5|EPHB2|FLNA|ITGA1|KCNH1|KCNQ1|MAOB|ND1|NPPA|NTRK1|PRKCZ|SNCA|AURKA|TNF|TOP1|KCNB2|TPX2	-4.43723	0	11	0	0	-8.97062	4.3788316946211685
1	-3.27793	GO:0043204	M1	1	0	GO Cellular Components	20	perikaryon		-3.27793	4.3788316946211685	4.606209847511646	30284	152	364	8	2.197802197802198	0.7684540733550197	1020|2043|2316|3672|3756|4878|7150|9312	CDK5|EPHA4|FLNA|ITGA1|KCNH1|NPPA|TOP1|KCNB2	-2.03535	0	11	0	0	-8.97062	4.3788316946211685
1	-8.95497	GO:0061695	M1	1	0	GO Cellular Components	20	transferase complex, transferring phosphorus-containing groups		-8.95497	5.455593586741127	8.626135271190847	30284	305	364	20	5.4945054945054945	1.1943789581465267	890|902|983|1017|1020|1022|1147|1163|3551|5290|5424|5426|5427|5430|5584|5590|7046|8517|8900|10714	CCNA2|CCNH|CDK1|CDK2|CDK5|CDK7|CHUK|CKS1B|IKBKB|PIK3CA|POLD1|POLE|POLE2|POLR2A|PRKCI|PRKCZ|TGFBR1|IKBKG|CCNA1|POLD3	-7.07055	0	12	1	1	-8.95497	83.1978021978022
1	-8.76963	GO:1902554	M1	1	0	GO Cellular Components	20	serine/threonine protein kinase complex		-8.76963	8.31978021978022	9.574827624711308	30284	140	364	14	3.8461538461538463	1.0079661891556906	890|902|983|1017|1020|1022|1147|1163|3551|5584|5590|7046|8517|8900	CCNA2|CCNH|CDK1|CDK2|CDK5|CDK7|CHUK|CKS1B|IKBKB|PRKCI|PRKCZ|TGFBR1|IKBKG|CCNA1	-6.9328	0	12	0	0	-8.95497	83.1978021978022
1	-8.22855	GO:1902911	M1	1	0	GO Cellular Components	20	protein kinase complex		-8.22855	7.563436563436564	9.006611547735659	30284	154	364	14	3.8461538461538463	1.0079661891556906	890|902|983|1017|1020|1022|1147|1163|3551|5584|5590|7046|8517|8900	CCNA2|CCNH|CDK1|CDK2|CDK5|CDK7|CHUK|CKS1B|IKBKB|PRKCI|PRKCZ|TGFBR1|IKBKG|CCNA1	-6.43519	0	12	0	0	-8.95497	83.1978021978022
1	-6.28037	GO:0000307	M1	1	0	GO Cellular Components	20	cyclin-dependent protein kinase holoenzyme complex		-6.28037	11.281057925125722	8.718665233854951	30284	59	364	8	2.197802197802198	0.7684540733550197	890|902|983|1017|1020|1022|1163|8900	CCNA2|CCNH|CDK1|CDK2|CDK5|CDK7|CKS1B|CCNA1	-4.6907	0	12	0	0	-8.95497	83.1978021978022
1	-5.76388	GO:0097124	M1	1	0	GO Cellular Components	20	cyclin A2-CDK2 complex		-5.76388	83.1978021978022	15.70381143540939	30284	3	364	3	0.8241758241758241	0.47387320552365025	890|1017|8900	CCNA2|CDK2|CCNA1	-4.27924	0	12	0	0	-8.95497	83.1978021978022
1	-8.83856	GO:0005587	M1	1	0	GO Cellular Components	20	collagen type IV trimer		-8.83856	69.33150183150182	18.463003175718267	30284	6	364	5	1.3736263736263736	0.6100706767475718	1282|1284|1285|1287|1288	COL4A1|COL4A2|COL4A3|COL4A5|COL4A6	-6.98594	0	13	1	1	-8.83856	69.33150183150182
1	-7.87714	GO:0098642	M1	1	0	GO Cellular Components	20	network-forming collagen trimer		-7.87714	51.99862637362637	15.911956008623976	30284	8	364	5	1.3736263736263736	0.6100706767475718	1282|1284|1285|1287|1288	COL4A1|COL4A2|COL4A3|COL4A5|COL4A6	-6.17295	0	13	0	0	-8.83856	69.33150183150182
1	-7.87714	GO:0098645	M1	1	0	GO Cellular Components	20	collagen network		-7.87714	51.99862637362637	15.911956008623976	30284	8	364	5	1.3736263736263736	0.6100706767475718	1282|1284|1285|1287|1288	COL4A1|COL4A2|COL4A3|COL4A5|COL4A6	-6.17295	0	13	0	0	-8.83856	69.33150183150182
1	-7.87714	GO:0098651	M1	1	0	GO Cellular Components	20	basement membrane collagen trimer		-7.87714	51.99862637362637	15.911956008623976	30284	8	364	5	1.3736263736263736	0.6100706767475718	1282|1284|1285|1287|1288	COL4A1|COL4A2|COL4A3|COL4A5|COL4A6	-6.17295	0	13	0	0	-8.83856	69.33150183150182
1	-8.41721	GO:0031252	M1	1	0	GO Cellular Components	20	cell leading edge		-8.41721	4.409100116473388	7.890087110288129	30284	434	364	23	6.318681318681318	1.275231500488492	135|387|841|1020|1803|1915|1956|1969|2064|2559|2565|3685|3688|3690|4627|4830|4831|5141|5290|5584|5590|6868|26986	ADORA2A|RHOA|CASP8|CDK5|DPP4|EEF1A1|EGFR|EPHA2|ERBB2|GABRA6|GABRG1|ITGAV|ITGB1|ITGB3|MYH9|NME1|NME2|PDE4A|PIK3CA|PRKCI|PRKCZ|ADAM17|PABPC1	-6.59563	0	14	1	1	-8.41721	9.061146774018061
1	-8.15488	GO:0031256	M1	1	0	GO Cellular Components	20	leading edge membrane		-8.15488	6.819491983426409	8.709425383456908	30284	183	364	15	4.1208791208791204	1.0418525704046766	135|387|1803|1915|1956|1969|2064|2559|2565|3685|3688|3690|4830|5141|6868	ADORA2A|RHOA|DPP4|EEF1A1|EGFR|EPHA2|ERBB2|GABRA6|GABRG1|ITGAV|ITGB1|ITGB3|NME1|PDE4A|ADAM17	-6.40238	0	14	0	0	-8.41721	9.061146774018061
1	-7.40459	GO:0032587	M1	1	0	GO Cellular Components	20	ruffle membrane		-7.40459	9.061146774018061	8.950466248530871	30284	101	364	11	3.021978021978022	0.8972875043562444	387|1915|1956|1969|2064|3685|3688|3690|4830|5141|6868	RHOA|EEF1A1|EGFR|EPHA2|ERBB2|ITGAV|ITGB1|ITGB3|NME1|PDE4A|ADAM17	-5.7334	0	14	0	0	-8.41721	9.061146774018061
1	-6.36948	GO:0001726	M1	1	0	GO Cellular Components	20	ruffle		-6.36948	5.846332046332047	7.29276707408152	30284	185	364	13	3.5714285714285716	0.9726871060748611	387|1915|1956|1969|2064|3685|3688|3690|4627|4830|4831|5141|6868	RHOA|EEF1A1|EGFR|EPHA2|ERBB2|ITGAV|ITGB1|ITGB3|MYH9|NME1|NME2|PDE4A|ADAM17	-4.74826	0	14	0	0	-8.41721	9.061146774018061
1	-5.70116	GO:0031253	M1	1	0	GO Cellular Components	20	cell projection membrane		-5.70116	3.939728794881998	6.180260151110411	30284	359	364	17	4.670329670329671	1.1059541499888172	135|387|1803|1915|1956|1969|2064|2559|2565|3685|3688|3690|4830|5141|5579|6868|59272	ADORA2A|RHOA|DPP4|EEF1A1|EGFR|EPHA2|ERBB2|GABRA6|GABRG1|ITGAV|ITGB1|ITGB3|NME1|PDE4A|PRKCB|ADAM17|ACE2	-4.22336	0	14	0	0	-8.41721	9.061146774018061
1	-5.13636	GO:0005911	M1	1	0	GO Cellular Components	20	cell-cell junction		-5.13636	3.1574118481139353	5.510780844010728	30284	527	364	20	5.4945054945054945	1.1943789581465267	387|1803|1969|2043|2316|3688|3690|3702|3909|4627|5290|5580|5582|5584|5587|5590|6868|7046|7422|284217	RHOA|DPP4|EPHA2|EPHA4|FLNA|ITGB1|ITGB3|ITK|LAMA3|MYH9|PIK3CA|PRKCD|PRKCG|PRKCI|PRKD1|PRKCZ|ADAM17|TGFBR1|VEGFA|LAMA1	-3.69123	0	14	0	0	-8.41721	9.061146774018061
1	-4.41666	GO:0030027	M1	1	0	GO Cellular Components	20	lamellipodium		-4.41666	4.508255291506523	5.531748395528951	30284	203	364	11	3.021978021978022	0.8972875043562444	387|841|1020|1803|1969|3685|3688|3690|4831|5290|26986	RHOA|CASP8|CDK5|DPP4|EPHA2|ITGAV|ITGB1|ITGB3|NME2|PIK3CA|PABPC1	-3.0303	0	14	0	0	-8.41721	9.061146774018061
1	-8.21181	GO:0098687	M1	1	0	GO Cellular Components	20	chromosomal region		-8.21181	4.486156000861883	7.819608661216684	30284	408	364	22	6.043956043956044	1.2490284133245808	472|545|983|1017|1642|3192|4361|4751|5424|5888|6117|6597|6790|6795|7153|8359|8361|9212|9682|10403|23081|121504	ATM|ATR|CDK1|CDK2|DDB1|HNRNPU|MRE11|NEK2|POLD1|RAD51|RPA1|SMARCA4|AURKA|AURKC|TOP2A|H4C1|H4C6|AURKB|KDM4A|NDC80|KDM4C|H4C16	-6.43519	0	15	1	1	-8.21181	41.5989010989011
1	-4.65639	GO:0000775	M1	1	0	GO Cellular Components	20	chromosome, centromeric region		-4.65639	4.081401617250674	5.557026633069089	30284	265	364	13	3.5714285714285716	0.9726871060748611	3192|4751|6597|6790|6795|7153|8359|8361|9212|9682|10403|23081|121504	HNRNPU|NEK2|SMARCA4|AURKA|AURKC|TOP2A|H4C1|H4C6|AURKB|KDM4A|NDC80|KDM4C|H4C16	-3.22974	0	15	0	0	-8.21181	41.5989010989011
1	-4.52742	GO:0005813	M1	1	0	GO Cellular Components	20	centrosome		-4.52742	2.6248963656371065	4.8982764820019655	30284	729	364	23	6.318681318681318	1.275231500488492	472|983|1017|2932|3192|3303|3304|3932|4750|4751|5144|5579|5588|5594|5888|6500|6790|6795|7157|9212|10403|10783|91754	ATM|CDK1|CDK2|GSK3B|HNRNPU|HSPA1A|HSPA1B|LCK|NEK1|NEK2|PDE4D|PRKCB|PRKCQ|MAPK1|RAD51|SKP1|AURKA|AURKC|TP53|AURKB|NDC80|NEK6|NEK9	-3.1185	0	15	0	0	-8.21181	41.5989010989011
1	-4.47455	GO:0032133	M1	1	0	GO Cellular Components	20	chromosome passenger complex		-4.47455	41.5989010989011	10.969722892496364	30284	6	364	3	0.8241758241758241	0.47387320552365025	6790|6795|9212	AURKA|AURKC|AURKB	-3.08266	0	15	0	0	-8.21181	41.5989010989011
1	-4.15667	GO:0000922	M1	1	0	GO Cellular Components	20	spindle pole		-4.15667	4.622100122100122	5.375934223310797	30284	180	364	10	2.7472527472527473	0.8567410091621528	1432|3192|4751|6790|6795|8517|9212|10783|22974|79184	MAPK14|HNRNPU|NEK2|AURKA|AURKC|IKBKG|AURKB|NEK6|TPX2|BRCC3	-2.7983	0	15	0	0	-8.21181	41.5989010989011
1	-4.06519	GO:0005819	M1	1	0	GO Cellular Components	20	spindle		-4.06519	3.060149046355943	4.773618660689838	30284	435	364	16	4.395604395604396	1.0744780250231485	472|983|1432|3192|3579|4627|4751|5594|6790|6795|8317|8517|9212|10783|22974|79184	ATM|CDK1|MAPK14|HNRNPU|CXCR2|MYH9|NEK2|MAPK1|AURKA|AURKC|CDC7|IKBKG|AURKB|NEK6|TPX2|BRCC3	-2.72073	0	15	0	0	-8.21181	41.5989010989011
1	-3.42113	GO:0072686	M1	1	0	GO Cellular Components	20	mitotic spindle		-3.42113	4.114177031759449	4.647834561796078	30284	182	364	9	2.4725274725274726	0.8139230651035384	983|3192|3579|5594|6790|8317|8517|9212|22974	CDK1|HNRNPU|CXCR2|MAPK1|AURKA|CDC7|IKBKG|AURKB|TPX2	-2.16654	0	15	0	0	-8.21181	41.5989010989011
1	-3.13817	GO:0000793	M1	1	0	GO Cellular Components	20	condensed chromosome		-3.13817	3.21114324272219	4.136711794330391	30284	285	364	11	3.021978021978022	0.8972875043562444	1017|3192|4751|5888|6597|6790|6795|7153|9212|10403|23476	CDK2|HNRNPU|NEK2|RAD51|SMARCA4|AURKA|AURKC|TOP2A|AURKB|NDC80|BRD4	-1.9111	0	15	0	0	-8.21181	41.5989010989011
1	-2.99117	GO:0030496	M1	1	0	GO Cellular Components	20	midbody		-2.99117	3.5826804774173198	4.132476097407865	30284	209	364	9	2.4725274725274726	0.8139230651035384	387|983|3192|3309|4751|5898|6790|6795|9212	RHOA|CDK1|HNRNPU|HSPA5|NEK2|RALA|AURKA|AURKC|AURKB	-1.78122	0	15	0	0	-8.21181	41.5989010989011
1	-2.91672	GO:0051233	M1	1	0	GO Cellular Components	20	spindle midzone		-2.91672	8.533107917723303	5.192171675661491	30284	39	364	4	1.098901098901099	0.5464232506580736	3192|6790|6795|9212	HNRNPU|AURKA|AURKC|AURKB	-1.72658	0	15	0	0	-8.21181	41.5989010989011
1	-2.48229	GO:0005876	M1	1	0	GO Cellular Components	20	spindle microtubule		-2.48229	5.011915795048325	4.036914386955821	30284	83	364	5	1.3736263736263736	0.6100706767475718	983|3192|6790|6795|9212	CDK1|HNRNPU|AURKA|AURKC|AURKB	-1.38865	0	15	0	0	-8.21181	41.5989010989011
1	-2.27978	GO:0000776	M1	1	0	GO Cellular Components	20	kinetochore		-2.27978	3.347038019451813	3.42459104450771	30284	174	364	7	1.9230769230769231	0.7198318398246449	3192|4751|6597|6790|6795|9212|10403	HNRNPU|NEK2|SMARCA4|AURKA|AURKC|AURKB|NDC80	-1.23133	0	15	0	0	-8.21181	41.5989010989011
1	-2.19533	GO:0005874	M1	1	0	GO Cellular Components	20	microtubule		-2.19533	2.2254556143445035	3.0039417579442644	30284	486	364	13	3.5714285714285716	0.9726871060748611	834|983|1020|1548|3192|4751|6790|6795|9212|10783|10801|22974|84557	CASP1|CDK1|CDK5|CYP2A6|HNRNPU|NEK2|AURKA|AURKC|AURKB|NEK6|SEPTIN9|TPX2|MAP1LC3A	-1.16177	0	15	0	0	-8.21181	41.5989010989011
1	-2.12605	GO:0000779	M1	1	0	GO Cellular Components	20	condensed chromosome, centromeric region		-2.12605	3.1311000827129862	3.215591297343252	30284	186	364	7	1.9230769230769231	0.7198318398246449	3192|4751|6597|6790|6795|9212|10403	HNRNPU|NEK2|SMARCA4|AURKA|AURKC|AURKB|NDC80	-1.09975	0	15	0	0	-8.21181	41.5989010989011
1	-8.20066	GO:0000323	M1	1	0	GO Cellular Components	20	lytic vacuole		-8.20066	3.332211715932646	7.2497527237539545	30284	774	364	31	8.516483516483516	1.4630221056987591	290|410|412|824|1291|1511|1803|1889|1915|1917|1991|2028|2717|2896|3073|3074|3312|3579|3784|4012|5159|5580|5594|5660|6272|6622|7276|7311|8399|10855|84557	ANPEP|ARSA|STS|CAPN2|COL6A1|CTSG|DPP4|ECE1|EEF1A1|EEF1A2|ELANE|ENPEP|GLA|GRN|HEXA|HEXB|HSPA8|CXCR2|KCNQ1|LNPEP|PDGFRB|PRKCD|MAPK1|PSAP|SORT1|SNCA|TTR|UBA52|PLA2G10|HPSE|MAP1LC3A	-6.43519	0	16	1	1	-8.20066	3.332211715932646
1	-8.20066	GO:0005764	M1	1	0	GO Cellular Components	20	lysosome		-8.20066	3.332211715932646	7.2497527237539545	30284	774	364	31	8.516483516483516	1.4630221056987591	290|410|412|824|1291|1511|1803|1889|1915|1917|1991|2028|2717|2896|3073|3074|3312|3579|3784|4012|5159|5580|5594|5660|6272|6622|7276|7311|8399|10855|84557	ANPEP|ARSA|STS|CAPN2|COL6A1|CTSG|DPP4|ECE1|EEF1A1|EEF1A2|ELANE|ENPEP|GLA|GRN|HEXA|HEXB|HSPA8|CXCR2|KCNQ1|LNPEP|PDGFRB|PRKCD|MAPK1|PSAP|SORT1|SNCA|TTR|UBA52|PLA2G10|HPSE|MAP1LC3A	-6.43519	0	16	0	0	-8.20066	3.332211715932646
1	-3.43342	GO:0005774	M1	1	0	GO Cellular Components	20	vacuolar membrane		-3.43342	2.6892218892218893	4.179561145637228	30284	495	364	16	4.395604395604396	1.0744780250231485	290|1291|1803|1889|1915|1917|2028|2896|3312|4012|5587|5660|6272|7311|10855|84557	ANPEP|COL6A1|DPP4|ECE1|EEF1A1|EEF1A2|ENPEP|GRN|HSPA8|LNPEP|PRKD1|PSAP|SORT1|UBA52|HPSE|MAP1LC3A	-2.17063	0	16	0	0	-8.20066	3.332211715932646
1	-2.90676	GO:0005765	M1	1	0	GO Cellular Components	20	lysosomal membrane		-2.90676	2.5826368753198023	3.734998510206452	30284	451	364	14	3.8461538461538463	1.0079661891556906	290|1291|1803|1889|1915|1917|2028|2896|3312|4012|5660|6272|7311|10855	ANPEP|COL6A1|DPP4|ECE1|EEF1A1|EEF1A2|ENPEP|GRN|HSPA8|LNPEP|PSAP|SORT1|UBA52|HPSE	-1.72658	0	16	0	0	-8.20066	3.332211715932646
1	-2.90676	GO:0098852	M1	1	0	GO Cellular Components	20	lytic vacuole membrane		-2.90676	2.5826368753198023	3.734998510206452	30284	451	364	14	3.8461538461538463	1.0079661891556906	290|1291|1803|1889|1915|1917|2028|2896|3312|4012|5660|6272|7311|10855	ANPEP|COL6A1|DPP4|ECE1|EEF1A1|EEF1A2|ENPEP|GRN|HSPA8|LNPEP|PSAP|SORT1|UBA52|HPSE	-1.72658	0	16	0	0	-8.20066	3.332211715932646
1	-7.42404	GO:0005775	M1	1	0	GO Cellular Components	20	vacuolar lumen		-7.42404	6.543647363872084	8.181791625381276	30284	178	364	14	3.8461538461538463	1.0079661891556906	410|1511|1991|2717|2896|3073|3074|3312|5159|5580|5594|5660|7276|10855	ARSA|CTSG|ELANE|GLA|GRN|HEXA|HEXB|HSPA8|PDGFRB|PRKCD|MAPK1|PSAP|TTR|HPSE	-5.74213	0	17	1	1	-7.42404	8.228354063518898
1	-5.80614	GO:0035578	M1	1	0	GO Cellular Components	20	azurophil granule lumen		-5.80614	8.228354063518898	7.616866177538826	30284	91	364	9	2.4725274725274726	0.8139230651035384	410|1511|1991|2717|2896|3074|5580|5594|7276	ARSA|CTSG|ELANE|GLA|GRN|HEXB|PRKCD|MAPK1|TTR	-4.27924	0	17	0	0	-7.42404	8.228354063518898
1	-5.52151	GO:0005766	M1	1	0	GO Cellular Components	20	primary lysosome		-5.52151	5.90436015597306	6.75188740515442	30284	155	364	11	3.021978021978022	0.8972875043562444	410|1511|1991|2717|2896|3073|3074|5580|5594|5660|7276	ARSA|CTSG|ELANE|GLA|GRN|HEXA|HEXB|PRKCD|MAPK1|PSAP|TTR	-4.05708	0	17	0	0	-7.42404	8.228354063518898
1	-5.52151	GO:0042582	M1	1	0	GO Cellular Components	20	azurophil granule		-5.52151	5.90436015597306	6.75188740515442	30284	155	364	11	3.021978021978022	0.8972875043562444	410|1511|1991|2717|2896|3073|3074|5580|5594|5660|7276	ARSA|CTSG|ELANE|GLA|GRN|HEXA|HEXB|PRKCD|MAPK1|PSAP|TTR	-4.05708	0	17	0	0	-7.42404	8.228354063518898
1	-4.60589	GO:0043202	M1	1	0	GO Cellular Components	20	lysosomal lumen		-4.60589	6.791657322269567	6.334064147682855	30284	98	364	8	2.197802197802198	0.7684540733550197	410|2717|3073|3074|3312|5159|5660|10855	ARSA|GLA|HEXA|HEXB|HSPA8|PDGFRB|PSAP|HPSE	-3.18523	0	17	0	0	-7.42404	8.228354063518898
1	-7.28872	GO:0098978	M1	1	0	GO Cellular Components	20	glutamatergic synapse		-7.28872	3.573788754201125	6.91529784189062	30284	582	364	25	6.868131868131868	1.3256161240695727	135|387|673|1432|1956|2043|2045|2047|2048|2316|2932|3688|3690|3738|3911|4193|5327|5584|5590|6272|6790|8828|8829|54583|84557	ADORA2A|RHOA|BRAF|MAPK14|EGFR|EPHA4|EPHA7|EPHB1|EPHB2|FLNA|GSK3B|ITGB1|ITGB3|KCNA3|LAMA5|MDM2|PLAT|PRKCI|PRKCZ|SORT1|AURKA|NRP2|NRP1|EGLN1|MAP1LC3A	-5.62799	0	18	1	1	-7.28872	3.573788754201125
1	-5.92428	GO:0098794	M1	1	0	GO Cellular Components	20	postsynapse		-5.92428	2.865230432832474	5.836451239673164	30284	784	364	27	7.417582417582418	1.373550897576226	135|387|673|824|1020|2043|2048|2316|2559|2561|2565|2932|3688|3690|3738|3756|3908|4193|4233|4915|5582|5590|6622|6790|8828|8829|54583	ADORA2A|RHOA|BRAF|CAPN2|CDK5|EPHA4|EPHB2|FLNA|GABRA6|GABRB2|GABRG1|GSK3B|ITGB1|ITGB3|KCNA3|KCNH1|LAMA2|MDM2|MET|NTRK2|PRKCG|PRKCZ|SNCA|AURKA|NRP2|NRP1|EGLN1	-4.35631	0	18	0	0	-7.28872	3.573788754201125
1	-4.71197	GO:0030424	M1	1	0	GO Cellular Components	20	axon		-4.71197	2.7732600732600736	5.080329718592357	30284	660	364	22	6.043956043956044	1.2490284133245808	135|1020|2043|2044|2047|2048|2316|2932|3738|3756|4914|4915|4916|5579|5582|5590|5599|6622|6790|8828|8829|22974	ADORA2A|CDK5|EPHA4|EPHA5|EPHB1|EPHB2|FLNA|GSK3B|KCNA3|KCNH1|NTRK1|NTRK2|NTRK3|PRKCB|PRKCG|PRKCZ|MAPK8|SNCA|AURKA|NRP2|NRP1|TPX2	-3.27925	0	18	0	0	-7.28872	3.573788754201125
1	-3.87385	GO:0097060	M1	1	0	GO Cellular Components	20	synaptic membrane		-3.87385	2.9450549450549453	4.595462767282957	30284	452	364	16	4.395604395604396	1.0744780250231485	135|1956|2043|2048|2064|2559|2561|2565|3688|3690|3738|3756|5582|5898|8828|8829	ADORA2A|EGFR|EPHA4|EPHB2|ERBB2|GABRA6|GABRB2|GABRG1|ITGB1|ITGB3|KCNA3|KCNH1|PRKCG|RALA|NRP2|NRP1	-2.5811	0	18	0	0	-7.28872	3.573788754201125
1	-2.78148	GO:0098984	M1	1	0	GO Cellular Components	20	neuron to neuron synapse		-2.78148	2.612491373360939	3.6437561461200447	30284	414	364	13	3.5714285714285716	0.9726871060748611	135|1020|2043|2048|3688|3756|4193|4915|5582|5590|6272|6790|54583	ADORA2A|CDK5|EPHA4|EPHB2|ITGB1|KCNH1|MDM2|NTRK2|PRKCG|PRKCZ|SORT1|AURKA|EGLN1	-1.62461	0	18	0	0	-7.28872	3.573788754201125
1	-2.72507	GO:0045211	M1	1	0	GO Cellular Components	20	postsynaptic membrane		-2.72507	2.851015028585122	3.6773855009100944	30284	321	364	11	3.021978021978022	0.8972875043562444	135|2043|2048|2559|2561|2565|3690|3738|3756|8828|8829	ADORA2A|EPHA4|EPHB2|GABRA6|GABRB2|GABRG1|ITGB3|KCNA3|KCNH1|NRP2|NRP1	-1.57332	0	18	0	0	-7.28872	3.573788754201125
1	-2.67731	GO:0098793	M1	1	0	GO Cellular Components	20	presynapse		-2.67731	2.2099416208791207	3.412363960369523	30284	640	364	17	4.670329670329671	1.1059541499888172	135|472|673|824|1020|2043|2048|2064|2932|3164|3738|3756|4915|5579|5582|5888|6622	ADORA2A|ATM|BRAF|CAPN2|CDK5|EPHA4|EPHB2|ERBB2|GSK3B|NR4A1|KCNA3|KCNH1|NTRK2|PRKCB|PRKCG|RAD51|SNCA	-1.54867	0	18	0	0	-7.28872	3.573788754201125
1	-2.66625	GO:0032279	M1	1	0	GO Cellular Components	20	asymmetric synapse		-2.66625	2.655249006312836	3.562319906935572	30284	376	364	12	3.2967032967032965	0.9358578321457584	135|1020|2043|3688|3756|4193|4915|5582|5590|6272|6790|54583	ADORA2A|CDK5|EPHA4|ITGB1|KCNH1|MDM2|NTRK2|PRKCG|PRKCZ|SORT1|AURKA|EGLN1	-1.54335	0	18	0	0	-7.28872	3.573788754201125
1	-2.04902	GO:0099572	M1	1	0	GO Cellular Components	20	postsynaptic specialization		-2.04902	2.3110500610500613	2.8965950639613998	30284	396	364	11	3.021978021978022	0.8972875043562444	1020|2043|2559|2561|3756|4193|4915|5582|5590|6790|54583	CDK5|EPHA4|GABRA6|GABRB2|KCNH1|MDM2|NTRK2|PRKCG|PRKCZ|AURKA|EGLN1	-1.03455	0	18	0	0	-7.28872	3.573788754201125
1	-1.64592	GO:0042734	M1	1	0	GO Cellular Components	20	presynaptic membrane		-1.64592	2.757938194402283	2.616419310091168	30284	181	364	6	1.6483516483516483	0.6673675151037639	135|2043|2048|2064|3738|3756	ADORA2A|EPHA4|EPHB2|ERBB2|KCNA3|KCNH1	-0.669432	0	18	0	0	-7.28872	3.573788754201125
1	-1.50839	GO:0014069	M1	1	0	GO Cellular Components	20	postsynaptic density		-1.50839	2.079945054945055	2.2735914794816035	30284	360	364	9	2.4725274725274726	0.8139230651035384	1020|2043|3756|4193|4915|5582|5590|6790|54583	CDK5|EPHA4|KCNH1|MDM2|NTRK2|PRKCG|PRKCZ|AURKA|EGLN1	-0.542476	0	18	0	0	-7.28872	3.573788754201125
1	-6.48444	GO:1904813	M1	1	0	GO Cellular Components	20	ficolin-1-rich granule lumen		-6.48444	7.380450194966325	7.852642794276689	30284	124	364	11	3.021978021978022	0.8972875043562444	226|1432|1915|3303|3304|3310|3312|4318|4831|5478|5594	ALDOA|MAPK14|EEF1A1|HSPA1A|HSPA1B|HSPA6|HSPA8|MMP9|NME2|PPIA|MAPK1	-4.84391	0	19	1	1	-6.48444	7.380450194966325
1	-6.36948	GO:0101002	M1	1	0	GO Cellular Components	20	ficolin-1-rich granule		-6.36948	5.846332046332047	7.29276707408152	30284	185	364	13	3.5714285714285716	0.9726871060748611	226|387|1432|1915|3303|3304|3310|3312|3689|4318|4831|5478|5594	ALDOA|RHOA|MAPK14|EEF1A1|HSPA1A|HSPA1B|HSPA6|HSPA8|ITGB2|MMP9|NME2|PPIA|MAPK1	-4.74826	0	19	0	0	-6.48444	7.380450194966325
1	-5.80495	GO:0072562	M1	1	0	GO Cellular Components	20	blood microparticle		-5.80495	6.311557408109133	7.071487973920188	30284	145	364	11	3.021978021978022	0.8972875043562444	197|335|2147|2162|2243|3303|3304|3310|3312|5340|5444	AHSG|APOA1|F2|F13A1|FGA|HSPA1A|HSPA1B|HSPA6|HSPA8|PLG|PON1	-4.27924	0	19	0	0	-6.48444	7.380450194966325
1	-6.3497	GO:0031464	M1	1	0	GO Cellular Components	20	Cul4A-RING E3 ubiquitin ligase complex		-6.3497	29.713500784929355	11.852590998299286	30284	14	364	5	1.3736263736263736	0.6100706767475718	1027|1642|8451|9978|51185	CDKN1B|DDB1|CUL4A|RBX1|CRBN	-4.73782	0	20	1	1	-6.3497	29.713500784929355
1	-4.05345	GO:0080008	M1	1	0	GO Cellular Components	20	Cul4-RING E3 ubiquitin ligase complex		-4.05345	10.94707923655292	6.767414029333427	30284	38	364	5	1.3736263736263736	0.6100706767475718	1027|1642|8451|9978|51185	CDKN1B|DDB1|CUL4A|RBX1|CRBN	-2.71968	0	20	0	0	-6.3497	29.713500784929355
1	-4.036	GO:0019005	M1	1	0	GO Cellular Components	20	SCF ubiquitin ligase complex		-4.036	8.183390380111693	6.194338667600929	30284	61	364	6	1.6483516483516483	0.6673675151037639	1163|6500|6502|8453|8454|9978	CKS1B|SKP1|SKP2|CUL2|CUL1|RBX1	-2.71968	0	20	0	0	-6.3497	29.713500784929355
1	-3.42535	GO:0000151	M1	1	0	GO Cellular Components	20	ubiquitin ligase complex		-3.42535	3.0726461038961044	4.314177041438913	30284	352	364	13	3.5714285714285716	0.9726871060748611	1027|1163|1642|5888|6500|6502|8451|8453|8454|8517|9978|51185|79184	CDKN1B|CKS1B|DDB1|RAD51|SKP1|SKP2|CUL4A|CUL2|CUL1|IKBKG|RBX1|CRBN|BRCC3	-2.16667	0	20	0	0	-6.3497	29.713500784929355
1	-3.34088	GO:0031461	M1	1	0	GO Cellular Components	20	cullin-RING ubiquitin ligase complex		-3.34088	3.665101418405383	4.445526453129334	30284	227	364	10	2.7472527472527473	0.8567410091621528	1027|1163|1642|6500|6502|8451|8453|8454|9978|51185	CDKN1B|CKS1B|DDB1|SKP1|SKP2|CUL4A|CUL2|CUL1|RBX1|CRBN	-2.09032	0	20	0	0	-6.3497	29.713500784929355
1	-6.32423	GO:0005769	M1	1	0	GO Cellular Components	20	early endosome		-6.32423	3.7817182817182817	6.483064058364581	30284	440	364	20	5.4945054945054945	1.1943789581465267	335|1889|1956|2042|2043|2047|2064|3105|3756|3784|3791|4012|4057|4830|4914|4915|5594|6272|8829|84868	APOA1|ECE1|EGFR|EPHA3|EPHA4|EPHB1|ERBB2|HLA-A|KCNH1|KCNQ1|KDR|LNPEP|LTF|NME1|NTRK1|NTRK2|MAPK1|SORT1|NRP1|HAVCR2	-4.72149	0	21	1	1	-6.32423	3.7817182817182817
1	-1.96298	GO:0031901	M1	1	0	GO Cellular Components	20	early endosome membrane		-1.96298	2.9119230769230775	2.992174851659972	30284	200	364	7	1.9230769230769231	0.7198318398246449	1956|2043|2047|3105|3756|4914|4915	EGFR|EPHA4|EPHB1|HLA-A|KCNH1|NTRK1|NTRK2	-0.960037	0	21	0	0	-6.32423	3.7817182817182817
1	-1.62052	GO:0010008	M1	1	0	GO Cellular Components	20	endosome membrane		-1.62052	1.8679990130767334	2.326018049153049	30284	579	364	13	3.5714285714285716	0.9726871060748611	1889|1956|2043|2047|2064|3105|3688|3756|4914|4915|6272|7311|10057	ECE1|EGFR|EPHA4|EPHB1|ERBB2|HLA-A|ITGB1|KCNH1|NTRK1|NTRK2|SORT1|UBA52|ABCC5	-0.646173	0	21	0	0	-6.32423	3.7817182817182817
1	-5.83904	GO:0000781	M1	1	0	GO Cellular Components	20	chromosome, telomeric region		-5.83904	5.737779461917393	6.912950272498974	30284	174	364	12	3.2967032967032965	0.9358578321457584	472|545|983|1017|1642|4361|5424|5888|6117|8359|8361|121504	ATM|ATR|CDK1|CDK2|DDB1|MRE11|POLD1|RAD51|RPA1|H4C1|H4C6|H4C16	-4.27933	0	22	1	1	-5.83904	6.723054723054724
1	-4.57381	GO:0035861	M1	1	0	GO Cellular Components	20	site of double-strand break		-4.57381	6.723054723054724	6.29099371493329	30284	99	364	8	2.197802197802198	0.7684540733550197	472|1642|4000|4361|5429|5888|6117|7157	ATM|DDB1|LMNA|MRE11|POLH|RAD51|RPA1|TP53	-3.15906	0	22	0	0	-5.83904	6.723054723054724
1	-4.50932	GO:0090734	M1	1	0	GO Cellular Components	20	site of DNA damage		-4.50932	5.7158795403070215	5.966263535896891	30284	131	364	9	2.4725274725274726	0.8139230651035384	472|545|1642|4000|4361|5429|5888|6117|7157	ATM|ATR|DDB1|LMNA|MRE11|POLH|RAD51|RPA1|TP53	-3.11183	0	22	0	0	-5.83904	6.723054723054724
1	-2.66298	GO:0016605	M1	1	0	GO Cellular Components	20	PML body		-2.66298	4.538061938061938	4.100290968190732	30284	110	364	6	1.6483516483516483	0.6673675151037639	545|4361|5888|6117|7157|23411	ATR|MRE11|RAD51|RPA1|TP53|SIRT1	-1.54335	0	22	0	0	-5.83904	6.723054723054724
1	-5.79829	GO:0043073	M1	1	0	GO Cellular Components	20	germ cell nucleus		-5.79829	9.7879767291532	8.001920166004803	30284	68	364	8	2.197802197802198	0.7684540733550197	1017|1022|5888|6790|7150|7153|7157|55818	CDK2|CDK7|RAD51|AURKA|TOP1|TOP2A|TP53|KDM3A	-4.27924	0	23	1	1	-5.79829	9.7879767291532
1	-4.38452	GO:0001673	M1	1	0	GO Cellular Components	20	male germ cell nucleus		-4.38452	9.418619116732325	6.7658425171242165	30284	53	364	6	1.6483516483516483	0.6673675151037639	1017|1022|5888|7150|7153|55818	CDK2|CDK7|RAD51|TOP1|TOP2A|KDM3A	-3.00903	0	23	0	0	-5.79829	9.7879767291532
1	-5.78278	GO:0001772	M1	1	0	GO Cellular Components	20	immunological synapse		-5.78278	12.133012820512823	8.51413447041213	30284	48	364	7	1.9230769230769231	0.7198318398246449	1845|3001|3383|3932|4627|5588|84868	DUSP3|GZMA|ICAM1|LCK|MYH9|PRKCQ|HAVCR2	-4.27924	0	24	1	1	-5.78278	12.133012820512823
1	-5.76388	GO:0005610	M1	1	0	GO Cellular Components	20	laminin-5 complex		-5.76388	83.1978021978022	15.70381143540939	30284	3	364	3	0.8241758241758241	0.47387320552365025	3909|3911|3914	LAMA3|LAMA5|LAMB3	-4.27924	0	25	1	1	-5.76388	83.1978021978022
1	-5.76388	GO:0035866	M1	1	0	GO Cellular Components	20	alphav-beta3 integrin-PKCalpha complex		-5.76388	83.1978021978022	15.70381143540939	30284	3	364	3	0.8241758241758241	0.47387320552365025	3685|3690|5578	ITGAV|ITGB3|PRKCA	-4.27924	0	26	1	1	-5.76388	83.1978021978022
1	-3.8978	GO:0031258	M1	1	0	GO Cellular Components	20	lamellipodium membrane		-3.8978	15.126873126873129	7.311019078806322	30284	22	364	4	1.098901098901099	0.5464232506580736	1803|1969|3685|3690	DPP4|EPHA2|ITGAV|ITGB3	-2.60059	0	26	0	0	-5.76388	83.1978021978022
1	-2.72376	GO:0030175	M1	1	0	GO Cellular Components	20	filopodium		-2.72376	4.665297319502927	4.189212706773941	30284	107	364	6	1.6483516483516483	0.6673675151037639	1020|2043|2047|3685|3688|3690	CDK5|EPHA4|EPHB1|ITGAV|ITGB1|ITGB3	-1.57332	0	26	0	0	-5.76388	83.1978021978022
1	-2.10482	GO:0098858	M1	1	0	GO Cellular Components	20	actin-based cell projection		-2.10482	2.832265606733692	3.1101167654018953	30284	235	364	8	2.197802197802198	0.7684540733550197	1020|2043|2047|3685|3688|3690|5154|5156	CDK5|EPHA4|EPHB1|ITGAV|ITGB1|ITGB3|PDGFA|PDGFRA	-1.08091	0	26	0	0	-5.76388	83.1978021978022
1	-1.48494	GO:0005902	M1	1	0	GO Cellular Components	20	microvillus		-1.48494	3.3279120879120883	2.571861189750186	30284	100	364	4	1.098901098901099	0.5464232506580736	3685|3690|5154|5156	ITGAV|ITGB3|PDGFA|PDGFRA	-0.521108	0	26	0	0	-5.76388	83.1978021978022
1	-5.34227	GO:0031594	M1	1	0	GO Cellular Components	20	neuromuscular junction		-5.34227	8.533107917723303	7.347578368498088	30284	78	364	8	2.197802197802198	0.7684540733550197	1020|1287|2043|2064|3688|3908|3911|4627	CDK5|COL4A5|EPHA4|ERBB2|ITGB1|LAMA2|LAMA5|MYH9	-3.88437	0	27	1	1	-5.34227	8.533107917723303
1	-2.89268	GO:0032153	M1	1	0	GO Cellular Components	20	cell division site		-2.89268	6.208791208791209	4.707800209776984	30284	67	364	5	1.3736263736263736	0.6100706767475718	387|3688|4627|5898|10801	RHOA|ITGB1|MYH9|RALA|SEPTIN9	-1.71929	0	27	0	0	-5.34227	8.533107917723303
1	-2.39306	GO:0032154	M1	1	0	GO Cellular Components	20	cleavage furrow		-2.39306	6.162800162800163	4.1882487437795675	30284	54	364	4	1.098901098901099	0.5464232506580736	387|3688|4627|5898	RHOA|ITGB1|MYH9|RALA	-1.31627	0	27	0	0	-5.34227	8.533107917723303
1	-2.22698	GO:0043197	M1	1	0	GO Cellular Components	20	dendritic spine		-2.22698	3.271823681936042	3.352952804383331	30284	178	364	7	1.9230769230769231	0.7198318398246449	387|2043|2048|2561|3688|3908|4915	RHOA|EPHA4|EPHB2|GABRB2|ITGB1|LAMA2|NTRK2	-1.18604	0	27	0	0	-5.34227	8.533107917723303
1	-2.20118	GO:0044309	M1	1	0	GO Cellular Components	20	neuron spine		-2.20118	3.235470085470086	3.3178928611995864	30284	180	364	7	1.9230769230769231	0.7198318398246449	387|2043|2048|2561|3688|3908|4915	RHOA|EPHA4|EPHB2|GABRB2|ITGB1|LAMA2|NTRK2	-1.16518	0	27	0	0	-5.34227	8.533107917723303
1	-5.1918	GO:0000228	M1	1	0	GO Cellular Components	20	nuclear chromosome		-5.1918	4.582929782082325	6.094749475842348	30284	236	364	13	3.5714285714285716	0.9726871060748611	3192|4751|5424|5426|5427|5888|6117|7150|7153|7507|10714|23476|80312	HNRNPU|NEK2|POLD1|POLE|POLE2|RAD51|RPA1|TOP1|TOP2A|XPA|POLD3|BRD4|TET1	-3.74033	0	28	1	1	-5.1918	16.63956043956044
1	-4.51085	GO:0005657	M1	1	0	GO Cellular Components	20	replication fork		-4.51085	7.870062370062371	6.526352431723576	30284	74	364	7	1.9230769230769231	0.7198318398246449	4361|5424|5429|6117|7157|7507|10714	MRE11|POLD1|POLH|RPA1|TP53|XPA|POLD3	-3.11183	0	28	0	0	-5.1918	16.63956043956044
1	-4.06847	GO:0042575	M1	1	0	GO Cellular Components	20	DNA polymerase complex		-4.06847	16.63956043956044	7.7169506323830666	30284	20	364	4	1.098901098901099	0.5464232506580736	5424|5426|5427|10714	POLD1|POLE|POLE2|POLD3	-2.72073	0	28	0	0	-5.1918	16.63956043956044
1	-3.8978	GO:0043601	M1	1	0	GO Cellular Components	20	nuclear replisome		-3.8978	15.126873126873129	7.311019078806322	30284	22	364	4	1.098901098901099	0.5464232506580736	5424|6117|7507|10714	POLD1|RPA1|XPA|POLD3	-2.60059	0	28	0	0	-5.1918	16.63956043956044
1	-3.74388	GO:0030894	M1	1	0	GO Cellular Components	20	replisome		-3.74388	13.866300366300367	6.954952854503593	30284	24	364	4	1.098901098901099	0.5464232506580736	5424|6117|7507|10714	POLD1|RPA1|XPA|POLD3	-2.4599	0	28	0	0	-5.1918	16.63956043956044
1	-2.83457	GO:0043596	M1	1	0	GO Cellular Components	20	nuclear replication fork		-2.83457	8.116858751005093	5.02964329279472	30284	41	364	4	1.098901098901099	0.5464232506580736	5424|6117|7507|10714	POLD1|RPA1|XPA|POLD3	-1.67116	0	28	0	0	-5.1918	16.63956043956044
1	-2.58039	GO:0032993	M1	1	0	GO Cellular Components	20	protein-DNA complex		-2.58039	3.1199175824175827	3.6367635580160647	30284	240	364	9	2.4725274725274726	0.8139230651035384	2033|5424|6117|7150|7507|8359|8361|10714|121504	EP300|POLD1|RPA1|TOP1|XPA|H4C1|H4C6|POLD3|H4C16	-1.47251	0	28	0	0	-5.1918	16.63956043956044
1	-4.2354	GO:0043203	M1	1	0	GO Cellular Components	20	axon hillock		-4.2354	35.65620094191523	10.114464586426017	30284	7	364	3	0.8241758241758241	0.47387320552365025	5590|6790|22974	PRKCZ|AURKA|TPX2	-2.8705	0	29	1	1	-4.2354	35.65620094191523
1	-4.15286	GO:0005667	M1	1	0	GO Cellular Components	20	transcription regulator complex		-4.15286	2.874396237160153	4.760047195339419	30284	521	364	18	4.945054945054945	1.1363764540496064	902|1017|1022|1991|2033|2099|2494|2516|3164|3192|4193|4929|6256|7067|7068|7157|8013|9971	CCNH|CDK2|CDK7|ELANE|EP300|ESR1|NR5A2|NR5A1|NR4A1|HNRNPU|MDM2|NR4A2|RXRA|THRA|THRB|TP53|NR4A3|NR1H4	-2.7983	0	30	1	1	-4.15286	2.9135417112070807
1	-2.38486	GO:0090575	M1	1	0	GO Cellular Components	20	RNA polymerase II transcription regulator complex		-2.38486	2.9135417112070807	3.3979569205263624	30284	257	364	9	2.4725274725274726	0.8139230651035384	902|1022|2494|2516|3192|6256|7067|7068|9971	CCNH|CDK7|NR5A2|NR5A1|HNRNPU|RXRA|THRA|THRB|NR1H4	-1.31307	0	30	0	0	-4.15286	2.9135417112070807
1	-4.0591	GO:0015629	M1	1	0	GO Cellular Components	20	actin cytoskeleton		-4.0591	2.8255857350196973	4.6766711700622166	30284	530	364	18	4.945054945054945	1.1363764540496064	31|226|824|1915|2042|2316|2321|4625|4627|4633|4634|5579|5590|6622|6868|7170|10801|11214	ACACA|ALDOA|CAPN2|EEF1A1|EPHA3|FLNA|FLT1|MYH7|MYH9|MYL2|MYL3|PRKCB|PRKCZ|SNCA|ADAM17|TPM3|SEPTIN9|AKAP13	-2.71968	0	31	1	1	-4.0591	5.199862637362637
1	-3.20348	GO:0005938	M1	1	0	GO Cellular Components	20	cell cortex		-3.20348	3.071918850380389	4.142095532494442	30284	325	364	12	3.2967032967032965	0.9358578321457584	387|824|1915|2316|3918|4627|5579|5587|5590|6622|10801|11214	RHOA|CAPN2|EEF1A1|FLNA|LAMC2|MYH9|PRKCB|PRKD1|PRKCZ|SNCA|SEPTIN9|AKAP13	-1.97258	0	31	0	0	-4.0591	5.199862637362637
1	-2.68301	GO:0005903	M1	1	0	GO Cellular Components	20	brush border		-2.68301	4.579695533823974	4.129572023178922	30284	109	364	6	1.6483516483516483	0.6673675151037639	2028|2316|4627|5579|5584|59272	ENPEP|FLNA|MYH9|PRKCB|PRKCI|ACE2	-1.55132	0	31	0	0	-4.0591	5.199862637362637
1	-2.68301	GO:0030863	M1	1	0	GO Cellular Components	20	cortical cytoskeleton		-2.68301	4.579695533823974	4.129572023178922	30284	109	364	6	1.6483516483516483	0.6673675151037639	824|1915|2316|4627|5579|11214	CAPN2|EEF1A1|FLNA|MYH9|PRKCB|AKAP13	-1.55132	0	31	0	0	-4.0591	5.199862637362637
1	-2.55161	GO:0030864	M1	1	0	GO Cellular Components	20	cortical actin cytoskeleton		-2.55161	5.199862637362637	4.148749323473886	30284	80	364	5	1.3736263736263736	0.6100706767475718	824|1915|4627|5579|11214	CAPN2|EEF1A1|MYH9|PRKCB|AKAP13	-1.44948	0	31	0	0	-4.0591	5.199862637362637
1	-1.73139	GO:0098862	M1	1	0	GO Cellular Components	20	cluster of actin-based cell projections		-1.73139	2.885472908594296	2.7431534617647126	30284	173	364	6	1.6483516483516483	0.6673675151037639	2028|2316|4627|5579|5584|59272	ENPEP|FLNA|MYH9|PRKCB|PRKCI|ACE2	-0.748437	0	31	0	0	-4.0591	5.199862637362637
1	-4.03517	GO:0097179	M1	1	0	GO Cellular Components	20	protease inhibitor complex		-4.03517	31.199175824175825	9.422370588779005	30284	8	364	3	0.8241758241758241	0.47387320552365025	834|5327|5328	CASP1|PLAT|PLAU	-2.71968	0	32	1	1	-4.03517	31.199175824175825
1	-3.57754	GO:1904090	M1	1	0	GO Cellular Components	20	peptidase inhibitor complex		-3.57754	22.69030969030969	7.9360374846288595	30284	11	364	3	0.8241758241758241	0.47387320552365025	834|5327|5328	CASP1|PLAT|PLAU	-2.3064	0	32	0	0	-4.03517	31.199175824175825
1	-4.03517	GO:0008385	M1	1	0	GO Cellular Components	20	IkappaB kinase complex		-4.03517	31.199175824175825	9.422370588779005	30284	8	364	3	0.8241758241758241	0.47387320552365025	1147|3551|8517	CHUK|IKBKB|IKBKG	-2.71968	0	33	1	1	-4.03517	31.199175824175825
1	-3.57754	GO:0035631	M1	1	0	GO Cellular Components	20	CD40 receptor complex		-3.57754	22.69030969030969	7.9360374846288595	30284	11	364	3	0.8241758241758241	0.47387320552365025	329|1147|3551	BIRC2|CHUK|IKBKB	-2.3064	0	33	0	0	-4.03517	31.199175824175825
1	-2.99117	GO:0098562	M1	1	0	GO Cellular Components	20	cytoplasmic side of membrane		-2.99117	3.5826804774173198	4.132476097407865	30284	209	364	9	2.4725274725274726	0.8139230651035384	329|387|1147|1915|1917|3551|4627|5788|26191	BIRC2|RHOA|CHUK|EEF1A1|EEF1A2|IKBKB|MYH9|PTPRC|PTPN22	-1.78122	0	33	0	0	-4.03517	31.199175824175825
1	-2.46318	GO:0009898	M1	1	0	GO Cellular Components	20	cytoplasmic side of plasma membrane		-2.46318	3.6172957477305308	3.672704373973621	30284	161	364	7	1.9230769230769231	0.7198318398246449	329|387|1147|3551|4627|5788|26191	BIRC2|RHOA|CHUK|IKBKB|MYH9|PTPRC|PTPN22	-1.37233	0	33	0	0	-4.03517	31.199175824175825
1	-4.03517	GO:0036454	M1	1	0	GO Cellular Components	20	growth factor complex		-4.03517	31.199175824175825	9.422370588779005	30284	8	364	3	0.8241758241758241	0.47387320552365025	3486|5154|7422	IGFBP3|PDGFA|VEGFA	-2.71968	0	34	1	1	-4.03517	31.199175824175825
1	-3.9946	GO:0008076	M1	1	0	GO Cellular Components	20	voltage-gated potassium channel complex		-3.9946	6.543647363872084	5.776867791979425	30284	89	364	7	1.9230769230769231	0.7198318398246449	3738|3754|3756|3757|3784|9312|56479	KCNA3|KCNF1|KCNH1|KCNH2|KCNQ1|KCNB2|KCNQ5	-2.68375	0	35	1	1	-3.9946	6.543647363872084
1	-3.6774	GO:0034705	M1	1	0	GO Cellular Components	20	potassium channel complex		-3.6774	5.823846153846155	5.32935189985196	30284	100	364	7	1.9230769230769231	0.7198318398246449	3738|3754|3756|3757|3784|9312|56479	KCNA3|KCNF1|KCNH1|KCNH2|KCNQ1|KCNB2|KCNQ5	-2.39774	0	35	0	0	-3.9946	6.543647363872084
1	-2.29417	GO:0034702	M1	1	0	GO Cellular Components	20	monoatomic ion channel complex		-2.29417	2.500480393923017	3.1854730439483245	30284	366	364	11	3.021978021978022	0.8972875043562444	2559|2561|2565|3738|3754|3756|3757|3784|5144|9312|56479	GABRA6|GABRB2|GABRG1|KCNA3|KCNF1|KCNH1|KCNH2|KCNQ1|PDE4D|KCNB2|KCNQ5	-1.24064	0	35	0	0	-3.9946	6.543647363872084
1	-2.18052	GO:0034703	M1	1	0	GO Cellular Components	20	cation channel complex		-2.18052	2.919221129747446	3.208456786716032	30284	228	364	8	2.197802197802198	0.7684540733550197	3738|3754|3756|3757|3784|5144|9312|56479	KCNA3|KCNF1|KCNH1|KCNH2|KCNQ1|PDE4D|KCNB2|KCNQ5	-1.15037	0	35	0	0	-3.9946	6.543647363872084
1	-2.0768	GO:1902495	M1	1	0	GO Cellular Components	20	transmembrane transporter complex		-2.0768	2.150241408690713	2.8692784588905047	30284	503	364	13	3.5714285714285716	0.9726871060748611	2559|2561|2565|3738|3754|3756|3757|3784|4535|5144|9312|51079|56479	GABRA6|GABRB2|GABRG1|KCNA3|KCNF1|KCNH1|KCNH2|KCNQ1|ND1|PDE4D|KCNB2|NDUFA13|KCNQ5	-1.05764	0	35	0	0	-3.9946	6.543647363872084
1	-1.90172	GO:1990351	M1	1	0	GO Cellular Components	20	transporter complex		-1.90172	2.040700808625337	2.66600213564116	30284	530	364	13	3.5714285714285716	0.9726871060748611	2559|2561|2565|3738|3754|3756|3757|3784|4535|5144|9312|51079|56479	GABRA6|GABRB2|GABRG1|KCNA3|KCNF1|KCNH1|KCNH2|KCNQ1|ND1|PDE4D|KCNB2|NDUFA13|KCNQ5	-0.905547	0	35	0	0	-3.9946	6.543647363872084
1	-3.90172	GO:0030139	M1	1	0	GO Cellular Components	20	endocytic vesicle		-3.90172	3.2535453373442205	4.730998635133228	30284	358	364	14	3.8461538461538463	1.0079661891556906	19|335|1803|1956|1991|3105|3685|4057|4193|4481|5898|6850|7311|59272	ABCA1|APOA1|DPP4|EGFR|ELANE|HLA-A|ITGAV|LTF|MDM2|MSR1|RALA|SYK|UBA52|ACE2	-2.60059	0	36	1	1	-3.90172	3.442667677150436
1	-2.07922	GO:0045335	M1	1	0	GO Cellular Components	20	phagocytic vesicle		-2.07922	3.442667677150436	3.2520207871389664	30284	145	364	6	1.6483516483516483	0.6673675151037639	19|1991|3105|3685|4057|6850	ABCA1|ELANE|HLA-A|ITGAV|LTF|SYK	-1.0577	0	36	0	0	-3.90172	3.442667677150436
1	-1.40159	GO:0030666	M1	1	0	GO Cellular Components	20	endocytic vesicle membrane		-1.40159	2.41153049848702	2.247644006690159	30284	207	364	6	1.6483516483516483	0.6673675151037639	1956|3105|4193|4481|7311|59272	EGFR|HLA-A|MDM2|MSR1|UBA52|ACE2	-0.448025	0	36	0	0	-3.90172	3.442667677150436
1	-3.5215	GO:0005796	M1	1	0	GO Cellular Components	20	Golgi lumen		-3.5215	5.4941944847605235	5.112448114827093	30284	106	364	7	1.9230769230769231	0.7198318398246449	2147|2155|3630|4323|4325|5154|10057	F2|F7|INS|MMP14|MMP16|PDGFA|ABCC5	-2.25455	0	37	1	1	-3.5215	5.4941944847605235
1	-3.32596	GO:0005741	M1	1	0	GO Cellular Components	20	mitochondrial outer membrane		-3.32596	3.649026412184307	4.428508335295995	30284	228	364	10	2.7472527472527473	0.8567410091621528	841|1528|2043|3098|3313|4128|4129|5320|5894|7311	CASP8|CYB5A|EPHA4|HK1|HSPA9|MAOA|MAOB|PLA2G2A|RAF1|UBA52	-2.07941	0	38	1	1	-3.32596	3.649026412184307
1	-2.92816	GO:0031968	M1	1	0	GO Cellular Components	20	organelle outer membrane		-2.92816	3.2372685680078677	3.9728123872162326	30284	257	364	10	2.7472527472527473	0.8567410091621528	841|1528|2043|3098|3313|4128|4129|5320|5894|7311	CASP8|CYB5A|EPHA4|HK1|HSPA9|MAOA|MAOB|PLA2G2A|RAF1|UBA52	-1.72658	0	38	0	0	-3.32596	3.649026412184307
1	-2.90299	GO:0019867	M1	1	0	GO Cellular Components	20	outer membrane		-2.90299	3.212270355127498	3.9438094131723456	30284	259	364	10	2.7472527472527473	0.8567410091621528	841|1528|2043|3098|3313|4128|4129|5320|5894|7311	CASP8|CYB5A|EPHA4|HK1|HSPA9|MAOA|MAOB|PLA2G2A|RAF1|UBA52	-1.72622	0	38	0	0	-3.32596	3.649026412184307
1	-1.8317	GO:0031966	M1	1	0	GO Cellular Components	20	mitochondrial membrane		-1.8317	1.8040339762278537	2.515884908744612	30284	784	364	17	4.670329670329671	1.1059541499888172	841|1528|1543|1571|2043|3098|3313|4128|4129|4535|5320|5578|5894|7298|7311|8829|51079	CASP8|CYB5A|CYP1A1|CYP2E1|EPHA4|HK1|HSPA9|MAOA|MAOB|ND1|PLA2G2A|PRKCA|RAF1|TYMS|UBA52|NRP1|NDUFA13	-0.842184	0	38	0	0	-3.32596	3.649026412184307
1	-3.24556	GO:0140288	M1	1	0	GO Cellular Components	20	GBAF complex		-3.24556	17.828100470957615	6.946439365040277	30284	14	364	3	0.8241758241758241	0.47387320552365025	605|6595|6597	BCL7A|SMARCA2|SMARCA4	-2.0108	0	39	1	1	-3.24556	17.828100470957615
1	-2.25986	GO:0016514	M1	1	0	GO Cellular Components	20	SWI/SNF complex		-2.25986	8.31978021978022	4.424218963321674	30284	30	364	3	0.8241758241758241	0.47387320552365025	605|6595|6597	BCL7A|SMARCA2|SMARCA4	-1.21393	0	39	0	0	-3.24556	17.828100470957615
1	-3.24556	GO:0002116	M1	1	0	GO Cellular Components	20	semaphorin receptor complex		-3.24556	17.828100470957615	6.946439365040277	30284	14	364	3	0.8241758241758241	0.47387320552365025	2064|8828|8829	ERBB2|NRP2|NRP1	-2.0108	0	40	1	1	-3.24556	17.828100470957615
1	-3.09647	GO:0016235	M1	1	0	GO Cellular Components	20	aggresome		-3.09647	9.508320251177395	5.555097489321146	30284	35	364	4	1.098901098901099	0.5464232506580736	3303|3304|5424|5588	HSPA1A|HSPA1B|POLD1|PRKCQ	-1.87319	0	41	1	1	-3.09647	9.508320251177395
1	-3.04942	GO:0008180	M1	1	0	GO Cellular Components	20	COP9 signalosome		-3.04942	9.244200244200245	5.45909680427042	30284	36	364	4	1.098901098901099	0.5464232506580736	3303|3309|3310|4627	HSPA1A|HSPA5|HSPA6|MYH9	-1.82989	0	41	0	0	-3.09647	9.508320251177395
1	-2.70013	GO:0016234	M1	1	0	GO Cellular Components	20	inclusion body		-2.70013	5.621473121473121	4.390260338232917	30284	74	364	5	1.3736263736263736	0.6100706767475718	3303|3304|5424|5588|6622	HSPA1A|HSPA1B|POLD1|PRKCQ|SNCA	-1.56228	0	41	0	0	-3.09647	9.508320251177395
1	-1.31391	GO:0005814	M1	1	0	GO Cellular Components	20	centriole		-1.31391	2.5365183596890915	2.176213698601901	30284	164	364	5	1.3736263736263736	0.6100706767475718	3303|3304|3310|6790|7153	HSPA1A|HSPA1B|HSPA6|AURKA|TOP2A	-0.368388	0	41	0	0	-3.09647	9.508320251177395
1	-2.98965	GO:0032432	M1	1	0	GO Cellular Components	20	actin filament bundle		-2.98965	5.254598033545402	4.581053033171584	30284	95	364	6	1.6483516483516483	0.6673675151037639	2316|4625|4627|5590|7170|10801	FLNA|MYH7|MYH9|PRKCZ|TPM3|SEPTIN9	-1.78122	0	42	1	1	-2.98965	9.244200244200245
1	-2.43775	GO:0001725	M1	1	0	GO Cellular Components	20	stress fiber		-2.43775	4.893988364576599	3.9653102880359143	30284	85	364	5	1.3736263736263736	0.6100706767475718	4625|4627|5590|7170|10801	MYH7|MYH9|PRKCZ|TPM3|SEPTIN9	-1.35242	0	42	0	0	-2.98965	9.244200244200245
1	-2.43775	GO:0097517	M1	1	0	GO Cellular Components	20	contractile actin filament bundle		-2.43775	4.893988364576599	3.9653102880359143	30284	85	364	5	1.3736263736263736	0.6100706767475718	4625|4627|5590|7170|10801	MYH7|MYH9|PRKCZ|TPM3|SEPTIN9	-1.35242	0	42	0	0	-2.98965	9.244200244200245
1	-2.39074	GO:0016460	M1	1	0	GO Cellular Components	20	myosin II complex		-2.39074	9.244200244200245	4.727013327958879	30284	27	364	3	0.8241758241758241	0.47387320552365025	4625|4627|4634	MYH7|MYH9|MYL3	-1.31627	0	42	0	0	-2.98965	9.244200244200245
1	-2.31141	GO:0042641	M1	1	0	GO Cellular Components	20	actomyosin		-2.31141	4.5713078130660545	3.763259720246805	30284	91	364	5	1.3736263736263736	0.6100706767475718	4625|4627|5590|7170|10801	MYH7|MYH9|PRKCZ|TPM3|SEPTIN9	-1.25274	0	42	0	0	-2.98965	9.244200244200245
1	-2.30868	GO:0016459	M1	1	0	GO Cellular Components	20	myosin complex		-2.30868	5.838442259494892	4.032875481604348	30284	57	364	4	1.098901098901099	0.5464232506580736	4625|4627|4633|4634	MYH7|MYH9|MYL2|MYL3	-1.25259	0	42	0	0	-2.98965	9.244200244200245
1	-2.91948	GO:0098685	M1	1	0	GO Cellular Components	20	Schaffer collateral - CA1 synapse		-2.91948	5.093742991702175	4.477134828724215	30284	98	364	6	1.6483516483516483	0.6673675151037639	2043|3688|5327|5584|5590|5898	EPHA4|ITGB1|PLAT|PRKCI|PRKCZ|RALA	-1.72658	0	43	1	1	-2.91948	7.0806640168342305
1	-2.61325	GO:0043209	M1	1	0	GO Cellular Components	20	myelin sheath		-2.61325	7.0806640168342305	4.601505356615043	30284	47	364	4	1.098901098901099	0.5464232506580736	2064|3688|5584|5590	ERBB2|ITGB1|PRKCI|PRKCZ	-1.50246	0	43	0	0	-2.91948	7.0806640168342305
1	-2.91046	GO:0043505	M1	1	0	GO Cellular Components	20	CENP-A containing nucleosome		-2.91046	13.866300366300367	6.022568801549839	30284	18	364	3	0.8241758241758241	0.47387320552365025	8359|8361|121504	H4C1|H4C6|H4C16	-1.72658	0	44	1	1	-2.91046	13.866300366300367
1	-2.91046	GO:0061638	M1	1	0	GO Cellular Components	20	CENP-A containing chromatin		-2.91046	13.866300366300367	6.022568801549839	30284	18	364	3	0.8241758241758241	0.47387320552365025	8359|8361|121504	H4C1|H4C6|H4C16	-1.72658	0	44	0	0	-2.91046	13.866300366300367
1	-2.83969	GO:0034506	M1	1	0	GO Cellular Components	20	chromosome, centromeric core domain		-2.83969	13.136495083863505	5.836723109833601	30284	19	364	3	0.8241758241758241	0.47387320552365025	8359|8361|121504	H4C1|H4C6|H4C16	-1.67298	0	44	0	0	-2.91046	13.866300366300367
1	-2.91046	GO:0031143	M1	1	0	GO Cellular Components	20	pseudopodium		-2.91046	13.866300366300367	6.022568801549839	30284	18	364	3	0.8241758241758241	0.47387320552365025	824|5594|5894	CAPN2|MAPK1|RAF1	-1.72658	0	45	1	1	-2.91046	13.866300366300367
1	-2.83969	GO:1902711	M1	1	0	GO Cellular Components	20	GABA-A receptor complex		-2.83969	13.136495083863505	5.836723109833601	30284	19	364	3	0.8241758241758241	0.47387320552365025	2559|2561|2565	GABRA6|GABRB2|GABRG1	-1.67298	0	46	1	1	-2.83969	13.136495083863505
1	-2.70989	GO:1902710	M1	1	0	GO Cellular Components	20	GABA receptor complex		-2.70989	11.885400313971743	5.50386038754922	30284	21	364	3	0.8241758241758241	0.47387320552365025	2559|2561|2565	GABRA6|GABRB2|GABRG1	-1.56893	0	46	0	0	-2.83969	13.136495083863505
1	-1.5246	GO:0034707	M1	1	0	GO Cellular Components	20	chloride channel complex		-1.5246	4.457025117739404	2.8560196243280758	30284	56	364	3	0.8241758241758241	0.47387320552365025	2559|2561|2565	GABRA6|GABRB2|GABRG1	-0.554484	0	46	0	0	-2.83969	13.136495083863505
1	-1.39485	GO:0032589	M1	1	0	GO Cellular Components	20	neuron projection membrane		-1.39485	3.9618001046572475	2.595619026229548	30284	63	364	3	0.8241758241758241	0.47387320552365025	135|2559|2565	ADORA2A|GABRA6|GABRG1	-0.44532	0	46	0	0	-2.83969	13.136495083863505
1	-2.79072	GO:0016324	M1	1	0	GO Cellular Components	20	apical plasma membrane		-2.79072	2.618817018332757	3.6535684794464482	30284	413	364	13	3.5714285714285716	0.9726871060748611	1803|1956|2028|2064|3690|3784|5144|5159|5584|5590|6868|10057|59272	DPP4|EGFR|ENPEP|ERBB2|ITGB3|KCNQ1|PDE4D|PDGFRB|PRKCI|PRKCZ|ADAM17|ABCC5|ACE2	-1.63059	0	47	1	1	-2.79072	2.618817018332757
1	-2.66505	GO:0045177	M1	1	0	GO Cellular Components	20	apical part of cell		-2.66505	2.4316685402280394	3.4836540561771647	30284	479	364	14	3.8461538461538463	1.0079661891556906	1803|1956|2028|2064|3690|3784|5144|5159|5327|5584|5590|6868|10057|59272	DPP4|EGFR|ENPEP|ERBB2|ITGB3|KCNQ1|PDE4D|PDGFRB|PLAT|PRKCI|PRKCZ|ADAM17|ABCC5|ACE2	-1.54335	0	47	0	0	-2.79072	2.618817018332757
1	-1.40451	GO:0045178	M1	1	0	GO Cellular Components	20	basal part of cell		-1.40451	2.0930264703849613	2.161221093086625	30284	318	364	8	2.197802197802198	0.7684540733550197	19|1956|2064|3672|3784|4233|6790|10057	ABCA1|EGFR|ERBB2|ITGA1|KCNQ1|MET|AURKA|ABCC5	-0.448909	0	47	0	0	-2.79072	2.618817018332757
1	-2.70989	GO:1905286	M1	1	0	GO Cellular Components	20	serine-type peptidase complex		-2.70989	11.885400313971743	5.50386038754922	30284	21	364	3	0.8241758241758241	0.47387320552365025	2155|5328|5329	F7|PLAU|PLAUR	-1.56893	0	48	1	1	-2.70989	11.885400313971743
1	-1.69807	GO:1905368	M1	1	0	GO Cellular Components	20	peptidase complex		-1.69807	3.2247210154186896	2.792930260911685	30284	129	364	5	1.3736263736263736	0.6100706767475718	824|835|2155|5328|5329	CAPN2|CASP2|F7|PLAU|PLAUR	-0.719443	0	48	0	0	-2.70989	11.885400313971743
1	-1.51261	GO:1905369	M1	1	0	GO Cellular Components	20	endopeptidase complex		-1.51261	3.3958286611347837	2.6202055097655736	30284	98	364	4	1.098901098901099	0.5464232506580736	824|835|5328|5329	CAPN2|CASP2|PLAU|PLAUR	-0.544599	0	48	0	0	-2.70989	11.885400313971743
1	-2.70989	GO:0044305	M1	1	0	GO Cellular Components	20	calyx of Held		-2.70989	11.885400313971743	5.50386038754922	30284	21	364	3	0.8241758241758241	0.47387320552365025	3738|5579|5582	KCNA3|PRKCB|PRKCG	-1.56893	0	49	1	1	-2.70989	11.885400313971743
1	-2.56611	GO:0043679	M1	1	0	GO Cellular Components	20	axon terminus		-2.56611	4.3407548972766365	3.958971924273273	30284	115	364	6	1.6483516483516483	0.6673675151037639	2043|3738|4915|5579|5582|6622	EPHA4|KCNA3|NTRK2|PRKCB|PRKCG|SNCA	-1.46111	0	49	0	0	-2.70989	11.885400313971743
1	-2.28856	GO:0044306	M1	1	0	GO Cellular Components	20	neuron projection terminus		-2.28856	3.810586360204681	3.5557945812769103	30284	131	364	6	1.6483516483516483	0.6673675151037639	2043|3738|4915|5579|5582|6622	EPHA4|KCNA3|NTRK2|PRKCB|PRKCG|SNCA	-1.23758	0	49	0	0	-2.70989	11.885400313971743
1	-1.71061	GO:0150034	M1	1	0	GO Cellular Components	20	distal axon		-1.71061	2.402824612210894	2.587029123174404	30284	277	364	8	2.197802197802198	0.7684540733550197	1020|2043|2316|3738|4915|5579|5582|6622	CDK5|EPHA4|FLNA|KCNA3|NTRK2|PRKCB|PRKCG|SNCA	-0.72983	0	49	0	0	-2.70989	11.885400313971743
1	-2.64317	GO:0042470	M1	1	0	GO Cellular Components	20	melanosome		-2.64317	4.497178497178497	4.071358897818581	30284	111	364	6	1.6483516483516483	0.6673675151037639	3309|3312|3688|3690|4323|5052	HSPA5|HSPA8|ITGB1|ITGB3|MMP14|PRDX1	-1.52945	0	50	1	1	-2.64317	4.497178497178497
1	-2.64317	GO:0048770	M1	1	0	GO Cellular Components	20	pigment granule		-2.64317	4.497178497178497	4.071358897818581	30284	111	364	6	1.6483516483516483	0.6673675151037639	3309|3312|3688|3690|4323|5052	HSPA5|HSPA8|ITGB1|ITGB3|MMP14|PRDX1	-1.52945	0	50	0	0	-2.64317	4.497178497178497
1	-2.53268	GO:0030016	M1	1	0	GO Cellular Components	20	myofibril		-2.53268	3.0687713925418842	3.5787123872400715	30284	244	364	9	2.4725274725274726	0.8139230651035384	226|1291|2316|4313|4625|4633|4634|5587|7170	ALDOA|COL6A1|FLNA|MMP2|MYH7|MYL2|MYL3|PRKD1|TPM3	-1.43339	0	51	1	1	-2.53268	6.087644063253819
1	-2.41803	GO:0043292	M1	1	0	GO Cellular Components	20	contractile muscle fiber		-2.41803	2.9479536211819677	3.4386434795507816	30284	254	364	9	2.4725274725274726	0.8139230651035384	226|1291|2316|4313|4625|4633|4634|5587|7170	ALDOA|COL6A1|FLNA|MMP2|MYH7|MYL2|MYL3|PRKD1|TPM3	-1.33817	0	51	0	0	-2.53268	6.087644063253819
1	-2.24806	GO:0030017	M1	1	0	GO Cellular Components	20	sarcomere		-2.24806	2.9981189981189984	3.2957802477057254	30284	222	364	8	2.197802197802198	0.7684540733550197	226|2316|4313|4625|4633|4634|5587|7170	ALDOA|FLNA|MMP2|MYH7|MYL2|MYL3|PRKD1|TPM3	-1.20463	0	51	0	0	-2.53268	6.087644063253819
1	-1.88272	GO:0031672	M1	1	0	GO Cellular Components	20	A band		-1.88272	6.087644063253819	3.5955518767683263	30284	41	364	3	0.8241758241758241	0.47387320552365025	226|4633|4634	ALDOA|MYL2|MYL3	-0.890996	0	51	0	0	-2.53268	6.087644063253819
1	-1.45264	GO:0031674	M1	1	0	GO Cellular Components	20	I band		-1.45264	2.773260073260073	2.4013696567217595	30284	150	364	5	1.3736263736263736	0.6100706767475718	226|2316|4625|4634|5587	ALDOA|FLNA|MYH7|MYL3|PRKD1	-0.492943	0	51	0	0	-2.53268	6.087644063253819
1	-2.52878	GO:0005635	M1	1	0	GO Cellular Components	20	nuclear envelope		-2.52878	2.34832506203474	3.3395205342163923	30284	496	364	14	3.8461538461538463	1.0079661891556906	147|148|545|1017|1910|1956|2042|3164|3756|4000|5590|5733|6272|23411	ADRA1B|ADRA1A|ATR|CDK2|EDNRB|EGFR|EPHA3|NR4A1|KCNH1|LMNA|PRKCZ|PTGER3|SORT1|SIRT1	-1.43232	0	52	1	1	-2.52878	2.666596224288532
1	-2.32165	GO:0031965	M1	1	0	GO Cellular Components	20	nuclear membrane		-2.32165	2.666596224288532	3.2637672043224994	30284	312	364	10	2.7472527472527473	0.8567410091621528	147|148|1910|1956|2042|3164|3756|4000|6272|23411	ADRA1B|ADRA1A|EDNRB|EGFR|EPHA3|NR4A1|KCNH1|LMNA|SORT1|SIRT1	-1.25696	0	52	0	0	-2.52878	2.666596224288532
1	-2.41916	GO:0070820	M1	1	0	GO Cellular Components	20	tertiary granule		-2.41916	3.5511257035647286	3.61323030599931	30284	164	364	7	1.9230769230769231	0.7198318398246449	226|387|3689|4057|4317|4318|5328	ALDOA|RHOA|ITGB2|LTF|MMP8|MMP9|PLAU	-1.33817	0	53	1	1	-2.41916	6.050749250749251
1	-2.36433	GO:1904724	M1	1	0	GO Cellular Components	20	tertiary granule lumen		-2.36433	6.050749250749251	4.135181802993738	30284	55	364	4	1.098901098901099	0.5464232506580736	226|4057|4317|4318	ALDOA|LTF|MMP8|MMP9	-1.2952	0	53	0	0	-2.41916	6.050749250749251
1	-2.17907	GO:0035580	M1	1	0	GO Cellular Components	20	specific granule lumen		-2.17907	5.367600141793691	3.7970512680223916	30284	62	364	4	1.098901098901099	0.5464232506580736	1991|4057|4317|10855	ELANE|LTF|MMP8|HPSE	-1.15037	0	53	0	0	-2.41916	6.050749250749251
1	-2.32083	GO:0016363	M1	1	0	GO Cellular Components	20	nuclear matrix		-2.32083	3.869665218502428	3.6025977063613084	30284	129	364	6	1.6483516483516483	0.6673675151037639	3192|4000|5580|5590|6597|7157	HNRNPU|LMNA|PRKCD|PRKCZ|SMARCA4|TP53	-1.25696	0	54	1	1	-2.32083	3.869665218502428
1	-1.94532	GO:0034399	M1	1	0	GO Cellular Components	20	nuclear periphery		-1.94532	3.2205600850762144	3.0570698712970046	30284	155	364	6	1.6483516483516483	0.6673675151037639	3192|4000|5580|5590|6597|7157	HNRNPU|LMNA|PRKCD|PRKCZ|SMARCA4|TP53	-0.944637	0	54	0	0	-2.32083	3.869665218502428
1	-2.21371	GO:0010494	M1	1	0	GO Cellular Components	20	cytoplasmic stress granule		-2.21371	4.333218864468864	3.607876163488395	30284	96	364	5	1.3736263736263736	0.6100706767475718	1511|1973|4904|26986|79727	CTSG|EIF4A1|YBX1|PABPC1|LIN28A	-1.17525	0	55	1	1	-2.21371	4.333218864468864
1	-1.40665	GO:0036464	M1	1	0	GO Cellular Components	20	cytoplasmic ribonucleoprotein granule		-1.40665	2.231358679634542	2.2036729058482925	30284	261	364	7	1.9230769230769231	0.7198318398246449	1511|1973|3192|4904|7150|26986|79727	CTSG|EIF4A1|HNRNPU|YBX1|TOP1|PABPC1|LIN28A	-0.449008	0	55	0	0	-2.21371	4.333218864468864
1	-2.07165	GO:0000803	M1	1	0	GO Cellular Components	20	sex chromosome		-2.07165	7.131240188383046	4.003097670447741	30284	35	364	3	0.8241758241758241	0.47387320552365025	329|1017|3192	BIRC2|CDK2|HNRNPU	-1.05484	0	56	1	1	-2.07165	7.131240188383046
1	-2.01079	GO:0001650	M1	1	0	GO Cellular Components	20	fibrillar center		-2.01079	3.327912087912088	3.1524859414166753	30284	150	364	6	1.6483516483516483	0.6673675151037639	31|1022|6597|7150|9682|23411	ACACA|CDK7|SMARCA4|TOP1|KDM4A|SIRT1	-0.998647	0	57	1	1	-2.01079	4.058429375502547
1	-1.76352	GO:0000792	M1	1	0	GO Cellular Components	20	heterochromatin		-1.76352	4.058429375502547	3.058840814557989	30284	82	364	4	1.098901098901099	0.5464232506580736	1029|9682|23081|23411	CDKN2A|KDM4A|KDM4C|SIRT1	-0.776208	0	57	0	0	-2.01079	4.058429375502547
1	-2.00479	GO:0034358	M1	1	0	GO Cellular Components	20	plasma lipoprotein particle		-2.00479	6.745767745767746	3.8572440822638976	30284	37	364	3	0.8241758241758241	0.47387320552365025	335|4481|5444	APOA1|MSR1|PON1	-0.997268	0	58	1	1	-2.00479	6.745767745767746
1	-2.00479	GO:1990777	M1	1	0	GO Cellular Components	20	lipoprotein particle		-2.00479	6.745767745767746	3.8572440822638976	30284	37	364	3	0.8241758241758241	0.47387320552365025	335|4481|5444	APOA1|MSR1|PON1	-0.997268	0	58	0	0	-2.00479	6.745767745767746
1	-1.91191	GO:0032994	M1	1	0	GO Cellular Components	20	protein-lipid complex		-1.91191	6.239835164835165	3.6576096253156134	30284	40	364	3	0.8241758241758241	0.47387320552365025	335|4481|5444	APOA1|MSR1|PON1	-0.913484	0	58	0	0	-2.00479	6.745767745767746
1	-1.97289	GO:0031904	M1	1	0	GO Cellular Components	20	endosome lumen		-1.97289	6.568247541931752	3.7883116880778887	30284	38	364	3	0.8241758241758241	0.47387320552365025	3593|3630|4012	IL12B|INS|LNPEP	-0.967665	0	59	1	1	-1.97289	6.568247541931752
1	-1.74824	GO:0098576	M1	1	0	GO Cellular Components	20	lumenal side of membrane		-1.74824	5.4259436215957955	3.3134285309517155	30284	46	364	3	0.8241758241758241	0.47387320552365025	3105|3312|3784	HLA-A|HSPA8|KCNQ1	-0.763111	0	60	1	1	-1.74824	5.4259436215957955
1	-1.60017	GO:0045171	M1	1	0	GO Cellular Components	20	intercellular bridge		-1.60017	3.6172957477305308	2.77312928639765	30284	92	364	4	1.098901098901099	0.5464232506580736	5584|7507|8317|22974	PRKCI|XPA|CDC7|TPX2	-0.627946	0	61	1	1	-1.60017	3.6172957477305308
1	-1.46804	GO:0045111	M1	1	0	GO Cellular Components	20	intermediate filament cytoskeleton		-1.46804	2.30191547582852	2.2936518548771785	30284	253	364	7	1.9230769230769231	0.7198318398246449	135|4000|4323|5581|5888|6595|8829	ADORA2A|LMNA|MMP14|PRKCE|RAD51|SMARCA2|NRP1	-0.506276	0	62	1	1	-1.46804	2.30191547582852
1	-1.39485	GO:0000791	M1	1	0	GO Cellular Components	20	euchromatin		-1.39485	3.9618001046572475	2.595619026229548	30284	63	364	3	0.8241758241758241	0.47387320552365025	2099|9971|23411	ESR1|NR1H4|SIRT1	-0.44532	0	63	1	1	-1.39485	3.9618001046572475
1	-1.39119	GO:0005770	M1	1	0	GO Cellular Components	20	late endosome		-1.39119	2.079945054945055	2.142131367261491	30284	320	364	8	2.197802197802198	0.7684540733550197	1956|2896|3593|3784|4914|5594|5660|84557	EGFR|GRN|IL12B|KCNQ1|NTRK1|MAPK1|PSAP|MAP1LC3A	-0.443667	0	64	1	1	-1.39119	2.079945054945055
