# Supplementary material for: The Potential Mechanisms of Ochratoxin A in Prostate Cancer Development: An Integrated Study Combining Network Toxicology, Machine Learning, and Molecular Docking
Source: Toxins (Basel). 2025 Aug 4;17(8):388. doi: 10.3390/toxins17080388 (PMC12389974; doi:10.3390/toxins17080388)
Supplement: Supplementary file 1 [file toxins-17-00388-s001.zip › GO and KEGG/KEGG.csv]

_MEMBER_MyList	_LogP_MyList	GO	_PATTERN_	_RANK_	GiniIndex	Category	CategoryID	Description	PARENT_GO	LogP	Enrichment	Z-score	#TotalGeneInLibrary	#GeneInGO	#GeneInHitList	#GeneInGOAndHitList	%InGO	STDV %InGO	GeneID	Hits	Log(q-value)	EvidenceCutoff	GROUP_ID	FirstInGroupByEnrichment	FirstInGroupByLogP	BestLogPInGroup	BestEnrichmentInGroup	URL
1	-74.6182829	hsa05200	M1	1	0	KEGG Pathway	24	Pathways in cancer		-74.6182829	13.892315939220254	33.12173711160965	30284	533	364	89	24.45054945054945	2.252730685228059	185|329|331|369|387|673|840|841|890|1017|1027|1029|1147|1163|1282|1284|1285|1287|1288|1909|1910|1956|2033|2064|2099|2100|2147|2932|3082|3439|3440|3442|3443|3445|3446|3447|3448|3451|3481|3551|3576|3593|3685|3688|3908|3909|3910|3911|3912|3914|3915|3918|4193|4233|4312|4313|4318|4914|5154|5156|5159|5290|5292|5578|5579|5582|5594|5599|5602|5733|5888|5894|5898|6256|6500|6502|7046|7157|7170|7422|7428|845…	AGTR1|BIRC2|XIAP|ARAF|RHOA|BRAF|CASP7|CASP8|CCNA2|CDK2|CDKN1B|CDKN2A|CHUK|CKS1B|COL4A1|COL4A2|COL4A3|COL4A5|COL4A6|EDNRA|EDNRB|EGFR|EP300|ERBB2|ESR1|ESR2|F2|GSK3B|HGF|IFNA1|IFNA2|IFNA5|IFNA6|IFNA8|IFNA10|IFNA13|IFNA14|IFNA17|IGF2|IKBKB|CXCL8|IL12B|ITGAV|ITGB1|LAMA2|LAMA3|LAMA4|LAMA5|LAMB1|LAMB3|LAMC1|LAMC2|MDM2|MET|MMP1|MMP2|MMP9|NTRK1|PDGFA|PDGFRA|PDGFRB|PIK3CA|PIM1|PRKCA|PRKCB|PRKCG|MAPK1|MAPK8…	-72.06077569	0	1	1	1	-74.6182829	25.04880066170389
1	-53.29000897	hsa04151	M1	1	0	KEGG Pathway	24	PI3K-Akt signaling pathway		-53.29000897	14.479175520611983	28.457166181467183	30284	362	364	63	17.307692307692307	1.9829028959890211	1017|1027|1147|1277|1278|1280|1282|1284|1285|1287|1288|1291|1293|1942|1956|1969|2064|2321|2932|3082|3164|3439|3440|3442|3443|3445|3446|3447|3448|3451|3481|3551|3630|3672|3685|3688|3690|3791|3908|3909|3910|3911|3912|3914|3915|3918|4193|4233|4914|4915|5154|5156|5159|5290|5578|5594|5894|6256|6850|7157|7422|8517|284217	CDK2|CDKN1B|CHUK|COL1A1|COL1A2|COL2A1|COL4A1|COL4A2|COL4A3|COL4A5|COL4A6|COL6A1|COL6A3|EFNA1|EGFR|EPHA2|ERBB2|FLT1|GSK3B|HGF|NR4A1|IFNA1|IFNA2|IFNA5|IFNA6|IFNA8|IFNA10|IFNA13|IFNA14|IFNA17|IGF2|IKBKB|INS|ITGA1|ITGAV|ITGB1|ITGB3|KDR|LAMA2|LAMA3|LAMA4|LAMA5|LAMB1|LAMB3|LAMC1|LAMC2|MDM2|MET|NTRK1|NTRK2|PDGFA|PDGFRA|PDGFRB|PIK3CA|PRKCA|MAPK1|RAF1|RXRA|SYK|TP53|VEGFA|IKBKG|LAMA1	-51.03353177	0	1	0	0	-74.6182829	25.04880066170389
1	-50.17480485	hsa04510	M1	1	0	KEGG Pathway	24	Focal adhesion		-50.17480485	20.49206950684783	30.734714341082558	30284	203	364	50	13.736263736263735	1.8042543071665547	329|331|387|673|824|1277|1278|1280|1282|1284|1285|1287|1288|1291|1293|1956|2064|2316|2321|2932|3082|3672|3685|3688|3690|3791|3908|3909|3910|3911|3912|3914|3915|3918|4233|4633|5154|5156|5159|5290|5578|5579|5582|5594|5599|5602|5894|6464|7422|284217	BIRC2|XIAP|RHOA|BRAF|CAPN2|COL1A1|COL1A2|COL2A1|COL4A1|COL4A2|COL4A3|COL4A5|COL4A6|COL6A1|COL6A3|EGFR|ERBB2|FLNA|FLT1|GSK3B|HGF|ITGA1|ITGAV|ITGB1|ITGB3|KDR|LAMA2|LAMA3|LAMA4|LAMA5|LAMB1|LAMB3|LAMC1|LAMC2|MET|MYL2|PDGFA|PDGFRA|PDGFRB|PIK3CA|PRKCA|PRKCB|PRKCG|MAPK1|MAPK8|MAPK10|RAF1|SHC1|VEGFA|LAMA1	-48.0944189	0	1	0	0	-74.6182829	25.04880066170389
1	-46.38342357	hsa05165	M1	1	0	KEGG Pathway	24	Human papillomavirus infection		-46.38342357	13.991221991221993	26.292737324657917	30284	333	364	56	15.384615384615385	1.8911121995940063	472|545|841|890|1017|1027|1147|1277|1278|1280|1282|1284|1285|1287|1288|1291|1293|1956|2033|2932|3105|3439|3440|3442|3443|3445|3446|3447|3448|3451|3551|3672|3685|3688|3690|3908|3909|3910|3911|3912|3914|3915|3918|4193|5159|5290|5584|5590|5594|5894|7124|7157|7422|8517|8900|284217	ATM|ATR|CASP8|CCNA2|CDK2|CDKN1B|CHUK|COL1A1|COL1A2|COL2A1|COL4A1|COL4A2|COL4A3|COL4A5|COL4A6|COL6A1|COL6A3|EGFR|EP300|GSK3B|HLA-A|IFNA1|IFNA2|IFNA5|IFNA6|IFNA8|IFNA10|IFNA13|IFNA14|IFNA17|IKBKB|ITGA1|ITGAV|ITGB1|ITGB3|LAMA2|LAMA3|LAMA4|LAMA5|LAMB1|LAMB3|LAMC1|LAMC2|MDM2|PDGFRB|PIK3CA|PRKCI|PRKCZ|MAPK1|RAF1|TNF|TP53|VEGFA|IKBKG|CCNA1|LAMA1	-44.42797636	0	1	0	0	-74.6182829	25.04880066170389
1	-41.5662183	hsa05417	M1	1	0	KEGG Pathway	24	Lipid and atherosclerosis		-41.5662183	17.33287545787546	26.570920547535334	30284	216	364	45	12.362637362637363	1.725240016510889	19|335|387|834|839|840|841|1147|1432|1543|1548|1555|1558|1559|2932|3303|3304|3309|3310|3312|3383|3439|3440|3442|3443|3445|3446|3447|3448|3451|3551|3576|3593|4312|4314|4318|5290|5578|5594|5599|5602|6256|7124|7157|8517	ABCA1|APOA1|RHOA|CASP1|CASP6|CASP7|CASP8|CHUK|MAPK14|CYP1A1|CYP2A6|CYP2B6|CYP2C8|CYP2C9|GSK3B|HSPA1A|HSPA1B|HSPA5|HSPA6|HSPA8|ICAM1|IFNA1|IFNA2|IFNA5|IFNA6|IFNA8|IFNA10|IFNA13|IFNA14|IFNA17|IKBKB|CXCL8|IL12B|MMP1|MMP3|MMP9|PIK3CA|PRKCA|MAPK1|MAPK8|MAPK10|RXRA|TNF|TP53|IKBKG	-39.7076811	0	2	1	1	-41.5662183	21.95497557997558
1	-31.42932436	hsa05161	M1	1	0	KEGG Pathway	24	Hepatitis B		-31.42932436	17.35414278972561	23.091717722451136	30284	163	364	34	9.340659340659341	1.525261657563091	369|673|841|890|1017|1147|1432|1642|2033|3439|3440|3442|3443|3445|3446|3447|3448|3451|3551|3576|4318|5290|5578|5579|5582|5594|5599|5602|5894|7046|7124|7157|8517|8900	ARAF|BRAF|CASP8|CCNA2|CDK2|CHUK|MAPK14|DDB1|EP300|IFNA1|IFNA2|IFNA5|IFNA6|IFNA8|IFNA10|IFNA13|IFNA14|IFNA17|IKBKB|CXCL8|MMP9|PIK3CA|PRKCA|PRKCB|PRKCG|MAPK1|MAPK8|MAPK10|RAF1|TGFBR1|TNF|TP53|IKBKG|CCNA1	-29.64996841	0	2	0	0	-41.5662183	21.95497557997558
1	-30.86223771	hsa05222	M1	1	0	KEGG Pathway	24	Small cell lung cancer		-30.86223771	25.04880066170389	25.619195820630388	30284	93	364	28	7.6923076923076925	1.3966789215433901	329|331|1017|1027|1147|1163|1282|1284|1285|1287|1288|3551|3685|3688|3908|3909|3910|3911|3912|3914|3915|3918|5290|6256|6502|7157|8517|284217	BIRC2|XIAP|CDK2|CDKN1B|CHUK|CKS1B|COL4A1|COL4A2|COL4A3|COL4A5|COL4A6|IKBKB|ITGAV|ITGB1|LAMA2|LAMA3|LAMA4|LAMA5|LAMB1|LAMB3|LAMC1|LAMC2|PIK3CA|RXRA|SKP2|TP53|IKBKG|LAMA1	-29.14982855	0	1	0	0	-74.6182829	25.04880066170389
1	-30.119424	hsa05163	M1	1	0	KEGG Pathway	24	Human cytomegalovirus infection		-30.119424	13.62087912087912	21.00550525246407	30284	226	364	37	10.164835164835164	1.5838814149709062	387|841|1029|1147|1432|1956|2932|3105|3439|3440|3442|3443|3445|3446|3447|3448|3451|3551|3554|3576|3579|3685|3690|4193|5156|5290|5578|5579|5582|5594|5733|5894|7124|7157|7422|8517|11214	RHOA|CASP8|CDKN2A|CHUK|MAPK14|EGFR|GSK3B|HLA-A|IFNA1|IFNA2|IFNA5|IFNA6|IFNA8|IFNA10|IFNA13|IFNA14|IFNA17|IKBKB|IL1R1|CXCL8|CXCR2|ITGAV|ITGB3|MDM2|PDGFRA|PIK3CA|PRKCA|PRKCB|PRKCG|MAPK1|PTGER3|RAF1|TNF|TP53|VEGFA|IKBKG|AKAP13	-28.5161124	0	2	0	0	-41.5662183	21.95497557997558
1	-30.1193771	hsa04010	M1	1	0	KEGG Pathway	24	MAPK signaling pathway		-30.1193771	11.370366300366301	19.910367903917873	30284	300	364	41	11.263736263736265	1.6570709891438389	369|673|1147|1432|1845|1942|1956|1969|2064|2316|2321|3082|3164|3303|3304|3310|3312|3481|3551|3554|3630|3791|4233|4914|4915|5154|5156|5159|5578|5579|5582|5594|5599|5602|5894|7046|7124|7157|7422|8517|51347	ARAF|BRAF|CHUK|MAPK14|DUSP3|EFNA1|EGFR|EPHA2|ERBB2|FLNA|FLT1|HGF|NR4A1|HSPA1A|HSPA1B|HSPA6|HSPA8|IGF2|IKBKB|IL1R1|INS|KDR|MET|NTRK1|NTRK2|PDGFA|PDGFRA|PDGFRB|PRKCA|PRKCB|PRKCG|MAPK1|MAPK8|MAPK10|RAF1|TGFBR1|TNF|TP53|VEGFA|IKBKG|TAOK3	-28.5161124	0	3	1	1	-30.1193771	12.165716359112585
1	-29.72265165	hsa04933	M1	1	0	KEGG Pathway	24	AGE-RAGE signaling pathway in diabetic complications		-29.72265165	23.06473724295507	24.49895672564874	30284	101	364	28	7.6923076923076925	1.3966789215433901	185|1027|1277|1278|1281|1282|1284|1285|1287|1288|1432|1958|3383|3576|4313|5290|5292|5578|5579|5580|5581|5590|5594|5599|5602|7046|7124|7422	AGTR1|CDKN1B|COL1A1|COL1A2|COL3A1|COL4A1|COL4A2|COL4A3|COL4A5|COL4A6|MAPK14|EGR1|ICAM1|CXCL8|MMP2|PIK3CA|PIM1|PRKCA|PRKCB|PRKCD|PRKCE|PRKCZ|MAPK1|MAPK8|MAPK10|TGFBR1|TNF|VEGFA	-28.16514444	0	4	1	1	-29.72265165	23.06473724295507
1	-29.45488373	hsa05146	M1	1	0	KEGG Pathway	24	Amoebiasis		-29.45488373	22.616878267363706	24.238967818074045	30284	103	364	28	7.6923076923076925	1.3966789215433901	1277|1278|1281|1282|1284|1285|1287|1288|1511|3554|3576|3593|3689|3908|3909|3910|3911|3912|3914|3915|3918|5052|5290|5578|5579|5582|7124|284217	COL1A1|COL1A2|COL3A1|COL4A1|COL4A2|COL4A3|COL4A5|COL4A6|CTSG|IL1R1|CXCL8|IL12B|ITGB2|LAMA2|LAMA3|LAMA4|LAMA5|LAMB1|LAMB3|LAMC1|LAMC2|PRDX1|PIK3CA|PRKCA|PRKCB|PRKCG|TNF|LAMA1	-27.93876921	0	1	0	0	-74.6182829	25.04880066170389
1	-29.27128569	hsa05171	M1	1	0	KEGG Pathway	24	Coronavirus disease - COVID-19		-29.27128569	12.934112106381013	20.387060220731332	30284	238	364	37	10.164835164835164	1.5838814149709062	185|834|1147|1432|1956|2147|2162|2212|2243|3439|3440|3442|3443|3445|3446|3447|3448|3451|3551|3576|3593|4312|4314|5290|5578|5579|5582|5594|5599|5602|6850|6868|7124|7311|8517|8829|59272	AGTR1|CASP1|CHUK|MAPK14|EGFR|F2|F13A1|FCGR2A|FGA|IFNA1|IFNA2|IFNA5|IFNA6|IFNA8|IFNA10|IFNA13|IFNA14|IFNA17|IKBKB|CXCL8|IL12B|MMP1|MMP3|PIK3CA|PRKCA|PRKCB|PRKCG|MAPK1|MAPK8|MAPK10|SYK|ADAM17|TNF|UBA52|IKBKG|NRP1|ACE2	-27.79295973	0	2	0	0	-41.5662183	21.95497557997558
1	-27.3472388	hsa04650	M1	1	0	KEGG Pathway	24	Natural killer cell mediated cytotoxicity		-27.3472388	18.005494505494504	21.760423925847437	30284	134	364	29	7.967032967032967	1.4192840657725243	369|673|2214|3105|3383|3439|3440|3442|3443|3445|3446|3447|3448|3451|3683|3689|3821|3932|5290|5578|5579|5582|5594|5894|6464|6850|7124|22914|100507436	ARAF|BRAF|FCGR3A|HLA-A|ICAM1|IFNA1|IFNA2|IFNA5|IFNA6|IFNA8|IFNA10|IFNA13|IFNA14|IFNA17|ITGAL|ITGB2|KLRC1|LCK|PIK3CA|PRKCA|PRKCB|PRKCG|MAPK1|RAF1|SHC1|SYK|TNF|KLRK1|MICA	-25.90367495	0	2	0	0	-41.5662183	21.95497557997558
1	-26.7100453	hsa05205	M1	1	0	KEGG Pathway	24	Proteoglycans in cancer		-26.7100453	13.45846800258565	19.692921711445926	30284	204	364	33	9.065934065934066	1.5049389806416698	369|387|673|1277|1278|1432|1956|2064|2099|2316|3082|3481|3593|3685|3688|3690|3791|4193|4233|4313|4318|5290|5328|5329|5578|5579|5582|5594|5894|7124|7157|7422|10855	ARAF|RHOA|BRAF|COL1A1|COL1A2|MAPK14|EGFR|ERBB2|ESR1|FLNA|HGF|IGF2|IL12B|ITGAV|ITGB1|ITGB3|KDR|MDM2|MET|MMP2|MMP9|PIK3CA|PLAU|PLAUR|PRKCA|PRKCB|PRKCG|MAPK1|RAF1|TNF|TP53|VEGFA|HPSE	-25.29866614	0	5	1	1	-26.7100453	28.40900562851783
1	-25.41408152	hsa05145	M1	1	0	KEGG Pathway	24	Toxoplasmosis		-25.41408152	19.313775510204085	21.416780894567097	30284	112	364	26	7.142857142857143	1.3498731178900973	329|331|841|1147|1432|3303|3304|3310|3312|3551|3593|3688|3908|3909|3910|3911|3912|3914|3915|3918|5594|5599|5602|7124|8517|284217	BIRC2|XIAP|CASP8|CHUK|MAPK14|HSPA1A|HSPA1B|HSPA6|HSPA8|IKBKB|IL12B|ITGB1|LAMA2|LAMA3|LAMA4|LAMA5|LAMB1|LAMB3|LAMC1|LAMC2|MAPK1|MAPK8|MAPK10|TNF|IKBKG|LAMA1	-24.03266558	0	6	1	1	-25.41408152	19.313775510204085
1	-24.8660176	hsa05170	M1	1	0	KEGG Pathway	24	Human immunodeficiency virus 1 infection		-24.8660176	12.499200330186246	18.576027780551378	30284	213	364	32	8.791208791208792	1.4841983879180356	472|545|841|983|1147|1432|1642|3105|3439|3440|3442|3443|3445|3446|3447|3448|3451|3551|5290|5578|5579|5582|5594|5599|5602|5894|6500|7124|8451|8454|8517|9978	ATM|ATR|CASP8|CDK1|CHUK|MAPK14|DDB1|HLA-A|IFNA1|IFNA2|IFNA5|IFNA6|IFNA8|IFNA10|IFNA13|IFNA14|IFNA17|IKBKB|PIK3CA|PRKCA|PRKCB|PRKCG|MAPK1|MAPK8|MAPK10|RAF1|SKP1|TNF|CUL4A|CUL1|IKBKG|RBX1	-23.51263038	0	2	0	0	-41.5662183	21.95497557997558
1	-24.10195391	hsa05215	M1	1	0	KEGG Pathway	24	Prostate cancer		-24.10195391	20.3749719668087	21.189498699351983	30284	98	364	24	6.593406593406593	1.3007475120887872	369|673|1017|1027|1147|1956|2033|2064|2932|3551|3630|4193|4314|4318|5154|5156|5159|5290|5327|5328|5594|5894|7157|8517	ARAF|BRAF|CDK2|CDKN1B|CHUK|EGFR|EP300|ERBB2|GSK3B|IKBKB|INS|MDM2|MMP3|MMP9|PDGFA|PDGFRA|PDGFRB|PIK3CA|PLAT|PLAU|MAPK1|RAF1|TP53|IKBKG	-22.77489563	0	5	0	0	-26.7100453	28.40900562851783
1	-23.73256171	hsa04015	M1	1	0	KEGG Pathway	24	Rap1 signaling pathway		-23.73256171	12.165716359112585	17.994621286616383	30284	212	364	31	8.516483516483516	1.4630221056987591	135|387|673|1432|1942|1956|1969|2321|3082|3630|3683|3688|3689|3690|3791|4233|5154|5156|5159|5290|5578|5579|5582|5584|5587|5590|5594|5894|5898|7422|23683	ADORA2A|RHOA|BRAF|MAPK14|EFNA1|EGFR|EPHA2|FLT1|HGF|INS|ITGAL|ITGB1|ITGB2|ITGB3|KDR|MET|PDGFA|PDGFRA|PDGFRB|PIK3CA|PRKCA|PRKCB|PRKCG|PRKCI|PRKD1|PRKCZ|MAPK1|RAF1|RALA|VEGFA|PRKD3	-22.43049158	0	3	0	0	-30.1193771	12.165716359112585
1	-23.70924518	hsa04512	M1	1	0	KEGG Pathway	24	ECM-receptor interaction		-23.70924518	21.50055562415113	21.363010979854604	30284	89	364	23	6.318681318681318	1.275231500488492	1277|1278|1280|1282|1284|1285|1287|1288|1291|1293|3672|3685|3688|3690|3908|3909|3910|3911|3912|3914|3915|3918|284217	COL1A1|COL1A2|COL2A1|COL4A1|COL4A2|COL4A3|COL4A5|COL4A6|COL6A1|COL6A3|ITGA1|ITGAV|ITGB1|ITGB3|LAMA2|LAMA3|LAMA4|LAMA5|LAMB1|LAMB3|LAMC1|LAMC2|LAMA1	-22.43049158	0	1	0	0	-74.6182829	25.04880066170389
1	-23.578618	hsa05167	M1	1	0	KEGG Pathway	24	Kaposi sarcoma-associated herpesvirus infection		-23.578618	12.734357479255436	18.17858333917779	30284	196	364	30	8.241758241758241	1.4413909312358653	841|1147|1432|2033|2932|3105|3383|3439|3440|3442|3443|3445|3446|3447|3448|3451|3551|3576|5290|5594|5599|5602|5894|6850|7157|7311|7422|8517|84557|100507436	CASP8|CHUK|MAPK14|EP300|GSK3B|HLA-A|ICAM1|IFNA1|IFNA2|IFNA5|IFNA6|IFNA8|IFNA10|IFNA13|IFNA14|IFNA17|IKBKB|CXCL8|PIK3CA|MAPK1|MAPK8|MAPK10|RAF1|SYK|TP53|UBA52|VEGFA|IKBKG|MAP1LC3A|MICA	-22.32214079	0	2	0	0	-41.5662183	21.95497557997558
1	-22.27296625	hsa04926	M1	1	0	KEGG Pathway	24	Relaxin signaling pathway		-22.27296625	15.999577345731192	18.903733156278104	30284	130	364	25	6.868131868131868	1.3256161240695727	1277|1278|1281|1282|1284|1285|1287|1288|1432|1910|1956|4312|4313|4318|4322|5290|5578|5590|5594|5599|5602|5894|6464|7046|7422	COL1A1|COL1A2|COL3A1|COL4A1|COL4A2|COL4A3|COL4A5|COL4A6|MAPK14|EDNRB|EGFR|MMP1|MMP2|MMP9|MMP13|PIK3CA|PRKCA|PRKCZ|MAPK1|MAPK8|MAPK10|RAF1|SHC1|TGFBR1|VEGFA	-21.03767834	0	4	0	0	-29.72265165	23.06473724295507
1	-22.18204925	hsa04014	M1	1	0	KEGG Pathway	24	Ras signaling pathway		-22.18204925	10.83668852156247	16.804028609253972	30284	238	364	31	8.516483516483516	1.4630221056987591	387|1147|1942|1956|1969|2321|3082|3481|3551|3630|3791|4233|4914|4915|5154|5156|5159|5290|5320|5578|5579|5582|5594|5599|5602|5894|5898|6464|7422|8399|8517	RHOA|CHUK|EFNA1|EGFR|EPHA2|FLT1|HGF|IGF2|IKBKB|INS|KDR|MET|NTRK1|NTRK2|PDGFA|PDGFRA|PDGFRB|PIK3CA|PLA2G2A|PRKCA|PRKCB|PRKCG|MAPK1|MAPK8|MAPK10|RAF1|RALA|SHC1|VEGFA|PLA2G10|IKBKG	-20.96696473	0	3	0	0	-30.1193771	12.165716359112585
1	-21.86915921	hsa05169	M1	1	0	KEGG Pathway	24	Epstein-Barr virus infection		-21.86915921	11.827138547726781	17.114302636175676	30284	204	364	29	7.967032967032967	1.4192840657725243	841|890|1017|1027|1147|1432|3105|3383|3439|3440|3442|3443|3445|3446|3447|3448|3451|3551|3683|4193|5290|5599|5602|6502|6850|7124|7157|8517|8900	CASP8|CCNA2|CDK2|CDKN1B|CHUK|MAPK14|HLA-A|ICAM1|IFNA1|IFNA2|IFNA5|IFNA6|IFNA8|IFNA10|IFNA13|IFNA14|IFNA17|IKBKB|ITGAL|MDM2|PIK3CA|MAPK8|MAPK10|SKP2|SYK|TNF|TP53|IKBKG|CCNA1	-20.67337984	0	2	0	0	-41.5662183	21.95497557997558
1	-21.53143349	hsa05131	M1	1	0	KEGG Pathway	24	Shigellosis		-21.53143349	10.316527472527472	16.314990700368224	30284	250	364	31	8.516483516483516	1.4630221056987591	387|472|824|834|1147|1432|1956|2932|3098|3551|3554|3576|3688|4193|4633|5290|5580|5581|5588|5594|5599|5602|6500|7124|7157|7311|8454|8517|9978|10801|84557	RHOA|ATM|CAPN2|CASP1|CHUK|MAPK14|EGFR|GSK3B|HK1|IKBKB|IL1R1|CXCL8|ITGB1|MDM2|MYL2|PIK3CA|PRKCD|PRKCE|PRKCQ|MAPK1|MAPK8|MAPK10|SKP1|TNF|TP53|UBA52|CUL1|IKBKG|RBX1|SEPTIN9|MAP1LC3A	-20.35497037	0	6	0	0	-25.41408152	19.313775510204085
1	-21.51453756	hsa05162	M1	1	0	KEGG Pathway	24	Measles		-21.51453756	14.963633488813343	18.19983885429931	30284	139	364	25	6.868131868131868	1.3256161240695727	841|1017|1027|1147|2932|3303|3304|3310|3312|3439|3440|3442|3443|3445|3446|3447|3448|3451|3551|3593|5290|5599|5602|7157|8517	CASP8|CDK2|CDKN1B|CHUK|GSK3B|HSPA1A|HSPA1B|HSPA6|HSPA8|IFNA1|IFNA2|IFNA5|IFNA6|IFNA8|IFNA10|IFNA13|IFNA14|IFNA17|IKBKB|IL12B|PIK3CA|MAPK8|MAPK10|TP53|IKBKG	-20.35497037	0	2	0	0	-41.5662183	21.95497557997558
1	-20.44775271	hsa04621	M1	1	0	KEGG Pathway	24	NOD-like receptor signaling pathway		-20.44775271	11.885400313971743	16.557603510848576	30284	189	364	27	7.417582417582418	1.373550897576226	329|331|387|834|841|1147|1432|3439|3440|3442|3443|3445|3446|3447|3448|3451|3551|3576|5580|5594|5599|5602|7124|8517|79184|84557|222545	BIRC2|XIAP|RHOA|CASP1|CASP8|CHUK|MAPK14|IFNA1|IFNA2|IFNA5|IFNA6|IFNA8|IFNA10|IFNA13|IFNA14|IFNA17|IKBKB|CXCL8|PRKCD|MAPK1|MAPK8|MAPK10|TNF|IKBKG|BRCC3|MAP1LC3A|GPRC6A	-19.30521885	0	2	0	0	-41.5662183	21.95497557997558
1	-19.86691344	hsa04622	M1	1	0	KEGG Pathway	24	RIG-I-like receptor signaling pathway		-19.86691344	21.95497557997558	19.63509535813719	30284	72	364	19	5.21978021978022	1.16582743859469	841|1147|1432|3439|3440|3442|3443|3445|3446|3447|3448|3451|3551|3576|3593|5599|5602|7124|8517	CASP8|CHUK|MAPK14|IFNA1|IFNA2|IFNA5|IFNA6|IFNA8|IFNA10|IFNA13|IFNA14|IFNA17|IKBKB|CXCL8|IL12B|MAPK8|MAPK10|TNF|IKBKG	-18.74444396	0	2	0	0	-41.5662183	21.95497557997558
1	-19.85479313	hsa04936	M1	1	0	KEGG Pathway	24	Alcoholic liver disease		-19.85479313	13.866300366300367	17.069965895763318	30284	144	364	24	6.593406593406593	1.3007475120887872	31|841|1147|1432|1571|2932|3439|3440|3442|3443|3445|3446|3447|3448|3451|3551|3576|3593|5599|5602|7124|8517|23411|23765	ACACA|CASP8|CHUK|MAPK14|CYP2E1|GSK3B|IFNA1|IFNA2|IFNA5|IFNA6|IFNA8|IFNA10|IFNA13|IFNA14|IFNA17|IKBKB|CXCL8|IL12B|MAPK8|MAPK10|TNF|IKBKG|SIRT1|IL17RA	-18.74444396	0	2	0	0	-41.5662183	21.95497557997558
1	-19.09257906	hsa05164	M1	1	0	KEGG Pathway	24	Influenza A		-19.09257906	12.022803785809565	16.03695403183486	30284	173	364	25	6.868131868131868	1.3256161240695727	834|841|1147|2033|3383|3439|3440|3442|3443|3445|3446|3447|3448|3451|3551|3576|3593|5290|5340|5578|5579|5594|5894|7124|8517	CASP1|CASP8|CHUK|EP300|ICAM1|IFNA1|IFNA2|IFNA5|IFNA6|IFNA8|IFNA10|IFNA13|IFNA14|IFNA17|IKBKB|CXCL8|IL12B|PIK3CA|PLG|PRKCA|PRKCB|MAPK1|RAF1|TNF|IKBKG	-17.99746986	0	2	0	0	-41.5662183	21.95497557997558
1	-18.91159907	hsa01521	M1	1	0	KEGG Pathway	24	EGFR tyrosine kinase inhibitor resistance		-18.91159907	19.759478021978023	18.531170772117914	30284	80	364	19	5.21978021978022	1.16582743859469	369|673|1956|2064|2932|3082|3791|4233|5154|5156|5159|5290|5578|5579|5582|5594|5894|6464|7422	ARAF|BRAF|EGFR|ERBB2|GSK3B|HGF|KDR|MET|PDGFA|PDGFRA|PDGFRB|PIK3CA|PRKCA|PRKCB|PRKCG|MAPK1|RAF1|SHC1|VEGFA	-17.83121312	0	5	0	0	-26.7100453	28.40900562851783
1	-18.80772961	hsa04620	M1	1	0	KEGG Pathway	24	Toll-like receptor signaling pathway		-18.80772961	16.028934368383908	17.337526702884738	30284	109	364	21	5.769230769230769	1.2220940563504665	841|1147|1432|3439|3440|3442|3443|3445|3446|3447|3448|3451|3551|3576|3593|5290|5594|5599|5602|7124|8517	CASP8|CHUK|MAPK14|IFNA1|IFNA2|IFNA5|IFNA6|IFNA8|IFNA10|IFNA13|IFNA14|IFNA17|IKBKB|CXCL8|IL12B|PIK3CA|MAPK1|MAPK8|MAPK10|TNF|IKBKG	-17.75261999	0	2	0	0	-41.5662183	21.95497557997558
1	-18.80497721	hsa05160	M1	1	0	KEGG Pathway	24	Hepatitis C		-18.80497721	12.558158822309766	16.1173277594571	30284	159	364	24	6.593406593406593	1.3007475120887872	369|673|841|1017|1147|1956|2932|3439|3440|3442|3443|3445|3446|3447|3448|3451|3551|5290|5594|5894|6256|7124|7157|8517	ARAF|BRAF|CASP8|CDK2|CHUK|EGFR|GSK3B|IFNA1|IFNA2|IFNA5|IFNA6|IFNA8|IFNA10|IFNA13|IFNA14|IFNA17|IKBKB|PIK3CA|MAPK1|RAF1|RXRA|TNF|TP53|IKBKG	-17.75261999	0	2	0	0	-41.5662183	21.95497557997558
1	-18.66558796	hsa05206	M1	1	0	KEGG Pathway	24	MicroRNAs in cancer		-18.66558796	8.266448295294449	14.23019882828037	30284	312	364	31	8.516483516483516	1.4630221056987591	387|472|1027|1029|1545|1942|1956|2033|2064|3551|3690|4193|4233|4318|4325|5154|5156|5159|5290|5292|5328|5578|5579|5581|5582|5594|5894|6464|7157|7422|23411	RHOA|ATM|CDKN1B|CDKN2A|CYP1B1|EFNA1|EGFR|EP300|ERBB2|IKBKB|ITGB3|MDM2|MET|MMP9|MMP16|PDGFA|PDGFRA|PDGFRB|PIK3CA|PIM1|PLAU|PRKCA|PRKCB|PRKCE|PRKCG|MAPK1|RAF1|SHC1|TP53|VEGFA|SIRT1	-17.6265947	0	5	0	0	-26.7100453	28.40900562851783
1	-18.54330504	hsa05152	M1	1	0	KEGG Pathway	24	Tuberculosis		-18.54330504	11.428269532665137	15.563942274104464	30284	182	364	25	6.868131868131868	1.3256161240695727	387|841|1432|2033|2212|2214|3313|3439|3440|3442|3443|3445|3446|3447|3448|3451|3593|3689|5594|5599|5602|5894|6850|7124|51561	RHOA|CASP8|MAPK14|EP300|FCGR2A|FCGR3A|HSPA9|IFNA1|IFNA2|IFNA5|IFNA6|IFNA8|IFNA10|IFNA13|IFNA14|IFNA17|IL12B|ITGB2|MAPK1|MAPK8|MAPK10|RAF1|SYK|TNF|IL23A	-17.51727676	0	2	0	0	-41.5662183	21.95497557997558
1	-18.3716459	hsa01522	M1	1	0	KEGG Pathway	24	Endocrine resistance		-18.3716459	16.807636807636808	17.376339842459412	30284	99	364	20	5.4945054945054945	1.1943789581465267	369|673|1027|1029|1432|1565|1956|2064|2099|2100|4193|4313|4318|5290|5594|5599|5602|5894|6464|7157	ARAF|BRAF|CDKN1B|CDKN2A|MAPK14|CYP2D6|EGFR|ERBB2|ESR1|ESR2|MDM2|MMP2|MMP9|PIK3CA|MAPK1|MAPK8|MAPK10|RAF1|SHC1|TP53	-17.35820675	0	5	0	0	-26.7100453	28.40900562851783
1	-18.3304522	hsa05208	M1	1	0	KEGG Pathway	24	Chemical carcinogenesis - reactive oxygen species		-18.3304522	9.895773829694535	14.838608995459765	30284	227	364	27	7.417582417582418	1.373550897576226	369|673|1147|1432|1543|1544|1545|1571|1645|1646|1956|3082|3551|4233|4535|5290|5580|5587|5594|5599|5602|5894|7422|8517|8644|23683|51079	ARAF|BRAF|CHUK|MAPK14|CYP1A1|CYP1A2|CYP1B1|CYP2E1|AKR1C1|AKR1C2|EGFR|HGF|IKBKB|MET|ND1|PIK3CA|PRKCD|PRKD1|MAPK1|MAPK8|MAPK10|RAF1|VEGFA|IKBKG|AKR1C3|PRKD3|NDUFA13	-17.32924749	0	7	1	1	-18.3304522	19.471826046294133
1	-17.83420487	hsa04974	M1	1	0	KEGG Pathway	24	Protein digestion and absorption		-17.83420487	15.84720041862899	16.80955217508071	30284	105	364	20	5.4945054945054945	1.1943789581465267	1277|1278|1280|1281|1282|1284|1285|1287|1288|1289|1291|1293|1301|1302|1357|1506|1803|3784|59272|80781	COL1A1|COL1A2|COL2A1|COL3A1|COL4A1|COL4A2|COL4A3|COL4A5|COL4A6|COL5A1|COL6A1|COL6A3|COL11A1|COL11A2|CPA1|CTRL|DPP4|KCNQ1|ACE2|COL18A1	-16.8448994	0	8	1	1	-17.83420487	15.84720041862899
1	-17.81083673	hsa05212	M1	1	0	KEGG Pathway	24	Pancreatic cancer		-17.81083673	19.448836877408308	17.87845152064148	30284	77	364	18	4.945054945054945	1.1363764540496064	369|673|1029|1147|1956|2064|3551|5290|5594|5599|5602|5888|5894|5898|7046|7157|7422|8517	ARAF|BRAF|CDKN2A|CHUK|EGFR|ERBB2|IKBKB|PIK3CA|MAPK1|MAPK8|MAPK10|RAD51|RAF1|RALA|TGFBR1|TP53|VEGFA|IKBKG	-16.83311313	0	5	0	0	-26.7100453	28.40900562851783
1	-17.41305178	hsa04066	M1	1	0	KEGG Pathway	24	HIF-1 signaling pathway		-17.41305178	15.126873126873127	16.371756997172223	30284	110	364	20	5.4945054945054945	1.1943789581465267	226|1027|1956|2033|2064|2321|3098|3630|3939|4878|5290|5578|5579|5582|5594|7422|7428|8453|9978|54583	ALDOA|CDKN1B|EGFR|EP300|ERBB2|FLT1|HK1|INS|LDHA|NPPA|PIK3CA|PRKCA|PRKCB|PRKCG|MAPK1|VEGFA|VHL|CUL2|RBX1|EGLN1	-16.44660918	0	9	1	1	-17.41305178	15.451020408163266
1	-17.40153423	hsa05166	M1	1	0	KEGG Pathway	24	Human T-cell leukemia virus 1 infection		-17.40153423	9.656887755102042	14.343682155818282	30284	224	364	26	7.142857142857143	1.3498731178900973	331|472|545|890|1017|1029|1147|1958|2033|3105|3383|3551|3554|3683|3689|3932|5290|5594|5599|5602|7046|7124|7157|8517|8829|8900	XIAP|ATM|ATR|CCNA2|CDK2|CDKN2A|CHUK|EGR1|EP300|HLA-A|ICAM1|IKBKB|IL1R1|ITGAL|ITGB2|LCK|PIK3CA|MAPK1|MAPK8|MAPK10|TGFBR1|TNF|TP53|IKBKG|NRP1|CCNA1	-16.44608702	0	6	0	0	-25.41408152	19.313775510204085
1	-16.57036529	hsa05219	M1	1	0	KEGG Pathway	24	Bladder cancer		-16.57036529	28.40900562851783	19.370557453058655	30284	41	364	14	3.8461538461538463	1.0079661891556906	369|673|1029|1956|2064|3576|4193|4312|4313|4318|5594|5894|7157|7422	ARAF|BRAF|CDKN2A|EGFR|ERBB2|CXCL8|MDM2|MMP1|MMP2|MMP9|MAPK1|RAF1|TP53|VEGFA	-15.62564195	0	5	0	0	-26.7100453	28.40900562851783
1	-16.39731077	hsa05418	M1	1	0	KEGG Pathway	24	Fluid shear stress and atherosclerosis		-16.39731077	12.3911620294599	14.953873222750653	30284	141	364	21	5.769230769230769	1.2220940563504665	387|1147|1432|3383|3551|3554|3685|3690|3791|4313|4318|5154|5290|5327|5590|5599|5602|7124|7157|7422|8517	RHOA|CHUK|MAPK14|ICAM1|IKBKB|IL1R1|ITGAV|ITGB3|KDR|MMP2|MMP9|PDGFA|PIK3CA|PLAT|PRKCZ|MAPK8|MAPK10|TNF|TP53|VEGFA|IKBKG	-15.46305285	0	6	0	0	-25.41408152	19.313775510204085
1	-16.17192259	hsa04360	M1	1	0	KEGG Pathway	24	Axon guidance		-16.17192259	10.399725274725274	14.106204314906416	30284	184	364	23	6.318681318681318	1.275231500488492	387|1020|1942|1969|2041|2042|2043|2044|2045|2047|2048|2049|2050|2051|2932|3688|4233|5290|5578|5590|5594|5894|8829	RHOA|CDK5|EFNA1|EPHA2|EPHA1|EPHA3|EPHA4|EPHA5|EPHA7|EPHB1|EPHB2|EPHB3|EPHB4|EPHB6|GSK3B|ITGB1|MET|PIK3CA|PRKCA|PRKCZ|MAPK1|RAF1|NRP1	-15.24788385	0	10	1	1	-16.17192259	10.399725274725274
1	-16.0434786	hsa04020	M1	1	0	KEGG Pathway	24	Calcium signaling pathway		-16.0434786	8.516310461192353	13.268237845404029	30284	254	364	26	7.142857142857143	1.3498731178900973	135|147|148|185|886|887|1909|1910|1956|2064|2321|3082|3358|3791|4233|4914|4915|4916|5154|5156|5159|5578|5579|5582|5733|7422	ADORA2A|ADRA1B|ADRA1A|AGTR1|CCKAR|CCKBR|EDNRA|EDNRB|EGFR|ERBB2|FLT1|HGF|HTR2C|KDR|MET|NTRK1|NTRK2|NTRK3|PDGFA|PDGFRA|PDGFRB|PRKCA|PRKCB|PRKCG|PTGER3|VEGFA	-15.12942407	0	3	0	0	-30.1193771	12.165716359112585
1	-15.97582174	hsa04820	M1	1	0	KEGG Pathway	24	Cytoskeleton in muscle cells		-15.97582174	8.965280409245926	13.433145448920538	30284	232	364	25	6.868131868131868	1.3256161240695727	1277|1278|1281|1282|1284|1285|1287|1288|1289|1291|1293|1301|1302|3672|3685|3688|3690|3908|4000|4625|4627|4633|4634|7170|284217	COL1A1|COL1A2|COL3A1|COL4A1|COL4A2|COL4A3|COL4A5|COL4A6|COL5A1|COL6A1|COL6A3|COL11A1|COL11A2|ITGA1|ITGAV|ITGB1|ITGB3|LAMA2|LMNA|MYH7|MYH9|MYL2|MYL3|TPM3|LAMA1	-15.07152705	0	8	0	0	-17.83420487	15.84720041862899
1	-15.72696131	hsa04068	M1	1	0	KEGG Pathway	24	FoxO signaling pathway		-15.72696131	12.510947698917624	14.67423217917052	30284	133	364	20	5.4945054945054945	1.1943789581465267	369|472|673|1017|1027|1147|1432|1956|2033|3551|3630|4193|5290|5594|5599|5602|5894|6502|7046|23411	ARAF|ATM|BRAF|CDK2|CDKN1B|CHUK|MAPK14|EGFR|EP300|IKBKB|INS|MDM2|PIK3CA|MAPK1|MAPK8|MAPK10|RAF1|SKP2|TGFBR1|SIRT1	-14.83221194	0	7	0	0	-18.3304522	19.471826046294133
1	-15.66149117	hsa04270	M1	1	0	KEGG Pathway	24	Vascular smooth muscle contraction		-15.66149117	12.417582417582418	14.61006814795185	30284	134	364	20	5.4945054945054945	1.1943789581465267	135|147|148|185|369|387|673|1909|4627|4878|5320|5578|5579|5580|5581|5582|5588|5594|5894|8399	ADORA2A|ADRA1B|ADRA1A|AGTR1|ARAF|RHOA|BRAF|EDNRA|MYH9|NPPA|PLA2G2A|PRKCA|PRKCB|PRKCD|PRKCE|PRKCG|PRKCQ|MAPK1|RAF1|PLA2G10	-14.77608183	0	11	1	1	-15.66149117	12.417582417582418
1	-15.59658507	hsa04210	M1	1	0	KEGG Pathway	24	Apoptosis		-15.59658507	12.325600325600325	14.546583539389868	30284	135	364	20	5.4945054945054945	1.1943789581465267	329|331|472|824|835|839|840|841|1147|3551|4000|4914|5290|5594|5599|5602|5894|7124|7157|8517	BIRC2|XIAP|ATM|CAPN2|CASP2|CASP6|CASP7|CASP8|CHUK|IKBKB|LMNA|NTRK1|PIK3CA|MAPK1|MAPK8|MAPK10|RAF1|TNF|TP53|IKBKG	-14.7203191	0	12	1	1	-15.59658507	15.599587912087912
1	-15.46907692	hsa04668	M1	1	0	KEGG Pathway	24	TNF signaling pathway		-15.46907692	13.283682703850772	14.808796022500212	30284	119	364	19	5.21978021978022	1.16582743859469	329|331|840|841|1147|1432|3383|3551|4314|4318|4323|5290|5594|5599|5602|6868|7124|8517|8809	BIRC2|XIAP|CASP7|CASP8|CHUK|MAPK14|ICAM1|IKBKB|MMP3|MMP9|MMP14|PIK3CA|MAPK1|MAPK8|MAPK10|ADAM17|TNF|IKBKG|IL18R1	-14.6017658	0	6	0	0	-25.41408152	19.313775510204085
1	-15.36278264	hsa04110	M1	1	0	KEGG Pathway	24	Cell cycle		-15.36278264	11.057935735150924	13.980928332517834	30284	158	364	21	5.769230769230769	1.2220940563504665	472|545|890|902|983|1017|1022|1027|1029|2033|2932|4193|6500|6502|7157|8317|8454|8900|9212|9978|10403	ATM|ATR|CCNA2|CCNH|CDK1|CDK2|CDK7|CDKN1B|CDKN2A|EP300|GSK3B|MDM2|SKP1|SKP2|TP53|CDC7|CUL1|CCNA1|AURKB|RBX1|NDC80	-14.50424544	0	13	1	1	-15.36278264	11.057935735150924
1	-15.25297913	hsa04625	M1	1	0	KEGG Pathway	24	C-type lectin receptor signaling pathway		-15.25297913	14.262480376766092	15.01537997591198	30284	105	364	18	4.945054945054945	1.1363764540496064	387|834|841|1147|1432|3551|3593|4193|5290|5580|5594|5599|5602|5894|6850|7124|8517|51561	RHOA|CASP1|CASP8|CHUK|MAPK14|IKBKB|IL12B|MDM2|PIK3CA|PRKCD|MAPK1|MAPK8|MAPK10|RAF1|SYK|TNF|IKBKG|IL23A	-14.40304211	0	6	0	0	-25.41408152	19.313775510204085
1	-15.11412958	hsa05214	M1	1	0	KEGG Pathway	24	Glioma		-15.11412958	17.515326778484674	15.900190460955319	30284	76	364	16	4.395604395604396	1.0744780250231485	369|673|1029|1956|4193|5154|5156|5159|5290|5578|5579|5582|5594|5894|6464|7157	ARAF|BRAF|CDKN2A|EGFR|MDM2|PDGFA|PDGFRA|PDGFRB|PIK3CA|PRKCA|PRKCB|PRKCG|MAPK1|RAF1|SHC1|TP53	-14.27262573	0	5	0	0	-26.7100453	28.40900562851783
1	-14.52743536	hsa04928	M1	1	0	KEGG Pathway	24	Parathyroid hormone synthesis, secretion and action		-14.52743536	13.022264691829909	14.247021958999838	30284	115	364	18	4.945054945054945	1.1363764540496064	369|387|673|1956|1958|4322|4323|4325|4929|5141|5144|5578|5579|5582|5594|5894|6256|11214	ARAF|RHOA|BRAF|EGFR|EGR1|MMP13|MMP14|MMP16|NR4A2|PDE4A|PDE4D|PRKCA|PRKCB|PRKCG|MAPK1|RAF1|RXRA|AKAP13	-13.69420402	0	14	1	1	-14.52743536	20.237303237303237
1	-14.29514011	hsa04218	M1	1	0	KEGG Pathway	24	Cellular senescence		-14.29514011	10.598446139847413	13.299709661723877	30284	157	364	20	5.4945054945054945	1.1943789581465267	472|545|824|890|983|1017|1029|1432|3105|3486|3576|4193|4361|5290|5594|5894|7046|7157|8900|23411	ATM|ATR|CAPN2|CCNA2|CDK1|CDK2|CDKN2A|MAPK14|HLA-A|IGFBP3|CXCL8|MDM2|MRE11|PIK3CA|MAPK1|RAF1|TGFBR1|TP53|CCNA1|SIRT1	-13.47002667	0	13	0	0	-15.36278264	11.057935735150924
1	-14.10369607	hsa05168	M1	1	0	KEGG Pathway	24	Herpes simplex virus 1 infection		-14.10369607	9.599746407438714	12.834915346027369	30284	182	364	21	5.769230769230769	1.2220940563504665	329|841|1147|3105|3439|3440|3442|3443|3445|3446|3447|3448|3451|3551|3593|3690|5290|6850|7124|7157|8517	BIRC2|CASP8|CHUK|HLA-A|IFNA1|IFNA2|IFNA5|IFNA6|IFNA8|IFNA10|IFNA13|IFNA14|IFNA17|IKBKB|IL12B|ITGB3|PIK3CA|SYK|TNF|TP53|IKBKG	-13.28655156	0	2	0	0	-41.5662183	21.95497557997558
1	-14.0381576	hsa05223	M1	1	0	KEGG Pathway	24	Non-small cell lung cancer		-14.0381576	17.09543880776757	15.186267530888585	30284	73	364	15	4.1208791208791204	1.0418525704046766	369|673|1029|1956|2064|3082|4233|5290|5578|5579|5582|5594|5894|6256|7157	ARAF|BRAF|CDKN2A|EGFR|ERBB2|HGF|MET|PIK3CA|PRKCA|PRKCB|PRKCG|MAPK1|RAF1|RXRA|TP53	-13.22883842	0	5	0	0	-26.7100453	28.40900562851783
1	-13.49664284	hsa04657	M1	1	0	KEGG Pathway	24	IL-17 signaling pathway		-13.49664284	14.01226142278774	14.010691301337776	30284	95	364	16	4.395604395604396	1.0744780250231485	841|1147|1432|2932|3551|3576|4312|4314|4318|4322|5594|5599|5602|7124|8517|23765	CASP8|CHUK|MAPK14|GSK3B|IKBKB|CXCL8|MMP1|MMP3|MMP9|MMP13|MAPK1|MAPK8|MAPK10|TNF|IKBKG|IL17RA	-12.6950105	0	6	0	0	-25.41408152	19.313775510204085
1	-13.16281778	hsa04623	M1	1	0	KEGG Pathway	24	Cytosolic DNA-sensing pathway		-13.16281778	15.035747385144973	14.123205332650004	30284	83	364	15	4.1208791208791204	1.0418525704046766	834|840|841|1147|3439|3440|3442|3443|3445|3446|3447|3448|3451|3551|8517	CASP1|CASP7|CASP8|CHUK|IFNA1|IFNA2|IFNA5|IFNA6|IFNA8|IFNA10|IFNA13|IFNA14|IFNA17|IKBKB|IKBKG	-12.36873857	0	2	0	0	-41.5662183	21.95497557997558
1	-13.06659486	hsa05203	M1	1	0	KEGG Pathway	24	Viral carcinogenesis		-13.06659486	8.522701688555346	11.920333869540668	30284	205	364	21	5.769230769230769	1.2220940563504665	387|841|890|983|1017|1027|1029|1642|2033|3105|4193|5290|5594|6502|6850|7157|8359|8361|8517|8900|121504	RHOA|CASP8|CCNA2|CDK1|CDK2|CDKN1B|CDKN2A|DDB1|EP300|HLA-A|MDM2|PIK3CA|MAPK1|SKP2|SYK|TP53|H4C1|H4C6|IKBKG|CCNA1|H4C16	-12.27993967	0	13	0	0	-15.36278264	11.057935735150924
1	-13.01305128	hsa04722	M1	1	0	KEGG Pathway	24	Neurotrophin signaling pathway		-13.01305128	11.786355311355312	13.0584077291545	30284	120	364	17	4.670329670329671	1.1059541499888172	387|673|1432|2932|3551|4914|4915|4916|5290|5580|5594|5599|5602|5894|6272|6464|7157	RHOA|BRAF|MAPK14|GSK3B|IKBKB|NTRK1|NTRK2|NTRK3|PIK3CA|PRKCD|MAPK1|MAPK8|MAPK10|RAF1|SORT1|SHC1|TP53	-12.23369533	0	7	0	0	-18.3304522	19.471826046294133
1	-12.98009011	hsa05134	M1	1	0	KEGG Pathway	24	Legionellosis		-12.98009011	19.313775510204085	15.12991675538777	30284	56	364	13	3.5714285714285716	0.9726871060748611	834|840|841|1915|1917|3303|3304|3310|3312|3576|3593|3689|7124	CASP1|CASP7|CASP8|EEF1A1|EEF1A2|HSPA1A|HSPA1B|HSPA6|HSPA8|CXCL8|IL12B|ITGB2|TNF	-12.20791275	0	15	1	1	-12.98009011	19.313775510204085
1	-12.9239731	hsa04012	M1	1	0	KEGG Pathway	24	ErbB signaling pathway		-12.9239731	14.511244569384102	13.839641361737193	30284	86	364	15	4.1208791208791204	1.0418525704046766	369|673|1027|1956|2064|2932|5290|5578|5579|5582|5594|5599|5602|5894|6464	ARAF|BRAF|CDKN1B|EGFR|ERBB2|GSK3B|PIK3CA|PRKCA|PRKCB|PRKCG|MAPK1|MAPK8|MAPK10|RAF1|SHC1	-12.15885759	0	14	0	0	-14.52743536	20.237303237303237
1	-12.89158019	hsa04919	M1	1	0	KEGG Pathway	24	Thyroid hormone signaling pathway		-12.89158019	11.593136371824896	12.931346718854515	30284	122	364	17	4.670329670329671	1.1059541499888172	2033|2099|2932|3685|3690|4193|4625|5290|5578|5579|5582|5594|5894|6256|7067|7068|7157	EP300|ESR1|GSK3B|ITGAV|ITGB3|MDM2|MYH7|PIK3CA|PRKCA|PRKCB|PRKCG|MAPK1|RAF1|RXRA|THRA|THRB|TP53	-12.13341354	0	14	0	0	-14.52743536	20.237303237303237
1	-12.70018542	hsa05218	M1	1	0	KEGG Pathway	24	Melanoma		-12.70018542	15.95574288724974	14.110948780057536	30284	73	364	14	3.8461538461538463	1.0079661891556906	369|673|1029|1956|3082|4193|4233|5154|5156|5159|5290|5594|5894|7157	ARAF|BRAF|CDKN2A|EGFR|HGF|MDM2|MET|PDGFA|PDGFRA|PDGFRB|PIK3CA|MAPK1|RAF1|TP53	-11.94885819	0	5	0	0	-26.7100453	28.40900562851783
1	-12.65541528	hsa04611	M1	1	0	KEGG Pathway	24	Platelet activation		-12.65541528	11.225100296528868	12.685889560960693	30284	126	364	17	4.670329670329671	1.1059541499888172	387|1277|1278|1281|1432|2147|2212|2243|3688|3690|5290|5584|5590|5594|6850|6916|11093	RHOA|COL1A1|COL1A2|COL3A1|MAPK14|F2|FCGR2A|FGA|ITGB1|ITGB3|PIK3CA|PRKCI|PRKCZ|MAPK1|SYK|TBXAS1|ADAMTS13	-11.91744894	0	16	1	1	-12.65541528	11.225100296528868
1	-12.65541221	hsa04630	M1	1	0	KEGG Pathway	24	JAK-STAT signaling pathway		-12.65541221	9.409275248560963	12.055463430332267	30284	168	364	19	5.21978021978022	1.16582743859469	1956|2033|3439|3440|3442|3443|3445|3446|3447|3448|3451|3593|5154|5156|5159|5290|5292|5894|51561	EGFR|EP300|IFNA1|IFNA2|IFNA5|IFNA6|IFNA8|IFNA10|IFNA13|IFNA14|IFNA17|IL12B|PDGFA|PDGFRA|PDGFRB|PIK3CA|PIM1|RAF1|IL23A	-11.91744894	0	2	0	0	-41.5662183	21.95497557997558
1	-12.56619901	hsa04613	M1	1	0	KEGG Pathway	24	Neutrophil extracellular trap formation		-12.56619901	8.621533906507999	11.715803411698031	30284	193	364	20	5.4945054945054945	1.1943789581465267	834|1432|1511|1991|2212|2214|2243|3683|3689|3690|5290|5578|5579|5582|5594|5894|6850|8359|8361|121504	CASP1|MAPK14|CTSG|ELANE|FCGR2A|FCGR3A|FGA|ITGAL|ITGB2|ITGB3|PIK3CA|PRKCA|PRKCB|PRKCG|MAPK1|RAF1|SYK|H4C1|H4C6|H4C16	-11.83660647	0	14	0	0	-14.52743536	20.237303237303237
1	-12.56160476	hsa05225	M1	1	0	KEGG Pathway	24	Hepatocellular carcinoma		-12.56160476	9.29857789269554	11.967770653300244	30284	170	364	19	5.21978021978022	1.16582743859469	369|673|1029|1956|2932|3082|3481|4233|5290|5578|5579|5582|5594|5894|6464|6595|6597|7046|7157	ARAF|BRAF|CDKN2A|EGFR|GSK3B|HGF|IGF2|MET|PIK3CA|PRKCA|PRKCB|PRKCG|MAPK1|RAF1|SHC1|SMARCA2|SMARCA4|TGFBR1|TP53	-11.83660647	0	5	0	0	-26.7100453	28.40900562851783
1	-12.51836819	hsa04072	M1	1	0	KEGG Pathway	24	Phospholipase D signaling pathway		-12.51836819	10.050741205103622	12.215493832183519	30284	149	364	18	4.945054945054945	1.1363764540496064	185|387|1956|2147|3576|3577|3579|3630|5154|5156|5159|5290|5578|5594|5894|5898|6464|6850	AGTR1|RHOA|EGFR|F2|CXCL8|CXCR1|CXCR2|INS|PDGFA|PDGFRA|PDGFRB|PIK3CA|PRKCA|MAPK1|RAF1|RALA|SHC1|SYK	-11.79971008	0	5	0	0	-26.7100453	28.40900562851783
1	-12.36262791	hsa05220	M1	1	0	KEGG Pathway	24	Chronic myeloid leukemia		-12.36262791	15.126873126873129	13.690110548179701	30284	77	364	14	3.8461538461538463	1.0079661891556906	369|673|1027|1029|1147|3551|4193|5290|5594|5894|6464|7046|7157|8517	ARAF|BRAF|CDKN1B|CDKN2A|CHUK|IKBKB|MDM2|PIK3CA|MAPK1|RAF1|SHC1|TGFBR1|TP53|IKBKG	-11.65021874	0	5	0	0	-26.7100453	28.40900562851783
1	-12.35612138	hsa05202	M1	1	0	KEGG Pathway	24	Transcriptional misregulation in cancer		-12.35612138	8.403818403818404	11.528570856593852	30284	198	364	20	5.4945054945054945	1.1943789581465267	329|472|890|1027|1991|2321|3486|3576|4193|4233|4314|4318|4914|5154|5327|5328|6256|7157|8013|8900	BIRC2|ATM|CCNA2|CDKN1B|ELANE|FLT1|IGFBP3|CXCL8|MDM2|MET|MMP3|MMP9|NTRK1|PDGFA|PLAT|PLAU|RXRA|TP53|NR4A3|CCNA1	-11.64987252	0	17	1	1	-12.35612138	8.403818403818404
1	-12.07224142	hsa05415	M1	1	0	KEGG Pathway	24	Diabetic cardiomyopathy		-12.07224142	8.116858751005092	11.277242661822816	30284	205	364	20	5.4945054945054945	1.1943789581465267	185|1277|1278|1281|1432|2932|3630|4313|4318|4535|5290|5578|5579|5580|5582|5590|5599|5602|7046|51079	AGTR1|COL1A1|COL1A2|COL3A1|MAPK14|GSK3B|INS|MMP2|MMP9|ND1|PIK3CA|PRKCA|PRKCB|PRKCD|PRKCG|PRKCZ|MAPK8|MAPK10|TGFBR1|NDUFA13	-11.37206671	0	4	0	0	-29.72265165	23.06473724295507
1	-12.02748126	hsa04217	M1	1	0	KEGG Pathway	24	Necroptosis		-12.02748126	9.418619116732325	11.739382169113583	30284	159	364	18	4.945054945054945	1.1363764540496064	329|331|824|834|841|3439|3440|3442|3443|3445|3446|3447|3448|3451|5478|5599|5602|7124	BIRC2|XIAP|CAPN2|CASP1|CASP8|IFNA1|IFNA2|IFNA5|IFNA6|IFNA8|IFNA10|IFNA13|IFNA14|IFNA17|PPIA|MAPK8|MAPK10|TNF	-11.33329692	0	2	0	0	-41.5662183	21.95497557997558
1	-11.7513279	hsa04660	M1	1	0	KEGG Pathway	24	T cell receptor signaling pathway		-11.7513279	10.911187173482256	12.098871687959166	30284	122	364	16	4.395604395604396	1.0744780250231485	387|1147|1432|2932|3551|3702|3932|5290|5588|5594|5599|5602|5788|5894|7124|8517	RHOA|CHUK|MAPK14|GSK3B|IKBKB|ITK|LCK|PIK3CA|PRKCQ|MAPK1|MAPK8|MAPK10|PTPRC|RAF1|TNF|IKBKG	-11.06305242	0	6	0	0	-25.41408152	19.313775510204085
1	-11.64588222	hsa05211	M1	1	0	KEGG Pathway	24	Renal cell carcinoma		-11.64588222	15.451020408163266	13.350968382955445	30284	70	364	13	3.5714285714285716	0.9726871060748611	369|673|2033|3082|4233|5290|5594|5894|7422|7428|8453|9978|54583	ARAF|BRAF|EP300|HGF|MET|PIK3CA|MAPK1|RAF1|VEGFA|VHL|CUL2|RBX1|EGLN1	-10.96343628	0	9	0	0	-17.41305178	15.451020408163266
1	-11.60614036	hsa04064	M1	1	0	KEGG Pathway	24	NF-kappa B signaling pathway		-11.60614036	11.88540031397174	12.324121677158882	30284	105	364	15	4.1208791208791204	1.0418525704046766	329|331|472|1147|3383|3551|3554|3576|3932|5328|5579|5588|6850|7124|8517	BIRC2|XIAP|ATM|CHUK|ICAM1|IKBKB|IL1R1|CXCL8|LCK|PLAU|PRKCB|PRKCQ|SYK|TNF|IKBKG	-10.92944675	0	6	0	0	-25.41408152	19.313775510204085
1	-11.56274593	hsa05230	M1	1	0	KEGG Pathway	24	Central carbon metabolism in cancer		-11.56274593	15.233400402414489	13.243728263600685	30284	71	364	13	3.5714285714285716	0.9726871060748611	1956|2064|3098|3939|4233|4914|4916|5156|5159|5290|5594|5894|7157	EGFR|ERBB2|HK1|LDHA|MET|NTRK1|NTRK3|PDGFRA|PDGFRB|PIK3CA|MAPK1|RAF1|TP53	-10.89733333	0	5	0	0	-26.7100453	28.40900562851783
1	-11.56274593	hsa05204	M1	1	0	KEGG Pathway	24	Chemical carcinogenesis - DNA adducts		-11.56274593	15.233400402414489	13.243728263600685	30284	71	364	13	3.5714285714285716	0.9726871060748611	1543|1544|1545|1548|1551|1557|1558|1559|1571|1576|1577|1646|64816	CYP1A1|CYP1A2|CYP1B1|CYP2A6|CYP3A7|CYP2C19|CYP2C8|CYP2C9|CYP2E1|CYP3A4|CYP3A5|AKR1C2|CYP3A43	-10.89733333	0	18	1	1	-11.56274593	22.18608058608059
1	-11.3510454	hsa05132	M1	1	0	KEGG Pathway	24	Salmonella infection		-11.3510454	6.9607722954336495	10.459462809985316	30284	251	364	21	5.769230769230769	1.2220940563504665	329|387|834|840|841|1147|1432|2316|3551|3576|4633|5290|5594|5599|5602|5788|5894|5898|6500|7124|8517	BIRC2|RHOA|CASP1|CASP7|CASP8|CHUK|MAPK14|FLNA|IKBKB|CXCL8|MYL2|PIK3CA|MAPK1|MAPK8|MAPK10|PTPRC|RAF1|RALA|SKP1|TNF|IKBKG	-10.69116529	0	6	0	0	-25.41408152	19.313775510204085
1	-11.24329725	hsa01524	M1	1	0	KEGG Pathway	24	Platinum drug resistance		-11.24329725	14.420952380952382	12.83556936544806	30284	75	364	13	3.5714285714285716	0.9726871060748611	329|331|472|841|1029|2064|4193|5290|5429|5594|7153|7157|7507	BIRC2|XIAP|ATM|CASP8|CDKN2A|ERBB2|MDM2|PIK3CA|POLH|MAPK1|TOP2A|TP53|XPA	-10.58888003	0	12	0	0	-15.59658507	15.599587912087912
1	-11.11360458	hsa04930	M1	1	0	KEGG Pathway	24	Type II diabetes mellitus		-11.11360458	19.471826046294133	13.978441542431455	30284	47	364	11	3.021978021978022	0.8972875043562444	3098|3551|3630|5290|5580|5581|5590|5594|5599|5602|7124	HK1|IKBKB|INS|PIK3CA|PRKCD|PRKCE|PRKCZ|MAPK1|MAPK8|MAPK10|TNF	-10.4645824	0	7	0	0	-18.3304522	19.471826046294133
1	-11.0754436	hsa04810	M1	1	0	KEGG Pathway	24	Regulation of actin cytoskeleton		-11.0754436	7.172224327396741	10.409223890855523	30284	232	364	20	5.4945054945054945	1.1943789581465267	369|387|673|1956|2147|3630|3672|3683|3685|3688|3689|3690|4627|4633|5154|5156|5159|5290|5594|5894	ARAF|RHOA|BRAF|EGFR|F2|INS|ITGA1|ITGAL|ITGAV|ITGB1|ITGB2|ITGB3|MYH9|MYL2|PDGFA|PDGFRA|PDGFRB|PIK3CA|MAPK1|RAF1	-10.43175025	0	5	0	0	-26.7100453	28.40900562851783
1	-11.01918857	hsa04726	M1	1	0	KEGG Pathway	24	Serotonergic synapse		-11.01918857	10.85188724319159	11.675009450318196	30284	115	364	15	4.1208791208791204	1.0418525704046766	369|673|1557|1558|1559|1565|2561|3358|4128|4129|5578|5579|5582|5594|5894	ARAF|BRAF|CYP2C19|CYP2C8|CYP2C9|CYP2D6|GABRB2|HTR2C|MAOA|MAOB|PRKCA|PRKCB|PRKCG|MAPK1|RAF1	-10.38318396	0	19	1	1	-11.01918857	10.85188724319159
1	-11.01641187	hsa05133	M1	1	0	KEGG Pathway	24	Pertussis		-11.01641187	13.866300366300367	12.549422003050083	30284	78	364	13	3.5714285714285716	0.9726871060748611	387|834|840|1432|3576|3593|3688|3689|5594|5599|5602|7124|51561	RHOA|CASP1|CASP7|MAPK14|CXCL8|IL12B|ITGB1|ITGB2|MAPK1|MAPK8|MAPK10|TNF|IL23A	-10.38318396	0	15	0	0	-12.98009011	19.313775510204085
1	-10.93253616	hsa03420	M1	1	0	KEGG Pathway	24	Nucleotide excision repair		-10.93253616	15.84720041862899	13.011572196327025	30284	63	364	12	3.2967032967032965	0.9358578321457584	902|1022|1642|5424|5426|5427|5430|6117|7507|8451|9978|10714	CCNH|CDK7|DDB1|POLD1|POLE|POLE2|POLR2A|RPA1|XPA|CUL4A|RBX1|POLD3	-10.30444788	0	20	1	1	-10.93253616	15.84720041862899
1	-10.91666722	hsa05135	M1	1	0	KEGG Pathway	24	Yersinia infection		-10.91666722	9.646121993948082	11.228336004675368	30284	138	364	16	4.395604395604396	1.0744780250231485	387|834|1147|1432|2212|2932|3551|3576|3688|3932|5290|5594|5599|5602|7124|8517	RHOA|CASP1|CHUK|MAPK14|FCGR2A|GSK3B|IKBKB|CXCL8|ITGB1|LCK|PIK3CA|MAPK1|MAPK8|MAPK10|TNF|IKBKG	-10.29365847	0	6	0	0	-25.41408152	19.313775510204085
1	-10.67868858	hsa04380	M1	1	0	KEGG Pathway	24	Osteoclast differentiation		-10.67868858	9.308845001152694	10.984978042647482	30284	143	364	16	4.395604395604396	1.0744780250231485	1147|1432|2212|2214|3551|3554|3690|3932|5290|5594|5599|5602|6850|7046|7124|8517	CHUK|MAPK14|FCGR2A|FCGR3A|IKBKB|IL1R1|ITGB3|LCK|PIK3CA|MAPK1|MAPK8|MAPK10|SYK|TGFBR1|TNF|IKBKG	-10.06070063	0	6	0	0	-25.41408152	19.313775510204085
1	-10.59439089	hsa04062	M1	1	0	KEGG Pathway	24	Chemokine signaling pathway		-10.59439089	7.7593805158572	10.39050331338467	30284	193	364	18	4.945054945054945	1.1363764540496064	387|673|1147|2932|3551|3576|3577|3579|3702|5196|5290|5579|5580|5590|5594|5894|6464|8517	RHOA|BRAF|CHUK|GSK3B|IKBKB|CXCL8|CXCR1|CXCR2|ITK|PF4|PIK3CA|PRKCB|PRKCD|PRKCZ|MAPK1|RAF1|SHC1|IKBKG	-9.981366357	0	5	0	0	-26.7100453	28.40900562851783
1	-10.39205335	hsa05210	M1	1	0	KEGG Pathway	24	Colorectal cancer		-10.39205335	12.431855500821019	11.777789786611478	30284	87	364	13	3.5714285714285716	0.9726871060748611	369|387|673|1956|2932|5290|5594|5599|5602|5894|5898|7046|7157	ARAF|RHOA|BRAF|EGFR|GSK3B|PIK3CA|MAPK1|MAPK8|MAPK10|RAF1|RALA|TGFBR1|TP53	-9.783936152	0	5	0	0	-26.7100453	28.40900562851783
1	-10.36132597	hsa05226	M1	1	0	KEGG Pathway	24	Gastric cancer		-10.36132597	8.874432234432236	10.663648788365835	30284	150	364	16	4.395604395604396	1.0744780250231485	369|673|1017|1027|1956|2064|2932|3082|4233|5290|5594|5894|6256|6464|7046|7157	ARAF|BRAF|CDK2|CDKN1B|EGFR|ERBB2|GSK3B|HGF|MET|PIK3CA|MAPK1|RAF1|RXRA|SHC1|TGFBR1|TP53	-9.758061282	0	5	0	0	-26.7100453	28.40900562851783
1	-10.28890655	hsa05120	M1	1	0	KEGG Pathway	24	Epithelial cell signaling in Helicobacter pylori infection		-10.28890655	14.061600371459527	12.153405448919395	30284	71	364	12	3.2967032967032965	0.9358578321457584	1147|1432|1956|3551|3576|3577|3579|4233|5599|5602|6868|8517	CHUK|MAPK14|EGFR|IKBKB|CXCL8|CXCR1|CXCR2|MET|MAPK8|MAPK10|ADAM17|IKBKG	-9.69044074	0	6	0	0	-25.41408152	19.313775510204085
1	-10.23243137	hsa04659	M1	1	0	KEGG Pathway	24	Th17 cell differentiation		-10.23243137	10.685956245589274	11.173814519022024	30284	109	364	14	3.8461538461538463	1.0079661891556906	1147|1432|3551|3554|3932|5588|5594|5599|5602|6095|6256|7046|8517|51561	CHUK|MAPK14|IKBKB|IL1R1|LCK|PRKCQ|MAPK1|MAPK8|MAPK10|RORA|RXRA|TGFBR1|IKBKG|IL23A	-9.63971046	0	6	0	0	-25.41408152	19.313775510204085
1	-10.22873471	hsa05130	M1	1	0	KEGG Pathway	24	Pathogenic Escherichia coli infection		-10.22873471	7.3771450224652195	10.055357667807804	30284	203	364	18	4.945054945054945	1.1363764540496064	387|834|840|841|1147|1432|2147|2212|3551|3554|3576|3688|4627|5594|5599|5602|7124|8517	RHOA|CASP1|CASP7|CASP8|CHUK|MAPK14|F2|FCGR2A|IKBKB|IL1R1|CXCL8|ITGB1|MYH9|MAPK1|MAPK8|MAPK10|TNF|IKBKG	-9.63971046	0	6	0	0	-25.41408152	19.313775510204085
1	-10.14108499	hsa00982	M1	1	0	KEGG Pathway	24	Drug metabolism - cytochrome P450		-10.14108499	13.67635104621406	11.960311278395436	30284	73	364	12	3.2967032967032965	0.9358578321457584	1544|1548|1555|1557|1558|1559|1565|1571|1576|1577|4128|4129	CYP1A2|CYP2A6|CYP2B6|CYP2C19|CYP2C8|CYP2C9|CYP2D6|CYP2E1|CYP3A4|CYP3A5|MAOA|MAOB	-9.556705644	0	18	0	0	-11.56274593	22.18608058608059
1	-10.12416425	hsa04914	M1	1	0	KEGG Pathway	24	Progesterone-mediated oocyte maturation		-10.12416425	10.493416493416495	11.052082626709616	30284	111	364	14	3.8461538461538463	1.0079661891556906	369|673|890|983|1017|1432|3630|5290|5594|5599|5602|5894|6790|8900	ARAF|BRAF|CCNA2|CDK1|CDK2|MAPK14|INS|PIK3CA|MAPK1|MAPK8|MAPK10|RAF1|AURKA|CCNA1	-9.54438065	0	7	0	0	-18.3304522	19.471826046294133
1	-9.947661454	hsa04060	M1	1	0	KEGG Pathway	24	Cytokine-cytokine receptor interaction		-9.947661454	5.8629323696437785	9.305001317347555	30284	298	364	21	5.769230769230769	1.2220940563504665	3439|3440|3442|3443|3445|3446|3447|3448|3451|3554|3576|3577|3579|3593|3624|5196|7046|7124|8809|23765|51561	IFNA1|IFNA2|IFNA5|IFNA6|IFNA8|IFNA10|IFNA13|IFNA14|IFNA17|IL1R1|CXCL8|CXCR1|CXCR2|IL12B|INHBA|PF4|TGFBR1|TNF|IL18R1|IL17RA|IL23A	-9.372425485	0	2	0	0	-41.5662183	21.95497557997558
1	-9.868180139	hsa04910	M1	1	0	KEGG Pathway	24	Insulin signaling pathway		-9.868180139	9.043239369326324	10.445399020282608	30284	138	364	15	4.1208791208791204	1.0418525704046766	31|369|673|2932|3098|3551|3630|5290|5584|5590|5594|5599|5602|5894|6464	ACACA|ARAF|BRAF|GSK3B|HK1|IKBKB|INS|PIK3CA|PRKCI|PRKCZ|MAPK1|MAPK8|MAPK10|RAF1|SHC1	-9.297444672	0	7	0	0	-18.3304522	19.471826046294133
1	-9.863101798	hsa04670	M1	1	0	KEGG Pathway	24	Leukocyte transendothelial migration		-9.863101798	10.04111405835544	10.760861172861235	30284	116	364	14	3.8461538461538463	1.0079661891556906	387|1432|3383|3683|3688|3689|3702|4313|4318|4633|5290|5578|5579|5582	RHOA|MAPK14|ICAM1|ITGAL|ITGB1|ITGB2|ITK|MMP2|MMP9|MYL2|PIK3CA|PRKCA|PRKCB|PRKCG	-9.296820672	0	14	0	0	-14.52743536	20.237303237303237
1	-9.666910924	hsa04750	M1	1	0	KEGG Pathway	24	Inflammatory mediator regulation of TRP channels		-9.666910924	10.924963924963926	10.90988793473584	30284	99	364	13	3.5714285714285716	0.9726871060748611	1432|3358|3554|4914|5290|5578|5579|5580|5581|5582|5588|5599|5602	MAPK14|HTR2C|IL1R1|NTRK1|PIK3CA|PRKCA|PRKCB|PRKCD|PRKCE|PRKCG|PRKCQ|MAPK8|MAPK10	-9.105038917	0	14	0	0	-14.52743536	20.237303237303237
1	-9.63966625	hsa00140	M1	1	0	KEGG Pathway	24	Steroid hormone biosynthesis		-9.63966625	14.526600383743242	11.854244066316195	30284	63	364	11	3.021978021978022	0.8972875043562444	412|1543|1544|1545|1551|1571|1576|1577|1645|1646|8644	STS|CYP1A1|CYP1A2|CYP1B1|CYP3A7|CYP2E1|CYP3A4|CYP3A5|AKR1C1|AKR1C2|AKR1C3	-9.082159048	0	18	0	0	-11.56274593	22.18608058608059
1	-9.566544149	hsa04071	M1	1	0	KEGG Pathway	24	Sphingolipid signaling pathway		-9.566544149	9.547288776796975	10.433921626168468	30284	122	364	14	3.8461538461538463	1.0079661891556906	387|1432|5290|5578|5579|5581|5582|5590|5594|5599|5602|5894|7124|7157	RHOA|MAPK14|PIK3CA|PRKCA|PRKCB|PRKCE|PRKCG|PRKCZ|MAPK1|MAPK8|MAPK10|RAF1|TNF|TP53	-9.013358321	0	14	0	0	-14.52743536	20.237303237303237
1	-9.447545017	hsa05142	M1	1	0	KEGG Pathway	24	Chagas disease		-9.447545017	10.500693481276006	10.653110994741226	30284	103	364	13	3.5714285714285716	0.9726871060748611	841|1147|1432|3551|3576|3593|5290|5594|5599|5602|7046|7124|8517	CASP8|CHUK|MAPK14|IKBKB|CXCL8|IL12B|PIK3CA|MAPK1|MAPK8|MAPK10|TGFBR1|TNF|IKBKG	-8.898637986	0	6	0	0	-25.41408152	19.313775510204085
1	-9.357821062	hsa05143	M1	1	0	KEGG Pathway	24	African trypanosomiasis		-9.357821062	20.237303237303237	12.914370603556144	30284	37	364	9	2.4725274725274726	0.8139230651035384	335|3383|3593|3910|4878|5578|5579|5582|7124	APOA1|ICAM1|IL12B|LAMA4|NPPA|PRKCA|PRKCB|PRKCG|TNF	-8.813151084	0	14	0	0	-14.52743536	20.237303237303237
1	-9.266814748	hsa05221	M1	1	0	KEGG Pathway	24	Acute myeloid leukemia		-9.266814748	13.45846800258565	11.344097671162345	30284	68	364	11	3.021978021978022	0.8972875043562444	369|673|890|1147|3551|5290|5292|5594|5894|8517|8900	ARAF|BRAF|CCNA2|CHUK|IKBKB|PIK3CA|PIM1|MAPK1|RAF1|IKBKG|CCNA1	-8.726340886	0	5	0	0	-26.7100453	28.40900562851783
1	-9.079629174	hsa05320	M1	1	0	KEGG Pathway	24	Autoimmune thyroid disease		-9.079629174	15.407000407000407	11.687475682483967	30284	54	364	10	2.7472527472527473	0.8567410091621528	3105|3439|3440|3442|3443|3445|3446|3447|3448|3451	HLA-A|IFNA1|IFNA2|IFNA5|IFNA6|IFNA8|IFNA10|IFNA13|IFNA14|IFNA17	-8.543311271	0	2	0	0	-41.5662183	21.95497557997558
1	-9.058002169	hsa04917	M1	1	0	KEGG Pathway	24	Prolactin signaling pathway		-9.058002169	12.889800340504566	11.063082634238105	30284	71	364	11	3.021978021978022	0.8972875043562444	1432|2099|2100|2932|3630|5290|5594|5599|5602|5894|6464	MAPK14|ESR1|ESR2|GSK3B|INS|PIK3CA|MAPK1|MAPK8|MAPK10|RAF1|SHC1	-8.525800833	0	7	0	0	-18.3304522	19.471826046294133
1	-8.922022906	hsa05207	M1	1	0	KEGG Pathway	24	Chemical carcinogenesis - receptor activation		-8.922022906	6.578430871454127	9.054013517297825	30284	215	364	17	4.670329670329671	1.1059541499888172	331|1543|1544|1545|1555|1576|1956|2099|2100|5290|5578|5579|5582|5594|5894|6256|7422	XIAP|CYP1A1|CYP1A2|CYP1B1|CYP2B6|CYP3A4|EGFR|ESR1|ESR2|PIK3CA|PRKCA|PRKCB|PRKCG|MAPK1|RAF1|RXRA|VEGFA	-8.393899482	0	14	0	0	-14.52743536	20.237303237303237
1	-8.879348904	hsa04912	M1	1	0	KEGG Pathway	24	GnRH signaling pathway		-8.879348904	10.73520028358738	10.370912293162595	30284	93	364	12	3.2967032967032965	0.9358578321457584	1432|1956|1958|4313|4323|5578|5579|5580|5594|5599|5602|5894	MAPK14|EGFR|EGR1|MMP2|MMP14|PRKCA|PRKCB|PRKCD|MAPK1|MAPK8|MAPK10|RAF1	-8.355265457	0	14	0	0	-14.52743536	20.237303237303237
1	-8.81068428	hsa04915	M1	1	0	KEGG Pathway	24	Estrogen signaling pathway		-8.81068428	8.379634753735475	9.618425134773867	30284	139	364	14	3.8461538461538463	1.0079661891556906	1956|2099|2100|3303|3304|3310|3312|4313|4318|5290|5580|5594|5894|6464	EGFR|ESR1|ESR2|HSPA1A|HSPA1B|HSPA6|HSPA8|MMP2|MMP9|PIK3CA|PRKCD|MAPK1|RAF1|SHC1	-8.290603576	0	21	1	1	-8.81068428	8.379634753735475
1	-8.727038093	hsa00591	M1	1	0	KEGG Pathway	24	Linoleic acid metabolism		-8.727038093	22.18608058608059	12.805283310844164	30284	30	364	8	2.197802197802198	0.7684540733550197	1544|1557|1558|1559|1571|1576|5320|8399	CYP1A2|CYP2C19|CYP2C8|CYP2C9|CYP2E1|CYP3A4|PLA2G2A|PLA2G10	-8.210923576	0	18	0	0	-11.56274593	22.18608058608059
1	-8.561231305	hsa04666	M1	1	0	KEGG Pathway	24	Fc gamma R-mediated phagocytosis		-8.561231305	10.084582084582085	9.986109090775331	30284	99	364	12	3.2967032967032965	0.9358578321457584	2212|2214|5290|5578|5579|5580|5581|5582|5594|5788|5894|6850	FCGR2A|FCGR3A|PIK3CA|PRKCA|PRKCB|PRKCD|PRKCE|PRKCG|MAPK1|PTPRC|RAF1|SYK	-8.056802547	0	14	0	0	-14.52743536	20.237303237303237
1	-8.561231305	hsa05231	M1	1	0	KEGG Pathway	24	Choline metabolism in cancer		-8.561231305	10.084582084582085	9.986109090775331	30284	99	364	12	3.2967032967032965	0.9358578321457584	1956|5154|5156|5159|5290|5578|5579|5582|5594|5599|5602|5894	EGFR|PDGFA|PDGFRA|PDGFRB|PIK3CA|PRKCA|PRKCB|PRKCG|MAPK1|MAPK8|MAPK10|RAF1	-8.056802547	0	14	0	0	-14.52743536	20.237303237303237
1	-8.561231305	hsa05410	M1	1	0	KEGG Pathway	24	Hypertrophic cardiomyopathy		-8.561231305	10.084582084582085	9.986109090775331	30284	99	364	12	3.2967032967032965	0.9358578321457584	3672|3685|3688|3690|3908|4000|4625|4633|4634|7124|7170|284217	ITGA1|ITGAV|ITGB1|ITGB3|LAMA2|LMNA|MYH7|MYL2|MYL3|TNF|TPM3|LAMA1	-8.056802547	0	22	1	1	-8.561231305	10.084582084582085
1	-8.547531067	hsa05140	M1	1	0	KEGG Pathway	24	Leishmaniasis		-8.547531067	11.584504103491446	10.389962659287827	30284	79	364	11	3.021978021978022	0.8972875043562444	1432|1915|1917|2212|2214|3593|3688|3689|5579|5594|7124	MAPK14|EEF1A1|EEF1A2|FCGR2A|FCGR3A|IL12B|ITGB1|ITGB2|PRKCB|MAPK1|TNF	-8.050721706	0	15	0	0	-12.98009011	19.313775510204085
1	-8.547531067	hsa00980	M1	1	0	KEGG Pathway	24	Metabolism of xenobiotics by cytochrome P450		-8.547531067	11.584504103491446	10.389962659287827	30284	79	364	11	3.021978021978022	0.8972875043562444	1543|1544|1545|1548|1555|1559|1565|1571|1576|1577|1645	CYP1A1|CYP1A2|CYP1B1|CYP2A6|CYP2B6|CYP2C9|CYP2D6|CYP2E1|CYP3A4|CYP3A5|AKR1C1	-8.050721706	0	18	0	0	-11.56274593	22.18608058608059
1	-8.525426022	hsa04935	M1	1	0	KEGG Pathway	24	Growth hormone synthesis, secretion and action		-8.525426022	8.865339578454334	9.601446595273119	30284	122	364	13	3.5714285714285716	0.9726871060748611	1432|2033|2932|3486|5290|5578|5579|5582|5594|5599|5602|5894|6464	MAPK14|EP300|GSK3B|IGFBP3|PIK3CA|PRKCA|PRKCB|PRKCG|MAPK1|MAPK8|MAPK10|RAF1|SHC1	-8.03237681	0	14	0	0	-14.52743536	20.237303237303237
1	-8.264700238	hsa05414	M1	1	0	KEGG Pathway	24	Dilated cardiomyopathy		-8.264700238	9.508320251177395	9.632863378405784	30284	105	364	12	3.2967032967032965	0.9358578321457584	3672|3685|3688|3690|3908|4000|4625|4633|4634|7124|7170|284217	ITGA1|ITGAV|ITGB1|ITGB3|LAMA2|LMNA|MYH7|MYL2|MYL3|TNF|TPM3|LAMA1	-7.775378898	0	22	0	0	-8.561231305	10.084582084582085
1	-8.120127931	hsa04932	M1	1	0	KEGG Pathway	24	Non-alcoholic fatty liver disease		-8.120127931	7.418912297893191	8.89411355361373	30284	157	364	14	3.8461538461538463	1.0079661891556906	840|841|1432|1571|2932|3551|3576|3630|5290|5599|5602|6256|7124|51079	CASP7|CASP8|MAPK14|CYP2E1|GSK3B|IKBKB|CXCL8|INS|PIK3CA|MAPK8|MAPK10|RXRA|TNF|NDUFA13	-7.634502736	0	7	0	0	-18.3304522	19.471826046294133
1	-8.084530208	hsa04150	M1	1	0	KEGG Pathway	24	mTOR signaling pathway		-8.084530208	7.371957156767285	8.857272376010137	30284	158	364	14	3.8461538461538463	1.0079661891556906	387|673|1147|2932|3551|3630|5290|5578|5579|5582|5594|5894|6502|7124	RHOA|BRAF|CHUK|GSK3B|IKBKB|INS|PIK3CA|PRKCA|PRKCB|PRKCG|MAPK1|RAF1|SKP2|TNF	-7.602569968	0	5	0	0	-26.7100453	28.40900562851783
1	-8.077732674	hsa04931	M1	1	0	KEGG Pathway	24	Insulin resistance		-8.077732674	9.159391067647949	9.412753895061249	30284	109	364	12	3.2967032967032965	0.9358578321457584	2932|3551|3630|5290|5579|5580|5581|5588|5590|5599|5602|7124	GSK3B|IKBKB|INS|PIK3CA|PRKCB|PRKCD|PRKCE|PRKCQ|PRKCZ|MAPK8|MAPK10|TNF	-7.599406718	0	7	0	0	-18.3304522	19.471826046294133
1	-7.834644679	hsa05010	M1	1	0	KEGG Pathway	24	Alzheimer disease		-7.834644679	4.468424158961243	7.613865062791005	30284	391	364	21	5.769230769230769	1.2220940563504665	369|673|824|840|841|1020|1147|2932|3551|3630|4535|5290|5594|5599|5602|5894|6622|6868|7124|8517|51079	ARAF|BRAF|CAPN2|CASP7|CASP8|CDK5|CHUK|GSK3B|IKBKB|INS|ND1|PIK3CA|MAPK1|MAPK8|MAPK10|RAF1|SNCA|ADAM17|TNF|IKBKG|NDUFA13	-7.362459709	0	7	0	0	-18.3304522	19.471826046294133
1	-7.833607081	hsa04540	M1	1	0	KEGG Pathway	24	Gap junction		-7.833607081	9.947563306258958	9.480300370334135	30284	92	364	11	3.021978021978022	0.8972875043562444	983|1956|3358|5154|5156|5159|5578|5579|5582|5594|5894	CDK1|EGFR|HTR2C|PDGFA|PDGFRA|PDGFRB|PRKCA|PRKCB|PRKCG|MAPK1|RAF1	-7.362459709	0	14	0	0	-14.52743536	20.237303237303237
1	-7.454515677	hsa05213	M1	1	0	KEGG Pathway	24	Endometrial cancer		-7.454515677	12.691190165766438	9.914502377381389	30284	59	364	9	2.4725274725274726	0.8139230651035384	369|673|1956|2064|2932|5290|5594|5894|7157	ARAF|BRAF|EGFR|ERBB2|GSK3B|PIK3CA|MAPK1|RAF1|TP53	-6.986913587	0	5	0	0	-26.7100453	28.40900562851783
1	-7.388523086	hsa04370	M1	1	0	KEGG Pathway	24	VEGF signaling pathway		-7.388523086	12.47967032967033	9.817443638546555	30284	60	364	9	2.4725274725274726	0.8139230651035384	1432|3791|5290|5578|5579|5582|5594|5894|7422	MAPK14|KDR|PIK3CA|PRKCA|PRKCB|PRKCG|MAPK1|RAF1|VEGFA	-6.92443757	0	14	0	0	-14.52743536	20.237303237303237
1	-7.256823125	hsa05020	M1	1	0	KEGG Pathway	24	Prion disease		-7.256823125	5.0876353861965375	7.55196278461666	30284	278	364	17	4.670329670329671	1.1059541499888172	1432|1958|2932|3303|3304|3309|3310|3312|3915|4535|5290|5580|5594|5599|5602|7124|51079	MAPK14|EGR1|GSK3B|HSPA1A|HSPA1B|HSPA5|HSPA6|HSPA8|LAMC1|ND1|PIK3CA|PRKCD|MAPK1|MAPK8|MAPK10|TNF|NDUFA13	-6.796225936	0	21	0	0	-8.81068428	8.379634753735475
1	-7.197897001	hsa00590	M1	1	0	KEGG Pathway	24	Arachidonic acid metabolism		-7.197897001	11.885400313971743	9.539587806294533	30284	63	364	9	2.4725274725274726	0.8139230651035384	1555|1557|1558|1559|1571|5320|6916|8399|8644	CYP2B6|CYP2C19|CYP2C8|CYP2C9|CYP2E1|PLA2G2A|TBXAS1|PLA2G10|AKR1C3	-6.740760344	0	18	0	0	-11.56274593	22.18608058608059
1	-6.914953911	hsa05022	M1	1	0	KEGG Pathway	24	Pathways of neurodegeneration - multiple diseases		-6.914953911	3.7895479261938894	6.816498122192971	30284	483	364	22	6.043956043956044	1.2490284133245808	369|673|824|840|841|1020|1432|2932|3309|4535|5578|5579|5582|5594|5599|5602|5894|6622|7124|7311|51079|84557	ARAF|BRAF|CAPN2|CASP7|CASP8|CDK5|MAPK14|GSK3B|HSPA5|ND1|PRKCA|PRKCB|PRKCG|MAPK1|MAPK8|MAPK10|RAF1|SNCA|TNF|UBA52|NDUFA13|MAP1LC3A	-6.464161713	0	7	0	0	-18.3304522	19.471826046294133
1	-6.914458945	hsa04022	M1	1	0	KEGG Pathway	24	cGMP-PKG signaling pathway		-6.914458945	6.515490533562823	7.859491861537207	30284	166	364	13	3.5714285714285716	0.9726871060748611	147|148|185|387|1909|1910|3630|4625|4878|5581|5594|5894|8654	ADRA1B|ADRA1A|AGTR1|RHOA|EDNRA|EDNRB|INS|MYH7|NPPA|PRKCE|MAPK1|RAF1|PDE5A	-6.464161713	0	11	0	0	-15.66149117	12.417582417582418
1	-6.902311778	hsa00830	M1	1	0	KEGG Pathway	24	Retinol metabolism		-6.902311778	11.01147382029735	9.11597933439065	30284	68	364	9	2.4725274725274726	0.8139230651035384	1543|1544|1548|1551|1555|1558|1559|1576|1577	CYP1A1|CYP1A2|CYP2A6|CYP3A7|CYP2B6|CYP2C8|CYP2C9|CYP3A4|CYP3A5	-6.455394287	0	18	0	0	-11.56274593	22.18608058608059
1	-6.867566627	hsa05235	M1	1	0	KEGG Pathway	24	PD-L1 expression and PD-1 checkpoint pathway in cancer		-6.867566627	9.244200244200243	8.639305004345346	30284	90	364	10	2.7472527472527473	0.8567410091621528	1147|1432|1956|3551|3932|5290|5588|5594|5894|8517	CHUK|MAPK14|EGFR|IKBKB|LCK|PIK3CA|PRKCQ|MAPK1|RAF1|IKBKG	-6.424002777	0	6	0	0	-25.41408152	19.313775510204085
1	-6.85549053	hsa05144	M1	1	0	KEGG Pathway	24	Malaria		-6.85549053	13.311648351648353	9.609985798533355	30284	50	364	8	2.197802197802198	0.7684540733550197	3082|3383|3576|3683|3689|4233|7124|22914	HGF|ICAM1|CXCL8|ITGAL|ITGB2|MET|TNF|KLRK1	-6.415254624	0	23	1	1	-6.85549053	13.311648351648353
1	-6.846198739	hsa04664	M1	1	0	KEGG Pathway	24	Fc epsilon RI signaling pathway		-6.846198739	10.851887243191591	9.03653685523119	30284	69	364	9	2.4725274725274726	0.8139230651035384	1432|5290|5578|5594|5599|5602|5894|6850|7124	MAPK14|PIK3CA|PRKCA|MAPK1|MAPK8|MAPK10|RAF1|SYK|TNF	-6.409265469	0	14	0	0	-14.52743536	20.237303237303237
1	-6.84050015	hsa04080	M1	1	0	KEGG Pathway	24	Neuroactive ligand-receptor interaction		-6.84050015	4.272319572319573	6.985358067389956	30284	370	364	19	5.21978021978022	1.16582743859469	135|147|148|185|886|887|1511|1909|1910|2147|2559|2561|2565|3001|3358|5340|5733|7067|7068	ADORA2A|ADRA1B|ADRA1A|AGTR1|CCKAR|CCKBR|CTSG|EDNRA|EDNRB|F2|GABRA6|GABRB2|GABRG1|GZMA|HTR2C|PLG|PTGER3|THRA|THRB	-6.406844589	0	24	1	1	-6.84050015	4.272319572319573
1	-6.821627195	hsa05032	M1	1	0	KEGG Pathway	24	Morphine addiction		-6.821627195	9.142615626132109	8.580267791861832	30284	91	364	10	2.7472527472527473	0.8567410091621528	2559|2561|2565|5141|5144|5578|5579|5582|8622|27115	GABRA6|GABRB2|GABRG1|PDE4A|PDE4D|PRKCA|PRKCB|PRKCG|PDE8B|PDE7B	-6.391224792	0	25	1	1	-6.821627195	9.142615626132109
1	-6.7881543	hsa04120	M1	1	0	KEGG Pathway	24	Ubiquitin mediated proteolysis		-6.7881543	7.030800185729763	7.945155920457011	30284	142	364	12	3.2967032967032965	0.9358578321457584	329|331|1642|4193|6500|6502|7311|7428|8451|8453|8454|9978	BIRC2|XIAP|DDB1|MDM2|SKP1|SKP2|UBA52|VHL|CUL4A|CUL2|CUL1|RBX1	-6.360980867	0	26	1	1	-6.7881543	9.7879767291532
1	-6.731481241	hsa04658	M1	1	0	KEGG Pathway	24	Th1 and Th2 cell differentiation		-6.731481241	8.946000236322817	8.464876852229121	30284	93	364	10	2.7472527472527473	0.8567410091621528	1147|1432|3551|3593|3932|5588|5594|5599|5602|8517	CHUK|MAPK14|IKBKB|IL12B|LCK|PRKCQ|MAPK1|MAPK8|MAPK10|IKBKG	-6.307512947	0	6	0	0	-25.41408152	19.313775510204085
1	-6.676278397	hsa04310	M1	1	0	KEGG Pathway	24	Wnt signaling pathway		-6.676278397	6.2159277504105095	7.610622118097227	30284	174	364	13	3.5714285714285716	0.9726871060748611	387|2033|2932|5578|5579|5582|5599|5602|6500|7157|8454|9978|23411	RHOA|EP300|GSK3B|PRKCA|PRKCB|PRKCG|MAPK8|MAPK10|SKP1|TP53|CUL1|RBX1|SIRT1	-6.255491763	0	14	0	0	-14.52743536	20.237303237303237
1	-6.643559521	hsa05323	M1	1	0	KEGG Pathway	24	Rheumatoid arthritis		-6.643559521	8.757663389242337	8.352908340438061	30284	95	364	10	2.7472527472527473	0.8567410091621528	2321|3383|3576|3683|3689|4312|4314|7124|7422|51561	FLT1|ICAM1|CXCL8|ITGAL|ITGB2|MMP1|MMP3|TNF|VEGFA|IL23A	-6.225931406	0	23	0	0	-6.85549053	13.311648351648353
1	-6.609443265	hsa04614	M1	1	0	KEGG Pathway	24	Renin-angiotensin system		-6.609443265	21.703774486383182	10.955725801410017	30284	23	364	6	1.6483516483516483	0.6673675151037639	185|290|1511|2028|4012|59272	AGTR1|ANPEP|CTSG|ENPEP|LNPEP|ACE2	-6.194950864	0	27	1	1	-6.609443265	21.703774486383182
1	-6.591797826	hsa05224	M1	1	0	KEGG Pathway	24	Breast cancer		-6.591797826	6.745767745767746	7.728682502273317	30284	148	364	12	3.2967032967032965	0.9358578321457584	369|673|1956|2064|2099|2100|2932|5290|5594|5894|6464|7157	ARAF|BRAF|EGFR|ERBB2|ESR1|ESR2|GSK3B|PIK3CA|MAPK1|RAF1|SHC1|TP53	-6.18041866	0	5	0	0	-26.7100453	28.40900562851783
1	-6.5599926	hsa04723	M1	1	0	KEGG Pathway	24	Retrograde endocannabinoid signaling		-6.5599926	6.700494136735748	7.693773293222408	30284	149	364	12	3.2967032967032965	0.9358578321457584	1432|2559|2561|2565|4535|5578|5579|5582|5594|5599|5602|51079	MAPK14|GABRA6|GABRB2|GABRG1|ND1|PRKCA|PRKCB|PRKCG|MAPK1|MAPK8|MAPK10|NDUFA13	-6.151704511	0	25	0	0	-6.821627195	9.142615626132109
1	-6.528093431	hsa04115	M1	1	0	KEGG Pathway	24	p53 signaling pathway		-6.528093431	9.983736263736263	8.59189174515909	30284	75	364	9	2.4725274725274726	0.8139230651035384	472|545|841|983|1017|1029|3486|4193|7157	ATM|ATR|CASP8|CDK1|CDK2|CDKN2A|IGFBP3|MDM2|TP53	-6.122874574	0	13	0	0	-15.36278264	11.057935735150924
1	-6.515635603	hsa04925	M1	1	0	KEGG Pathway	24	Aldosterone synthesis and secretion		-6.515635603	8.48957165283696	8.190993466641496	30284	98	364	10	2.7472527472527473	0.8567410091621528	185|3164|4878|4929|5578|5579|5581|5582|5587|23683	AGTR1|NR4A1|NPPA|NR4A2|PRKCA|PRKCB|PRKCE|PRKCG|PRKD1|PRKD3	-6.113464438	0	14	0	0	-14.52743536	20.237303237303237
1	-6.266635116	hsa03440	M1	1	0	KEGG Pathway	24	Homologous recombination		-6.266635116	14.204502814258914	9.331917540873901	30284	41	364	7	1.9230769230769231	0.7198318398246449	472|4361|5424|5888|6117|10714|79184	ATM|MRE11|POLD1|RAD51|RPA1|POLD3|BRCC3	-5.867490406	0	20	0	0	-10.93253616	15.84720041862899
1	-6.195684767	hsa04972	M1	1	0	KEGG Pathway	24	Pancreatic secretion		-6.195684767	7.848849263943603	7.791026095313536	30284	106	364	10	2.7472527472527473	0.8567410091621528	387|886|1357|1506|3784|5320|5578|5579|5582|8399	RHOA|CCKAR|CPA1|CTRL|KCNQ1|PLA2G2A|PRKCA|PRKCB|PRKCG|PLA2G10	-5.799545568	0	14	0	0	-14.52743536	20.237303237303237
1	-6.148148298	hsa04024	M1	1	0	KEGG Pathway	24	cAMP signaling pathway		-6.148148298	5.153846153846154	6.913435773122698	30284	226	364	14	3.8461538461538463	1.0079661891556906	135|387|673|1909|2033|4878|5141|5144|5290|5594|5599|5602|5733|5894	ADORA2A|RHOA|BRAF|EDNRA|EP300|NPPA|PDE4A|PDE4D|PIK3CA|MAPK1|MAPK8|MAPK10|PTGER3|RAF1	-5.754993952	0	11	0	0	-15.66149117	12.417582417582418
1	-5.929696806	hsa04610	M1	1	0	KEGG Pathway	24	Complement and coagulation cascades		-5.929696806	8.508866133866134	7.780550666084363	30284	88	364	9	2.4725274725274726	0.8139230651035384	2147|2155|2162|2243|3689|5327|5328|5329|5340	F2|F7|F13A1|FGA|ITGB2|PLAT|PLAU|PLAUR|PLG	-5.539506939	0	28	1	1	-5.929696806	8.508866133866134
1	-5.87076449	hsa01523	M1	1	0	KEGG Pathway	24	Antifolate resistance		-5.87076449	16.63956043956044	9.452857571835168	30284	30	364	6	1.6483516483516483	0.6673675151037639	1147|3551|7124|7298|8517|10057	CHUK|IKBKB|TNF|TYMS|IKBKG|ABCC5	-5.483519004	0	6	0	0	-25.41408152	19.313775510204085
1	-5.848111925	hsa04720	M1	1	0	KEGG Pathway	24	Long-term potentiation		-5.848111925	9.934065934065934	8.074771245883309	30284	67	364	8	2.197802197802198	0.7684540733550197	369|673|2033|5578|5579|5582|5594|5894	ARAF|BRAF|EP300|PRKCA|PRKCB|PRKCG|MAPK1|RAF1	-5.463790991	0	14	0	0	-14.52743536	20.237303237303237
1	-5.806139462	hsa04662	M1	1	0	KEGG Pathway	24	B cell receptor signaling pathway		-5.806139462	8.228354063518898	7.616866177538826	30284	91	364	9	2.4725274725274726	0.8139230651035384	1147|2932|3551|5290|5579|5594|5894|6850|8517	CHUK|GSK3B|IKBKB|PIK3CA|PRKCB|MAPK1|RAF1|SYK|IKBKG	-5.424723519	0	5	0	0	-26.7100453	28.40900562851783
1	-5.701127435	hsa04920	M1	1	0	KEGG Pathway	24	Adipocytokine signaling pathway		-5.701127435	9.508320251177395	7.860643155784376	30284	70	364	8	2.197802197802198	0.7684540733550197	1147|3551|5588|5599|5602|6256|7124|8517	CHUK|IKBKB|PRKCQ|MAPK8|MAPK10|RXRA|TNF|IKBKG	-5.325463821	0	6	0	0	-25.41408152	19.313775510204085
1	-5.701127435	hsa05416	M1	1	0	KEGG Pathway	24	Viral myocarditis		-5.701127435	9.508320251177395	7.860643155784376	30284	70	364	8	2.197802197802198	0.7684540733550197	841|3105|3383|3683|3689|3908|4625|284217	CASP8|HLA-A|ICAM1|ITGAL|ITGB2|LAMA2|MYH7|LAMA1	-5.325463821	0	29	1	1	-5.701127435	9.508320251177395
1	-5.69597262	hsa04215	M1	1	0	KEGG Pathway	24	Apoptosis - multiple species		-5.69597262	15.599587912087912	9.11397612072569	30284	32	364	6	1.6483516483516483	0.6673675151037639	329|331|840|841|5599|5602	BIRC2|XIAP|CASP7|CASP8|MAPK8|MAPK10	-5.323156849	0	12	0	0	-15.59658507	15.599587912087912
1	-5.589105063	hsa04144	M1	1	0	KEGG Pathway	24	Endocytosis		-5.589105063	4.6221001221001226	6.368511526264139	30284	252	364	14	3.8461538461538463	1.0079661891556906	387|1956|3105|3303|3304|3310|3312|3577|3579|4193|5156|5584|5590|7046	RHOA|EGFR|HLA-A|HSPA1A|HSPA1B|HSPA6|HSPA8|CXCR1|CXCR2|MDM2|PDGFRA|PRKCI|PRKCZ|TGFBR1	-5.219118581	0	21	0	0	-8.81068428	8.379634753735475
1	-5.548852546	hsa04261	M1	1	0	KEGG Pathway	24	Adrenergic signaling in cardiomyocytes		-5.548852546	5.942700156985872	6.782571886029636	30284	154	364	11	3.021978021978022	0.8972875043562444	147|148|185|1432|3784|4625|4633|4634|5578|5594|7170	ADRA1B|ADRA1A|AGTR1|MAPK14|KCNQ1|MYH7|MYL2|MYL3|PRKCA|MAPK1|TPM3	-5.181677042	0	30	1	1	-5.548852546	5.942700156985872
1	-5.521514084	hsa04934	M1	1	0	KEGG Pathway	24	Cushing syndrome		-5.521514084	5.90436015597306	6.75188740515442	30284	155	364	11	3.021978021978022	0.8972875043562444	185|673|1017|1027|1029|1956|2516|2932|3164|5594|8622	AGTR1|BRAF|CDK2|CDKN1B|CDKN2A|EGFR|NR5A1|GSK3B|NR4A1|MAPK1|PDE8B	-5.15713148	0	31	1	1	-5.521514084	5.90436015597306
1	-5.488059232	hsa05034	M1	1	0	KEGG Pathway	24	Alcoholism		-5.488059232	5.310498012625672	6.539150460351738	30284	188	364	12	3.2967032967032965	0.9358578321457584	135|369|673|4128|4129|4915|5594|5894|6464|8359|8361|121504	ADORA2A|ARAF|BRAF|MAOA|MAOB|NTRK2|MAPK1|RAF1|SHC1|H4C1|H4C6|H4C16	-5.126451682	0	19	0	0	-11.01918857	10.85188724319159
1	-5.467471274	hsa04148	M1	1	0	KEGG Pathway	24	Efferocytosis		-5.467471274	5.8291453769160775	6.691315499558656	30284	157	364	11	3.021978021978022	0.8972875043562444	19|834|840|1432|3685|3690|5594|6256|6868|23411|84868	ABCA1|CASP1|CASP7|MAPK14|ITGAV|ITGB3|MAPK1|RXRA|ADAM17|SIRT1|HAVCR2	-5.108621159	0	32	1	1	-5.467471274	5.8291453769160775
1	-5.308811094	hsa05216	M1	1	0	KEGG Pathway	24	Thyroid cancer		-5.308811094	13.491535491535492	8.38580734291002	30284	37	364	6	1.6483516483516483	0.6673675151037639	673|4914|5594|6256|7157|7170	BRAF|NTRK1|MAPK1|RXRA|TP53|TPM3	-4.952701016	0	33	1	1	-5.308811094	13.491535491535492
1	-5.238575016	hsa04960	M1	1	0	KEGG Pathway	24	Aldosterone-regulated sodium reabsorption		-5.238575016	13.136495083863505	8.256965199961197	30284	38	364	6	1.6483516483516483	0.6673675151037639	3630|5290|5578|5579|5582|5594	INS|PIK3CA|PRKCA|PRKCB|PRKCG|MAPK1	-4.885187797	0	14	0	0	-14.52743536	20.237303237303237
1	-5.218562358	hsa04612	M1	1	0	KEGG Pathway	24	Antigen processing and presentation		-5.218562358	8.217066883733551	7.173771572392463	30284	81	364	8	2.197802197802198	0.7684540733550197	3105|3303|3304|3309|3310|3312|3821|7124	HLA-A|HSPA1A|HSPA1B|HSPA5|HSPA6|HSPA8|KLRC1|TNF	-4.867881032	0	21	0	0	-8.81068428	8.379634753735475
1	-5.185710704	hsa04350	M1	1	0	KEGG Pathway	24	TGF-beta signaling pathway		-5.185710704	6.933150183150183	6.812958276932499	30284	108	364	9	2.4725274725274726	0.8139230651035384	387|2033|3624|5594|6500|7046|7124|8454|9978	RHOA|EP300|INHBA|MAPK1|SKP1|TGFBR1|TNF|CUL1|RBX1	-4.837718517	0	34	1	1	-5.185710704	7.156800189058254
1	-5.135434754	hsa04141	M1	1	0	KEGG Pathway	24	Protein processing in endoplasmic reticulum		-5.135434754	5.38338720103426	6.321489463003628	30284	170	364	11	3.021978021978022	0.8972875043562444	824|3303|3304|3309|3310|3312|5599|5602|6500|8454|9978	CAPN2|HSPA1A|HSPA1B|HSPA5|HSPA6|HSPA8|MAPK8|MAPK10|SKP1|CUL1|RBX1	-4.790115156	0	21	0	0	-8.81068428	8.379634753735475
1	-5.11669513	hsa04730	M1	1	0	KEGG Pathway	24	Long-term depression		-5.11669513	9.706410256410258	7.445744479739428	30284	60	364	7	1.9230769230769231	0.7198318398246449	369|673|5578|5579|5582|5594|5894	ARAF|BRAF|PRKCA|PRKCB|PRKCG|MAPK1|RAF1	-4.774031776	0	14	0	0	-14.52743536	20.237303237303237
1	-5.096777894	hsa04371	M1	1	0	KEGG Pathway	24	Apelin signaling pathway		-5.096777894	5.942700156985871	6.465426636155779	30284	140	364	10	2.7472527472527473	0.8567410091621528	185|1958|4633|4634|5327|5581|5594|5894|7046|84557	AGTR1|EGR1|MYL2|MYL3|PLAT|PRKCE|MAPK1|RAF1|TGFBR1|MAP1LC3A	-4.756754636	0	30	0	0	-5.548852546	5.942700156985872
1	-5.020667875	hsa04213	M1	1	0	KEGG Pathway	24	Longevity regulating pathway - multiple species		-5.020667875	9.39330024813896	7.29686562767634	30284	62	364	7	1.9230769230769231	0.7198318398246449	3303|3304|3310|3312|3630|5290|23411	HSPA1A|HSPA1B|HSPA6|HSPA8|INS|PIK3CA|SIRT1	-4.683268761	0	35	1	1	-5.020667875	9.39330024813896
1	-4.883126356	hsa04929	M1	1	0	KEGG Pathway	24	GnRH secretion		-4.883126356	8.95976331360947	7.085755026240777	30284	65	364	7	1.9230769230769231	0.7198318398246449	2100|5290|5578|5579|5582|5594|5894	ESR2|PIK3CA|PRKCA|PRKCB|PRKCG|MAPK1|RAF1	-4.548335625	0	14	0	0	-14.52743536	20.237303237303237
1	-4.772284021	hsa04520	M1	1	0	KEGG Pathway	24	Adherens junction		-4.772284021	7.156800189058254	6.558841411295647	30284	93	364	8	2.197802197802198	0.7684540733550197	387|1956|2033|2064|4233|4633|5594|7046	RHOA|EGFR|EP300|ERBB2|MET|MYL2|MAPK1|TGFBR1	-4.440086101	0	34	0	0	-5.185710704	7.156800189058254
1	-4.755706413	hsa04152	M1	1	0	KEGG Pathway	24	AMPK signaling pathway		-4.755706413	6.1375427850837685	6.271546471691722	30284	122	364	9	2.4725274725274726	0.8139230651035384	31|148|890|3156|3172|3630|5290|8900|23411	ACACA|ADRA1A|CCNA2|HMGCR|HNF4A|INS|PIK3CA|CCNA1|SIRT1	-4.426085915	0	35	0	0	-5.020667875	9.39330024813896
1	-4.510788324	hsa04916	M1	1	0	KEGG Pathway	24	Melanogenesis		-4.510788324	6.589924926558591	6.206614987863012	30284	101	364	8	2.197802197802198	0.7684540733550197	1910|2033|2932|5578|5579|5582|5594|5894	EDNRB|EP300|GSK3B|PRKCA|PRKCB|PRKCG|MAPK1|RAF1	-4.183730044	0	14	0	0	-14.52743536	20.237303237303237
1	-4.483203068	hsa04728	M1	1	0	KEGG Pathway	24	Dopaminergic synapse		-4.483203068	5.672577422577422	5.934098557117393	30284	132	364	9	2.4725274725274726	0.8139230651035384	1432|2932|4128|4129|5578|5579|5582|5599|5602	MAPK14|GSK3B|MAOA|MAOB|PRKCA|PRKCB|PRKCG|MAPK8|MAPK10	-4.158691976	0	14	0	0	-14.52743536	20.237303237303237
1	-4.477173681	hsa00603	M1	1	0	KEGG Pathway	24	Glycosphingolipid biosynthesis - globo and isoglobo series		-4.477173681	20.79945054945055	8.737568883970168	30284	16	364	4	1.098901098901099	0.5464232506580736	2717|3073|3074|6482	GLA|HEXA|HEXB|ST3GAL1	-4.155194926	0	36	1	1	-4.477173681	20.79945054945055
1	-4.387417036	hsa04140	M1	1	0	KEGG Pathway	24	Autophagy - animal		-4.387417036	4.922946875609598	5.640708943576639	30284	169	364	10	2.7472527472527473	0.8567410091621528	3630|5290|5580|5588|5594|5599|5602|5894|7311|84557	INS|PIK3CA|PRKCD|PRKCQ|MAPK1|MAPK8|MAPK10|RAF1|UBA52|MAP1LC3A	-4.067955937	0	7	0	0	-18.3304522	19.471826046294133
1	-4.365675951	hsa04530	M1	1	0	KEGG Pathway	24	Tight junction		-4.365675951	4.893988364576599	5.6157043142165515	30284	170	364	10	2.7472527472527473	0.8567410091621528	387|2064|3688|4627|4633|5581|5584|5590|5599|5602	RHOA|ERBB2|ITGB1|MYH9|MYL2|PRKCE|PRKCI|PRKCZ|MAPK8|MAPK10	-4.048717998	0	37	1	1	-4.365675951	4.893988364576599
1	-4.306892319	hsa04114	M1	1	0	KEGG Pathway	24	Oocyte meiosis		-4.306892319	5.386908055972804	5.717782534989575	30284	139	364	9	2.4725274725274726	0.8139230651035384	983|1017|1432|3630|5594|6500|6790|8454|9978	CDK1|CDK2|MAPK14|INS|MAPK1|SKP1|AURKA|CUL1|RBX1	-3.992423166	0	26	0	0	-6.7881543	9.7879767291532
1	-4.16921647	hsa03030	M1	1	0	KEGG Pathway	24	DNA replication		-4.16921647	11.555250305250304	6.989414558459229	30284	36	364	5	1.3736263736263736	0.6100706767475718	5424|5426|5427|6117|10714	POLD1|POLE|POLE2|RPA1|POLD3	-3.857221936	0	20	0	0	-10.93253616	15.84720041862899
1	-4.089251996	hsa05412	M1	1	0	KEGG Pathway	24	Arrhythmogenic right ventricular cardiomyopathy		-4.089251996	6.7719141323792496	5.912203065576852	30284	86	364	7	1.9230769230769231	0.7198318398246449	3672|3685|3688|3690|3908|4000|284217	ITGA1|ITGAV|ITGB1|ITGB3|LAMA2|LMNA|LAMA1	-3.77971806	0	22	0	0	-8.561231305	10.084582084582085
1	-3.841429852	hsa00380	M1	1	0	KEGG Pathway	24	Tryptophan metabolism		-3.841429852	9.904500261643118	6.369396533405247	30284	42	364	5	1.3736263736263736	0.6100706767475718	1543|1544|1545|4128|4129	CYP1A1|CYP1A2|CYP1B1|MAOA|MAOB	-3.534342653	0	38	1	1	-3.841429852	15.599587912087912
1	-3.792014329	hsa04975	M1	1	0	KEGG Pathway	24	Fat digestion and absorption		-3.792014329	9.67416304625607	6.278170131507084	30284	43	364	5	1.3736263736263736	0.6100706767475718	19|335|2806|5320|8399	ABCA1|APOA1|GOT2|PLA2G2A|PLA2G10	-3.487360158	0	39	1	1	-3.792014329	9.67416304625607
1	-3.736729711	hsa05031	M1	1	0	KEGG Pathway	24	Amphetamine addiction		-3.736729711	7.234591495461061	5.718611514253725	30284	69	364	6	1.6483516483516483	0.6673675151037639	4128|4129|5578|5579|5582|23411	MAOA|MAOB|PRKCA|PRKCB|PRKCG|SIRT1	-3.434495014	0	14	0	0	-14.52743536	20.237303237303237
1	-3.496036278	hsa05322	M1	1	0	KEGG Pathway	24	Systemic lupus erythematosus		-3.496036278	4.720442677889487	4.884052039097208	30284	141	364	8	2.197802197802198	0.7684540733550197	1511|1991|2212|2214|7124|8359|8361|121504	CTSG|ELANE|FCGR2A|FCGR3A|TNF|H4C1|H4C6|H4C16	-3.196207651	0	40	1	1	-3.496036278	4.720442677889487
1	-3.445065218	hsa05100	M1	1	0	KEGG Pathway	24	Bacterial invasion of epithelial cells		-3.445065218	6.399830938292477	5.266840914677291	30284	78	364	6	1.6483516483516483	0.6673675151037639	387|3688|4233|5290|6464|10801	RHOA|ITGB1|MET|PIK3CA|SHC1|SEPTIN9	-3.147629404	0	41	1	1	-3.445065218	6.399830938292477
1	-3.322309334	hsa00600	M1	1	0	KEGG Pathway	24	Sphingolipid metabolism		-3.322309334	7.703500203500203	5.4381199002303005	30284	54	364	5	1.3736263736263736	0.6100706767475718	410|2717|3073|3074|5660	ARSA|GLA|HEXA|HEXB|PSAP	-3.027253221	0	36	0	0	-4.477173681	20.79945054945055
1	-3.319020051	hsa05012	M1	1	0	KEGG Pathway	24	Parkinson disease		-3.319020051	3.377032561534407	4.335452353809762	30284	271	364	11	3.021978021978022	0.8972875043562444	135|3309|4128|4129|4535|5599|5602|6622|7157|7311|51079	ADORA2A|HSPA5|MAOA|MAOB|ND1|MAPK8|MAPK10|SNCA|TP53|UBA52|NDUFA13	-3.026330672	0	42	1	1	-3.319020051	3.9618001046572475
1	-3.284031904	hsa04725	M1	1	0	KEGG Pathway	24	Cholinergic synapse		-3.284031904	5.02055702917772	4.785323550759694	30284	116	364	7	1.9230769230769231	0.7198318398246449	3784|5290|5578|5579|5582|5594|56479	KCNQ1|PIK3CA|PRKCA|PRKCB|PRKCG|MAPK1|KCNQ5	-2.993696431	0	14	0	0	-14.52743536	20.237303237303237
1	-3.221874362	hsa04921	M1	1	0	KEGG Pathway	24	Oxytocin signaling pathway		-3.221874362	4.294080113434952	4.534996884839971	30284	155	364	8	2.197802197802198	0.7684540733550197	387|1956|4878|5578|5579|5582|5594|5894	RHOA|EGFR|NPPA|PRKCA|PRKCB|PRKCG|MAPK1|RAF1	-2.933880104	0	14	0	0	-14.52743536	20.237303237303237
1	-3.152526087	hsa00604	M1	1	0	KEGG Pathway	24	Glycosphingolipid biosynthesis - ganglio series		-3.152526087	16.63956043956044	6.682523291020196	30284	15	364	3	0.8241758241758241	0.47387320552365025	3073|3074|6482	HEXA|HEXB|ST3GAL1	-2.866860492	0	36	0	0	-4.477173681	20.79945054945055
1	-3.149232247	hsa04145	M1	1	0	KEGG Pathway	24	Phagosome		-3.149232247	4.1860529407699225	4.4428061852077185	30284	159	364	8	2.197802197802198	0.7684540733550197	2212|2214|3105|3685|3688|3689|3690|4481	FCGR2A|FCGR3A|HLA-A|ITGAV|ITGB1|ITGB2|ITGB3|MSR1	-2.865882894	0	29	0	0	-5.701127435	9.508320251177395
1	-3.145072172	hsa04710	M1	1	0	KEGG Pathway	24	Circadian rhythm		-3.145072172	9.7879767291532	5.655031296262777	30284	34	364	4	1.098901098901099	0.5464232506580736	6095|6500|8454|9978	RORA|SKP1|CUL1|RBX1	-2.865323719	0	26	0	0	-6.7881543	9.7879767291532
1	-3.14407732	hsa04923	M1	1	0	KEGG Pathway	24	Regulation of lipolysis in adipocytes		-3.14407732	7.050661203203576	5.131153803275638	30284	59	364	5	1.3736263736263736	0.6100706767475718	2167|3630|4878|5290|5733	FABP4|INS|NPPA|PIK3CA|PTGER3	-2.865323719	0	35	0	0	-5.020667875	9.39330024813896
1	-3.138393987	hsa04727	M1	1	0	KEGG Pathway	24	GABAergic synapse		-3.138393987	5.608840597604643	4.8027338427372275	30284	89	364	6	1.6483516483516483	0.6673675151037639	2559|2561|2565|5578|5579|5582	GABRA6|GABRB2|GABRG1|PRKCA|PRKCB|PRKCG	-2.861920153	0	25	0	0	-6.821627195	9.142615626132109
1	-3.066222686	hsa00360	M1	1	0	KEGG Pathway	24	Phenylalanine metabolism		-3.066222686	15.599587912087912	6.442850761986744	30284	16	364	3	0.8241758241758241	0.47387320552365025	2806|4128|4129	GOT2|MAOA|MAOB	-2.792016712	0	38	0	0	-3.841429852	15.599587912087912
1	-3.030202957	hsa00230	M1	1	0	KEGG Pathway	24	Purine metabolism		-3.030202957	4.549879807692308	4.439163203336008	30284	128	364	7	1.9230769230769231	0.7198318398246449	4830|4831|5141|5144|8622|8654|27115	NME1|NME2|PDE4A|PDE4D|PDE8B|PDE5A|PDE7B	-2.758253064	0	43	1	1	-3.030202957	5.135666802333469
1	-2.933022181	hsa04142	M1	1	0	KEGG Pathway	24	Lysosome		-2.933022181	4.378831694621169	4.3073569681732975	30284	133	364	7	1.9230769230769231	0.7198318398246449	410|1511|2717|3073|3074|5660|6272	ARSA|CTSG|GLA|HEXA|HEXB|PSAP|SORT1	-2.663316709	0	36	0	0	-4.477173681	20.79945054945055
1	-2.922124996	hsa05321	M1	1	0	KEGG Pathway	24	Inflammatory bowel disease		-2.922124996	6.302863802863802	4.756844205795462	30284	66	364	5	1.3736263736263736	0.6100706767475718	3593|6095|7124|8809|51561	IL12B|RORA|TNF|IL18R1|IL23A	-2.654652405	0	44	1	1	-2.922124996	7.563436563436564
1	-2.874137367	hsa04640	M1	1	0	KEGG Pathway	24	Hematopoietic cell lineage		-2.874137367	4.991868131868132	4.410188329818035	30284	100	364	6	1.6483516483516483	0.6673675151037639	290|931|3554|3672|3690|7124	ANPEP|MS4A1|IL1R1|ITGA1|ITGB3|TNF	-2.611096392	0	22	0	0	-8.561231305	10.084582084582085
1	-2.874137367	hsa04061	M1	1	0	KEGG Pathway	24	Viral protein interaction with cytokine and cytokine receptor		-2.874137367	4.991868131868132	4.410188329818035	30284	100	364	6	1.6483516483516483	0.6673675151037639	3576|3577|3579|5196|7124|8809	CXCL8|CXCR1|CXCR2|PF4|TNF|IL18R1	-2.611096392	0	45	1	1	-2.874137367	4.991868131868132
1	-2.839692721	hsa00531	M1	1	0	KEGG Pathway	24	Glycosaminoglycan degradation		-2.839692721	13.136495083863505	5.836723109833601	30284	19	364	3	0.8241758241758241	0.47387320552365025	3073|3074|10855	HEXA|HEXB|HPSE	-2.57885071	0	36	0	0	-4.477173681	20.79945054945055
1	-2.829885286	hsa05150	M1	1	0	KEGG Pathway	24	Staphylococcus aureus infection		-2.829885286	4.8939883645766	4.345002928473843	30284	102	364	6	1.6483516483516483	0.6673675151037639	2212|2214|3383|3683|3689|5340	FCGR2A|FCGR3A|ICAM1|ITGAL|ITGB2|PLG	-2.57123116	0	29	0	0	-5.701127435	9.508320251177395
1	-2.75687476	hsa03410	M1	1	0	KEGG Pathway	24	Base excision repair		-2.75687476	7.739330437004856	4.8777804648510195	30284	43	364	4	1.098901098901099	0.5464232506580736	5424|5426|5427|10714	POLD1|POLE|POLE2|POLD3	-2.500397554	0	20	0	0	-10.93253616	15.84720041862899
1	-2.734545642	hsa05017	M1	1	0	KEGG Pathway	24	Spinocerebellar ataxia		-2.734545642	4.044337606837607	4.038980720520083	30284	144	364	7	1.9230769230769231	0.7198318398246449	5290|5578|5579|5582|5599|5602|6095	PIK3CA|PRKCA|PRKCB|PRKCG|MAPK8|MAPK10|RORA	-2.480234497	0	14	0	0	-14.52743536	20.237303237303237
1	-2.719569163	hsa04940	M1	1	0	KEGG Pathway	24	Type I diabetes mellitus		-2.719569163	7.563436563436564	4.8054723465380365	30284	44	364	4	1.098901098901099	0.5464232506580736	3105|3593|3630|7124	HLA-A|IL12B|INS|TNF	-2.46741333	0	44	0	0	-2.922124996	7.563436563436564
1	-2.674396177	hsa04918	M1	1	0	KEGG Pathway	24	Thyroid hormone synthesis		-2.674396177	5.546520146520146	4.348214124870121	30284	75	364	5	1.3736263736263736	0.6100706767475718	3309|5578|5579|5582|7276	HSPA5|PRKCA|PRKCB|PRKCG|TTR	-2.424385013	0	14	0	0	-14.52743536	20.237303237303237
1	-2.649068706	hsa04971	M1	1	0	KEGG Pathway	24	Gastric acid secretion		-2.649068706	5.47353961827646	4.306916412812963	30284	76	364	5	1.3736263736263736	0.6100706767475718	887|3784|5578|5579|5582	CCKBR|KCNQ1|PRKCA|PRKCB|PRKCG	-2.401191671	0	14	0	0	-14.52743536	20.237303237303237
1	-2.593239696	hsa03430	M1	1	0	KEGG Pathway	24	Mismatch repair		-2.593239696	10.851887243191591	5.213280087348545	30284	23	364	3	0.8241758241758241	0.47387320552365025	5424|6117|10714	POLD1|RPA1|POLD3	-2.347486355	0	20	0	0	-10.93253616	15.84720041862899
1	-2.528162382	hsa00983	M1	1	0	KEGG Pathway	24	Drug metabolism - other enzymes		-2.528162382	5.135666802333469	4.110856864349716	30284	81	364	5	1.3736263736263736	0.6100706767475718	1548|1571|1576|4830|4831	CYP2A6|CYP2E1|CYP3A4|NME1|NME2	-2.2845224	0	43	0	0	-3.030202957	5.135666802333469
1	-2.514504956	hsa00330	M1	1	0	KEGG Pathway	24	Arginine and proline metabolism		-2.514504956	6.6558241758241765	4.414712673416712	30284	50	364	4	1.098901098901099	0.5464232506580736	2806|4128|4129|51056	GOT2|MAOA|MAOB|LAP3	-2.2729681	0	38	0	0	-3.841429852	15.599587912087912
1	-2.508294311	hsa04514	M1	1	0	KEGG Pathway	24	Cell adhesion molecules		-2.508294311	3.6859785783836423	3.733616419502439	30284	158	364	7	1.9230769230769231	0.7198318398246449	3105|3383|3683|3685|3688|3689|5788	HLA-A|ICAM1|ITGAL|ITGAV|ITGB1|ITGB2|PTPRC	-2.268850444	0	29	0	0	-5.701127435	9.508320251177395
1	-2.452419021	hsa04973	M1	1	0	KEGG Pathway	24	Carbohydrate digestion and absorption		-2.452419021	6.399830938292477	4.2985080134639935	30284	52	364	4	1.098901098901099	0.5464232506580736	2542|3098|5290|5579	SLC37A4|HK1|PIK3CA|PRKCB	-2.217131114	0	46	1	1	-2.452419021	6.399830938292477
1	-2.452419021	hsa04913	M1	1	0	KEGG Pathway	24	Ovarian steroidogenesis		-2.452419021	6.399830938292477	4.2985080134639935	30284	52	364	4	1.098901098901099	0.5464232506580736	1543|1545|3630|8644	CYP1A1|CYP1B1|INS|AKR1C3	-2.217131114	0	47	1	1	-2.452419021	6.399830938292477
1	-2.438041586	hsa04950	M1	1	0	KEGG Pathway	24	Maturity onset diabetes of the young		-2.438041586	9.599746407438715	4.83862043215915	30284	26	364	3	0.8241758241758241	0.47387320552365025	2494|3172|3630	NR5A2|HNF4A|INS	-2.20481684	0	48	1	1	-2.438041586	9.599746407438715
1	-2.422410882	hsa04961	M1	1	0	KEGG Pathway	24	Endocrine and other factor-regulated calcium reabsorption		-2.422410882	6.279079411154884	4.242669663042132	30284	53	364	4	1.098901098901099	0.5464232506580736	2099|5578|5579|5582	ESR1|PRKCA|PRKCB|PRKCG	-2.191239541	0	14	0	0	-14.52743536	20.237303237303237
1	-2.415947276	hsa04911	M1	1	0	KEGG Pathway	24	Insulin secretion		-2.415947276	4.837081523128035	3.930343491536767	30284	86	364	5	1.3736263736263736	0.6100706767475718	886|3630|5578|5579|5582	CCKAR|INS|PRKCA|PRKCB|PRKCG	-2.186819677	0	14	0	0	-14.52743536	20.237303237303237
1	-2.364332707	hsa03460	M1	1	0	KEGG Pathway	24	Fanconi anemia pathway		-2.364332707	6.050749250749251	4.135181802993738	30284	55	364	4	1.098901098901099	0.5464232506580736	545|5429|5888|6117	ATR|POLH|RAD51|RPA1	-2.137239279	0	49	1	1	-2.364332707	6.050749250749251
1	-2.194929547	hsa04970	M1	1	0	KEGG Pathway	24	Salivary secretion		-2.194929547	4.28854650504135	3.5780732164050244	30284	97	364	5	1.3736263736263736	0.6100706767475718	147|148|5578|5579|5582	ADRA1B|ADRA1A|PRKCA|PRKCB|PRKCG	-1.969860805	0	14	0	0	-14.52743536	20.237303237303237
1	-2.180582659	hsa00052	M1	1	0	KEGG Pathway	24	Galactose metabolism		-2.180582659	7.799793956043956	4.244856780507348	30284	32	364	3	0.8241758241758241	0.47387320552365025	231|2717|3098	AKR1B1|GLA|HK1	-1.957529208	0	50	1	1	-2.180582659	7.799793956043956
1	-2.107128116	hsa04927	M1	1	0	KEGG Pathway	24	Cortisol synthesis and secretion		-2.107128116	5.119864750633981	3.6674900011567373	30284	65	364	4	1.098901098901099	0.5464232506580736	185|2516|3164|8622	AGTR1|NR5A1|NR4A1|PDE8B	-1.887686079	0	31	0	0	-5.521514084	5.90436015597306
1	-2.106736788	hsa00051	M1	1	0	KEGG Pathway	24	Fructose and mannose metabolism		-2.106736788	7.3409825468649	4.0803993748208685	30284	34	364	3	0.8241758241758241	0.47387320552365025	226|231|3098	ALDOA|AKR1B1|HK1	-1.887686079	0	50	0	0	-2.180582659	7.799793956043956
1	-2.093285889	hsa04550	M1	1	0	KEGG Pathway	24	Signaling pathways regulating pluripotency of stem cells		-2.093285889	3.4665750915750917	3.2724521807998928	30284	144	364	6	1.6483516483516483	0.6673675151037639	1432|2932|3624|5290|5594|5894	MAPK14|GSK3B|INHBA|PIK3CA|MAPK1|RAF1	-1.876222802	0	5	0	0	-26.7100453	28.40900562851783
1	-2.052873144	hsa04137	M1	1	0	KEGG Pathway	24	Mitophagy - animal		-2.052873144	3.9618001046572475	3.353260681315223	30284	105	364	5	1.3736263736263736	0.6100706767475718	5599|5602|7157|7311|84557	MAPK8|MAPK10|TP53|UBA52|MAP1LC3A	-1.837788623	0	42	0	0	-3.319020051	3.9618001046572475
1	-2.037684583	hsa00350	M1	1	0	KEGG Pathway	24	Tyrosine metabolism		-2.037684583	6.933150183150183	3.9287790500816113	30284	36	364	3	0.8241758241758241	0.47387320552365025	2806|4128|4129	GOT2|MAOA|MAOB	-1.824569655	0	38	0	0	-3.841429852	15.599587912087912
1	-1.972890991	hsa05340	M1	1	0	KEGG Pathway	24	Primary immunodeficiency		-1.972890991	6.568247541931752	3.7883116880778887	30284	38	364	3	0.8241758241758241	0.47387320552365025	3932|5788|8517	LCK|PTPRC|IKBKG	-1.761736764	0	51	1	1	-1.972890991	6.568247541931752
1	-1.941947635	hsa05330	M1	1	0	KEGG Pathway	24	Allograft rejection		-1.941947635	6.399830938292477	3.721817018603958	30284	39	364	3	0.8241758241758241	0.47387320552365025	3105|3593|7124	HLA-A|IL12B|TNF	-1.732745297	0	44	0	0	-2.922124996	7.563436563436564
1	-1.919914736	hsa04390	M1	1	0	KEGG Pathway	24	Hippo signaling pathway		-1.919914736	3.1795338419542243	3.0199854094668668	30284	157	364	6	1.6483516483516483	0.6673675151037639	329|2932|3689|5584|5590|7046	BIRC2|GSK3B|ITGB2|PRKCI|PRKCZ|TGFBR1	-1.712655553	0	52	1	1	-1.919914736	3.1795338419542243
1	-1.882719317	hsa05033	M1	1	0	KEGG Pathway	24	Nicotine addiction		-1.882719317	6.087644063253819	3.5955518767683263	30284	41	364	3	0.8241758241758241	0.47387320552365025	2559|2561|2565	GABRA6|GABRB2|GABRG1	-1.677394633	0	25	0	0	-6.821627195	9.142615626132109
1	-1.873962228	hsa03320	M1	1	0	KEGG Pathway	24	PPAR signaling pathway		-1.873962228	4.3788316946211685	3.252982408436385	30284	76	364	4	1.098901098901099	0.5464232506580736	335|2167|4312|6256	APOA1|FABP4|MMP1|RXRA	-1.670563465	0	53	1	1	-1.873962228	4.3788316946211685
1	-1.773725239	hsa05332	M1	1	0	KEGG Pathway	24	Graft-versus-host disease		-1.773725239	5.546520146520146	3.366441017868149	30284	45	364	3	0.8241758241758241	0.47387320552365025	3105|3821|7124	HLA-A|KLRC1|TNF	-1.572243894	0	44	0	0	-2.922124996	7.563436563436564
1	-1.678892983	hsa04260	M1	1	0	KEGG Pathway	24	Cardiac muscle contraction		-1.678892983	3.825186307944929	2.9106780120338867	30284	87	364	4	1.098901098901099	0.5464232506580736	4625|4633|4634|7170	MYH7|MYL2|MYL3|TPM3	-1.479320628	0	30	0	0	-5.548852546	5.942700156985872
1	-1.675515479	hsa05030	M1	1	0	KEGG Pathway	24	Cocaine addiction		-1.675515479	5.093742991702175	3.1632460390074617	30284	49	364	3	0.8241758241758241	0.47387320552365025	1020|4128|4129	CDK5|MAOA|MAOB	-1.47784376	0	38	0	0	-3.841429852	15.599587912087912
1	-1.652435091	hsa00520	M1	1	0	KEGG Pathway	24	Amino sugar and nucleotide sugar metabolism		-1.652435091	4.991868131868132	3.1158943921375513	30284	50	364	3	0.8241758241758241	0.47387320552365025	3073|3074|3098	HEXA|HEXB|HK1	-1.456655725	0	36	0	0	-4.477173681	20.79945054945055
1	-1.630994702	hsa04211	M1	1	0	KEGG Pathway	24	Longevity regulating pathway		-1.630994702	3.697680097680098	2.8269668952311324	30284	90	364	4	1.098901098901099	0.5464232506580736	3630|5290|7157|23411	INS|PIK3CA|TP53|SIRT1	-1.439744145	0	35	0	0	-5.020667875	9.39330024813896
1	-1.630994702	hsa04976	M1	1	0	KEGG Pathway	24	Bile secretion		-1.630994702	3.697680097680098	2.8269668952311324	30284	90	364	4	1.098901098901099	0.5464232506580736	1576|3156|6256|9971	CYP3A4|HMGCR|RXRA|NR1H4	-1.439744145	0	54	1	1	-1.630994702	3.697680097680098
1	-1.629895426	hsa04979	M1	1	0	KEGG Pathway	24	Cholesterol metabolism		-1.629895426	4.8939883645766	3.0697885438602386	30284	51	364	3	0.8241758241758241	0.47387320552365025	19|335|6272	ABCA1|APOA1|SORT1	-1.439744145	0	39	0	0	-3.792014329	9.67416304625607
1	-1.617615487	hsa04714	M1	1	0	KEGG Pathway	24	Thermogenesis		-1.617615487	2.4782324058919807	2.509175182805929	30284	235	364	7	1.9230769230769231	0.7198318398246449	1432|4535|4878|6595|6597|51079|55818	MAPK14|ND1|NPPA|SMARCA2|SMARCA4|NDUFA13|KDM3A	-1.429324142	0	55	1	1	-1.617615487	2.4782324058919807
1	-1.526715974	hsa04713	M1	1	0	KEGG Pathway	24	Circadian entrainment		-1.526715974	3.4308372040330806	2.644850385986034	30284	97	364	4	1.098901098901099	0.5464232506580736	5578|5579|5582|5594	PRKCA|PRKCB|PRKCG|MAPK1	-1.340276635	0	14	0	0	-14.52743536	20.237303237303237
1	-1.512607476	hsa04070	M1	1	0	KEGG Pathway	24	Phosphatidylinositol signaling system		-1.512607476	3.3958286611347837	2.6202055097655736	30284	98	364	4	1.098901098901099	0.5464232506580736	5290|5578|5579|5582	PIK3CA|PRKCA|PRKCB|PRKCG	-1.328012277	0	14	0	0	-14.52743536	20.237303237303237
1	-1.485595758	hsa00240	M1	1	0	KEGG Pathway	24	Pyrimidine metabolism		-1.485595758	4.303334596438045	2.777445648933222	30284	58	364	3	0.8241758241758241	0.47387320552365025	4830|4831|7298	NME1|NME2|TYMS	-1.302836903	0	43	0	0	-3.030202957	5.135666802333469
1	-1.452223594	hsa05016	M1	1	0	KEGG Pathway	24	Huntington disease		-1.452223594	2.1401363909402495	2.22915999702183	30284	311	364	8	2.197802197802198	0.7684540733550197	841|2033|4535|5430|5599|5602|7157|51079	CASP8|EP300|ND1|POLR2A|MAPK8|MAPK10|TP53|NDUFA13	-1.271293349	0	42	0	0	-3.319020051	3.9618001046572475
1	-1.393508851	hsa04922	M1	1	0	KEGG Pathway	24	Glucagon signaling pathway		-1.393508851	3.1101982130019517	2.4118286723103526	30284	107	364	4	1.098901098901099	0.5464232506580736	31|2033|3939|23411	ACACA|EP300|LDHA|SIRT1	-1.21439955	0	56	1	1	-1.393508851	3.1101982130019517
1	-1.328386093	hsa00010	M1	1	0	KEGG Pathway	24	Glycolysis / Gluconeogenesis		-1.328386093	3.7252747252747254	2.463152852372768	30284	67	364	3	0.8241758241758241	0.47387320552365025	226|3098|3939	ALDOA|HK1|LDHA	-1.151090133	0	50	0	0	-2.180582659	7.799793956043956
