# Supplementary material for: The Potential Mechanisms of Ochratoxin A in Prostate Cancer Development: An Integrated Study Combining Network Toxicology, Machine Learning, and Molecular Docking
Source: Toxins (Basel). 2025 Aug 4;17(8):388. doi: 10.3390/toxins17080388 (PMC12389974; doi:10.3390/toxins17080388)
Supplement: Supplementary file 1 [file toxins-17-00388-s001.zip › GO and KEGG/MF_GO.xlsx]

## Sheet: _FINAL_GO
1	-46.6288	GO:0004672	M1	1	0	GO Molecular Functions	21	protein kinase activity		-46.6288	10.013186813186813	23.85365018741084	30284	565	364	68	18.681318681318682	2.0429053059730284	369|472|545|673|780|983|1017|1020|1022|1147|1432|1956|1969|2041|2042|2043|2044|2045|2047|2048|2049|2050|2051|2064|2321|2932|3551|3702|3791|3932|4233|4750|4751|4831|4914|4915|4916|5156|5159|5290|5292|5578|5579|5580|5581|5582|5584|5587|5588|5590|5594|5599|5602|5894|6790|6795|6850|7046|7150|8317|8828|8829|9212|10783|23476|23683|51347|91754	ARAF|ATM|ATR|BRAF|DDR1|CDK1|CDK2|CDK5|CDK7|CHUK|MAPK14|EGFR|EPHA2|EPHA1|EPHA3|EPHA4|EPHA5|EPHA7|EPHB1|EPHB2|EPHB3|EPHB4|EPHB6|ERBB2|FLT1|GSK3B|IKBKB|ITK|KDR|LCK|MET|NEK1|NEK2|NME2|NTRK1|NTRK2|NTRK3|PDGFRA|PDGFRB|PIK3CA|PIM1|PRKCA|PRKCB|PRKCD|PRKCE|PRKCG|PRKCI|PRKD1|PRKCQ|PRKCZ|MAPK1|MAPK8|MAPK10|RAF1|AURKA|AURKC|SYK|TGFBR1|TOP1|CDC7|NRP2|NRP1|AURKB|NEK6|BRD4|PRKD3|TAOK3|NEK9	-42.9251	0	1	1	1	-46.6288	37.52057746175393
1	-42.7188	GO:0016773	M1	1	0	GO Molecular Functions	21	phosphotransferase activity, alcohol group as acceptor		-42.7188	8.54263147566719	21.80936399089277	30284	672	364	69	18.956043956043956	2.054392769527302	369|472|545|673|780|983|1017|1020|1022|1147|1432|1956|1969|2041|2042|2043|2044|2045|2047|2048|2049|2050|2051|2064|2321|2932|3098|3551|3702|3791|3932|4233|4750|4751|4831|4914|4915|4916|5156|5159|5290|5292|5578|5579|5580|5581|5582|5584|5587|5588|5590|5594|5599|5602|5894|6790|6795|6850|7046|7150|8317|8828|8829|9212|10783|23476|23683|51347|91754	ARAF|ATM|ATR|BRAF|DDR1|CDK1|CDK2|CDK5|CDK7|CHUK|MAPK14|EGFR|EPHA2|EPHA1|EPHA3|EPHA4|EPHA5|EPHA7|EPHB1|EPHB2|EPHB3|EPHB4|EPHB6|ERBB2|FLT1|GSK3B|HK1|IKBKB|ITK|KDR|LCK|MET|NEK1|NEK2|NME2|NTRK1|NTRK2|NTRK3|PDGFRA|PDGFRB|PIK3CA|PIM1|PRKCA|PRKCB|PRKCD|PRKCE|PRKCG|PRKCI|PRKD1|PRKCQ|PRKCZ|MAPK1|MAPK8|MAPK10|RAF1|AURKA|AURKC|SYK|TGFBR1|TOP1|CDC7|NRP2|NRP1|AURKB|NEK6|BRD4|PRKD3|TAOK3|NEK9	-39.3162	0	1	0	0	-46.6288	37.52057746175393
1	-41.538	GO:0016301	M1	1	0	GO Molecular Functions	21	kinase activity		-41.538	8.021826658190294	21.12273923761826	30284	726	364	70	19.23076923076923	2.065715982806056	369|472|545|673|780|983|1017|1020|1022|1147|1432|1956|1969|2041|2042|2043|2044|2045|2047|2048|2049|2050|2051|2064|2321|2932|3098|3551|3702|3791|3932|4233|4750|4751|4830|4831|4914|4915|4916|5156|5159|5290|5292|5578|5579|5580|5581|5582|5584|5587|5588|5590|5594|5599|5602|5894|6790|6795|6850|7046|7150|8317|8828|8829|9212|10783|23476|23683|51347|91754	ARAF|ATM|ATR|BRAF|DDR1|CDK1|CDK2|CDK5|CDK7|CHUK|MAPK14|EGFR|EPHA2|EPHA1|EPHA3|EPHA4|EPHA5|EPHA7|EPHB1|EPHB2|EPHB3|EPHB4|EPHB6|ERBB2|FLT1|GSK3B|HK1|IKBKB|ITK|KDR|LCK|MET|NEK1|NEK2|NME1|NME2|NTRK1|NTRK2|NTRK3|PDGFRA|PDGFRB|PIK3CA|PIM1|PRKCA|PRKCB|PRKCD|PRKCE|PRKCG|PRKCI|PRKD1|PRKCQ|PRKCZ|MAPK1|MAPK8|MAPK10|RAF1|AURKA|AURKC|SYK|TGFBR1|TOP1|CDC7|NRP2|NRP1|AURKB|NEK6|BRD4|PRKD3|TAOK3|NEK9	-38.3115	0	1	0	0	-46.6288	37.52057746175393
1	-33.6176	GO:0035173	M1	1	0	GO Molecular Functions	21	histone kinase activity		-33.6176	10.861935286935287	20.76217853575505	30284	360	364	47	12.912087912087912	1.757626065820269	369|472|545|673|780|983|1017|1020|1956|1969|2041|2042|2043|2044|2045|2047|2048|2049|2050|2064|2321|2932|3551|3702|3791|3932|4233|4750|4751|4914|4915|4916|5156|5159|5290|5292|5578|5579|5580|5894|6790|6795|6850|8317|10783|51347|91754	ARAF|ATM|ATR|BRAF|DDR1|CDK1|CDK2|CDK5|EGFR|EPHA2|EPHA1|EPHA3|EPHA4|EPHA5|EPHA7|EPHB1|EPHB2|EPHB3|EPHB4|ERBB2|FLT1|GSK3B|IKBKB|ITK|KDR|LCK|MET|NEK1|NEK2|NTRK1|NTRK2|NTRK3|PDGFRA|PDGFRB|PIK3CA|PIM1|PRKCA|PRKCB|PRKCD|RAF1|AURKA|AURKC|SYK|CDC7|NEK6|TAOK3|NEK9	-30.516	0	1	0	0	-46.6288	37.52057746175393
1	-31.5004	GO:0140996	M1	1	0	GO Molecular Functions	21	histone H3 kinase activity		-31.5004	10.487117924092715	19.888689176875072	30284	357	364	45	12.362637362637363	1.725240016510889	369|472|545|673|780|1020|1956|1969|2041|2042|2043|2044|2045|2047|2048|2049|2050|2064|2321|2932|3551|3702|3791|3932|4233|4750|4751|4914|4915|4916|5156|5159|5290|5292|5578|5579|5580|5894|6790|6795|6850|8317|10783|51347|91754	ARAF|ATM|ATR|BRAF|DDR1|CDK5|EGFR|EPHA2|EPHA1|EPHA3|EPHA4|EPHA5|EPHA7|EPHB1|EPHB2|EPHB3|EPHB4|ERBB2|FLT1|GSK3B|IKBKB|ITK|KDR|LCK|MET|NEK1|NEK2|NTRK1|NTRK2|NTRK3|PDGFRA|PDGFRB|PIK3CA|PIM1|PRKCA|PRKCB|PRKCD|RAF1|AURKA|AURKC|SYK|CDC7|NEK6|TAOK3|NEK9	-28.4958	0	1	0	0	-46.6288	37.52057746175393
1	-30.3053	GO:0005021	M1	1	0	GO Molecular Functions	21	vascular endothelial growth factor receptor activity		-30.3053	37.52057746175393	28.79064851017926	30284	51	364	23	6.318681318681318	1.275231500488492	780|1956|1969|2041|2042|2043|2044|2045|2047|2048|2049|2050|2064|2321|3791|4233|4914|4915|4916|5156|5159|8828|8829	DDR1|EGFR|EPHA2|EPHA1|EPHA3|EPHA4|EPHA5|EPHA7|EPHB1|EPHB2|EPHB3|EPHB4|ERBB2|FLT1|KDR|MET|NTRK1|NTRK2|NTRK3|PDGFRA|PDGFRB|NRP2|NRP1	-27.3798	0	1	0	0	-46.6288	37.52057746175393
1	-30.028	GO:0004714	M1	1	0	GO Molecular Functions	21	transmembrane receptor protein tyrosine kinase activity		-30.028	33.27912087912088	27.605187329600014	30284	60	364	24	6.593406593406593	1.3007475120887872	780|1956|1969|2041|2042|2043|2044|2045|2047|2048|2049|2050|2051|2064|2321|3791|4233|4914|4915|4916|5156|5159|8828|8829	DDR1|EGFR|EPHA2|EPHA1|EPHA3|EPHA4|EPHA5|EPHA7|EPHB1|EPHB2|EPHB3|EPHB4|EPHB6|ERBB2|FLT1|KDR|MET|NTRK1|NTRK2|NTRK3|PDGFRA|PDGFRB|NRP2|NRP1	-27.1695	0	1	0	0	-46.6288	37.52057746175393
1	-29.4171	GO:0141003	M1	1	0	GO Molecular Functions	21	histone H2AX kinase activity		-29.4171	10.105947724591793	19.008277819894428	30284	354	364	43	11.813186813186814	1.6917440921056175	369|472|545|673|780|1020|1956|1969|2041|2042|2043|2044|2045|2047|2048|2049|2050|2064|2321|2932|3551|3702|3791|3932|4233|4750|4751|4914|4915|4916|5156|5159|5290|5292|5580|5894|6790|6795|6850|8317|10783|51347|91754	ARAF|ATM|ATR|BRAF|DDR1|CDK5|EGFR|EPHA2|EPHA1|EPHA3|EPHA4|EPHA5|EPHA7|EPHB1|EPHB2|EPHB3|EPHB4|ERBB2|FLT1|GSK3B|IKBKB|ITK|KDR|LCK|MET|NEK1|NEK2|NTRK1|NTRK2|NTRK3|PDGFRA|PDGFRB|PIK3CA|PIM1|PRKCD|RAF1|AURKA|AURKC|SYK|CDC7|NEK6|TAOK3|NEK9	-26.6166	0	1	0	0	-46.6288	37.52057746175393
1	-29.0284	GO:0140993	M1	1	0	GO Molecular Functions	21	histone modifying activity		-29.0284	6.891384218191447	16.93082828761647	30284	664	364	55	15.10989010989011	1.877191197191522	369|472|545|673|780|983|1017|1020|1845|1956|1969|2033|2041|2042|2043|2044|2045|2047|2048|2049|2050|2064|2321|2932|3551|3702|3791|3932|4233|4750|4751|4914|4915|4916|5156|5159|5290|5292|5578|5579|5580|5788|5894|6790|6795|6850|8317|9682|10783|23081|23411|26191|51347|55818|91754	ARAF|ATM|ATR|BRAF|DDR1|CDK1|CDK2|CDK5|DUSP3|EGFR|EPHA2|EP300|EPHA1|EPHA3|EPHA4|EPHA5|EPHA7|EPHB1|EPHB2|EPHB3|EPHB4|ERBB2|FLT1|GSK3B|IKBKB|ITK|KDR|LCK|MET|NEK1|NEK2|NTRK1|NTRK2|NTRK3|PDGFRA|PDGFRB|PIK3CA|PIM1|PRKCA|PRKCB|PRKCD|PTPRC|RAF1|AURKA|AURKC|SYK|CDC7|KDM4A|NEK6|KDM4C|SIRT1|PTPN22|TAOK3|KDM3A|NEK9	-26.279	0	1	0	0	-46.6288	37.52057746175393
1	-28.4639	GO:0005030	M1	1	0	GO Molecular Functions	21	neurotrophin receptor activity		-28.4639	35.889248006895066	27.504605511863307	30284	51	364	22	6.043956043956044	1.2490284133245808	780|1956|1969|2041|2042|2043|2044|2045|2047|2048|2049|2050|2064|2321|3791|4233|4914|4915|4916|5156|5159|6272	DDR1|EGFR|EPHA2|EPHA1|EPHA3|EPHA4|EPHA5|EPHA7|EPHB1|EPHB2|EPHB3|EPHB4|ERBB2|FLT1|KDR|MET|NTRK1|NTRK2|NTRK3|PDGFRA|PDGFRB|SORT1	-25.7603	0	1	0	0	-46.6288	37.52057746175393
1	-28.3817	GO:0019199	M1	1	0	GO Molecular Functions	21	transmembrane receptor protein kinase activity		-28.3817	26.665962242885318	25.033846725974872	30284	78	364	25	6.868131868131868	1.3256161240695727	780|1956|1969|2041|2042|2043|2044|2045|2047|2048|2049|2050|2051|2064|2321|3791|4233|4914|4915|4916|5156|5159|7046|8828|8829	DDR1|EGFR|EPHA2|EPHA1|EPHA3|EPHA4|EPHA5|EPHA7|EPHB1|EPHB2|EPHB3|EPHB4|EPHB6|ERBB2|FLT1|KDR|MET|NTRK1|NTRK2|NTRK3|PDGFRA|PDGFRB|TGFBR1|NRP2|NRP1	-25.7195	0	1	0	0	-46.6288	37.52057746175393
1	-28.0016	GO:0005003	M1	1	0	GO Molecular Functions	21	ephrin receptor activity		-28.0016	34.53493676135186	26.951225349780895	30284	53	364	22	6.043956043956044	1.2490284133245808	780|1956|1969|2041|2042|2043|2044|2045|2047|2048|2049|2050|2051|2064|2321|3791|4233|4914|4915|4916|5156|5159	DDR1|EGFR|EPHA2|EPHA1|EPHA3|EPHA4|EPHA5|EPHA7|EPHB1|EPHB2|EPHB3|EPHB4|EPHB6|ERBB2|FLT1|KDR|MET|NTRK1|NTRK2|NTRK3|PDGFRA|PDGFRB	-25.4119	0	1	0	0	-46.6288	37.52057746175393
1	-28.0016	GO:0005005	M1	1	0	GO Molecular Functions	21	transmembrane-ephrin receptor activity		-28.0016	34.53493676135186	26.951225349780895	30284	53	364	22	6.043956043956044	1.2490284133245808	780|1956|1969|2041|2042|2043|2044|2045|2047|2048|2049|2050|2051|2064|2321|3791|4233|4914|4915|4916|5156|5159	DDR1|EGFR|EPHA2|EPHA1|EPHA3|EPHA4|EPHA5|EPHA7|EPHB1|EPHB2|EPHB3|EPHB4|EPHB6|ERBB2|FLT1|KDR|MET|NTRK1|NTRK2|NTRK3|PDGFRA|PDGFRB	-25.4119	0	1	0	0	-46.6288	37.52057746175393
1	-27.1154	GO:0005004	M1	1	0	GO Molecular Functions	21	GPI-linked ephrin receptor activity		-27.1154	35.65620094191522	26.778938145058675	30284	49	364	21	5.769230769230769	1.2220940563504665	780|1956|1969|2041|2042|2043|2044|2045|2047|2048|2049|2050|2064|2321|3791|4233|4914|4915|4916|5156|5159	DDR1|EGFR|EPHA2|EPHA1|EPHA3|EPHA4|EPHA5|EPHA7|EPHB1|EPHB2|EPHB3|EPHB4|ERBB2|FLT1|KDR|MET|NTRK1|NTRK2|NTRK3|PDGFRA|PDGFRB	-24.792	0	1	0	0	-46.6288	37.52057746175393
1	-27.1154	GO:0005008	M1	1	0	GO Molecular Functions	21	hepatocyte growth factor receptor activity		-27.1154	35.65620094191522	26.778938145058675	30284	49	364	21	5.769230769230769	1.2220940563504665	780|1956|1969|2041|2042|2043|2044|2045|2047|2048|2049|2050|2064|2321|3791|4233|4914|4915|4916|5156|5159	DDR1|EGFR|EPHA2|EPHA1|EPHA3|EPHA4|EPHA5|EPHA7|EPHB1|EPHB2|EPHB3|EPHB4|ERBB2|FLT1|KDR|MET|NTRK1|NTRK2|NTRK3|PDGFRA|PDGFRB	-24.792	0	1	0	0	-46.6288	37.52057746175393
1	-27.1154	GO:0005009	M1	1	0	GO Molecular Functions	21	insulin receptor activity		-27.1154	35.65620094191522	26.778938145058675	30284	49	364	21	5.769230769230769	1.2220940563504665	780|1956|1969|2041|2042|2043|2044|2045|2047|2048|2049|2050|2064|2321|3791|4233|4914|4915|4916|5156|5159	DDR1|EGFR|EPHA2|EPHA1|EPHA3|EPHA4|EPHA5|EPHA7|EPHB1|EPHB2|EPHB3|EPHB4|ERBB2|FLT1|KDR|MET|NTRK1|NTRK2|NTRK3|PDGFRA|PDGFRB	-24.792	0	1	0	0	-46.6288	37.52057746175393
1	-27.1154	GO:0005011	M1	1	0	GO Molecular Functions	21	macrophage colony-stimulating factor receptor activity		-27.1154	35.65620094191522	26.778938145058675	30284	49	364	21	5.769230769230769	1.2220940563504665	780|1956|1969|2041|2042|2043|2044|2045|2047|2048|2049|2050|2064|2321|3791|4233|4914|4915|4916|5156|5159	DDR1|EGFR|EPHA2|EPHA1|EPHA3|EPHA4|EPHA5|EPHA7|EPHB1|EPHB2|EPHB3|EPHB4|ERBB2|FLT1|KDR|MET|NTRK1|NTRK2|NTRK3|PDGFRA|PDGFRB	-24.792	0	1	0	0	-46.6288	37.52057746175393
1	-27.1154	GO:0005018	M1	1	0	GO Molecular Functions	21	platelet-derived growth factor alpha-receptor activity		-27.1154	35.65620094191522	26.778938145058675	30284	49	364	21	5.769230769230769	1.2220940563504665	780|1956|1969|2041|2042|2043|2044|2045|2047|2048|2049|2050|2064|2321|3791|4233|4914|4915|4916|5156|5159	DDR1|EGFR|EPHA2|EPHA1|EPHA3|EPHA4|EPHA5|EPHA7|EPHB1|EPHB2|EPHB3|EPHB4|ERBB2|FLT1|KDR|MET|NTRK1|NTRK2|NTRK3|PDGFRA|PDGFRB	-24.792	0	1	0	0	-46.6288	37.52057746175393
1	-27.1154	GO:0005020	M1	1	0	GO Molecular Functions	21	stem cell factor receptor activity		-27.1154	35.65620094191522	26.778938145058675	30284	49	364	21	5.769230769230769	1.2220940563504665	780|1956|1969|2041|2042|2043|2044|2045|2047|2048|2049|2050|2064|2321|3791|4233|4914|4915|4916|5156|5159	DDR1|EGFR|EPHA2|EPHA1|EPHA3|EPHA4|EPHA5|EPHA7|EPHB1|EPHB2|EPHB3|EPHB4|ERBB2|FLT1|KDR|MET|NTRK1|NTRK2|NTRK3|PDGFRA|PDGFRB	-24.792	0	1	0	0	-46.6288	37.52057746175393
1	-27.1154	GO:0008288	M1	1	0	GO Molecular Functions	21	boss receptor activity		-27.1154	35.65620094191522	26.778938145058675	30284	49	364	21	5.769230769230769	1.2220940563504665	780|1956|1969|2041|2042|2043|2044|2045|2047|2048|2049|2050|2064|2321|3791|4233|4914|4915|4916|5156|5159	DDR1|EGFR|EPHA2|EPHA1|EPHA3|EPHA4|EPHA5|EPHA7|EPHB1|EPHB2|EPHB3|EPHB4|ERBB2|FLT1|KDR|MET|NTRK1|NTRK2|NTRK3|PDGFRA|PDGFRB	-24.792	0	1	0	0	-46.6288	37.52057746175393
1	-27.1154	GO:0036332	M1	1	0	GO Molecular Functions	21	placental growth factor receptor activity		-27.1154	35.65620094191522	26.778938145058675	30284	49	364	21	5.769230769230769	1.2220940563504665	780|1956|1969|2041|2042|2043|2044|2045|2047|2048|2049|2050|2064|2321|3791|4233|4914|4915|4916|5156|5159	DDR1|EGFR|EPHA2|EPHA1|EPHA3|EPHA4|EPHA5|EPHA7|EPHB1|EPHB2|EPHB3|EPHB4|ERBB2|FLT1|KDR|MET|NTRK1|NTRK2|NTRK3|PDGFRA|PDGFRB	-24.792	0	1	0	0	-46.6288	37.52057746175393
1	-27.1154	GO:0038062	M1	1	0	GO Molecular Functions	21	protein tyrosine kinase collagen receptor activity		-27.1154	35.65620094191522	26.778938145058675	30284	49	364	21	5.769230769230769	1.2220940563504665	780|1956|1969|2041|2042|2043|2044|2045|2047|2048|2049|2050|2064|2321|3791|4233|4914|4915|4916|5156|5159	DDR1|EGFR|EPHA2|EPHA1|EPHA3|EPHA4|EPHA5|EPHA7|EPHB1|EPHB2|EPHB3|EPHB4|ERBB2|FLT1|KDR|MET|NTRK1|NTRK2|NTRK3|PDGFRA|PDGFRB	-24.792	0	1	0	0	-46.6288	37.52057746175393
1	-27.1154	GO:0060175	M1	1	0	GO Molecular Functions	21	brain-derived neurotrophic factor receptor activity		-27.1154	35.65620094191522	26.778938145058675	30284	49	364	21	5.769230769230769	1.2220940563504665	780|1956|1969|2041|2042|2043|2044|2045|2047|2048|2049|2050|2064|2321|3791|4233|4914|4915|4916|5156|5159	DDR1|EGFR|EPHA2|EPHA1|EPHA3|EPHA4|EPHA5|EPHA7|EPHB1|EPHB2|EPHB3|EPHB4|ERBB2|FLT1|KDR|MET|NTRK1|NTRK2|NTRK3|PDGFRA|PDGFRB	-24.792	0	1	0	0	-46.6288	37.52057746175393
1	-26.8836	GO:0005006	M1	1	0	GO Molecular Functions	21	epidermal growth factor receptor activity		-26.8836	34.943076923076916	26.494623455162447	30284	50	364	21	5.769230769230769	1.2220940563504665	780|1956|1969|2041|2042|2043|2044|2045|2047|2048|2049|2050|2064|2321|3791|4233|4914|4915|4916|5156|5159	DDR1|EGFR|EPHA2|EPHA1|EPHA3|EPHA4|EPHA5|EPHA7|EPHB1|EPHB2|EPHB3|EPHB4|ERBB2|FLT1|KDR|MET|NTRK1|NTRK2|NTRK3|PDGFRA|PDGFRB	-24.6271	0	1	0	0	-46.6288	37.52057746175393
1	-26.8836	GO:0005007	M1	1	0	GO Molecular Functions	21	fibroblast growth factor receptor activity		-26.8836	34.943076923076916	26.494623455162447	30284	50	364	21	5.769230769230769	1.2220940563504665	780|1956|1969|2041|2042|2043|2044|2045|2047|2048|2049|2050|2064|2321|3791|4233|4914|4915|4916|5156|5159	DDR1|EGFR|EPHA2|EPHA1|EPHA3|EPHA4|EPHA5|EPHA7|EPHB1|EPHB2|EPHB3|EPHB4|ERBB2|FLT1|KDR|MET|NTRK1|NTRK2|NTRK3|PDGFRA|PDGFRB	-24.6271	0	1	0	0	-46.6288	37.52057746175393
1	-26.8836	GO:0005017	M1	1	0	GO Molecular Functions	21	platelet-derived growth factor receptor activity		-26.8836	34.943076923076916	26.494623455162447	30284	50	364	21	5.769230769230769	1.2220940563504665	780|1956|1969|2041|2042|2043|2044|2045|2047|2048|2049|2050|2064|2321|3791|4233|4914|4915|4916|5156|5159	DDR1|EGFR|EPHA2|EPHA1|EPHA3|EPHA4|EPHA5|EPHA7|EPHB1|EPHB2|EPHB3|EPHB4|ERBB2|FLT1|KDR|MET|NTRK1|NTRK2|NTRK3|PDGFRA|PDGFRB	-24.6271	0	1	0	0	-46.6288	37.52057746175393
1	-26.8836	GO:0005019	M1	1	0	GO Molecular Functions	21	platelet-derived growth factor beta-receptor activity		-26.8836	34.943076923076916	26.494623455162447	30284	50	364	21	5.769230769230769	1.2220940563504665	780|1956|1969|2041|2042|2043|2044|2045|2047|2048|2049|2050|2064|2321|3791|4233|4914|4915|4916|5156|5159	DDR1|EGFR|EPHA2|EPHA1|EPHA3|EPHA4|EPHA5|EPHA7|EPHB1|EPHB2|EPHB3|EPHB4|ERBB2|FLT1|KDR|MET|NTRK1|NTRK2|NTRK3|PDGFRA|PDGFRB	-24.6271	0	1	0	0	-46.6288	37.52057746175393
1	-26.758	GO:0004713	M1	1	0	GO Molecular Functions	21	protein tyrosine kinase activity		-26.758	17.233830455259024	21.23508133179454	30284	140	364	29	7.967032967032967	1.4192840657725243	780|1956|1969|2041|2042|2043|2044|2045|2047|2048|2049|2050|2051|2064|2321|3702|3791|3932|4233|4750|4914|4915|4916|5156|5159|5580|6850|8828|8829	DDR1|EGFR|EPHA2|EPHA1|EPHA3|EPHA4|EPHA5|EPHA7|EPHB1|EPHB2|EPHB3|EPHB4|EPHB6|ERBB2|FLT1|ITK|KDR|LCK|MET|NEK1|NTRK1|NTRK2|NTRK3|PDGFRA|PDGFRB|PRKCD|SYK|NRP2|NRP1	-24.5167	0	1	0	0	-46.6288	37.52057746175393
1	-26.6578	GO:0005010	M1	1	0	GO Molecular Functions	21	insulin-like growth factor receptor activity		-26.6578	34.257918552036195	26.218562513547358	30284	51	364	21	5.769230769230769	1.2220940563504665	780|1956|1969|2041|2042|2043|2044|2045|2047|2048|2049|2050|2064|2321|3791|4233|4914|4915|4916|5156|5159	DDR1|EGFR|EPHA2|EPHA1|EPHA3|EPHA4|EPHA5|EPHA7|EPHB1|EPHB2|EPHB3|EPHB4|ERBB2|FLT1|KDR|MET|NTRK1|NTRK2|NTRK3|PDGFRA|PDGFRB	-24.4313	0	1	0	0	-46.6288	37.52057746175393
1	-26.2235	GO:0038064	M1	1	0	GO Molecular Functions	21	collagen receptor activity		-26.2235	32.965166908563134	25.689638922739853	30284	53	364	21	5.769230769230769	1.2220940563504665	780|1956|1969|2041|2042|2043|2044|2045|2047|2048|2049|2050|2064|2321|3791|4233|4914|4915|4916|5156|5159	DDR1|EGFR|EPHA2|EPHA1|EPHA3|EPHA4|EPHA5|EPHA7|EPHB1|EPHB2|EPHB3|EPHB4|ERBB2|FLT1|KDR|MET|NTRK1|NTRK2|NTRK3|PDGFRA|PDGFRB	-24.0112	0	1	0	0	-46.6288	37.52057746175393
1	-23.6848	GO:0035401	M1	1	0	GO Molecular Functions	21	histone H3Y41 kinase activity		-23.6848	18.08647873865265	20.248384479257002	30284	115	364	25	6.868131868131868	1.3256161240695727	780|1956|1969|2041|2042|2043|2044|2045|2047|2048|2049|2050|2064|2321|3702|3791|3932|4233|4914|4915|4916|5156|5159|5580|6850	DDR1|EGFR|EPHA2|EPHA1|EPHA3|EPHA4|EPHA5|EPHA7|EPHB1|EPHB2|EPHB3|EPHB4|ERBB2|FLT1|ITK|KDR|LCK|MET|NTRK1|NTRK2|NTRK3|PDGFRA|PDGFRB|PRKCD|SYK	-21.5195	0	1	0	0	-46.6288	37.52057746175393
1	-23.6848	GO:0140801	M1	1	0	GO Molecular Functions	21	histone H2AXY142 kinase activity		-23.6848	18.08647873865265	20.248384479257002	30284	115	364	25	6.868131868131868	1.3256161240695727	780|1956|1969|2041|2042|2043|2044|2045|2047|2048|2049|2050|2064|2321|3702|3791|3932|4233|4914|4915|4916|5156|5159|5580|6850	DDR1|EGFR|EPHA2|EPHA1|EPHA3|EPHA4|EPHA5|EPHA7|EPHB1|EPHB2|EPHB3|EPHB4|ERBB2|FLT1|ITK|KDR|LCK|MET|NTRK1|NTRK2|NTRK3|PDGFRA|PDGFRB|PRKCD|SYK	-21.5195	0	1	0	0	-46.6288	37.52057746175393
1	-23.679	GO:0016500	M1	1	0	GO Molecular Functions	21	protein-hormone receptor activity		-23.679	26.076923076923073	22.664979069010712	30284	67	364	21	5.769230769230769	1.2220940563504665	780|1956|1969|2041|2042|2043|2044|2045|2047|2048|2049|2050|2064|2321|3791|4233|4914|4915|4916|5156|5159	DDR1|EGFR|EPHA2|EPHA1|EPHA3|EPHA4|EPHA5|EPHA7|EPHB1|EPHB2|EPHB3|EPHB4|ERBB2|FLT1|KDR|MET|NTRK1|NTRK2|NTRK3|PDGFRA|PDGFRB	-21.5195	0	1	0	0	-46.6288	37.52057746175393
1	-27.1474	GO:0019838	M1	1	0	GO Molecular Functions	21	growth factor binding		-27.1474	17.740707821590174	21.58158629010374	30284	136	364	29	7.967032967032967	1.4192840657725243	1277|1278|1280|1281|1282|1289|1291|1956|1969|2045|2064|2321|3486|3554|3685|3690|3791|4914|4915|4916|5154|5156|5159|5654|6272|6464|7046|8828|8829	COL1A1|COL1A2|COL2A1|COL3A1|COL4A1|COL5A1|COL6A1|EGFR|EPHA2|EPHA7|ERBB2|FLT1|IGFBP3|IL1R1|ITGAV|ITGB3|KDR|NTRK1|NTRK2|NTRK3|PDGFA|PDGFRA|PDGFRB|HTRA1|SORT1|SHC1|TGFBR1|NRP2|NRP1	-24.792	0	2	1	1	-27.1474	75.63436563436564
1	-19.4123	GO:0005201	M1	1	0	GO Molecular Functions	21	extracellular matrix structural constituent		-19.4123	12.380625327053897	16.31516490890099	30284	168	364	25	6.868131868131868	1.3256161240695727	1277|1278|1280|1281|1282|1284|1285|1287|1288|1289|1291|1293|1301|1302|2243|3908|3909|3910|3911|3912|3914|3915|3918|80781|284217	COL1A1|COL1A2|COL2A1|COL3A1|COL4A1|COL4A2|COL4A3|COL4A5|COL4A6|COL5A1|COL6A1|COL6A3|COL11A1|COL11A2|FGA|LAMA2|LAMA3|LAMA4|LAMA5|LAMB1|LAMB3|LAMC1|LAMC2|COL18A1|LAMA1	-17.2884	0	2	0	0	-27.1474	75.63436563436564
1	-18.2179	GO:0048407	M1	1	0	GO Molecular Functions	21	platelet-derived growth factor binding		-18.2179	75.63436563436564	27.307176880947747	30284	11	364	10	2.7472527472527473	0.8567410091621528	1277|1278|1280|1281|1282|1289|1291|5154|5156|5159	COL1A1|COL1A2|COL2A1|COL3A1|COL4A1|COL5A1|COL6A1|PDGFA|PDGFRA|PDGFRB	-16.1477	0	2	0	0	-27.1474	75.63436563436564
1	-17.7024	GO:0030020	M1	1	0	GO Molecular Functions	21	extracellular matrix structural constituent conferring tensile strength		-17.7024	28.36288711288711	20.033955698594134	30284	44	364	15	4.1208791208791204	1.0418525704046766	1277|1278|1280|1281|1282|1284|1285|1287|1288|1289|1291|1293|1301|1302|80781	COL1A1|COL1A2|COL2A1|COL3A1|COL4A1|COL4A2|COL4A3|COL4A5|COL4A6|COL5A1|COL6A1|COL6A3|COL11A1|COL11A2|COL18A1	-15.652	0	2	0	0	-27.1474	75.63436563436564
1	-24.7932	GO:0004674	M1	1	0	GO Molecular Functions	21	protein serine/threonine kinase activity		-24.7932	8.069994670456563	16.343796187751792	30284	433	364	42	11.538461538461538	1.674559199971051	369|472|545|673|983|1017|1020|1022|1147|1432|1956|2932|3551|4750|4751|5290|5292|5578|5579|5580|5581|5582|5584|5587|5588|5590|5594|5599|5602|5894|6790|6795|6850|7046|7150|8317|9212|10783|23476|23683|51347|91754	ARAF|ATM|ATR|BRAF|CDK1|CDK2|CDK5|CDK7|CHUK|MAPK14|EGFR|GSK3B|IKBKB|NEK1|NEK2|PIK3CA|PIM1|PRKCA|PRKCB|PRKCD|PRKCE|PRKCG|PRKCI|PRKD1|PRKCQ|PRKCZ|MAPK1|MAPK8|MAPK10|RAF1|AURKA|AURKC|SYK|TGFBR1|TOP1|CDC7|AURKB|NEK6|BRD4|PRKD3|TAOK3|NEK9	-22.5947	0	3	1	1	-24.7932	8.29673373717695
1	-21.6796	GO:0106310	M1	1	0	GO Molecular Functions	21	protein serine kinase activity		-21.6796	8.29673373717695	15.383277663801232	30284	361	364	36	9.89010989010989	1.5647180655472201	369|472|545|673|983|1017|1020|1022|1432|2932|3551|4750|4751|5290|5292|5578|5579|5580|5581|5582|5584|5587|5588|5590|5594|5599|5602|5894|6790|6795|8317|9212|10783|23683|51347|91754	ARAF|ATM|ATR|BRAF|CDK1|CDK2|CDK5|CDK7|MAPK14|GSK3B|IKBKB|NEK1|NEK2|PIK3CA|PIM1|PRKCA|PRKCB|PRKCD|PRKCE|PRKCG|PRKCI|PRKD1|PRKCQ|PRKCZ|MAPK1|MAPK8|MAPK10|RAF1|AURKA|AURKC|CDC7|AURKB|NEK6|PRKD3|TAOK3|NEK9	-19.5323	0	3	0	0	-24.7932	8.29673373717695
1	-10.5794	GO:0035403	M1	1	0	GO Molecular Functions	21	histone H3T6 kinase activity		-10.5794	6.736664145571028	9.985020701444757	30284	247	364	20	5.4945054945054945	1.1943789581465267	369|472|545|673|1020|2932|3551|4750|4751|5290|5292|5578|5579|5894|6790|6795|8317|10783|51347|91754	ARAF|ATM|ATR|BRAF|CDK5|GSK3B|IKBKB|NEK1|NEK2|PIK3CA|PIM1|PRKCA|PRKCB|RAF1|AURKA|AURKC|CDC7|NEK6|TAOK3|NEK9	-8.76784	0	3	0	0	-24.7932	8.29673373717695
1	-8.9549	GO:0004694	M1	1	0	GO Molecular Functions	21	eukaryotic translation initiation factor 2alpha kinase activity		-8.9549	6.1628001628001625	8.912521791540806	30284	243	364	18	4.945054945054945	1.1363764540496064	369|472|545|673|1020|2932|3551|4750|4751|5290|5292|5894|6790|6795|8317|10783|51347|91754	ARAF|ATM|ATR|BRAF|CDK5|GSK3B|IKBKB|NEK1|NEK2|PIK3CA|PIM1|RAF1|AURKA|AURKC|CDC7|NEK6|TAOK3|NEK9	-7.21133	0	3	0	0	-24.7932	8.29673373717695
1	-8.89793	GO:0004676	M1	1	0	GO Molecular Functions	21	3-phosphoinositide-dependent protein kinase activity		-8.89793	6.112491590042611	8.862214528928881	30284	245	364	18	4.945054945054945	1.1363764540496064	369|472|545|673|1020|2932|3551|4750|4751|5290|5292|5894|6790|6795|8317|10783|51347|91754	ARAF|ATM|ATR|BRAF|CDK5|GSK3B|IKBKB|NEK1|NEK2|PIK3CA|PIM1|RAF1|AURKA|AURKC|CDC7|NEK6|TAOK3|NEK9	-7.21133	0	3	0	0	-24.7932	8.29673373717695
1	-8.89793	GO:0004711	M1	1	0	GO Molecular Functions	21	ribosomal protein S6 kinase activity		-8.89793	6.112491590042611	8.862214528928881	30284	245	364	18	4.945054945054945	1.1363764540496064	369|472|545|673|1020|2932|3551|4750|4751|5290|5292|5894|6790|6795|8317|10783|51347|91754	ARAF|ATM|ATR|BRAF|CDK5|GSK3B|IKBKB|NEK1|NEK2|PIK3CA|PIM1|RAF1|AURKA|AURKC|CDC7|NEK6|TAOK3|NEK9	-7.21133	0	3	0	0	-24.7932	8.29673373717695
1	-8.89793	GO:0035175	M1	1	0	GO Molecular Functions	21	histone H3S10 kinase activity		-8.89793	6.112491590042611	8.862214528928881	30284	245	364	18	4.945054945054945	1.1363764540496064	369|472|545|673|1020|2932|3551|4750|4751|5290|5292|5894|6790|6795|8317|10783|51347|91754	ARAF|ATM|ATR|BRAF|CDK5|GSK3B|IKBKB|NEK1|NEK2|PIK3CA|PIM1|RAF1|AURKA|AURKC|CDC7|NEK6|TAOK3|NEK9	-7.21133	0	3	0	0	-24.7932	8.29673373717695
1	-8.89793	GO:0035979	M1	1	0	GO Molecular Functions	21	histone H2AXS139 kinase activity		-8.89793	6.112491590042611	8.862214528928881	30284	245	364	18	4.945054945054945	1.1363764540496064	369|472|545|673|1020|2932|3551|4750|4751|5290|5292|5894|6790|6795|8317|10783|51347|91754	ARAF|ATM|ATR|BRAF|CDK5|GSK3B|IKBKB|NEK1|NEK2|PIK3CA|PIM1|RAF1|AURKA|AURKC|CDC7|NEK6|TAOK3|NEK9	-7.21133	0	3	0	0	-24.7932	8.29673373717695
1	-8.89793	GO:0044022	M1	1	0	GO Molecular Functions	21	histone H3S28 kinase activity		-8.89793	6.112491590042611	8.862214528928881	30284	245	364	18	4.945054945054945	1.1363764540496064	369|472|545|673|1020|2932|3551|4750|4751|5290|5292|5894|6790|6795|8317|10783|51347|91754	ARAF|ATM|ATR|BRAF|CDK5|GSK3B|IKBKB|NEK1|NEK2|PIK3CA|PIM1|RAF1|AURKA|AURKC|CDC7|NEK6|TAOK3|NEK9	-7.21133	0	3	0	0	-24.7932	8.29673373717695
1	-8.89793	GO:0044023	M1	1	0	GO Molecular Functions	21	histone H4S1 kinase activity		-8.89793	6.112491590042611	8.862214528928881	30284	245	364	18	4.945054945054945	1.1363764540496064	369|472|545|673|1020|2932|3551|4750|4751|5290|5292|5894|6790|6795|8317|10783|51347|91754	ARAF|ATM|ATR|BRAF|CDK5|GSK3B|IKBKB|NEK1|NEK2|PIK3CA|PIM1|RAF1|AURKA|AURKC|CDC7|NEK6|TAOK3|NEK9	-7.21133	0	3	0	0	-24.7932	8.29673373717695
1	-8.89793	GO:0044024	M1	1	0	GO Molecular Functions	21	histone H2AS1 kinase activity		-8.89793	6.112491590042611	8.862214528928881	30284	245	364	18	4.945054945054945	1.1363764540496064	369|472|545|673|1020|2932|3551|4750|4751|5290|5292|5894|6790|6795|8317|10783|51347|91754	ARAF|ATM|ATR|BRAF|CDK5|GSK3B|IKBKB|NEK1|NEK2|PIK3CA|PIM1|RAF1|AURKA|AURKC|CDC7|NEK6|TAOK3|NEK9	-7.21133	0	3	0	0	-24.7932	8.29673373717695
1	-8.89793	GO:0044025	M1	1	0	GO Molecular Functions	21	histone H2BS14 kinase activity		-8.89793	6.112491590042611	8.862214528928881	30284	245	364	18	4.945054945054945	1.1363764540496064	369|472|545|673|1020|2932|3551|4750|4751|5290|5292|5894|6790|6795|8317|10783|51347|91754	ARAF|ATM|ATR|BRAF|CDK5|GSK3B|IKBKB|NEK1|NEK2|PIK3CA|PIM1|RAF1|AURKA|AURKC|CDC7|NEK6|TAOK3|NEK9	-7.21133	0	3	0	0	-24.7932	8.29673373717695
1	-8.89793	GO:0072354	M1	1	0	GO Molecular Functions	21	histone H3T3 kinase activity		-8.89793	6.112491590042611	8.862214528928881	30284	245	364	18	4.945054945054945	1.1363764540496064	369|472|545|673|1020|2932|3551|4750|4751|5290|5292|5894|6790|6795|8317|10783|51347|91754	ARAF|ATM|ATR|BRAF|CDK5|GSK3B|IKBKB|NEK1|NEK2|PIK3CA|PIM1|RAF1|AURKA|AURKC|CDC7|NEK6|TAOK3|NEK9	-7.21133	0	3	0	0	-24.7932	8.29673373717695
1	-8.89793	GO:0072371	M1	1	0	GO Molecular Functions	21	histone H2AS121 kinase activity		-8.89793	6.112491590042611	8.862214528928881	30284	245	364	18	4.945054945054945	1.1363764540496064	369|472|545|673|1020|2932|3551|4750|4751|5290|5292|5894|6790|6795|8317|10783|51347|91754	ARAF|ATM|ATR|BRAF|CDK5|GSK3B|IKBKB|NEK1|NEK2|PIK3CA|PIM1|RAF1|AURKA|AURKC|CDC7|NEK6|TAOK3|NEK9	-7.21133	0	3	0	0	-24.7932	8.29673373717695
1	-8.89793	GO:0072518	M1	1	0	GO Molecular Functions	21	Rho-dependent protein serine/threonine kinase activity		-8.89793	6.112491590042611	8.862214528928881	30284	245	364	18	4.945054945054945	1.1363764540496064	369|472|545|673|1020|2932|3551|4750|4751|5290|5292|5894|6790|6795|8317|10783|51347|91754	ARAF|ATM|ATR|BRAF|CDK5|GSK3B|IKBKB|NEK1|NEK2|PIK3CA|PIM1|RAF1|AURKA|AURKC|CDC7|NEK6|TAOK3|NEK9	-7.21133	0	3	0	0	-24.7932	8.29673373717695
1	-8.89793	GO:0140823	M1	1	0	GO Molecular Functions	21	histone H2BS36 kinase activity		-8.89793	6.112491590042611	8.862214528928881	30284	245	364	18	4.945054945054945	1.1363764540496064	369|472|545|673|1020|2932|3551|4750|4751|5290|5292|5894|6790|6795|8317|10783|51347|91754	ARAF|ATM|ATR|BRAF|CDK5|GSK3B|IKBKB|NEK1|NEK2|PIK3CA|PIM1|RAF1|AURKA|AURKC|CDC7|NEK6|TAOK3|NEK9	-7.21133	0	3	0	0	-24.7932	8.29673373717695
1	-8.89793	GO:0140855	M1	1	0	GO Molecular Functions	21	histone H3S57 kinase activity		-8.89793	6.112491590042611	8.862214528928881	30284	245	364	18	4.945054945054945	1.1363764540496064	369|472|545|673|1020|2932|3551|4750|4751|5290|5292|5894|6790|6795|8317|10783|51347|91754	ARAF|ATM|ATR|BRAF|CDK5|GSK3B|IKBKB|NEK1|NEK2|PIK3CA|PIM1|RAF1|AURKA|AURKC|CDC7|NEK6|TAOK3|NEK9	-7.21133	0	3	0	0	-24.7932	8.29673373717695
1	-8.89793	GO:0140995	M1	1	0	GO Molecular Functions	21	histone H2A kinase activity		-8.89793	6.112491590042611	8.862214528928881	30284	245	364	18	4.945054945054945	1.1363764540496064	369|472|545|673|1020|2932|3551|4750|4751|5290|5292|5894|6790|6795|8317|10783|51347|91754	ARAF|ATM|ATR|BRAF|CDK5|GSK3B|IKBKB|NEK1|NEK2|PIK3CA|PIM1|RAF1|AURKA|AURKC|CDC7|NEK6|TAOK3|NEK9	-7.21133	0	3	0	0	-24.7932	8.29673373717695
1	-8.89793	GO:0140997	M1	1	0	GO Molecular Functions	21	histone H4 kinase activity		-8.89793	6.112491590042611	8.862214528928881	30284	245	364	18	4.945054945054945	1.1363764540496064	369|472|545|673|1020|2932|3551|4750|4751|5290|5292|5894|6790|6795|8317|10783|51347|91754	ARAF|ATM|ATR|BRAF|CDK5|GSK3B|IKBKB|NEK1|NEK2|PIK3CA|PIM1|RAF1|AURKA|AURKC|CDC7|NEK6|TAOK3|NEK9	-7.21133	0	3	0	0	-24.7932	8.29673373717695
1	-8.89793	GO:0140998	M1	1	0	GO Molecular Functions	21	histone H2B kinase activity		-8.89793	6.112491590042611	8.862214528928881	30284	245	364	18	4.945054945054945	1.1363764540496064	369|472|545|673|1020|2932|3551|4750|4751|5290|5292|5894|6790|6795|8317|10783|51347|91754	ARAF|ATM|ATR|BRAF|CDK5|GSK3B|IKBKB|NEK1|NEK2|PIK3CA|PIM1|RAF1|AURKA|AURKC|CDC7|NEK6|TAOK3|NEK9	-7.21133	0	3	0	0	-24.7932	8.29673373717695
1	-8.89793	GO:1990244	M1	1	0	GO Molecular Functions	21	histone H2AT120 kinase activity		-8.89793	6.112491590042611	8.862214528928881	30284	245	364	18	4.945054945054945	1.1363764540496064	369|472|545|673|1020|2932|3551|4750|4751|5290|5292|5894|6790|6795|8317|10783|51347|91754	ARAF|ATM|ATR|BRAF|CDK5|GSK3B|IKBKB|NEK1|NEK2|PIK3CA|PIM1|RAF1|AURKA|AURKC|CDC7|NEK6|TAOK3|NEK9	-7.21133	0	3	0	0	-24.7932	8.29673373717695
1	-8.86966	GO:0004677	M1	1	0	GO Molecular Functions	21	DNA-dependent protein kinase activity		-8.86966	6.087644063253819	8.837269769108794	30284	246	364	18	4.945054945054945	1.1363764540496064	369|472|545|673|1020|2932|3551|4750|4751|5290|5292|5894|6790|6795|8317|10783|51347|91754	ARAF|ATM|ATR|BRAF|CDK5|GSK3B|IKBKB|NEK1|NEK2|PIK3CA|PIM1|RAF1|AURKA|AURKC|CDC7|NEK6|TAOK3|NEK9	-7.19133	0	3	0	0	-24.7932	8.29673373717695
1	-8.86966	GO:0140857	M1	1	0	GO Molecular Functions	21	histone H3T45 kinase activity		-8.86966	6.087644063253819	8.837269769108794	30284	246	364	18	4.945054945054945	1.1363764540496064	369|472|545|673|1020|2932|3551|4750|4751|5290|5292|5894|6790|6795|8317|10783|51347|91754	ARAF|ATM|ATR|BRAF|CDK5|GSK3B|IKBKB|NEK1|NEK2|PIK3CA|PIM1|RAF1|AURKA|AURKC|CDC7|NEK6|TAOK3|NEK9	-7.19133	0	3	0	0	-24.7932	8.29673373717695
1	-8.84152	GO:0035402	M1	1	0	GO Molecular Functions	21	histone H3T11 kinase activity		-8.84152	6.062997731013925	8.812462412423434	30284	247	364	18	4.945054945054945	1.1363764540496064	369|472|545|673|1020|2932|3551|4750|4751|5290|5292|5894|6790|6795|8317|10783|51347|91754	ARAF|ATM|ATR|BRAF|CDK5|GSK3B|IKBKB|NEK1|NEK2|PIK3CA|PIM1|RAF1|AURKA|AURKC|CDC7|NEK6|TAOK3|NEK9	-7.16727	0	3	0	0	-24.7932	8.29673373717695
1	-8.81353	GO:0004679	M1	1	0	GO Molecular Functions	21	AMP-activated protein kinase activity		-8.81353	6.038550159517902	8.787791099699445	30284	248	364	18	4.945054945054945	1.1363764540496064	369|472|545|673|1020|2932|3551|4750|4751|5290|5292|5894|6790|6795|8317|10783|51347|91754	ARAF|ATM|ATR|BRAF|CDK5|GSK3B|IKBKB|NEK1|NEK2|PIK3CA|PIM1|RAF1|AURKA|AURKC|CDC7|NEK6|TAOK3|NEK9	-7.14331	0	3	0	0	-24.7932	8.29673373717695
1	-21.4229	GO:0019900	M1	1	0	GO Molecular Functions	21	kinase binding		-21.4229	5.346902454871606	13.548270830632763	30284	778	364	50	13.736263736263735	1.8042543071665547	331|387|673|834|890|1027|1029|1163|1432|1845|1915|1917|1956|2041|2043|2064|2099|2316|2932|3551|3685|3688|3689|3690|3784|3932|4914|5073|5159|5340|5430|5579|5580|5587|5590|5599|5788|6464|6790|6850|7153|7157|8013|8829|9212|10783|22974|23411|26191|91754	XIAP|RHOA|BRAF|CASP1|CCNA2|CDKN1B|CDKN2A|CKS1B|MAPK14|DUSP3|EEF1A1|EEF1A2|EGFR|EPHA1|EPHA4|ERBB2|ESR1|FLNA|GSK3B|IKBKB|ITGAV|ITGB1|ITGB2|ITGB3|KCNQ1|LCK|NTRK1|PARN|PDGFRB|PLG|POLR2A|PRKCB|PRKCD|PRKD1|PRKCZ|MAPK8|PTPRC|SHC1|AURKA|SYK|TOP2A|TP53|NR4A3|NRP1|AURKB|NEK6|TPX2|SIRT1|PTPN22|NEK9	-19.2875	0	4	1	1	-21.4229	5.346902454871606
1	-18.5006	GO:0019901	M1	1	0	GO Molecular Functions	21	protein kinase binding		-18.5006	5.237057649074817	12.500762943990354	30284	699	364	44	12.087912087912088	1.7086348176137176	331|387|673|890|1027|1029|1163|1432|1845|1915|1917|1956|2041|2043|2064|2099|2316|2932|3551|3685|3688|3689|3690|3784|3932|5073|5159|5579|5580|5587|5590|5599|5788|6464|6790|6850|7153|7157|8013|8829|10783|22974|23411|91754	XIAP|RHOA|BRAF|CCNA2|CDKN1B|CDKN2A|CKS1B|MAPK14|DUSP3|EEF1A1|EEF1A2|EGFR|EPHA1|EPHA4|ERBB2|ESR1|FLNA|GSK3B|IKBKB|ITGAV|ITGB1|ITGB2|ITGB3|KCNQ1|LCK|PARN|PDGFRB|PRKCB|PRKCD|PRKD1|PRKCZ|MAPK8|PTPRC|SHC1|AURKA|SYK|TOP2A|TP53|NR4A3|NRP1|NEK6|TPX2|SIRT1|NEK9	-16.4202	0	4	0	0	-21.4229	5.346902454871606
1	-19.3778	GO:0016712	M1	1	0	GO Molecular Functions	21	oxidoreductase activity, acting on paired donors, with incorporation or reduction of molecular oxygen, reduced flavin or flavoprotein as one donor, and incorporation of one atom of oxygen		-19.3778	30.253746253746257	21.41836327605378	30284	44	364	16	4.395604395604396	1.0744780250231485	1543|1544|1545|1548|1551|1555|1557|1558|1559|1565|1571|1576|1577|1580|64816|120227	CYP1A1|CYP1A2|CYP1B1|CYP2A6|CYP3A7|CYP2B6|CYP2C19|CYP2C8|CYP2C9|CYP2D6|CYP2E1|CYP3A4|CYP3A5|CYP4B1|CYP3A43|CYP2R1	-17.2652	0	5	1	1	-19.3778	83.1978021978022
1	-18.6028	GO:0016705	M1	1	0	GO Molecular Functions	21	oxidoreductase activity, acting on paired donors, with incorporation or reduction of molecular oxygen		-18.6028	11.491409143342844	15.614841045104273	30284	181	364	25	6.868131868131868	1.3256161240695727	1543|1544|1545|1548|1551|1555|1557|1558|1559|1565|1571|1576|1577|1580|1645|1646|6916|8644|9682|23081|54583|55818|64816|80312|120227	CYP1A1|CYP1A2|CYP1B1|CYP2A6|CYP3A7|CYP2B6|CYP2C19|CYP2C8|CYP2C9|CYP2D6|CYP2E1|CYP3A4|CYP3A5|CYP4B1|AKR1C1|AKR1C2|TBXAS1|AKR1C3|KDM4A|KDM4C|EGLN1|KDM3A|CYP3A43|TET1|CYP2R1	-16.5119	0	5	0	0	-19.3778	83.1978021978022
1	-17.7481	GO:0004497	M1	1	0	GO Molecular Functions	21	monooxygenase activity		-17.7481	15.697698527887207	16.719619363601677	30284	106	364	20	5.4945054945054945	1.1943789581465267	1543|1544|1545|1548|1551|1555|1557|1558|1559|1565|1571|1576|1577|1580|1645|1646|6916|8644|64816|120227	CYP1A1|CYP1A2|CYP1B1|CYP2A6|CYP3A7|CYP2B6|CYP2C19|CYP2C8|CYP2C9|CYP2D6|CYP2E1|CYP3A4|CYP3A5|CYP4B1|AKR1C1|AKR1C2|TBXAS1|AKR1C3|CYP3A43|CYP2R1	-15.6879	0	5	0	0	-19.3778	83.1978021978022
1	-16.7532	GO:0005506	M1	1	0	GO Molecular Functions	21	iron ion binding		-16.7532	11.885400313971743	14.937383978951722	30284	154	364	22	6.043956043956044	1.2490284133245808	1543|1544|1545|1548|1551|1555|1557|1558|1559|1565|1571|1576|1577|1580|4057|6622|6916|54583|55818|64816|80312|120227	CYP1A1|CYP1A2|CYP1B1|CYP2A6|CYP3A7|CYP2B6|CYP2C19|CYP2C8|CYP2C9|CYP2D6|CYP2E1|CYP3A4|CYP3A5|CYP4B1|LTF|SNCA|TBXAS1|EGLN1|KDM3A|CYP3A43|TET1|CYP2R1	-14.7217	0	5	0	0	-19.3778	83.1978021978022
1	-15.3941	GO:0101020	M1	1	0	GO Molecular Functions	21	estrogen 16-alpha-hydroxylase activity		-15.3941	83.1978021978022	25.646334138391435	30284	8	364	8	2.197802197802198	0.7684540733550197	1543|1544|1545|1551|1558|1576|1577|64816	CYP1A1|CYP1A2|CYP1B1|CYP3A7|CYP2C8|CYP3A4|CYP3A5|CYP3A43	-13.3981	0	5	0	0	-19.3778	83.1978021978022
1	-14.6029	GO:0008395	M1	1	0	GO Molecular Functions	21	steroid hydroxylase activity		-14.6029	36.60703296703297	19.64481081629506	30284	25	364	11	3.021978021978022	0.8972875043562444	1543|1544|1545|1551|1555|1557|1558|1559|1576|1577|64816	CYP1A1|CYP1A2|CYP1B1|CYP3A7|CYP2B6|CYP2C19|CYP2C8|CYP2C9|CYP3A4|CYP3A5|CYP3A43	-12.6475	0	5	0	0	-19.3778	83.1978021978022
1	-12.8854	GO:0020037	M1	1	0	GO Molecular Functions	21	heme binding		-12.8854	10.546200278594645	12.576448783830296	30284	142	364	18	4.945054945054945	1.1363764540496064	1528|1543|1544|1545|1548|1551|1555|1557|1558|1559|1565|1571|1576|1577|1580|6916|64816|120227	CYB5A|CYP1A1|CYP1A2|CYP1B1|CYP2A6|CYP3A7|CYP2B6|CYP2C19|CYP2C8|CYP2C9|CYP2D6|CYP2E1|CYP3A4|CYP3A5|CYP4B1|TBXAS1|CYP3A43|CYP2R1	-11.0142	0	5	0	0	-19.3778	83.1978021978022
1	-12.3672	GO:0046906	M1	1	0	GO Molecular Functions	21	tetrapyrrole binding		-12.3672	9.85237131289763	12.068041145763672	30284	152	364	18	4.945054945054945	1.1363764540496064	1528|1543|1544|1545|1548|1551|1555|1557|1558|1559|1565|1571|1576|1577|1580|6916|64816|120227	CYB5A|CYP1A1|CYP1A2|CYP1B1|CYP2A6|CYP3A7|CYP2B6|CYP2C19|CYP2C8|CYP2C9|CYP2D6|CYP2E1|CYP3A4|CYP3A5|CYP4B1|TBXAS1|CYP3A43|CYP2R1	-10.5024	0	5	0	0	-19.3778	83.1978021978022
1	-10.668	GO:0016491	M1	1	0	GO Molecular Functions	21	oxidoreductase activity		-10.668	3.8749661297606504	8.67272096466745	30284	730	364	34	9.340659340659341	1.525261657563091	231|1528|1543|1544|1545|1548|1551|1555|1557|1558|1559|1565|1571|1576|1577|1580|1645|1646|3156|3939|4128|4129|4535|5052|6622|6916|8644|9682|23081|54583|55818|64816|80312|120227	AKR1B1|CYB5A|CYP1A1|CYP1A2|CYP1B1|CYP2A6|CYP3A7|CYP2B6|CYP2C19|CYP2C8|CYP2C9|CYP2D6|CYP2E1|CYP3A4|CYP3A5|CYP4B1|AKR1C1|AKR1C2|HMGCR|LDHA|MAOA|MAOB|ND1|PRDX1|SNCA|TBXAS1|AKR1C3|KDM4A|KDM4C|EGLN1|KDM3A|CYP3A43|TET1|CYP2R1	-8.85083	0	5	0	0	-19.3778	83.1978021978022
1	-9.6124	GO:0101021	M1	1	0	GO Molecular Functions	21	estrogen 2-hydroxylase activity		-9.6124	83.19780219780219	20.274202933612205	30284	5	364	5	1.3736263736263736	0.6100706767475718	1543|1544|1551|1555|1576	CYP1A1|CYP1A2|CYP3A7|CYP2B6|CYP3A4	-7.81185	0	5	0	0	-19.3778	83.1978021978022
1	-7.68754	GO:0033695	M1	1	0	GO Molecular Functions	21	oxidoreductase activity, acting on CH or CH2 groups, quinone or similar compound as acceptor		-7.68754	83.1978021978022	18.13349894195671	30284	4	364	4	1.098901098901099	0.5464232506580736	1544|1558|1559|1576	CYP1A2|CYP2C8|CYP2C9|CYP3A4	-6.05579	0	5	0	0	-19.3778	83.1978021978022
1	-7.68754	GO:0034875	M1	1	0	GO Molecular Functions	21	caffeine oxidase activity		-7.68754	83.1978021978022	18.13349894195671	30284	4	364	4	1.098901098901099	0.5464232506580736	1544|1558|1559|1576	CYP1A2|CYP2C8|CYP2C9|CYP3A4	-6.05579	0	5	0	0	-19.3778	83.1978021978022
1	-7.68754	GO:0050649	M1	1	0	GO Molecular Functions	21	testosterone 6-beta-hydroxylase activity		-7.68754	83.1978021978022	18.13349894195671	30284	4	364	4	1.098901098901099	0.5464232506580736	1551|1576|1577|64816	CYP3A7|CYP3A4|CYP3A5|CYP3A43	-6.05579	0	5	0	0	-19.3778	83.1978021978022
1	-7.67912	GO:0008391	M1	1	0	GO Molecular Functions	21	arachidonate monooxygenase activity		-7.67912	31.199175824175825	13.327005127937014	30284	16	364	6	1.6483516483516483	0.6673675151037639	1543|1548|1555|1558|1559|1571	CYP1A1|CYP2A6|CYP2B6|CYP2C8|CYP2C9|CYP2E1	-6.05103	0	5	0	0	-19.3778	83.1978021978022
1	-6.3497	GO:0008392	M1	1	0	GO Molecular Functions	21	arachidonate epoxygenase activity		-6.3497	29.713500784929355	11.852590998299286	30284	14	364	5	1.3736263736263736	0.6100706767475718	1548|1555|1558|1559|1571	CYP2A6|CYP2B6|CYP2C8|CYP2C9|CYP2E1	-4.76334	0	5	0	0	-19.3778	83.1978021978022
1	-5.3902	GO:0008401	M1	1	0	GO Molecular Functions	21	retinoic acid 4-hydroxylase activity		-5.3902	33.27912087912088	11.260460213168876	30284	10	364	4	1.098901098901099	0.5464232506580736	1551|1558|1576|1577	CYP3A7|CYP2C8|CYP3A4|CYP3A5	-3.86266	0	5	0	0	-19.3778	83.1978021978022
1	-5.19805	GO:0016725	M1	1	0	GO Molecular Functions	21	oxidoreductase activity, acting on CH or CH2 groups		-5.19805	30.253746253746257	10.703343112674414	30284	11	364	4	1.098901098901099	0.5464232506580736	1544|1558|1559|1576	CYP1A2|CYP2C8|CYP2C9|CYP3A4	-3.67626	0	5	0	0	-19.3778	83.1978021978022
1	-18.9593	GO:0008233	M1	1	0	GO Molecular Functions	21	peptidase activity		-18.9593	5.681801125703564	12.938037656334807	30284	615	364	42	11.538461538461538	1.674559199971051	290|649|824|834|835|839|840|841|1357|1506|1511|1803|1889|1991|2028|2147|2155|3001|4012|4057|4312|4313|4314|4317|4318|4322|4323|4325|5327|5328|5340|5654|6868|9510|9520|10988|11093|11330|51056|59272|79184|84909	ANPEP|BMP1|CAPN2|CASP1|CASP2|CASP6|CASP7|CASP8|CPA1|CTRL|CTSG|DPP4|ECE1|ELANE|ENPEP|F2|F7|GZMA|LNPEP|LTF|MMP1|MMP2|MMP3|MMP8|MMP9|MMP13|MMP14|MMP16|PLAT|PLAU|PLG|HTRA1|ADAM17|ADAMTS1|NPEPPS|METAP2|ADAMTS13|CTRC|LAP3|ACE2|BRCC3|AOPEP	-16.8577	0	6	1	1	-18.9593	10.399725274725274
1	-17.2124	GO:0004175	M1	1	0	GO Molecular Functions	21	endopeptidase activity		-17.2124	6.77908017908018	12.914349868300228	30284	405	364	33	9.065934065934066	1.5049389806416698	649|824|834|835|839|840|841|1506|1511|1803|1889|1991|2147|2155|3001|4057|4312|4313|4314|4317|4318|4322|4323|4325|5327|5328|5340|5654|6868|9510|11093|11330|59272	BMP1|CAPN2|CASP1|CASP2|CASP6|CASP7|CASP8|CTRL|CTSG|DPP4|ECE1|ELANE|F2|F7|GZMA|LTF|MMP1|MMP2|MMP3|MMP8|MMP9|MMP13|MMP14|MMP16|PLAT|PLAU|PLG|HTRA1|ADAM17|ADAMTS1|ADAMTS13|CTRC|ACE2	-15.1715	0	6	0	0	-18.9593	10.399725274725274
1	-16.1719	GO:0008237	M1	1	0	GO Molecular Functions	21	metallopeptidase activity		-16.1719	10.399725274725274	14.106204314906416	30284	184	364	23	6.318681318681318	1.275231500488492	290|649|1357|1889|2028|4012|4312|4313|4314|4317|4318|4322|4323|4325|6868|9510|9520|10988|11093|51056|59272|79184|84909	ANPEP|BMP1|CPA1|ECE1|ENPEP|LNPEP|MMP1|MMP2|MMP3|MMP8|MMP9|MMP13|MMP14|MMP16|ADAM17|ADAMTS1|NPEPPS|METAP2|ADAMTS13|LAP3|ACE2|BRCC3|AOPEP	-14.1495	0	6	0	0	-18.9593	10.399725274725274
1	-14.3996	GO:0004252	M1	1	0	GO Molecular Functions	21	serine-type endopeptidase activity		-14.3996	9.927010489510488	13.100587459195514	30284	176	364	21	5.769230769230769	1.2220940563504665	649|1506|1511|1803|1991|2147|2155|3001|4057|4312|4313|4314|4317|4318|4322|4323|5327|5328|5340|5654|11330	BMP1|CTRL|CTSG|DPP4|ELANE|F2|F7|GZMA|LTF|MMP1|MMP2|MMP3|MMP8|MMP9|MMP13|MMP14|PLAT|PLAU|PLG|HTRA1|CTRC	-12.4518	0	6	0	0	-18.9593	10.399725274725274
1	-13.5447	GO:0008236	M1	1	0	GO Molecular Functions	21	serine-type peptidase activity		-13.5447	9.005947660586834	12.338769837515647	30284	194	364	21	5.769230769230769	1.2220940563504665	649|1506|1511|1803|1991|2147|2155|3001|4057|4312|4313|4314|4317|4318|4322|4323|5327|5328|5340|5654|11330	BMP1|CTRL|CTSG|DPP4|ELANE|F2|F7|GZMA|LTF|MMP1|MMP2|MMP3|MMP8|MMP9|MMP13|MMP14|PLAT|PLAU|PLG|HTRA1|CTRC	-11.6472	0	6	0	0	-18.9593	10.399725274725274
1	-13.3672	GO:0017171	M1	1	0	GO Molecular Functions	21	serine hydrolase activity		-13.3672	8.824009324009323	12.182854974937445	30284	198	364	21	5.769230769230769	1.2220940563504665	649|1506|1511|1803|1991|2147|2155|3001|4057|4312|4313|4314|4317|4318|4322|4323|5327|5328|5340|5654|11330	BMP1|CTRL|CTSG|DPP4|ELANE|F2|F7|GZMA|LTF|MMP1|MMP2|MMP3|MMP8|MMP9|MMP13|MMP14|PLAT|PLAU|PLG|HTRA1|CTRC	-11.4765	0	6	0	0	-18.9593	10.399725274725274
1	-9.08642	GO:0004222	M1	1	0	GO Molecular Functions	21	metalloendopeptidase activity		-9.08642	9.832467532467533	10.236023982681479	30284	110	364	13	3.5714285714285716	0.9726871060748611	649|1889|4312|4313|4314|4317|4318|4322|4323|4325|6868|9510|11093	BMP1|ECE1|MMP1|MMP2|MMP3|MMP8|MMP9|MMP13|MMP14|MMP16|ADAM17|ADAMTS1|ADAMTS13	-7.3122	0	6	0	0	-18.9593	10.399725274725274
1	-15.8003	GO:0004698	M1	1	0	GO Molecular Functions	21	calcium,diacylglycerol-dependent serine/threonine kinase activity		-15.8003	55.46520146520147	23.272072047540586	30284	15	364	10	2.7472527472527473	0.8567410091621528	5578|5579|5580|5581|5582|5584|5587|5588|5590|23683	PRKCA|PRKCB|PRKCD|PRKCE|PRKCG|PRKCI|PRKD1|PRKCQ|PRKCZ|PRKD3	-13.7956	0	7	1	1	-15.8003	55.46520146520147
1	-15.8003	GO:0004699	M1	1	0	GO Molecular Functions	21	diacylglycerol-dependent, calcium-independent serine/threonine kinase activity		-15.8003	55.46520146520147	23.272072047540586	30284	15	364	10	2.7472527472527473	0.8567410091621528	5578|5579|5580|5581|5582|5584|5587|5588|5590|23683	PRKCA|PRKCB|PRKCD|PRKCE|PRKCG|PRKCI|PRKD1|PRKCQ|PRKCZ|PRKD3	-13.7956	0	7	0	0	-15.8003	55.46520146520147
1	-15.379	GO:0004697	M1	1	0	GO Molecular Functions	21	diacylglycerol-dependent serine/threonine kinase activity		-15.379	51.99862637362637	22.50587761587071	30284	16	364	10	2.7472527472527473	0.8567410091621528	5578|5579|5580|5581|5582|5584|5587|5588|5590|23683	PRKCA|PRKCB|PRKCD|PRKCE|PRKCG|PRKCI|PRKD1|PRKCQ|PRKCZ|PRKD3	-13.3913	0	7	0	0	-15.8003	55.46520146520147
1	-13.7583	GO:0009931	M1	1	0	GO Molecular Functions	21	calcium-dependent protein serine/threonine kinase activity		-13.7583	39.61800104657247	19.52597792235097	30284	21	364	10	2.7472527472527473	0.8567410091621528	5578|5579|5580|5581|5582|5584|5587|5588|5590|23683	PRKCA|PRKCB|PRKCD|PRKCE|PRKCG|PRKCI|PRKD1|PRKCQ|PRKCZ|PRKD3	-11.8399	0	7	0	0	-15.8003	55.46520146520147
1	-15.3476	GO:0030545	M1	1	0	GO Molecular Functions	21	signaling receptor regulator activity		-15.3476	5.147690102539601	11.299270257065743	30284	598	364	37	10.164835164835164	1.5838814149709062	335|649|1020|1511|1803|2045|2100|2147|2896|3082|3303|3312|3439|3440|3442|3443|3445|3446|3447|3448|3451|3481|3576|3593|3624|3630|3911|4878|5144|5154|5196|5581|7124|7276|7422|51561|100507436	APOA1|BMP1|CDK5|CTSG|DPP4|EPHA7|ESR2|F2|GRN|HGF|HSPA1A|HSPA8|IFNA1|IFNA2|IFNA5|IFNA6|IFNA8|IFNA10|IFNA13|IFNA14|IFNA17|IGF2|CXCL8|IL12B|INHBA|INS|LAMA5|NPPA|PDE4D|PDGFA|PF4|PRKCE|TNF|TTR|VEGFA|IL23A|MICA	-13.3682	0	8	1	1	-15.3476	44.0458952811894
1	-14.95	GO:0030546	M1	1	0	GO Molecular Functions	21	signaling receptor activator activity		-14.95	5.313728242560359	11.240124780883693	30284	548	364	35	9.615384615384615	1.54518290840614	335|649|1020|1511|1803|2045|2147|2896|3082|3303|3312|3439|3440|3442|3443|3445|3446|3447|3448|3451|3481|3576|3593|3624|3630|3911|4878|5154|5196|5581|7124|7276|7422|51561|100507436	APOA1|BMP1|CDK5|CTSG|DPP4|EPHA7|F2|GRN|HGF|HSPA1A|HSPA8|IFNA1|IFNA2|IFNA5|IFNA6|IFNA8|IFNA10|IFNA13|IFNA14|IFNA17|IGF2|CXCL8|IL12B|INHBA|INS|LAMA5|NPPA|PDGFA|PF4|PRKCE|TNF|TTR|VEGFA|IL23A|MICA	-12.9867	0	8	0	0	-15.3476	44.0458952811894
1	-13.5501	GO:0048018	M1	1	0	GO Molecular Functions	21	receptor ligand activity		-13.5501	5.074912148849302	10.548576157912631	30284	541	364	33	9.065934065934066	1.5049389806416698	335|649|1511|1803|2045|2147|2896|3082|3303|3312|3439|3440|3442|3443|3445|3446|3447|3448|3451|3481|3576|3593|3624|3630|3911|4878|5154|5196|7124|7276|7422|51561|100507436	APOA1|BMP1|CTSG|DPP4|EPHA7|F2|GRN|HGF|HSPA1A|HSPA8|IFNA1|IFNA2|IFNA5|IFNA6|IFNA8|IFNA10|IFNA13|IFNA14|IFNA17|IGF2|CXCL8|IL12B|INHBA|INS|LAMA5|NPPA|PDGFA|PF4|TNF|TTR|VEGFA|IL23A|MICA	-11.6472	0	8	0	0	-15.3476	44.0458952811894
1	-12.9748	GO:0005132	M1	1	0	GO Molecular Functions	21	type I interferon receptor binding		-12.9748	44.0458952811894	19.581270308438565	30284	17	364	9	2.4725274725274726	0.8139230651035384	3439|3440|3442|3443|3445|3446|3447|3448|3451	IFNA1|IFNA2|IFNA5|IFNA6|IFNA8|IFNA10|IFNA13|IFNA14|IFNA17	-11.0973	0	8	0	0	-15.3476	44.0458952811894
1	-11.4761	GO:0005126	M1	1	0	GO Molecular Functions	21	cytokine receptor binding		-11.4761	6.6558241758241765	10.39216014385497	30284	275	364	22	6.043956043956044	1.2490284133245808	841|3439|3440|3442|3443|3445|3446|3447|3448|3451|3576|3593|3690|4914|5196|6464|6850|6868|7046|7124|7422|51561	CASP8|IFNA1|IFNA2|IFNA5|IFNA6|IFNA8|IFNA10|IFNA13|IFNA14|IFNA17|CXCL8|IL12B|ITGB3|NTRK1|PF4|SHC1|SYK|ADAM17|TGFBR1|TNF|VEGFA|IL23A	-9.62982	0	8	0	0	-15.3476	44.0458952811894
1	-9.21846	GO:0005125	M1	1	0	GO Molecular Functions	21	cytokine activity		-9.21846	6.399830938292477	9.14608427677672	30284	234	364	18	4.945054945054945	1.1363764540496064	649|2896|3439|3440|3442|3443|3445|3446|3447|3448|3451|3576|3593|3624|5196|7124|7422|51561	BMP1|GRN|IFNA1|IFNA2|IFNA5|IFNA6|IFNA8|IFNA10|IFNA13|IFNA14|IFNA17|CXCL8|IL12B|INHBA|PF4|TNF|VEGFA|IL23A	-7.43911	0	8	0	0	-15.3476	44.0458952811894
1	-15.1936	GO:0005178	M1	1	0	GO Molecular Functions	21	integrin binding		-15.1936	10.85188724319159	13.82460098417964	30284	161	364	21	5.769230769230769	1.2220940563504665	1281|1285|1289|1956|3383|3481|3672|3683|3685|3688|3689|3690|3791|3911|4323|4627|5478|5578|6850|6868|11093	COL3A1|COL4A3|COL5A1|EGFR|ICAM1|IGF2|ITGA1|ITGAL|ITGAV|ITGB1|ITGB2|ITGB3|KDR|LAMA5|MMP14|MYH9|PPIA|PRKCA|SYK|ADAM17|ADAMTS13	-13.2224	0	9	1	1	-15.1936	13.35273368606702
1	-12.979	GO:0050839	M1	1	0	GO Molecular Functions	21	cell adhesion molecule binding		-12.979	4.842200127914413	10.186813963645418	30284	567	364	33	9.065934065934066	1.5049389806416698	226|1281|1285|1289|1956|1969|2243|2316|3303|3309|3312|3383|3481|3672|3683|3685|3688|3689|3690|3791|3911|3939|4323|4361|4627|5052|5478|5578|6850|6868|9052|10801|11093	ALDOA|COL3A1|COL4A3|COL5A1|EGFR|EPHA2|FGA|FLNA|HSPA1A|HSPA5|HSPA8|ICAM1|IGF2|ITGA1|ITGAL|ITGAV|ITGB1|ITGB2|ITGB3|KDR|LAMA5|LDHA|MMP14|MRE11|MYH9|PRDX1|PPIA|PRKCA|SYK|ADAM17|GPRC5A|SEPTIN9|ADAMTS13	-11.0973	0	9	0	0	-15.1936	13.35273368606702
1	-10.7994	GO:0001618	M1	1	0	GO Molecular Functions	21	virus receptor activity		-10.7994	13.35273368606702	12.278629419130374	30284	81	364	13	3.5714285714285716	0.9726871060748611	290|983|1803|1956|1969|3303|3304|3383|3685|3688|3690|4627|59272	ANPEP|CDK1|DPP4|EGFR|EPHA2|HSPA1A|HSPA1B|ICAM1|ITGAV|ITGB1|ITGB3|MYH9|ACE2	-8.97084	0	9	0	0	-15.1936	13.35273368606702
1	-10.7291	GO:0140272	M1	1	0	GO Molecular Functions	21	exogenous protein binding		-10.7291	13.189895470383277	12.191535331391169	30284	82	364	13	3.5714285714285716	0.9726871060748611	290|983|1803|1956|1969|3303|3304|3383|3685|3688|3690|4627|59272	ANPEP|CDK1|DPP4|EGFR|EPHA2|HSPA1A|HSPA1B|ICAM1|ITGAV|ITGB1|ITGB3|MYH9|ACE2	-8.90632	0	9	0	0	-15.1936	13.35273368606702
1	-4.82726	GO:0045296	M1	1	0	GO Molecular Functions	21	cadherin binding		-4.82726	3.736428242416266	5.546617654314231	30284	334	364	15	4.1208791208791204	1.0418525704046766	226|1956|1969|2316|3303|3309|3312|3688|3791|3939|4361|4627|5052|9052|10801	ALDOA|EGFR|EPHA2|FLNA|HSPA1A|HSPA5|HSPA8|ITGB1|KDR|LDHA|MRE11|MYH9|PRDX1|GPRC5A|SEPTIN9	-3.35407	0	9	0	0	-15.1936	13.35273368606702
1	-14.2211	GO:0031625	M1	1	0	GO Molecular Functions	21	ubiquitin protein ligase binding		-14.2211	7.162724692526018	11.87176480242036	30284	302	364	26	7.142857142857143	1.3498731178900973	841|1027|1956|2932|3303|3304|3309|3312|3313|3757|4193|5430|5898|6790|7046|7157|7311|8451|8453|8454|8517|9682|9978|10783|26191|84557	CASP8|CDKN1B|EGFR|GSK3B|HSPA1A|HSPA1B|HSPA5|HSPA8|HSPA9|KCNH2|MDM2|POLR2A|RALA|AURKA|TGFBR1|TP53|UBA52|CUL4A|CUL2|CUL1|IKBKG|KDM4A|RBX1|NEK6|PTPN22|MAP1LC3A	-12.2809	0	10	1	1	-14.2211	7.162724692526018
1	-13.5607	GO:0044389	M1	1	0	GO Molecular Functions	21	ubiquitin-like protein ligase binding		-13.5607	6.717834960070985	11.37741231766151	30284	322	364	26	7.142857142857143	1.3498731178900973	841|1027|1956|2932|3303|3304|3309|3312|3313|3757|4193|5430|5898|6790|7046|7157|7311|8451|8453|8454|8517|9682|9978|10783|26191|84557	CASP8|CDKN1B|EGFR|GSK3B|HSPA1A|HSPA1B|HSPA5|HSPA8|HSPA9|KCNH2|MDM2|POLR2A|RALA|AURKA|TGFBR1|TP53|UBA52|CUL4A|CUL2|CUL1|IKBKG|KDM4A|RBX1|NEK6|PTPN22|MAP1LC3A	-11.6494	0	10	0	0	-14.2211	7.162724692526018
1	-14.0784	GO:0004879	M1	1	0	GO Molecular Functions	21	nuclear receptor activity		-14.0784	19.741851368970018	15.893688095013578	30284	59	364	14	3.8461538461538463	1.0079661891556906	2099|2100|2494|2516|3164|3172|4929|6095|6256|7026|7067|7068|8013|9971	ESR1|ESR2|NR5A2|NR5A1|NR4A1|HNF4A|NR4A2|RORA|RXRA|NR2F2|THRA|THRB|NR4A3|NR1H4	-12.1456	0	11	1	1	-14.0784	19.741851368970018
1	-13.9677	GO:0098531	M1	1	0	GO Molecular Functions	21	ligand-activated transcription factor activity		-13.9677	19.412820512820517	15.746691535564375	30284	60	364	14	3.8461538461538463	1.0079661891556906	2099|2100|2494|2516|3164|3172|4929|6095|6256|7026|7067|7068|8013|9971	ESR1|ESR2|NR5A2|NR5A1|NR4A1|HNF4A|NR4A2|RORA|RXRA|NR2F2|THRA|THRB|NR4A3|NR1H4	-12.0422	0	11	0	0	-14.0784	19.741851368970018
1	-9.01456	GO:0008134	M1	1	0	GO Molecular Functions	21	transcription factor binding		-9.01456	3.9350311850311854	7.954688780438333	30284	592	364	28	7.6923076923076925	1.3966789215433901	1029|1432|2033|2099|2316|2494|2516|2932|3164|3172|3192|4929|5292|5579|6095|6256|6597|7067|7068|7157|7428|8013|9971|9978|10783|23081|23411|55818	CDKN2A|MAPK14|EP300|ESR1|FLNA|NR5A2|NR5A1|GSK3B|NR4A1|HNF4A|HNRNPU|NR4A2|PIM1|PRKCB|RORA|RXRA|SMARCA4|THRA|THRB|TP53|VHL|NR4A3|NR1H4|RBX1|NEK6|KDM4C|SIRT1|KDM3A	-7.24542	0	11	0	0	-14.0784	19.741851368970018
1	-6.95945	GO:0016922	M1	1	0	GO Molecular Functions	21	nuclear receptor binding		-6.95945	7.287398732654207	8.135393831283675	30284	137	364	12	3.2967032967032965	0.9358578321457584	2033|2099|3164|4929|5579|6256|6597|8013|9971|23081|23411|55818	EP300|ESR1|NR4A1|NR4A2|PRKCB|RXRA|SMARCA4|NR4A3|NR1H4|KDM4C|SIRT1|KDM3A	-5.35619	0	11	0	0	-14.0784	19.741851368970018
1	-6.53903	GO:0061629	M1	1	0	GO Molecular Functions	21	RNA polymerase II-specific DNA-binding transcription factor binding		-6.53903	4.2910041248150135	6.820572887920001	30284	349	364	18	4.945054945054945	1.1363764540496064	1029|1432|2033|2099|2932|3164|3172|4929|5579|6256|6597|7157|8013|9971|9978|23081|23411|55818	CDKN2A|MAPK14|EP300|ESR1|GSK3B|NR4A1|HNF4A|NR4A2|PRKCB|RXRA|SMARCA4|TP53|NR4A3|NR1H4|RBX1|KDM4C|SIRT1|KDM3A	-4.94934	0	11	0	0	-14.0784	19.741851368970018
1	-6.22454	GO:0140297	M1	1	0	GO Molecular Functions	21	DNA-binding transcription factor binding		-6.22454	3.580233291298865	6.338102350552333	30284	488	364	21	5.769230769230769	1.2220940563504665	1029|1432|2033|2099|2316|2932|3164|3172|4929|5579|6256|6597|7157|7428|8013|9971|9978|10783|23081|23411|55818	CDKN2A|MAPK14|EP300|ESR1|FLNA|GSK3B|NR4A1|HNF4A|NR4A2|PRKCB|RXRA|SMARCA4|TP53|VHL|NR4A3|NR1H4|RBX1|NEK6|KDM4C|SIRT1|KDM3A	-4.65124	0	11	0	0	-14.0784	19.741851368970018
1	-5.86794	GO:0001221	M1	1	0	GO Molecular Functions	21	transcription coregulator binding		-5.86794	7.234591495461061	7.388321935848794	30284	115	364	10	2.7472527472527473	0.8567410091621528	2033|2099|2494|2516|6095|6256|6597|7068|9971|10783	EP300|ESR1|NR5A2|NR5A1|RORA|RXRA|SMARCA4|THRB|NR1H4|NEK6	-4.31043	0	11	0	0	-14.0784	19.741851368970018
1	-3.67228	GO:0003707	M1	1	0	GO Molecular Functions	21	nuclear steroid receptor activity		-3.67228	13.311648351648353	6.792478410902999	30284	25	364	4	1.098901098901099	0.5464232506580736	2099|2100|6256|8013	ESR1|ESR2|RXRA|NR4A3	-2.2609	0	11	0	0	-14.0784	19.741851368970018
1	-12.1011	GO:0002020	M1	1	0	GO Molecular Functions	21	protease binding		-12.1011	10.399725274725274	12.117825857884375	30284	136	364	17	4.670329670329671	1.1059541499888172	1277|1278|1281|1511|1803|1991|2932|3554|3630|3685|3688|3690|4915|5340|5660|7124|7157	COL1A1|COL1A2|COL3A1|CTSG|DPP4|ELANE|GSK3B|IL1R1|INS|ITGAV|ITGB1|ITGB3|NTRK2|PLG|PSAP|TNF|TP53	-10.2426	0	12	1	1	-12.1011	10.399725274725274
1	-11.9884	GO:0019207	M1	1	0	GO Molecular Functions	21	kinase regulator activity		-11.9884	6.667419688325611	10.640370657491257	30284	287	364	23	6.318681318681318	1.275231500488492	197|887|890|902|1027|1029|1163|1915|1956|3309|3481|4057|5290|5292|5587|5788|6622|7422|8900|9052|10614|51347|91754	AHSG|CCKBR|CCNA2|CCNH|CDKN1B|CDKN2A|CKS1B|EEF1A1|EGFR|HSPA5|IGF2|LTF|PIK3CA|PIM1|PRKD1|PTPRC|SNCA|VEGFA|CCNA1|GPRC5A|HEXIM1|TAOK3|NEK9	-10.136	0	13	1	1	-11.9884	6.667419688325611
1	-9.46281	GO:0019887	M1	1	0	GO Molecular Functions	21	protein kinase regulator activity		-9.46281	6.199051928463693	9.195877047944444	30284	255	364	19	5.21978021978022	1.16582743859469	890|902|1027|1029|1163|1956|3309|3481|4057|5290|5292|5788|6622|7422|8900|9052|10614|51347|91754	CCNA2|CCNH|CDKN1B|CDKN2A|CKS1B|EGFR|HSPA5|IGF2|LTF|PIK3CA|PIM1|PTPRC|SNCA|VEGFA|CCNA1|GPRC5A|HEXIM1|TAOK3|NEK9	-7.67825	0	13	0	0	-11.9884	6.667419688325611
1	-6.70249	GO:0008047	M1	1	0	GO Molecular Functions	21	enzyme activator activity		-6.70249	3.327912087912088	6.486309649800437	30284	625	364	25	6.868131868131868	1.3256161240695727	335|834|1027|1163|1915|1956|3481|3486|3672|3932|4057|4325|5156|5159|5290|5292|5580|5581|5660|7422|8829|9052|23411|51079|91754	APOA1|CASP1|CDKN1B|CKS1B|EEF1A1|EGFR|IGF2|IGFBP3|ITGA1|LCK|LTF|MMP16|PDGFRA|PDGFRB|PIK3CA|PIM1|PRKCD|PRKCE|PSAP|VEGFA|NRP1|GPRC5A|SIRT1|NDUFA13|NEK9	-5.10606	0	13	0	0	-11.9884	6.667419688325611
1	-4.88433	GO:0019209	M1	1	0	GO Molecular Functions	21	kinase activator activity		-4.88433	5.621473121473121	6.216383959300318	30284	148	364	10	2.7472527472527473	0.8567410091621528	1163|1915|1956|3481|4057|5290|5292|7422|9052|91754	CKS1B|EEF1A1|EGFR|IGF2|LTF|PIK3CA|PIM1|VEGFA|GPRC5A|NEK9	-3.406	0	13	0	0	-11.9884	6.667419688325611
1	-4.30689	GO:0030295	M1	1	0	GO Molecular Functions	21	protein kinase activator activity		-4.30689	5.386908055972804	5.717782534989575	30284	139	364	9	2.4725274725274726	0.8139230651035384	1163|1956|3481|4057|5290|5292|7422|9052|91754	CKS1B|EGFR|IGF2|LTF|PIK3CA|PIM1|VEGFA|GPRC5A|NEK9	-2.86333	0	13	0	0	-11.9884	6.667419688325611
1	-1.93328	GO:0043539	M1	1	0	GO Molecular Functions	21	protein serine/threonine kinase activator activity		-1.93328	4.558783682071354	3.3577612717470404	30284	73	364	4	1.098901098901099	0.5464232506580736	1163|3481|4057|5292	CKS1B|IGF2|LTF|PIM1	-0.725317	0	13	0	0	-11.9884	6.667419688325611
1	-11.2672	GO:0031072	M1	1	0	GO Molecular Functions	21	heat shock protein binding		-11.2672	10.161563627212482	11.590691096676846	30284	131	364	16	4.395604395604396	1.0744780250231485	335|983|1020|1027|1543|1571|3303|3304|3309|3310|3312|3313|3689|3791|5587|6622	APOA1|CDK1|CDK5|CDKN1B|CYP1A1|CYP2E1|HSPA1A|HSPA1B|HSPA5|HSPA6|HSPA8|HSPA9|ITGB2|KDR|PRKD1|SNCA	-9.42692	0	14	1	1	-11.2672	62.39835164835165
1	-6.85632	GO:0019825	M1	1	0	GO Molecular Functions	21	oxygen binding		-6.85632	17.1289592760181	10.378927060588502	30284	34	364	7	1.9230769230769231	0.7198318398246449	1543|1551|1557|1571|1576|1577|1580	CYP1A1|CYP3A7|CYP2C19|CYP2E1|CYP3A4|CYP3A5|CYP4B1	-5.25649	0	14	0	0	-11.2672	62.39835164835165
1	-6.1451	GO:0051087	M1	1	0	GO Molecular Functions	21	protein-folding chaperone binding		-6.1451	6.82967032967033	7.459712370056262	30284	134	364	11	3.021978021978022	0.8972875043562444	329|983|1027|1543|1571|2896|3309|3312|5340|6622|7157	BIRC2|CDK1|CDKN1B|CYP1A1|CYP2E1|GRN|HSPA5|HSPA8|PLG|SNCA|TP53	-4.57818	0	14	0	0	-11.2672	62.39835164835165
1	-5.16572	GO:0120319	M1	1	0	GO Molecular Functions	21	long-chain fatty acid omega-1 hydroxylase activity		-5.16572	62.39835164835165	13.544972187626687	30284	4	364	3	0.8241758241758241	0.47387320552365025	1543|1557|1571	CYP1A1|CYP2C19|CYP2E1	-3.6579	0	14	0	0	-11.2672	62.39835164835165
1	-5.16572	GO:0120502	M1	1	0	GO Molecular Functions	21	fatty acid omega-1 hydroxylase activity		-5.16572	62.39835164835165	13.544972187626687	30284	4	364	3	0.8241758241758241	0.47387320552365025	1543|1557|1571	CYP1A1|CYP2C19|CYP2E1	-3.6579	0	14	0	0	-11.2672	62.39835164835165
1	-3.43868	GO:0030544	M1	1	0	GO Molecular Functions	21	Hsp70 protein binding		-3.43868	8.156647274294333	5.64187454049214	30284	51	364	5	1.3736263736263736	0.6100706767475718	983|1027|1543|1571|6622	CDK1|CDKN1B|CYP1A1|CYP2E1|SNCA	-2.04679	0	14	0	0	-11.2672	62.39835164835165
1	-2.79519	GO:0051879	M1	1	0	GO Molecular Functions	21	Hsp90 protein binding		-2.79519	7.923600209314496	4.952457058354234	30284	42	364	4	1.098901098901099	0.5464232506580736	1020|1543|1571|3791	CDK5|CYP1A1|CYP2E1|KDR	-1.47894	0	14	0	0	-11.2672	62.39835164835165
1	-10.9073	GO:0070006	M1	1	0	GO Molecular Functions	21	metalloaminopeptidase activity		-10.9073	28.799239222316146	15.641155044203263	30284	26	364	9	2.4725274725274726	0.8139230651035384	290|2028|4012|4323|4325|9520|10988|51056|84909	ANPEP|ENPEP|LNPEP|MMP14|MMP16|NPEPPS|METAP2|LAP3|AOPEP	-9.07287	0	15	1	1	-10.9073	28.799239222316146
1	-10.4655	GO:0004177	M1	1	0	GO Molecular Functions	21	aminopeptidase activity		-10.4655	20.799450549450547	13.820789896528929	30284	40	364	10	2.7472527472527473	0.8567410091621528	290|1803|2028|4012|4323|4325|9520|10988|51056|84909	ANPEP|DPP4|ENPEP|LNPEP|MMP14|MMP16|NPEPPS|METAP2|LAP3|AOPEP	-8.65952	0	15	0	0	-10.9073	28.799239222316146
1	-8.41044	GO:0008238	M1	1	0	GO Molecular Functions	21	exopeptidase activity		-8.41044	9.7879767291532	9.805829152158347	30284	102	364	12	3.2967032967032965	0.9358578321457584	290|1357|1803|2028|4012|4323|4325|9520|10988|51056|59272|84909	ANPEP|CPA1|DPP4|ENPEP|LNPEP|MMP14|MMP16|NPEPPS|METAP2|LAP3|ACE2|AOPEP	-6.74423	0	15	0	0	-10.9073	28.799239222316146
1	-8.18986	GO:0008235	M1	1	0	GO Molecular Functions	21	metalloexopeptidase activity		-8.18986	12.605727605727605	10.410721483273159	30284	66	364	10	2.7472527472527473	0.8567410091621528	290|1357|2028|4012|4323|4325|9520|10988|51056|84909	ANPEP|CPA1|ENPEP|LNPEP|MMP14|MMP16|NPEPPS|METAP2|LAP3|AOPEP	-6.53155	0	15	0	0	-10.9073	28.799239222316146
1	-9.6044	GO:0019955	M1	1	0	GO Molecular Functions	21	cytokine binding		-9.6044	8.666437728937728	10.171209038281605	30284	144	364	15	4.1208791208791204	1.0418525704046766	834|1991|3554|3577|3579|3593|3685|3688|3690|4317|6868|7046|8809|8828|8829	CASP1|ELANE|IL1R1|CXCR1|CXCR2|IL12B|ITGAV|ITGB1|ITGB3|MMP8|ADAM17|TGFBR1|IL18R1|NRP2|NRP1	-7.80925	0	16	1	1	-9.6044	8.666437728937728
1	-3.92049	GO:0140375	M1	1	0	GO Molecular Functions	21	immune receptor activity		-3.92049	4.799873203719358	5.248263099396535	30284	156	364	9	2.4725274725274726	0.8139230651035384	2212|2214|3554|3577|3579|3821|8809|22914|23765	FCGR2A|FCGR3A|IL1R1|CXCR1|CXCR2|KLRC1|IL18R1|KLRK1|IL17RA	-2.4956	0	16	0	0	-9.6044	8.666437728937728
1	-2.21371	GO:0004896	M1	1	0	GO Molecular Functions	21	cytokine receptor activity		-2.21371	4.333218864468864	3.607876163488395	30284	96	364	5	1.3736263736263736	0.6100706767475718	3554|3577|3579|8809|23765	IL1R1|CXCR1|CXCR2|IL18R1|IL17RA	-0.978426	0	16	0	0	-9.6044	8.666437728937728
1	-9.59461	GO:0016709	M1	1	0	GO Molecular Functions	21	oxidoreductase activity, acting on paired donors, with incorporation or reduction of molecular oxygen, NAD(P)H as one donor, and incorporation of one atom of oxygen		-9.59461	21.39372056514914	13.31509658368817	30284	35	364	9	2.4725274725274726	0.8139230651035384	1543|1545|1555|1565|1571|1576|1645|1646|8644	CYP1A1|CYP1B1|CYP2B6|CYP2D6|CYP2E1|CYP3A4|AKR1C1|AKR1C2|AKR1C3	-7.80479	0	17	1	1	-9.59461	83.1978021978022
1	-5.76388	GO:0062187	M1	1	0	GO Molecular Functions	21	anandamide 8,9 epoxidase activity		-5.76388	83.1978021978022	15.70381143540939	30284	3	364	3	0.8241758241758241	0.47387320552365025	1555|1565|1576	CYP2B6|CYP2D6|CYP3A4	-4.21558	0	17	0	0	-9.59461	83.1978021978022
1	-5.76388	GO:0062188	M1	1	0	GO Molecular Functions	21	anandamide 11,12 epoxidase activity		-5.76388	83.1978021978022	15.70381143540939	30284	3	364	3	0.8241758241758241	0.47387320552365025	1555|1565|1576	CYP2B6|CYP2D6|CYP3A4	-4.21558	0	17	0	0	-9.59461	83.1978021978022
1	-5.16572	GO:0062186	M1	1	0	GO Molecular Functions	21	anandamide epoxidase activity		-5.16572	62.39835164835165	13.544972187626687	30284	4	364	3	0.8241758241758241	0.47387320552365025	1555|1565|1576	CYP2B6|CYP2D6|CYP3A4	-3.6579	0	17	0	0	-9.59461	83.1978021978022
1	-5.16572	GO:0062189	M1	1	0	GO Molecular Functions	21	anandamide 14,15 epoxidase activity		-5.16572	62.39835164835165	13.544972187626687	30284	4	364	3	0.8241758241758241	0.47387320552365025	1555|1565|1576	CYP2B6|CYP2D6|CYP3A4	-3.6579	0	17	0	0	-9.59461	83.1978021978022
1	-8.27188	GO:0019904	M1	1	0	GO Molecular Functions	21	protein domain specific binding		-8.27188	3.639903846153847	7.4452457771565905	30284	640	364	28	7.6923076923076925	1.3966789215433901	834|835|841|890|1017|1029|1642|2043|3303|3304|3309|3312|3932|4193|4627|5329|5340|6256|6500|6850|6868|7067|7150|7157|7507|8517|23411|26191	CASP1|CASP2|CASP8|CCNA2|CDK2|CDKN2A|DDB1|EPHA4|HSPA1A|HSPA1B|HSPA5|HSPA8|LCK|MDM2|MYH9|PLAUR|PLG|RXRA|SKP1|SYK|ADAM17|THRA|TOP1|TP53|XPA|IKBKG|SIRT1|PTPN22	-6.60964	0	18	1	1	-8.27188	3.639903846153847
1	-8.09626	GO:0005161	M1	1	0	GO Molecular Functions	21	platelet-derived growth factor receptor binding		-8.09626	35.65620094191523	14.30566681492879	30284	14	364	6	1.6483516483516483	0.6673675151037639	3554|3690|5154|5156|5159|7422	IL1R1|ITGB3|PDGFA|PDGFRA|PDGFRB|VEGFA	-6.44184	0	19	1	1	-8.09626	66.55824175824176
1	-6.99272	GO:0038085	M1	1	0	GO Molecular Functions	21	vascular endothelial growth factor binding		-6.99272	66.55824175824176	16.170032067024557	30284	5	364	4	1.098901098901099	0.5464232506580736	3791|5156|5159|8829	KDR|PDGFRA|PDGFRB|NRP1	-5.386	0	19	0	0	-8.09626	66.55824175824176
1	-5.12436	GO:0070851	M1	1	0	GO Molecular Functions	21	growth factor receptor binding		-5.12436	5.9854533955253375	6.497911054946433	30284	139	364	10	2.7472527472527473	0.8567410091621528	931|3554|3593|3690|5154|5156|5159|6464|6868|7422	MS4A1|IL1R1|IL12B|ITGB3|PDGFA|PDGFRA|PDGFRB|SHC1|ADAM17|VEGFA	-3.62212	0	19	0	0	-8.09626	66.55824175824176
1	-2.77298	GO:0016004	M1	1	0	GO Molecular Functions	21	phospholipase activator activity		-2.77298	12.47967032967033	5.664356715935196	30284	20	364	3	0.8241758241758241	0.47387320552365025	3932|5156|5159	LCK|PDGFRA|PDGFRB	-1.45851	0	19	0	0	-8.09626	66.55824175824176
1	-2.5391	GO:0060229	M1	1	0	GO Molecular Functions	21	lipase activator activity		-2.5391	10.399725274725276	5.081075699291967	30284	24	364	3	0.8241758241758241	0.47387320552365025	3932|5156|5159	LCK|PDGFRA|PDGFRB	-1.24709	0	19	0	0	-8.09626	66.55824175824176
1	-7.99646	GO:0002039	M1	1	0	GO Molecular Functions	21	p53 binding		-7.99646	12.057652492435102	10.142511968890346	30284	69	364	10	2.7472527472527473	0.8567410091621528	1020|1029|2033|2932|4193|4916|6597|7157|23411|23476	CDK5|CDKN2A|EP300|GSK3B|MDM2|NTRK3|SMARCA4|TP53|SIRT1|BRD4	-6.3459	0	20	1	1	-7.99646	12.057652492435102
1	-2.75687	GO:0048156	M1	1	0	GO Molecular Functions	21	tau protein binding		-2.75687	7.739330437004856	4.8777804648510195	30284	43	364	4	1.098901098901099	0.5464232506580736	1020|2033|2932|6622	CDK5|EP300|GSK3B|SNCA	-1.44594	0	20	0	0	-7.99646	12.057652492435102
1	-2.18058	GO:0051059	M1	1	0	GO Molecular Functions	21	NF-kappaB binding		-2.18058	7.799793956043956	4.244856780507348	30284	32	364	3	0.8241758241758241	0.47387320552365025	1029|2033|2932	CDKN2A|EP300|GSK3B	-0.951164	0	20	0	0	-7.99646	12.057652492435102
1	-7.93414	GO:0097110	M1	1	0	GO Molecular Functions	21	scaffold protein binding		-7.93414	11.885400313971742	10.056773246652805	30284	70	364	10	2.7472527472527473	0.8567410091621528	673|841|1147|2932|3551|3757|3784|5144|5660|6850	BRAF|CASP8|CHUK|GSK3B|IKBKB|KCNH2|KCNQ1|PDE4D|PSAP|SYK	-6.28741	0	21	1	1	-7.93414	11.885400313971742
1	-7.87714	GO:0160072	M1	1	0	GO Molecular Functions	21	ubiquitin ligase complex scaffold activity		-7.87714	51.99862637362637	15.911956008623976	30284	8	364	5	1.3736263736263736	0.6100706767475718	1642|6500|8451|8453|8454	DDB1|SKP1|CUL4A|CUL2|CUL1	-6.2342	0	22	1	1	-7.87714	51.99862637362637
1	-2.43804	GO:0097602	M1	1	0	GO Molecular Functions	21	cullin family protein binding		-2.43804	9.599746407438715	4.83862043215915	30284	26	364	3	0.8241758241758241	0.47387320552365025	1642|6500|9978	DDB1|SKP1|RBX1	-1.16577	0	22	0	0	-7.87714	51.99862637362637
1	-7.61253	GO:0008201	M1	1	0	GO Molecular Functions	21	heparin binding		-7.61253	6.7719141323792496	8.373048939970719	30284	172	364	14	3.8461538461538463	1.0079661891556906	1289|1301|1511|1991|2147|3576|3918|4057|5196|5788|7422|8828|8829|9510	COL5A1|COL11A1|CTSG|ELANE|F2|CXCL8|LAMC2|LTF|PF4|PTPRC|VEGFA|NRP2|NRP1|ADAMTS1	-5.98807	0	23	1	1	-7.61253	6.7719141323792496
1	-7.33159	GO:0005539	M1	1	0	GO Molecular Functions	21	glycosaminoglycan binding		-7.33159	5.500681137044774	7.753376129767709	30284	242	364	16	4.395604395604396	1.0744780250231485	1289|1301|1511|1991|2147|3098|3576|3918|4057|5196|5478|5788|7422|8828|8829|9510	COL5A1|COL11A1|CTSG|ELANE|F2|HK1|CXCL8|LAMC2|LTF|PF4|PPIA|PTPRC|VEGFA|NRP2|NRP1|ADAMTS1	-5.71786	0	23	0	0	-7.61253	6.7719141323792496
1	-6.57182	GO:1901681	M1	1	0	GO Molecular Functions	21	sulfur compound binding		-6.57182	4.840599400599401	7.056818383786889	30284	275	364	16	4.395604395604396	1.0744780250231485	1289|1301|1511|1991|2147|3156|3576|3918|4057|5196|5478|5788|7422|8828|8829|9510	COL5A1|COL11A1|CTSG|ELANE|F2|HMGCR|CXCL8|LAMC2|LTF|PF4|PPIA|PTPRC|VEGFA|NRP2|NRP1|ADAMTS1	-4.97877	0	23	0	0	-7.61253	6.7719141323792496
1	-7.55433	GO:0046982	M1	1	0	GO Molecular Functions	21	protein heterodimerization activity		-7.55433	4.509365972780607	7.481121115292226	30284	369	364	20	5.4945054945054945	1.1943789581465267	147|148|185|1147|2064|3073|3164|3551|3593|3688|4929|5154|6790|7153|7157|8359|8361|8517|9312|121504	ADRA1B|ADRA1A|AGTR1|CHUK|ERBB2|HEXA|NR4A1|IKBKB|IL12B|ITGB1|NR4A2|PDGFA|AURKA|TOP2A|TP53|H4C1|H4C6|IKBKG|KCNB2|H4C16	-5.93348	0	24	1	1	-7.55433	4.509365972780607
1	-7.42109	GO:0003682	M1	1	0	GO Molecular Functions	21	chromatin binding		-7.42109	3.517305458768874	6.956509245820324	30284	615	364	26	7.142857142857143	1.3498731178900973	983|1956|1958|2033|2099|2494|2516|3172|3192|4904|5424|5426|5430|5579|5888|6418|6595|6597|7067|7068|7150|7153|7157|23411|23476|55818	CDK1|EGFR|EGR1|EP300|ESR1|NR5A2|NR5A1|HNF4A|HNRNPU|YBX1|POLD1|POLE|POLR2A|PRKCB|RAD51|SET|SMARCA2|SMARCA4|THRA|THRB|TOP1|TOP2A|TP53|SIRT1|BRD4|KDM3A	-5.80382	0	25	1	1	-7.42109	15.999577345731192
1	-4.88462	GO:0050681	M1	1	0	GO Molecular Functions	21	nuclear androgen receptor binding		-4.88462	15.999577345731192	8.43946530284052	30284	26	364	5	1.3736263736263736	0.6100706767475718	2033|5579|6597|23081|55818	EP300|PRKCB|SMARCA4|KDM4C|KDM3A	-3.406	0	25	0	0	-7.42109	15.999577345731192
1	-3.0316	GO:0042393	M1	1	0	GO Molecular Functions	21	histone binding		-3.0316	3.3412771966988832	4.091740060968441	30284	249	364	10	2.7472527472527473	0.8567410091621528	1163|5579|6418|6595|6597|6622|8125|9682|23411|23476	CKS1B|PRKCB|SET|SMARCA2|SMARCA4|SNCA|ANP32A|KDM4A|SIRT1|BRD4	-1.69532	0	25	0	0	-7.42109	15.999577345731192
1	-2.33721	GO:0031490	M1	1	0	GO Molecular Functions	21	chromatin DNA binding		-2.33721	3.899896978021978	3.626352624786178	30284	128	364	6	1.6483516483516483	0.6673675151037639	2033|3192|6597|7067|7068|55818	EP300|HNRNPU|SMARCA4|THRA|THRB|KDM3A	-1.07762	0	25	0	0	-7.42109	15.999577345731192
1	-2.09995	GO:0003713	M1	1	0	GO Molecular Functions	21	transcription coactivator activity		-2.09995	2.627299016772701	3.0444282873769715	30284	285	364	9	2.4725274725274726	0.8139230651035384	329|2033|4831|5579|6595|6597|23081|23411|23476	BIRC2|EP300|NME2|PRKCB|SMARCA2|SMARCA4|KDM4C|SIRT1|BRD4	-0.880614	0	25	0	0	-7.42109	15.999577345731192
1	-1.93931	GO:0003712	M1	1	0	GO Molecular Functions	21	transcription coregulator activity		-1.93931	2.064067611777536	2.710115186510967	30284	524	364	13	3.5714285714285716	0.9726871060748611	329|1991|2033|3192|3303|4831|5579|6595|6597|23081|23411|23476|55818	BIRC2|ELANE|EP300|HNRNPU|HSPA1A|NME2|PRKCB|SMARCA2|SMARCA4|KDM4C|SIRT1|BRD4|KDM3A	-0.729825	0	25	0	0	-7.42109	15.999577345731192
1	-7.26039	GO:0001968	M1	1	0	GO Molecular Functions	21	fibronectin binding		-7.26039	19.412820512820517	11.129070441339666	30284	30	364	7	1.9230769230769231	0.7198318398246449	2041|3486|3685|3688|3690|4313|7422	EPHA1|IGFBP3|ITGAV|ITGB1|ITGB3|MMP2|VEGFA	-5.65017	0	26	1	1	-7.26039	49.91868131868132
1	-4.77168	GO:0019960	M1	1	0	GO Molecular Functions	21	C-X3-C chemokine binding		-4.77168	49.91868131868132	12.065861200436911	30284	5	364	3	0.8241758241758241	0.47387320552365025	3685|3688|3690	ITGAV|ITGB1|ITGB3	-3.30859	0	26	0	0	-7.26039	49.91868131868132
1	-4.43232	GO:0005080	M1	1	0	GO Molecular Functions	21	protein kinase C binding		-4.43232	9.599746407438715	6.845784482619902	30284	52	364	6	1.6483516483516483	0.6673675151037639	2316|3685|3690|5579|5587|7153	FLNA|ITGAV|ITGB3|PRKCB|PRKD1|TOP2A	-2.98153	0	26	0	0	-7.26039	49.91868131868132
1	-4.35735	GO:0019956	M1	1	0	GO Molecular Functions	21	chemokine binding		-4.35735	12.605727605727605	7.357475435837804	30284	33	364	5	1.3736263736263736	0.6100706767475718	3577|3579|3685|3688|3690	CXCR1|CXCR2|ITGAV|ITGB1|ITGB3	-2.91139	0	26	0	0	-7.26039	49.91868131868132
1	-4.036	GO:0015026	M1	1	0	GO Molecular Functions	21	coreceptor activity		-4.036	8.183390380111693	6.194338667600929	30284	61	364	6	1.6483516483516483	0.6673675151037639	2064|3685|3688|3690|3791|8829	ERBB2|ITGAV|ITGB1|ITGB3|KDR|NRP1	-2.6057	0	26	0	0	-7.26039	49.91868131868132
1	-3.80762	GO:0050840	M1	1	0	GO Molecular Functions	21	extracellular matrix binding		-3.80762	7.450549450549451	5.8301238884790925	30284	67	364	6	1.6483516483516483	0.6673675151037639	1301|3685|3688|3690|5430|7422	COL11A1|ITGAV|ITGB1|ITGB3|POLR2A|VEGFA	-2.38728	0	26	0	0	-7.26039	49.91868131868132
1	-3.34642	GO:0031994	M1	1	0	GO Molecular Functions	21	insulin-like growth factor I binding		-3.34642	19.19949281487743	7.239139119025504	30284	13	364	3	0.8241758241758241	0.47387320552365025	3486|3685|3690	IGFBP3|ITGAV|ITGB3	-1.9732	0	26	0	0	-7.26039	49.91868131868132
1	-2.83969	GO:0005520	M1	1	0	GO Molecular Functions	21	insulin-like growth factor binding		-2.83969	13.136495083863505	5.836723109833601	30284	19	364	3	0.8241758241758241	0.47387320552365025	3486|3685|3690	IGFBP3|ITGAV|ITGB3	-1.51987	0	26	0	0	-7.26039	49.91868131868132
1	-6.33192	GO:0033293	M1	1	0	GO Molecular Functions	21	monocarboxylic acid binding		-6.33192	9.478230630129364	8.322402145870697	30284	79	364	9	2.4725274725274726	0.8139230651035384	1645|1646|2167|3172|5660|6256|7026|8644|9971	AKR1C1|AKR1C2|FABP4|HNF4A|PSAP|RXRA|NR2F2|AKR1C3|NR1H4	-4.74886	0	27	1	1	-6.33192	49.91868131868132
1	-6.31607	GO:0031406	M1	1	0	GO Molecular Functions	21	carboxylic acid binding		-6.31607	5.783804430863255	7.237723057769402	30284	187	364	13	3.5714285714285716	0.9726871060748611	1301|1645|1646|2167|3172|5478|5660|6256|7026|7298|8644|9971|54583	COL11A1|AKR1C1|AKR1C2|FABP4|HNF4A|PPIA|PSAP|RXRA|NR2F2|TYMS|AKR1C3|NR1H4|EGLN1	-4.73629	0	27	0	0	-6.33192	49.91868131868132
1	-6.26335	GO:0043177	M1	1	0	GO Molecular Functions	21	organic acid binding		-6.26335	5.72260015117158	7.183469471766415	30284	189	364	13	3.5714285714285716	0.9726871060748611	1301|1645|1646|2167|3172|5478|5660|6256|7026|7298|8644|9971|54583	COL11A1|AKR1C1|AKR1C2|FABP4|HNF4A|PPIA|PSAP|RXRA|NR2F2|TYMS|AKR1C3|NR1H4|EGLN1	-4.68682	0	27	0	0	-6.33192	49.91868131868132
1	-5.3902	GO:0032052	M1	1	0	GO Molecular Functions	21	bile acid binding		-5.3902	33.27912087912088	11.260460213168876	30284	10	364	4	1.098901098901099	0.5464232506580736	1645|1646|8644|9971	AKR1C1|AKR1C2|AKR1C3|NR1H4	-3.86266	0	27	0	0	-6.33192	49.91868131868132
1	-5.0261	GO:0004032	M1	1	0	GO Molecular Functions	21	aldose reductase (NADPH) activity		-5.0261	27.732600732600734	10.215993858081813	30284	12	364	4	1.098901098901099	0.5464232506580736	231|1645|1646|8644	AKR1B1|AKR1C1|AKR1C2|AKR1C3	-3.53465	0	27	0	0	-6.33192	49.91868131868132
1	-4.77168	GO:0047086	M1	1	0	GO Molecular Functions	21	ketosteroid monooxygenase activity		-4.77168	49.91868131868132	12.065861200436911	30284	5	364	3	0.8241758241758241	0.47387320552365025	1645|1646|8644	AKR1C1|AKR1C2|AKR1C3	-3.30859	0	27	0	0	-6.33192	49.91868131868132
1	-4.03517	GO:0047023	M1	1	0	GO Molecular Functions	21	androsterone dehydrogenase activity		-4.03517	31.199175824175825	9.422370588779005	30284	8	364	3	0.8241758241758241	0.47387320552365025	1645|1646|8644	AKR1C1|AKR1C2|AKR1C3	-2.6057	0	27	0	0	-6.33192	49.91868131868132
1	-3.86297	GO:0047044	M1	1	0	GO Molecular Functions	21	androstan-3-alpha,17-beta-diol dehydrogenase activity		-3.86297	27.732600732600734	8.846871847818493	30284	9	364	3	0.8241758241758241	0.47387320552365025	1645|1646|8644	AKR1C1|AKR1C2|AKR1C3	-2.44037	0	27	0	0	-6.33192	49.91868131868132
1	-3.35711	GO:0008106	M1	1	0	GO Molecular Functions	21	alcohol dehydrogenase (NADP+) activity		-3.35711	11.093040293040294	6.100431832826172	30284	30	364	4	1.098901098901099	0.5464232506580736	231|1645|1646|8644	AKR1B1|AKR1C1|AKR1C2|AKR1C3	-1.97569	0	27	0	0	-6.33192	49.91868131868132
1	-3.19533	GO:0016628	M1	1	0	GO Molecular Functions	21	oxidoreductase activity, acting on the CH-CH group of donors, NAD or NADP as acceptor		-3.19533	10.084582084582085	5.759189927840328	30284	33	364	4	1.098901098901099	0.5464232506580736	1645|1646|6916|8644	AKR1C1|AKR1C2|TBXAS1|AKR1C3	-1.83015	0	27	0	0	-6.33192	49.91868131868132
1	-3.04942	GO:0004033	M1	1	0	GO Molecular Functions	21	aldo-keto reductase (NADPH) activity		-3.04942	9.244200244200245	5.45909680427042	30284	36	364	4	1.098901098901099	0.5464232506580736	231|1645|1646|8644	AKR1B1|AKR1C1|AKR1C2|AKR1C3	-1.70939	0	27	0	0	-6.33192	49.91868131868132
1	-2.83969	GO:0004303	M1	1	0	GO Molecular Functions	21	estradiol 17-beta-dehydrogenase [NAD(P)+] activity		-2.83969	13.136495083863505	5.836723109833601	30284	19	364	3	0.8241758241758241	0.47387320552365025	1645|1646|8644	AKR1C1|AKR1C2|AKR1C3	-1.51987	0	27	0	0	-6.33192	49.91868131868132
1	-2.45242	GO:0018455	M1	1	0	GO Molecular Functions	21	alcohol dehydrogenase [NAD(P)+] activity		-2.45242	6.399830938292477	4.2985080134639935	30284	52	364	4	1.098901098901099	0.5464232506580736	231|1645|1646|8644	AKR1B1|AKR1C1|AKR1C2|AKR1C3	-1.17367	0	27	0	0	-6.33192	49.91868131868132
1	-2.43902	GO:0016616	M1	1	0	GO Molecular Functions	21	oxidoreductase activity, acting on the CH-OH group of donors, NAD or NADP as acceptor		-2.43902	4.091695190055846	3.774121379005675	30284	122	364	6	1.6483516483516483	0.6673675151037639	231|1645|1646|3156|3939|8644	AKR1B1|AKR1C1|AKR1C2|HMGCR|LDHA|AKR1C3	-1.16577	0	27	0	0	-6.33192	49.91868131868132
1	-2.28171	GO:0016655	M1	1	0	GO Molecular Functions	21	oxidoreductase activity, acting on NAD(P)H, quinone or similar compound as acceptor		-2.28171	5.737779461917393	3.9835277256796187	30284	58	364	4	1.098901098901099	0.5464232506580736	1645|1646|4535|8644	AKR1C1|AKR1C2|ND1|AKR1C3	-1.02832	0	27	0	0	-6.33192	49.91868131868132
1	-2.27267	GO:0016614	M1	1	0	GO Molecular Functions	21	oxidoreductase activity, acting on CH-OH group of donors		-2.27267	3.7817182817182817	3.5327377053382607	30284	132	364	6	1.6483516483516483	0.6673675151037639	231|1645|1646|3156|3939|8644	AKR1B1|AKR1C1|AKR1C2|HMGCR|LDHA|AKR1C3	-1.02124	0	27	0	0	-6.33192	49.91868131868132
1	-2.25986	GO:0033764	M1	1	0	GO Molecular Functions	21	steroid dehydrogenase activity, acting on the CH-OH group of donors, NAD or NADP as acceptor		-2.25986	8.31978021978022	4.424218963321674	30284	30	364	3	0.8241758241758241	0.47387320552365025	1645|1646|8644	AKR1C1|AKR1C2|AKR1C3	-1.0126	0	27	0	0	-6.33192	49.91868131868132
1	-2.22938	GO:0016627	M1	1	0	GO Molecular Functions	21	oxidoreductase activity, acting on the CH-CH group of donors		-2.22938	5.546520146520147	3.8881957415287367	30284	60	364	4	1.098901098901099	0.5464232506580736	1645|1646|6916|8644	AKR1C1|AKR1C2|TBXAS1|AKR1C3	-0.991125	0	27	0	0	-6.33192	49.91868131868132
1	-2.14302	GO:0016229	M1	1	0	GO Molecular Functions	21	steroid dehydrogenase activity		-2.14302	7.5634365634365635	4.160904419842853	30284	33	364	3	0.8241758241758241	0.47387320552365025	1645|1646|8644	AKR1C1|AKR1C2|AKR1C3	-0.916509	0	27	0	0	-6.33192	49.91868131868132
1	-1.6627	GO:0016651	M1	1	0	GO Molecular Functions	21	oxidoreductase activity, acting on NAD(P)H		-1.6627	3.781718281718282	2.8823659449817107	30284	88	364	4	1.098901098901099	0.5464232506580736	1645|1646|4535|8644	AKR1C1|AKR1C2|ND1|AKR1C3	-0.486235	0	27	0	0	-6.33192	49.91868131868132
1	-6.15592	GO:0106256	M1	1	0	GO Molecular Functions	21	hydroperoxy icosatetraenoate dehydratase activity		-6.15592	47.541601255886974	13.583236618670599	30284	7	364	4	1.098901098901099	0.5464232506580736	1543|1544|1545|6916	CYP1A1|CYP1A2|CYP1B1|TBXAS1	-4.58583	0	28	1	1	-6.15592	47.541601255886974
1	-2.20398	GO:0016836	M1	1	0	GO Molecular Functions	21	hydro-lyase activity		-2.20398	5.455593586741128	3.8421210850350795	30284	61	364	4	1.098901098901099	0.5464232506580736	1543|1544|1545|6916	CYP1A1|CYP1A2|CYP1B1|TBXAS1	-0.970166	0	28	0	0	-6.15592	47.541601255886974
1	-1.81745	GO:0016835	M1	1	0	GO Molecular Functions	21	carbon-oxygen lyase activity		-1.81745	4.212546946724162	3.153500862327871	30284	79	364	4	1.098901098901099	0.5464232506580736	1543|1544|1545|6916	CYP1A1|CYP1A2|CYP1B1|TBXAS1	-0.624357	0	28	0	0	-6.15592	47.541601255886974
1	-1.45388	GO:0016829	M1	1	0	GO Molecular Functions	21	lyase activity		-1.45388	2.4835164835164836	2.327550854010125	30284	201	364	6	1.6483516483516483	0.6673675151037639	226|1543|1544|1545|6035|6916	ALDOA|CYP1A1|CYP1A2|CYP1B1|RNASE1|TBXAS1	-0.29057	0	28	0	0	-6.15592	47.541601255886974
1	-6.11925	GO:0004712	M1	1	0	GO Molecular Functions	21	protein serine/threonine/tyrosine kinase activity		-6.11925	13.543828264758499	9.078949464819212	30284	43	364	7	1.9230769230769231	0.7198318398246449	673|1432|5582|5602|6790|6795|9212	BRAF|MAPK14|PRKCG|MAPK10|AURKA|AURKC|AURKB	-4.5555	0	29	1	1	-6.11925	23.770800627943487
1	-4.72854	GO:0004705	M1	1	0	GO Molecular Functions	21	JUN kinase activity		-4.72854	23.770800627943487	9.39951518166978	30284	14	364	4	1.098901098901099	0.5464232506580736	1432|5594|5599|5602	MAPK14|MAPK1|MAPK8|MAPK10	-3.26795	0	29	0	0	-6.11925	23.770800627943487
1	-4.47717	GO:0004707	M1	1	0	GO Molecular Functions	21	MAP kinase activity		-4.47717	20.79945054945055	8.737568883970168	30284	16	364	4	1.098901098901099	0.5464232506580736	1432|5594|5599|5602	MAPK14|MAPK1|MAPK8|MAPK10	-3.02151	0	29	0	0	-6.11925	23.770800627943487
1	-3.06622	GO:0004708	M1	1	0	GO Molecular Functions	21	MAP kinase kinase activity		-3.06622	15.599587912087912	6.442850761986744	30284	16	364	3	0.8241758241758241	0.47387320552365025	673|1432|5602	BRAF|MAPK14|MAPK10	-1.72432	0	29	0	0	-6.11925	23.770800627943487
1	-6.00368	GO:0042803	M1	1	0	GO Molecular Functions	21	protein homodimerization activity		-6.00368	2.967274152459338	5.9303798804815715	30284	729	364	26	7.142857142857143	1.3498731178900973	335|1147|1280|1803|1889|2316|2717|3001|3172|3551|3757|4627|4914|4915|5154|5156|5444|5660|7026|7153|7298|7422|7507|8013|8517|120227	APOA1|CHUK|COL2A1|DPP4|ECE1|FLNA|GLA|GZMA|HNF4A|IKBKB|KCNH2|MYH9|NTRK1|NTRK2|PDGFA|PDGFRA|PON1|PSAP|NR2F2|TOP2A|TYMS|VEGFA|XPA|NR4A3|IKBKG|CYP2R1	-4.44306	0	30	1	1	-6.00368	2.967274152459338
1	-5.78278	GO:0016538	M1	1	0	GO Molecular Functions	21	cyclin-dependent protein serine/threonine kinase regulator activity		-5.78278	12.133012820512823	8.51413447041213	30284	48	364	7	1.9230769230769231	0.7198318398246449	890|902|1027|1029|1163|8900|10614	CCNA2|CCNH|CDKN1B|CDKN2A|CKS1B|CCNA1|HEXIM1	-4.22836	0	31	1	1	-5.78278	19.19949281487743
1	-4.87726	GO:0019210	M1	1	0	GO Molecular Functions	21	kinase inhibitor activity		-4.87726	7.395360195360196	6.701858967973941	30284	90	364	8	2.197802197802198	0.7684540733550197	197|1027|1029|3309|5788|6622|10614|51347	AHSG|CDKN1B|CDKN2A|HSPA5|PTPRC|SNCA|HEXIM1|TAOK3	-3.40151	0	31	0	0	-5.78278	19.19949281487743
1	-4.15454	GO:0004860	M1	1	0	GO Molecular Functions	21	protein kinase inhibitor activity		-4.15454	6.933150183150184	6.006076487310231	30284	84	364	7	1.9230769230769231	0.7198318398246449	1027|1029|3309|5788|6622|10614|51347	CDKN1B|CDKN2A|HSPA5|PTPRC|SNCA|HEXIM1|TAOK3	-2.71808	0	31	0	0	-5.78278	19.19949281487743
1	-3.34642	GO:0004861	M1	1	0	GO Molecular Functions	21	cyclin-dependent protein serine/threonine kinase inhibitor activity		-3.34642	19.19949281487743	7.239139119025504	30284	13	364	3	0.8241758241758241	0.47387320552365025	1027|1029|10614	CDKN1B|CDKN2A|HEXIM1	-1.9732	0	31	0	0	-5.78278	19.19949281487743
1	-3.24297	GO:0004857	M1	1	0	GO Molecular Functions	21	enzyme inhibitor activity		-3.24297	2.799926035502959	4.077252413378798	30284	416	364	14	3.8461538461538463	1.0079661891556906	197|331|1027|1029|1285|1293|3309|4057|4249|5788|6418|6622|10614|51347	AHSG|XIAP|CDKN1B|CDKN2A|COL4A3|COL6A3|HSPA5|LTF|MGAT5|PTPRC|SET|SNCA|HEXIM1|TAOK3	-1.87579	0	31	0	0	-5.78278	19.19949281487743
1	-2.83573	GO:0140678	M1	1	0	GO Molecular Functions	21	molecular function inhibitor activity		-2.83573	2.3602213389447435	3.596616055469332	30284	564	364	16	4.395604395604396	1.0744780250231485	197|331|1027|1029|1285|1293|2100|3303|3309|4057|4249|5788|6418|6622|10614|51347	AHSG|XIAP|CDKN1B|CDKN2A|COL4A3|COL6A3|ESR2|HSPA1A|HSPA5|LTF|MGAT5|PTPRC|SET|SNCA|HEXIM1|TAOK3	-1.5177	0	31	0	0	-5.78278	19.19949281487743
1	-2.6478	GO:0030291	M1	1	0	GO Molecular Functions	21	protein serine/threonine kinase inhibitor activity		-2.6478	7.2345914954610615	4.66745062885399	30284	46	364	4	1.098901098901099	0.5464232506580736	1027|1029|3309|10614	CDKN1B|CDKN2A|HSPA5|HEXIM1	-1.34557	0	31	0	0	-5.78278	19.19949281487743
1	-5.69084	GO:0033218	M1	1	0	GO Molecular Functions	21	amide binding		-5.69084	4.7156649018997205	6.467345834380787	30284	247	364	14	3.8461538461538463	1.0079661891556906	335|886|887|1889|1910|2043|2048|3156|3624|3689|4481|5478|5660|7298	APOA1|CCKAR|CCKBR|ECE1|EDNRB|EPHA4|EPHB2|HMGCR|INHBA|ITGB2|MSR1|PPIA|PSAP|TYMS	-4.14556	0	32	1	1	-5.69084	5.011915795048325
1	-3.63041	GO:0042277	M1	1	0	GO Molecular Functions	21	peptide binding		-3.63041	3.675404916368772	4.675679364687354	30284	249	364	11	3.021978021978022	0.8972875043562444	290|335|2028|2043|2048|3105|3689|4012|4481|6256|9520	ANPEP|APOA1|ENPEP|EPHA4|EPHB2|HLA-A|ITGB2|LNPEP|MSR1|RXRA|NPEPPS	-2.22124	0	32	0	0	-5.69084	5.011915795048325
1	-2.48229	GO:0001540	M1	1	0	GO Molecular Functions	21	amyloid-beta binding		-2.48229	5.011915795048325	4.036914386955821	30284	83	364	5	1.3736263736263736	0.6100706767475718	335|2043|2048|3689|4481	APOA1|EPHA4|EPHB2|ITGB2|MSR1	-1.19696	0	32	0	0	-5.69084	5.011915795048325
1	-5.68724	GO:0042562	M1	1	0	GO Molecular Functions	21	hormone binding		-5.68724	7.965747018938509	7.460525404306022	30284	94	364	9	2.4725274725274726	0.8139230651035384	886|887|1889|1910|1956|3624|6464|7067|7068	CCKAR|CCKBR|ECE1|EDNRB|EGFR|INHBA|SHC1|THRA|THRB	-4.14497	0	33	1	1	-5.68724	7.965747018938509
1	-3.36025	GO:0017046	M1	1	0	GO Molecular Functions	21	peptide hormone binding		-3.36025	7.848849263943603	5.5042560900831745	30284	53	364	5	1.3736263736263736	0.6100706767475718	886|887|1889|1910|3624	CCKAR|CCKBR|ECE1|EDNRB|INHBA	-1.97676	0	33	0	0	-5.68724	7.965747018938509
1	-1.79209	GO:0008528	M1	1	0	GO Molecular Functions	21	G protein-coupled peptide receptor activity		-1.79209	3.409745991713205	2.9416463481103254	30284	122	364	5	1.3736263736263736	0.6100706767475718	185|886|887|1909|1910	AGTR1|CCKAR|CCKBR|EDNRA|EDNRB	-0.600337	0	33	0	0	-5.68724	7.965747018938509
1	-1.71108	GO:0001653	M1	1	0	GO Molecular Functions	21	peptide receptor activity		-1.71108	3.2499141483516483	2.813542046236348	30284	128	364	5	1.3736263736263736	0.6100706767475718	185|886|887|1909|1910	AGTR1|CCKAR|CCKBR|EDNRA|EDNRB	-0.527277	0	33	0	0	-5.68724	7.965747018938509
1	-5.44054	GO:0019902	M1	1	0	GO Molecular Functions	21	phosphatase binding		-5.44054	5.254598033545402	6.48880499477069	30284	190	364	12	3.2967032967032965	0.9358578321457584	1027|1432|1956|3672|3784|3932|4233|4751|5594|5599|6850|7157	CDKN1B|MAPK14|EGFR|ITGA1|KCNQ1|LCK|MET|NEK2|MAPK1|MAPK8|SYK|TP53	-3.90126	0	34	1	1	-5.44054	5.777625152625152
1	-4.98877	GO:0019903	M1	1	0	GO Molecular Functions	21	protein phosphatase binding		-4.98877	5.777625152625152	6.3385663396806535	30284	144	364	10	2.7472527472527473	0.8567410091621528	1027|1432|1956|3672|3784|3932|4233|4751|5599|7157	CDKN1B|MAPK14|EGFR|ITGA1|KCNQ1|LCK|MET|NEK2|MAPK8|TP53	-3.49998	0	34	0	0	-5.44054	5.777625152625152
1	-5.3902	GO:0008353	M1	1	0	GO Molecular Functions	21	RNA polymerase II CTD heptapeptide repeat kinase activity		-5.3902	33.27912087912088	11.260460213168876	30284	10	364	4	1.098901098901099	0.5464232506580736	983|1022|5594|23476	CDK1|CDK7|MAPK1|BRD4	-3.86266	0	35	1	1	-5.3902	33.27912087912088
1	-3.41515	GO:0004693	M1	1	0	GO Molecular Functions	21	cyclin-dependent protein serine/threonine kinase activity		-3.41515	11.475558923834786	6.225109138451125	30284	29	364	4	1.098901098901099	0.5464232506580736	983|1017|1020|1022	CDK1|CDK2|CDK5|CDK7	-2.02748	0	35	0	0	-5.3902	33.27912087912088
1	-3.41515	GO:0097472	M1	1	0	GO Molecular Functions	21	cyclin-dependent protein kinase activity		-3.41515	11.475558923834786	6.225109138451125	30284	29	364	4	1.098901098901099	0.5464232506580736	983|1017|1020|1022	CDK1|CDK2|CDK5|CDK7	-2.02748	0	35	0	0	-5.3902	33.27912087912088
1	-3.14507	GO:0030332	M1	1	0	GO Molecular Functions	21	cyclin binding		-3.14507	9.7879767291532	5.655031296262777	30284	34	364	4	1.098901098901099	0.5464232506580736	983|1017|1027|10403	CDK1|CDK2|CDKN1B|NDC80	-1.79168	0	35	0	0	-5.3902	33.27912087912088
1	-2.33721	GO:0140994	M1	1	0	GO Molecular Functions	21	RNA polymerase II CTD heptapeptide repeat modifying activity		-2.33721	3.899896978021978	3.626352624786178	30284	128	364	6	1.6483516483516483	0.6673675151037639	983|1022|1845|5478|5594|23476	CDK1|CDK7|DUSP3|PPIA|MAPK1|BRD4	-1.07762	0	35	0	0	-5.3902	33.27912087912088
1	-5.3902	GO:0043121	M1	1	0	GO Molecular Functions	21	neurotrophin binding		-5.3902	33.27912087912088	11.260460213168876	30284	10	364	4	1.098901098901099	0.5464232506580736	4914|4915|4916|6272	NTRK1|NTRK2|NTRK3|SORT1	-3.86266	0	36	1	1	-5.3902	33.27912087912088
1	-5.19805	GO:0008046	M1	1	0	GO Molecular Functions	21	axon guidance receptor activity		-5.19805	30.253746253746257	10.703343112674414	30284	11	364	4	1.098901098901099	0.5464232506580736	2045|2047|2048|2049	EPHA7|EPHB1|EPHB2|EPHB3	-3.67626	0	37	1	1	-5.19805	30.253746253746257
1	-5.16287	GO:0047555	M1	1	0	GO Molecular Functions	21	3',5'-cyclic-GMP phosphodiesterase activity		-5.16287	18.08647873865265	9.041577230056193	30284	23	364	5	1.3736263736263736	0.6100706767475718	5141|5144|8622|8654|27115	PDE4A|PDE4D|PDE8B|PDE5A|PDE7B	-3.6579	0	38	1	1	-5.16287	18.08647873865265
1	-5.06571	GO:0004114	M1	1	0	GO Molecular Functions	21	3',5'-cyclic-nucleotide phosphodiesterase activity		-5.06571	17.332875457875456	8.828830009715219	30284	24	364	5	1.3736263736263736	0.6100706767475718	5141|5144|8622|8654|27115	PDE4A|PDE4D|PDE8B|PDE5A|PDE7B	-3.57159	0	38	0	0	-5.16287	18.08647873865265
1	-5.06571	GO:0004115	M1	1	0	GO Molecular Functions	21	3',5'-cyclic-AMP phosphodiesterase activity		-5.06571	17.332875457875456	8.828830009715219	30284	24	364	5	1.3736263736263736	0.6100706767475718	5141|5144|8622|8654|27115	PDE4A|PDE4D|PDE8B|PDE5A|PDE7B	-3.57159	0	38	0	0	-5.16287	18.08647873865265
1	-4.88462	GO:0004112	M1	1	0	GO Molecular Functions	21	cyclic-nucleotide phosphodiesterase activity		-4.88462	15.999577345731192	8.43946530284052	30284	26	364	5	1.3736263736263736	0.6100706767475718	5141|5144|8622|8654|27115	PDE4A|PDE4D|PDE8B|PDE5A|PDE7B	-3.406	0	38	0	0	-5.16287	18.08647873865265
1	-3.39314	GO:0016788	M1	1	0	GO Molecular Functions	21	hydrolase activity, acting on ester bonds		-3.39314	2.2958657636712823	3.9933874314830433	30284	761	364	21	5.769230769230769	1.2220940563504665	410|412|1845|1909|3932|4361|4830|5073|5141|5144|5320|5424|5426|5444|5788|6035|8399|8622|8654|26191|27115	ARSA|STS|DUSP3|EDNRA|LCK|MRE11|NME1|PARN|PDE4A|PDE4D|PLA2G2A|POLD1|POLE|PON1|PTPRC|RNASE1|PLA2G10|PDE8B|PDE5A|PTPN22|PDE7B	-2.00757	0	38	0	0	-5.16287	18.08647873865265
1	-3.19067	GO:0008081	M1	1	0	GO Molecular Functions	21	phosphoric diester hydrolase activity		-3.19067	5.737779461917393	4.881147295273352	30284	87	364	6	1.6483516483516483	0.6673675151037639	1909|5141|5144|8622|8654|27115	EDNRA|PDE4A|PDE4D|PDE8B|PDE5A|PDE7B	-1.82748	0	38	0	0	-5.16287	18.08647873865265
1	-2.32039	GO:0042578	M1	1	0	GO Molecular Functions	21	phosphoric ester hydrolase activity		-2.32039	2.521145521145521	3.215920980371025	30284	363	364	11	3.021978021978022	0.8972875043562444	1845|1909|3932|5141|5144|5444|5788|8622|8654|26191|27115	DUSP3|EDNRA|LCK|PDE4A|PDE4D|PON1|PTPRC|PDE8B|PDE5A|PTPN22|PDE7B	-1.06236	0	38	0	0	-5.16287	18.08647873865265
1	-2.00479	GO:0030551	M1	1	0	GO Molecular Functions	21	cyclic nucleotide binding		-2.00479	6.745767745767746	3.8572440822638976	30284	37	364	3	0.8241758241758241	0.47387320552365025	5141|5144|8654	PDE4A|PDE4D|PDE5A	-0.792512	0	38	0	0	-5.16287	18.08647873865265
1	-5.16287	GO:0003887	M1	1	0	GO Molecular Functions	21	DNA-directed DNA polymerase activity		-5.16287	18.08647873865265	9.041577230056193	30284	23	364	5	1.3736263736263736	0.6100706767475718	5424|5426|5427|5429|10714	POLD1|POLE|POLE2|POLH|POLD3	-3.6579	0	39	1	1	-5.16287	18.08647873865265
1	-4.22988	GO:0034061	M1	1	0	GO Molecular Functions	21	DNA polymerase activity		-4.22988	11.885400313971742	7.10709730819455	30284	35	364	5	1.3736263736263736	0.6100706767475718	5424|5426|5427|5429|10714	POLD1|POLE|POLE2|POLH|POLD3	-2.79106	0	39	0	0	-5.16287	18.08647873865265
1	-3.17829	GO:0008408	M1	1	0	GO Molecular Functions	21	3'-5' exonuclease activity		-3.17829	7.172224327396741	5.189609802426015	30284	58	364	5	1.3736263736263736	0.6100706767475718	4361|4830|5073|5424|5426	MRE11|NME1|PARN|POLD1|POLE	-1.81707	0	39	0	0	-5.16287	18.08647873865265
1	-3.06622	GO:0008296	M1	1	0	GO Molecular Functions	21	3'-5'-DNA exonuclease activity		-3.06622	15.599587912087912	6.442850761986744	30284	16	364	3	0.8241758241758241	0.47387320552365025	4361|5424|5426	MRE11|POLD1|POLE	-1.72432	0	39	0	0	-5.16287	18.08647873865265
1	-2.48744	GO:0016895	M1	1	0	GO Molecular Functions	21	DNA exonuclease activity, producing 5'-phosphomonoesters		-2.48744	9.983736263736263	4.956430924418418	30284	25	364	3	0.8241758241758241	0.47387320552365025	4361|5424|5426	MRE11|POLD1|POLE	-1.20044	0	39	0	0	-5.16287	18.08647873865265
1	-2.45986	GO:0004527	M1	1	0	GO Molecular Functions	21	exonuclease activity		-2.45986	4.952250130821559	4.000828539636394	30284	84	364	5	1.3736263736263736	0.6100706767475718	4361|4830|5073|5424|5426	MRE11|NME1|PARN|POLD1|POLE	-1.17783	0	39	0	0	-5.16287	18.08647873865265
1	-2.43804	GO:0004529	M1	1	0	GO Molecular Functions	21	DNA exonuclease activity		-2.43804	9.599746407438715	4.83862043215915	30284	26	364	3	0.8241758241758241	0.47387320552365025	4361|5424|5426	MRE11|POLD1|POLE	-1.16577	0	39	0	0	-5.16287	18.08647873865265
1	-2.22938	GO:0016796	M1	1	0	GO Molecular Functions	21	exonuclease activity, active with either ribo- or deoxyribonucleic acids and producing 5'-phosphomonoesters		-2.22938	5.546520146520147	3.8881957415287367	30284	60	364	4	1.098901098901099	0.5464232506580736	4361|5073|5424|5426	MRE11|PARN|POLD1|POLE	-0.991125	0	39	0	0	-5.16287	18.08647873865265
1	-2.13066	GO:0004536	M1	1	0	GO Molecular Functions	21	DNA nuclease activity		-2.13066	5.199862637362638	3.7097717428033543	30284	64	364	4	1.098901098901099	0.5464232506580736	4361|4830|5424|5426	MRE11|NME1|POLD1|POLE	-0.907033	0	39	0	0	-5.16287	18.08647873865265
1	-2.07922	GO:0016779	M1	1	0	GO Molecular Functions	21	nucleotidyltransferase activity		-2.07922	3.442667677150436	3.2520207871389664	30284	145	364	6	1.6483516483516483	0.6673675151037639	5424|5426|5427|5429|5430|10714	POLD1|POLE|POLE2|POLH|POLR2A|POLD3	-0.86131	0	39	0	0	-5.16287	18.08647873865265
1	-1.38466	GO:0004518	M1	1	0	GO Molecular Functions	21	nuclease activity		-1.38466	2.388453651611546	2.2216265534252746	30284	209	364	6	1.6483516483516483	0.6673675151037639	4361|4830|5073|5424|5426|6035	MRE11|NME1|PARN|POLD1|POLE|RNASE1	-0.227564	0	39	0	0	-5.16287	18.08647873865265
1	-5.10424	GO:0140662	M1	1	0	GO Molecular Functions	21	ATP-dependent protein folding chaperone		-5.10424	12.47967032967033	8.013258312978463	30284	40	364	6	1.6483516483516483	0.6673675151037639	3303|3304|3309|3310|3312|3313	HSPA1A|HSPA1B|HSPA5|HSPA6|HSPA8|HSPA9	-3.60472	0	40	1	1	-5.10424	49.91868131868132
1	-4.77168	GO:0055131	M1	1	0	GO Molecular Functions	21	C3HC4-type RING finger domain binding		-4.77168	49.91868131868132	12.065861200436911	30284	5	364	3	0.8241758241758241	0.47387320552365025	3303|3304|3312	HSPA1A|HSPA1B|HSPA8	-3.30859	0	40	0	0	-5.10424	49.91868131868132
1	-4.47455	GO:0140545	M1	1	0	GO Molecular Functions	21	ATP-dependent protein disaggregase activity		-4.47455	41.5989010989011	10.969722892496364	30284	6	364	3	0.8241758241758241	0.47387320552365025	3303|3304|3312	HSPA1A|HSPA1B|HSPA8	-3.02133	0	40	0	0	-5.10424	49.91868131868132
1	-3.54263	GO:0140657	M1	1	0	GO Molecular Functions	21	ATP-dependent activity		-3.54263	2.5643158211651365	4.210386670462521	30284	584	364	18	4.945054945054945	1.1363764540496064	19|1022|1973|3303|3304|3309|3310|3312|3313|4361|4625|4627|5888|6595|6597|7153|7157|10057	ABCA1|CDK7|EIF4A1|HSPA1A|HSPA1B|HSPA5|HSPA6|HSPA8|HSPA9|MRE11|MYH7|MYH9|RAD51|SMARCA2|SMARCA4|TOP2A|TP53|ABCC5	-2.13785	0	40	0	0	-5.10424	49.91868131868132
1	-3.53769	GO:0044183	M1	1	0	GO Molecular Functions	21	protein folding chaperone		-3.53769	6.655824175824176	5.4091335299423635	30284	75	364	6	1.6483516483516483	0.6673675151037639	3303|3304|3309|3310|3312|3313	HSPA1A|HSPA1B|HSPA5|HSPA6|HSPA8|HSPA9	-2.13509	0	40	0	0	-5.10424	49.91868131868132
1	-3.1745	GO:0051082	M1	1	0	GO Molecular Functions	21	unfolded protein binding		-3.1745	4.813095994914177	4.635563156305021	30284	121	364	7	1.9230769230769231	0.7198318398246449	3303|3304|3309|3310|3312|3313|5478	HSPA1A|HSPA1B|HSPA5|HSPA6|HSPA8|HSPA9|PPIA	-1.81525	0	40	0	0	-5.10424	49.91868131868132
1	-3.15253	GO:0140776	M1	1	0	GO Molecular Functions	21	protein-containing complex destabilizing activity		-3.15253	16.63956043956044	6.682523291020196	30284	15	364	3	0.8241758241758241	0.47387320552365025	3303|3304|3312	HSPA1A|HSPA1B|HSPA8	-1.7972	0	40	0	0	-5.10424	49.91868131868132
1	-1.51711	GO:0016887	M1	1	0	GO Molecular Functions	21	ATP hydrolysis activity		-1.51711	1.9951511318417792	2.2569950848813964	30284	417	364	10	2.7472527472527473	0.8567410091621528	19|1973|3303|3304|3309|3310|3312|3313|5888|10057	ABCA1|EIF4A1|HSPA1A|HSPA1B|HSPA5|HSPA6|HSPA8|HSPA9|RAD51|ABCC5	-0.348771	0	40	0	0	-5.10424	49.91868131868132
1	-1.44758	GO:0017111	M1	1	0	GO Molecular Functions	21	ribonucleoside triphosphate phosphatase activity		-1.44758	1.6841660363927569	2.0797573281960116	30284	741	364	15	4.1208791208791204	1.0418525704046766	19|387|1915|1917|1973|3303|3304|3309|3310|3312|3313|5888|5898|10057|10801	ABCA1|RHOA|EEF1A1|EEF1A2|EIF4A1|HSPA1A|HSPA1B|HSPA5|HSPA6|HSPA8|HSPA9|RAD51|RALA|ABCC5|SEPTIN9	-0.285523	0	40	0	0	-5.10424	49.91868131868132
1	-4.97309	GO:0005251	M1	1	0	GO Molecular Functions	21	delayed rectifier potassium channel activity		-4.97309	16.63956043956044	8.62852589738758	30284	25	364	5	1.3736263736263736	0.6100706767475718	3738|3756|3757|3784|9312	KCNA3|KCNH1|KCNH2|KCNQ1|KCNB2	-3.48694	0	41	1	1	-4.97309	16.63956043956044
1	-3.73188	GO:0005249	M1	1	0	GO Molecular Functions	21	voltage-gated potassium channel activity		-3.73188	5.942700156985872	5.405599488203535	30284	98	364	7	1.9230769230769231	0.7198318398246449	3738|3754|3756|3757|3784|9312|56479	KCNA3|KCNF1|KCNH1|KCNH2|KCNQ1|KCNB2|KCNQ5	-2.31605	0	41	0	0	-4.97309	16.63956043956044
1	-3.45483	GO:0022843	M1	1	0	GO Molecular Functions	21	voltage-gated monoatomic cation channel activity		-3.45483	4.654422500576347	4.831447803132553	30284	143	364	8	2.197802197802198	0.7684540733550197	3685|3738|3754|3756|3757|3784|9312|56479	ITGAV|KCNA3|KCNF1|KCNH1|KCNH2|KCNQ1|KCNB2|KCNQ5	-2.06082	0	41	0	0	-4.97309	16.63956043956044
1	-3.11142	GO:0005267	M1	1	0	GO Molecular Functions	21	potassium channel activity		-3.11142	4.69665012406948	4.549596356482403	30284	124	364	7	1.9230769230769231	0.7198318398246449	3738|3754|3756|3757|3784|9312|56479	KCNA3|KCNF1|KCNH1|KCNH2|KCNQ1|KCNB2|KCNQ5	-1.76101	0	41	0	0	-4.97309	16.63956043956044
1	-2.91229	GO:0005244	M1	1	0	GO Molecular Functions	21	voltage-gated monoatomic ion channel activity		-2.91229	3.8472972114590616	4.1425008901931495	30284	173	364	8	2.197802197802198	0.7684540733550197	3685|3738|3754|3756|3757|3784|9312|56479	ITGAV|KCNA3|KCNF1|KCNH1|KCNH2|KCNQ1|KCNB2|KCNQ5	-1.57974	0	41	0	0	-4.97309	16.63956043956044
1	-2.88047	GO:0022832	M1	1	0	GO Molecular Functions	21	voltage-gated channel activity		-2.88047	3.803328100470958	4.102174535734963	30284	175	364	8	2.197802197802198	0.7684540733550197	3685|3738|3754|3756|3757|3784|9312|56479	ITGAV|KCNA3|KCNF1|KCNH1|KCNH2|KCNQ1|KCNB2|KCNQ5	-1.55158	0	41	0	0	-4.97309	16.63956043956044
1	-2.75694	GO:0022836	M1	1	0	GO Molecular Functions	21	gated channel activity		-2.75694	2.8779113967793215	3.7131595909455095	30284	318	364	11	3.021978021978022	0.8972875043562444	2559|2561|2565|3685|3738|3754|3756|3757|3784|9312|56479	GABRA6|GABRB2|GABRG1|ITGAV|KCNA3|KCNF1|KCNH1|KCNH2|KCNQ1|KCNB2|KCNQ5	-1.44594	0	41	0	0	-4.97309	16.63956043956044
1	-2.4781	GO:0015079	M1	1	0	GO Molecular Functions	21	potassium ion transmembrane transporter activity		-2.4781	3.639903846153847	3.692845397504857	30284	160	364	7	1.9230769230769231	0.7198318398246449	3738|3754|3756|3757|3784|9312|56479	KCNA3|KCNF1|KCNH1|KCNH2|KCNQ1|KCNB2|KCNQ5	-1.19442	0	41	0	0	-4.97309	16.63956043956044
1	-1.68752	GO:0005216	M1	1	0	GO Molecular Functions	21	monoatomic ion channel activity		-1.68752	2.042803178963893	2.452677232682483	30284	448	364	11	3.021978021978022	0.8972875043562444	2559|2561|2565|3685|3738|3754|3756|3757|3784|9312|56479	GABRA6|GABRB2|GABRG1|ITGAV|KCNA3|KCNF1|KCNH1|KCNH2|KCNQ1|KCNB2|KCNQ5	-0.507629	0	41	0	0	-4.97309	16.63956043956044
1	-1.46054	GO:0015318	M1	1	0	GO Molecular Functions	21	inorganic molecular entity transmembrane transporter activity		-1.46054	1.6910122397927274	2.0962058067705303	30284	738	364	15	4.1208791208791204	1.0418525704046766	1528|2542|2559|2561|2565|3685|3738|3754|3756|3757|3784|4535|9312|10057|56479	CYB5A|SLC37A4|GABRA6|GABRB2|GABRG1|ITGAV|KCNA3|KCNF1|KCNH1|KCNH2|KCNQ1|ND1|KCNB2|ABCC5|KCNQ5	-0.295977	0	41	0	0	-4.97309	16.63956043956044
1	-1.3399	GO:0015267	M1	1	0	GO Molecular Functions	21	channel activity		-1.3399	1.7944624003447534	1.9957640237622238	30284	510	364	11	3.021978021978022	0.8972875043562444	2559|2561|2565|3685|3738|3754|3756|3757|3784|9312|56479	GABRA6|GABRB2|GABRG1|ITGAV|KCNA3|KCNF1|KCNH1|KCNH2|KCNQ1|KCNB2|KCNQ5	-0.187715	0	41	0	0	-4.97309	16.63956043956044
1	-1.3399	GO:0022803	M1	1	0	GO Molecular Functions	21	passive transmembrane transporter activity		-1.3399	1.7944624003447534	1.9957640237622238	30284	510	364	11	3.021978021978022	0.8972875043562444	2559|2561|2565|3685|3738|3754|3756|3757|3784|9312|56479	GABRA6|GABRB2|GABRG1|ITGAV|KCNA3|KCNF1|KCNH1|KCNH2|KCNQ1|KCNB2|KCNQ5	-0.187715	0	41	0	0	-4.97309	16.63956043956044
1	-4.81205	GO:0140097	M1	1	0	GO Molecular Functions	21	catalytic activity, acting on DNA		-4.81205	3.7252747252747245	5.5323656302633735	30284	335	364	15	4.1208791208791204	1.0418525704046766	1022|1973|3309|4361|4830|5424|5426|5427|5429|5888|6595|6597|7150|7153|10714	CDK7|EIF4A1|HSPA5|MRE11|NME1|POLD1|POLE|POLE2|POLH|RAD51|SMARCA2|SMARCA4|TOP1|TOP2A|POLD3	-3.34141	0	42	1	1	-4.81205	3.7252747252747245
1	-3.08718	GO:0140640	M1	1	0	GO Molecular Functions	21	catalytic activity, acting on a nucleic acid		-3.08718	2.343600061909921	3.7862916388962438	30284	639	364	18	4.945054945054945	1.1363764540496064	1022|1973|3309|4361|4830|5073|5424|5426|5427|5429|5430|5888|6035|6595|6597|7150|7153|10714	CDK7|EIF4A1|HSPA5|MRE11|NME1|PARN|POLD1|POLE|POLE2|POLH|POLR2A|RAD51|RNASE1|SMARCA2|SMARCA4|TOP1|TOP2A|POLD3	-1.73957	0	42	0	0	-4.81205	3.7252747252747245
1	-2.416	GO:0008094	M1	1	0	GO Molecular Functions	21	ATP-dependent activity, acting on DNA		-2.416	3.1999154691462386	3.51153473326157	30284	208	364	8	2.197802197802198	0.7684540733550197	1022|1973|3309|4361|5888|6595|6597|7153	CDK7|EIF4A1|HSPA5|MRE11|RAD51|SMARCA2|SMARCA4|TOP2A	-1.14853	0	42	0	0	-4.81205	3.7252747252747245
1	-1.40107	GO:0004386	M1	1	0	GO Molecular Functions	21	helicase activity		-1.40107	2.683800070896845	2.3181063645255215	30284	155	364	5	1.3736263736263736	0.6100706767475718	1973|4361|5888|6595|6597	EIF4A1|MRE11|RAD51|SMARCA2|SMARCA4	-0.240265	0	42	0	0	-4.81205	3.7252747252747245
1	-4.58886	GO:0005518	M1	1	0	GO Molecular Functions	21	collagen binding		-4.58886	8.088675213675215	6.642184489891853	30284	72	364	7	1.9230769230769231	0.7198318398246449	780|1291|3672|3688|4318|4322|5154	DDR1|COL6A1|ITGA1|ITGB1|MMP9|MMP13|PDGFA	-3.13074	0	43	1	1	-4.58886	8.088675213675215
1	-4.35735	GO:0071889	M1	1	0	GO Molecular Functions	21	14-3-3 protein binding		-4.35735	12.605727605727605	7.357475435837804	30284	33	364	5	1.3736263736263736	0.6100706767475718	2099|4750|5581|5590|7157	ESR1|NEK1|PRKCE|PRKCZ|TP53	-2.91139	0	44	1	1	-4.35735	12.605727605727605
1	-2.86375	GO:1990841	M1	1	0	GO Molecular Functions	21	promoter-specific chromatin binding		-2.86375	6.117485455720749	4.659742660847262	30284	68	364	5	1.3736263736263736	0.6100706767475718	1958|3192|5430|7157|23411	EGR1|HNRNPU|POLR2A|TP53|SIRT1	-1.53851	0	44	0	0	-4.35735	12.605727605727605
1	-2.5391	GO:0001091	M1	1	0	GO Molecular Functions	21	RNA polymerase II general transcription initiation factor binding		-2.5391	10.399725274725276	5.081075699291967	30284	24	364	3	0.8241758241758241	0.47387320552365025	2099|3192|7157	ESR1|HNRNPU|TP53	-1.24709	0	44	0	0	-4.35735	12.605727605727605
1	-2.42241	GO:0140296	M1	1	0	GO Molecular Functions	21	general transcription initiation factor binding		-2.42241	6.279079411154884	4.242669663042132	30284	53	364	4	1.098901098901099	0.5464232506580736	2099|3192|7067|7157	ESR1|HNRNPU|THRA|TP53	-1.15334	0	44	0	0	-4.35735	12.605727605727605
1	-2.22938	GO:0001098	M1	1	0	GO Molecular Functions	21	basal transcription machinery binding		-2.22938	5.546520146520147	3.8881957415287367	30284	60	364	4	1.098901098901099	0.5464232506580736	2099|3192|7157|23476	ESR1|HNRNPU|TP53|BRD4	-0.991125	0	44	0	0	-4.35735	12.605727605727605
1	-2.22938	GO:0001099	M1	1	0	GO Molecular Functions	21	basal RNA polymerase II transcription machinery binding		-2.22938	5.546520146520147	3.8881957415287367	30284	60	364	4	1.098901098901099	0.5464232506580736	2099|3192|7157|23476	ESR1|HNRNPU|TP53|BRD4	-0.991125	0	44	0	0	-4.35735	12.605727605727605
1	-1.85435	GO:0043175	M1	1	0	GO Molecular Functions	21	RNA polymerase core enzyme binding		-1.85435	5.942700156985872	3.5355175833032213	30284	42	364	3	0.8241758241758241	0.47387320552365025	2064|3192|23476	ERBB2|HNRNPU|BRD4	-0.655861	0	44	0	0	-4.35735	12.605727605727605
1	-1.4667	GO:0070063	M1	1	0	GO Molecular Functions	21	RNA polymerase binding		-1.4667	4.230396721922146	2.7394795162227625	30284	59	364	3	0.8241758241758241	0.47387320552365025	2064|3192|23476	ERBB2|HNRNPU|BRD4	-0.300885	0	44	0	0	-4.35735	12.605727605727605
1	-4.30136	GO:0005496	M1	1	0	GO Molecular Functions	21	steroid binding		-4.30136	6.162800162800163	5.92837548612706	30284	108	364	8	2.197802197802198	0.7684540733550197	19|335|1576|2099|2100|6095|9971|120227	ABCA1|APOA1|CYP3A4|ESR1|ESR2|RORA|NR1H4|CYP2R1	-2.86018	0	45	1	1	-4.30136	7.799793956043956
1	-2.18058	GO:0071813	M1	1	0	GO Molecular Functions	21	lipoprotein particle binding		-2.18058	7.799793956043956	4.244856780507348	30284	32	364	3	0.8241758241758241	0.47387320552365025	19|335|4481	ABCA1|APOA1|MSR1	-0.951164	0	45	0	0	-4.30136	7.799793956043956
1	-2.18058	GO:0071814	M1	1	0	GO Molecular Functions	21	protein-lipid complex binding		-2.18058	7.799793956043956	4.244856780507348	30284	32	364	3	0.8241758241758241	0.47387320552365025	19|335|4481	ABCA1|APOA1|MSR1	-0.951164	0	45	0	0	-4.30136	7.799793956043956
1	-1.36098	GO:0038024	M1	1	0	GO Molecular Functions	21	cargo receptor activity		-1.36098	3.839898562975486	2.528068326128724	30284	65	364	3	0.8241758241758241	0.47387320552365025	19|3689|4481	ABCA1|ITGB2|MSR1	-0.205124	0	45	0	0	-4.30136	7.799793956043956
1	-1.31254	GO:0032934	M1	1	0	GO Molecular Functions	21	sterol binding		-1.31254	3.67049127343245	2.431624324075568	30284	68	364	3	0.8241758241758241	0.47387320552365025	19|335|6095	ABCA1|APOA1|RORA	-0.162785	0	45	0	0	-4.30136	7.799793956043956
1	-4.14749	GO:0001664	M1	1	0	GO Molecular Functions	21	G protein-coupled receptor binding		-4.14749	3.641654641654642	5.04611448625626	30284	297	364	13	3.5714285714285716	0.9726871060748611	135|185|887|1910|2316|3303|3304|3312|3576|4878|5144|5196|5898	ADORA2A|AGTR1|CCKBR|EDNRB|FLNA|HSPA1A|HSPA1B|HSPA8|CXCL8|NPPA|PDE4D|PF4|RALA	-2.71337	0	46	1	1	-4.14749	3.641654641654642
1	-3.94442	GO:0032451	M1	1	0	GO Molecular Functions	21	demethylase activity		-3.94442	10.399725274725274	6.561375417090846	30284	40	364	5	1.3736263736263736	0.6100706767475718	1543|1544|9682|23081|55818	CYP1A1|CYP1A2|KDM4A|KDM4C|KDM3A	-2.51724	0	47	1	1	-3.94442	17.828100470957615
1	-3.24556	GO:0032454	M1	1	0	GO Molecular Functions	21	histone H3K9 demethylase activity		-3.24556	17.828100470957615	6.946439365040277	30284	14	364	3	0.8241758241758241	0.47387320552365025	9682|23081|55818	KDM4A|KDM4C|KDM3A	-1.87638	0	47	0	0	-3.94442	17.828100470957615
1	-3.11054	GO:0016706	M1	1	0	GO Molecular Functions	21	2-oxoglutarate-dependent dioxygenase activity		-3.11054	6.933150183150183	5.0740453209323	30284	60	364	5	1.3736263736263736	0.6100706767475718	9682|23081|54583|55818|80312	KDM4A|KDM4C|EGLN1|KDM3A|TET1	-1.76101	0	47	0	0	-3.94442	17.828100470957615
1	-2.34536	GO:0141052	M1	1	0	GO Molecular Functions	21	histone H3 demethylase activity		-2.34536	8.914050235478808	4.62105787889772	30284	28	364	3	0.8241758241758241	0.47387320552365025	9682|23081|55818	KDM4A|KDM4C|KDM3A	-1.08264	0	47	0	0	-3.94442	17.828100470957615
1	-2.27156	GO:0051213	M1	1	0	GO Molecular Functions	21	dioxygenase activity		-2.27156	4.4730001181614085	3.699788249895435	30284	93	364	5	1.3736263736263736	0.6100706767475718	9682|23081|54583|55818|80312	KDM4A|KDM4C|EGLN1|KDM3A|TET1	-1.02124	0	47	0	0	-3.94442	17.828100470957615
1	-2.25986	GO:0032452	M1	1	0	GO Molecular Functions	21	histone demethylase activity		-2.25986	8.31978021978022	4.424218963321674	30284	30	364	3	0.8241758241758241	0.47387320552365025	9682|23081|55818	KDM4A|KDM4C|KDM3A	-1.0126	0	47	0	0	-3.94442	17.828100470957615
1	-2.2195	GO:0140457	M1	1	0	GO Molecular Functions	21	protein demethylase activity		-2.2195	8.051400212690535	4.332527551168088	30284	31	364	3	0.8241758241758241	0.47387320552365025	9682|23081|55818	KDM4A|KDM4C|KDM3A	-0.982731	0	47	0	0	-3.94442	17.828100470957615
1	-3.79638	GO:0008083	M1	1	0	GO Molecular Functions	21	growth factor activity		-3.79638	4.6221001221001226	5.098534960526371	30284	162	364	9	2.4725274725274726	0.8139230651035384	649|2147|2896|3082|3481|3593|3624|5154|7422	BMP1|F2|GRN|HGF|IGF2|IL12B|INHBA|PDGFA|VEGFA	-2.3783	0	48	1	1	-3.79638	7.5634365634365635
1	-2.14302	GO:0030296	M1	1	0	GO Molecular Functions	21	protein tyrosine kinase activator activity		-2.14302	7.5634365634365635	4.160904419842853	30284	33	364	3	0.8241758241758241	0.47387320552365025	1956|3481|7422	EGFR|IGF2|VEGFA	-0.916509	0	48	0	0	-3.79638	7.5634365634365635
1	-3.67228	GO:0004709	M1	1	0	GO Molecular Functions	21	MAP kinase kinase kinase activity		-3.67228	13.311648351648353	6.792478410902999	30284	25	364	4	1.098901098901099	0.5464232506580736	369|673|1956|5894	ARAF|BRAF|EGFR|RAF1	-2.2609	0	49	1	1	-3.67228	13.311648351648353
1	-3.56954	GO:0003684	M1	1	0	GO Molecular Functions	21	damaged DNA binding		-3.56954	6.745767745767746	5.458306384978247	30284	74	364	6	1.6483516483516483	0.6673675151037639	1642|2033|5424|5429|6117|7507	DDB1|EP300|POLD1|POLH|RPA1|XPA	-2.16257	0	50	1	1	-3.56954	6.745767745767746
1	-3.47549	GO:0097718	M1	1	0	GO Molecular Functions	21	disordered domain specific binding		-3.47549	11.885400313971743	6.356045689516845	30284	28	364	4	1.098901098901099	0.5464232506580736	1029|3303|4193|7157	CDKN2A|HSPA1A|MDM2|TP53	-2.07505	0	51	1	1	-3.47549	11.885400313971743
1	-3.45648	GO:0035259	M1	1	0	GO Molecular Functions	21	nuclear glucocorticoid receptor binding		-3.45648	20.79945054945055	7.566456673252497	30284	12	364	3	0.8241758241758241	0.47387320552365025	3164|4929|8013	NR4A1|NR4A2|NR4A3	-2.06082	0	52	1	1	-3.45648	20.79945054945055
1	-1.88272	GO:0001530	M1	1	0	GO Molecular Functions	21	lipopolysaccharide binding		-1.88272	6.087644063253819	3.5955518767683263	30284	41	364	3	0.8241758241758241	0.47387320552365025	2147|3164|4057	F2|NR4A1|LTF	-0.680045	0	52	0	0	-3.45648	20.79945054945055
1	-3.45648	GO:1990459	M1	1	0	GO Molecular Functions	21	transferrin receptor binding		-3.45648	20.79945054945055	7.566456673252497	30284	12	364	3	0.8241758241758241	0.47387320552365025	1147|3551|8517	CHUK|IKBKB|IKBKG	-2.06082	0	53	1	1	-3.45648	20.79945054945055
1	-3.34642	GO:0043560	M1	1	0	GO Molecular Functions	21	insulin receptor substrate binding		-3.34642	19.19949281487743	7.239139119025504	30284	13	364	3	0.8241758241758241	0.47387320552365025	5290|5580|5590	PIK3CA|PRKCD|PRKCZ	-1.9732	0	54	1	1	-3.34642	19.19949281487743
1	-3.34642	GO:0017154	M1	1	0	GO Molecular Functions	21	semaphorin receptor activity		-3.34642	19.19949281487743	7.239139119025504	30284	13	364	3	0.8241758241758241	0.47387320552365025	4233|8828|8829	MET|NRP2|NRP1	-1.9732	0	55	1	1	-3.34642	19.19949281487743
1	-3.27185	GO:0051117	M1	1	0	GO Molecular Functions	21	ATPase binding		-3.27185	5.942700156985872	5.003452513473312	30284	84	364	6	1.6483516483516483	0.6673675151037639	19|1956|2099|3932|5144|5898	ABCA1|EGFR|ESR1|LCK|PDE4D|RALA	-1.90065	0	56	1	1	-3.27185	5.942700156985872
1	-3.16436	GO:0004197	M1	1	0	GO Molecular Functions	21	cysteine-type endopeptidase activity		-3.16436	5.672577422577422	4.8416398334227715	30284	88	364	6	1.6483516483516483	0.6673675151037639	824|834|835|839|840|841	CAPN2|CASP1|CASP2|CASP6|CASP7|CASP8	-1.80707	0	57	1	1	-3.16436	5.672577422577422
1	-2.11385	GO:0008234	M1	1	0	GO Molecular Functions	21	cysteine-type peptidase activity		-2.11385	3.114356232003291	3.198944495719518	30284	187	364	7	1.9230769230769231	0.7198318398246449	824|834|835|839|840|841|79184	CAPN2|CASP1|CASP2|CASP6|CASP7|CASP8|BRCC3	-0.891656	0	57	0	0	-3.16436	5.672577422577422
1	-3.06622	GO:0005159	M1	1	0	GO Molecular Functions	21	insulin-like growth factor receptor binding		-3.06622	15.599587912087912	6.442850761986744	30284	16	364	3	0.8241758241758241	0.47387320552365025	3481|3630|6464	IGF2|INS|SHC1	-1.72432	0	58	1	1	-3.06622	15.599587912087912
1	-2.59324	GO:0005158	M1	1	0	GO Molecular Functions	21	insulin receptor binding		-2.59324	10.851887243191591	5.213280087348545	30284	23	364	3	0.8241758241758241	0.47387320552365025	3481|3630|6464	IGF2|INS|SHC1	-1.29784	0	58	0	0	-3.06622	15.599587912087912
1	-1.65982	GO:0005179	M1	1	0	GO Molecular Functions	21	hormone activity		-1.65982	3.151431901431901	2.7322840880785497	30284	132	364	5	1.3736263736263736	0.6100706767475718	3481|3624|3630|4878|7276	IGF2|INHBA|INS|NPPA|TTR	-0.485102	0	58	0	0	-3.06622	15.599587912087912
1	-3.03794	GO:0051219	M1	1	0	GO Molecular Functions	21	phosphoprotein binding		-3.03794	5.36760014179369	4.652805970362172	30284	93	364	6	1.6483516483516483	0.6673675151037639	3932|5327|5594|6464|6622|6850	LCK|PLAT|MAPK1|SHC1|SNCA|SYK	-1.6998	0	59	1	1	-3.03794	10.851887243191591
1	-2.68323	GO:0004715	M1	1	0	GO Molecular Functions	21	non-membrane spanning protein tyrosine kinase activity		-2.68323	7.395360195360196	4.735402503864484	30284	45	364	4	1.098901098901099	0.5464232506580736	3702|3932|5580|6850	ITK|LCK|PRKCD|SYK	-1.37926	0	59	0	0	-3.03794	10.851887243191591
1	-2.61325	GO:0001784	M1	1	0	GO Molecular Functions	21	phosphotyrosine residue binding		-2.61325	7.0806640168342305	4.601505356615043	30284	47	364	4	1.098901098901099	0.5464232506580736	3932|5594|6464|6850	LCK|MAPK1|SHC1|SYK	-1.31274	0	59	0	0	-3.03794	10.851887243191591
1	-2.59324	GO:0043274	M1	1	0	GO Molecular Functions	21	phospholipase binding		-2.59324	10.851887243191591	5.213280087348545	30284	23	364	3	0.8241758241758241	0.47387320552365025	3932|5590|6850	LCK|PRKCZ|SYK	-1.29784	0	59	0	0	-3.03794	10.851887243191591
1	-2.25528	GO:0045309	M1	1	0	GO Molecular Functions	21	protein phosphorylated amino acid binding		-2.25528	5.640528962562861	3.9353166597492004	30284	59	364	4	1.098901098901099	0.5464232506580736	3932|5594|6464|6850	LCK|MAPK1|SHC1|SYK	-1.01104	0	59	0	0	-3.03794	10.851887243191591
1	-3.00383	GO:0043394	M1	1	0	GO Molecular Functions	21	proteoglycan binding		-3.00383	8.994356994356995	5.366765169145939	30284	37	364	4	1.098901098901099	0.5464232506580736	1280|1289|5788|10855	COL2A1|COL5A1|PTPRC|HPSE	-1.66941	0	60	1	1	-3.00383	8.994356994356995
1	-2.91046	GO:0022851	M1	1	0	GO Molecular Functions	21	GABA-gated chloride ion channel activity		-2.91046	13.866300366300367	6.022568801549839	30284	18	364	3	0.8241758241758241	0.47387320552365025	2559|2561|2565	GABRA6|GABRB2|GABRG1	-1.57974	0	61	1	1	-2.91046	13.866300366300367
1	-2.83969	GO:0004890	M1	1	0	GO Molecular Functions	21	GABA-A receptor activity		-2.83969	13.136495083863505	5.836723109833601	30284	19	364	3	0.8241758241758241	0.47387320552365025	2559|2561|2565	GABRA6|GABRB2|GABRG1	-1.51987	0	61	0	0	-2.91046	13.866300366300367
1	-2.59324	GO:0016917	M1	1	0	GO Molecular Functions	21	GABA receptor activity		-2.59324	10.851887243191591	5.213280087348545	30284	23	364	3	0.8241758241758241	0.47387320552365025	2559|2561|2565	GABRA6|GABRB2|GABRG1	-1.29784	0	61	0	0	-2.91046	13.866300366300367
1	-1.72339	GO:0099095	M1	1	0	GO Molecular Functions	21	ligand-gated monoatomic anion channel activity		-1.72339	5.310498012625672	3.2619430443555553	30284	47	364	3	0.8241758241758241	0.47387320552365025	2559|2561|2565	GABRA6|GABRB2|GABRG1	-0.53827	0	61	0	0	-2.91046	13.866300366300367
1	-1.52672	GO:0030594	M1	1	0	GO Molecular Functions	21	neurotransmitter receptor activity		-1.52672	3.4308372040330806	2.644850385986034	30284	97	364	4	1.098901098901099	0.5464232506580736	2559|2561|2565|3358	GABRA6|GABRB2|GABRG1|HTR2C	-0.357107	0	61	0	0	-2.91046	13.866300366300367
1	-1.39485	GO:0022824	M1	1	0	GO Molecular Functions	21	transmitter-gated monoatomic ion channel activity		-1.39485	3.9618001046572475	2.595619026229548	30284	63	364	3	0.8241758241758241	0.47387320552365025	2559|2561|2565	GABRA6|GABRB2|GABRG1	-0.236517	0	61	0	0	-2.91046	13.866300366300367
1	-1.39485	GO:0022835	M1	1	0	GO Molecular Functions	21	transmitter-gated channel activity		-1.39485	3.9618001046572475	2.595619026229548	30284	63	364	3	0.8241758241758241	0.47387320552365025	2559|2561|2565	GABRA6|GABRB2|GABRG1	-0.236517	0	61	0	0	-2.91046	13.866300366300367
1	-1.30465	GO:0015103	M1	1	0	GO Molecular Functions	21	inorganic anion transmembrane transporter activity		-1.30465	2.521145521145521	2.1610350281640573	30284	165	364	5	1.3736263736263736	0.6100706767475718	2542|2559|2561|2565|10057	SLC37A4|GABRA6|GABRB2|GABRG1|ABCC5	-0.156105	0	61	0	0	-2.91046	13.866300366300367
1	-2.87506	GO:0043028	M1	1	0	GO Molecular Functions	21	cysteine-type endopeptidase regulator activity involved in apoptotic process		-2.87506	8.31978021978022	5.109492521203229	30284	40	364	4	1.098901098901099	0.5464232506580736	329|331|834|6622	BIRC2|XIAP|CASP1|SNCA	-1.548	0	62	1	1	-2.87506	11.885400313971743
1	-2.70989	GO:0043027	M1	1	0	GO Molecular Functions	21	cysteine-type endopeptidase inhibitor activity involved in apoptotic process		-2.70989	11.885400313971743	5.50386038754922	30284	21	364	3	0.8241758241758241	0.47387320552365025	329|331|6622	BIRC2|XIAP|SNCA	-1.4042	0	62	0	0	-2.87506	11.885400313971743
1	-2.74449	GO:0008013	M1	1	0	GO Molecular Functions	21	beta-catenin binding		-2.74449	4.709309558366162	4.219588787998279	30284	106	364	6	1.6483516483516483	0.6673675151037639	2033|2099|2932|4929|6095|6500	EP300|ESR1|GSK3B|NR4A2|RORA|SKP1	-1.43531	0	63	1	1	-2.74449	7.563436563436564
1	-2.71957	GO:0001223	M1	1	0	GO Molecular Functions	21	transcription coactivator binding		-2.71957	7.563436563436564	4.8054723465380365	30284	44	364	4	1.098901098901099	0.5464232506580736	2033|2099|6095|7068	EP300|ESR1|RORA|THRB	-1.41213	0	63	0	0	-2.74449	7.563436563436564
1	-1.67552	GO:0001222	M1	1	0	GO Molecular Functions	21	transcription corepressor binding		-1.67552	5.093742991702175	3.1632460390074617	30284	49	364	3	0.8241758241758241	0.47387320552365025	2099|6095|10783	ESR1|RORA|NEK6	-0.496925	0	63	0	0	-2.74449	7.563436563436564
1	-2.52883	GO:1990782	M1	1	0	GO Molecular Functions	21	protein tyrosine kinase binding		-2.52883	4.2665539588616515	3.9046854240534983	30284	117	364	6	1.6483516483516483	0.6673675151037639	1845|2043|2064|3688|6464|7157	DUSP3|EPHA4|ERBB2|ITGB1|SHC1|TP53	-1.23849	0	64	1	1	-2.52883	8.914050235478808
1	-2.34536	GO:0046875	M1	1	0	GO Molecular Functions	21	ephrin receptor binding		-2.34536	8.914050235478808	4.62105787889772	30284	28	364	3	0.8241758241758241	0.47387320552365025	1942|2043|6464	EFNA1|EPHA4|SHC1	-1.08264	0	64	0	0	-2.52883	8.914050235478808
1	-1.78122	GO:0030971	M1	1	0	GO Molecular Functions	21	receptor tyrosine kinase binding		-1.78122	4.108533441866776	3.0898852950021336	30284	81	364	4	1.098901098901099	0.5464232506580736	1845|2064|6464|7157	DUSP3|ERBB2|SHC1|TP53	-0.592134	0	64	0	0	-2.52883	8.914050235478808
1	-2.52099	GO:0005543	M1	1	0	GO Molecular Functions	21	phospholipid binding		-2.52099	2.3436000619099215	3.331226574211825	30284	497	364	14	3.8461538461538463	1.0079661891556906	19|335|2494|2516|3756|3784|5320|5444|5584|5660|6464|6622|8399|84557	ABCA1|APOA1|NR5A2|NR5A1|KCNH1|KCNQ1|PLA2G2A|PON1|PRKCI|PSAP|SHC1|SNCA|PLA2G10|MAP1LC3A	-1.23233	0	65	1	1	-2.52099	2.3436000619099215
1	-2.4566	GO:0003697	M1	1	0	GO Molecular Functions	21	single-stranded DNA binding		-2.4566	4.12551085278358	3.799669080746851	30284	121	364	6	1.6483516483516483	0.6673675151037639	3192|4904|5888|6117|7150|7157	HNRNPU|YBX1|RAD51|RPA1|TOP1|TP53	-1.17621	0	66	1	1	-2.4566	4.303334596438045
1	-1.4856	GO:0061980	M1	1	0	GO Molecular Functions	21	regulatory RNA binding		-1.4856	4.303334596438045	2.777445648933222	30284	58	364	3	0.8241758241758241	0.47387320552365025	3192|4904|79727	HNRNPU|YBX1|LIN28A	-0.318519	0	66	0	0	-2.4566	4.303334596438045
1	-2.43804	GO:0019865	M1	1	0	GO Molecular Functions	21	immunoglobulin binding		-2.43804	9.599746407438715	4.83862043215915	30284	26	364	3	0.8241758241758241	0.47387320552365025	931|2212|2214	MS4A1|FCGR2A|FCGR3A	-1.16577	0	67	1	1	-2.43804	9.599746407438715
1	-2.00479	GO:0023023	M1	1	0	GO Molecular Functions	21	MHC protein complex binding		-2.00479	6.745767745767746	3.8572440822638976	30284	37	364	3	0.8241758241758241	0.47387320552365025	931|3312|3821	MS4A1|HSPA8|KLRC1	-0.792512	0	67	0	0	-2.43804	9.599746407438715
1	-2.42859	GO:0005516	M1	1	0	GO Molecular Functions	21	calmodulin binding		-2.42859	3.215373997982694	3.5276404544430786	30284	207	364	8	2.197802197802198	0.7684540733550197	135|1915|1956|2099|3756|3784|4625|4627	ADORA2A|EEF1A1|EGFR|ESR1|KCNH1|KCNQ1|MYH7|MYH9	-1.15792	0	68	1	1	-2.42859	3.215373997982694
1	-2.34536	GO:0045499	M1	1	0	GO Molecular Functions	21	chemorepellent activity		-2.34536	8.914050235478808	4.62105787889772	30284	28	364	3	0.8241758241758241	0.47387320552365025	335|1803|2045	APOA1|DPP4|EPHA7	-1.08264	0	69	1	1	-2.34536	8.914050235478808
1	-2.30462	GO:0016798	M1	1	0	GO Molecular Functions	21	hydrolase activity, acting on glycosyl bonds		-2.30462	3.839898562975486	3.5790798225834437	30284	130	364	6	1.6483516483516483	0.6673675151037639	2717|3073|3074|3554|8809|10855	GLA|HEXA|HEXB|IL1R1|IL18R1|HPSE	-1.04814	0	70	1	1	-2.30462	5.804497827753642
1	-1.82675	GO:0008375	M1	1	0	GO Molecular Functions	21	acetylglucosaminyltransferase activity		-1.82675	5.804497827753642	3.4773907981949552	30284	43	364	3	0.8241758241758241	0.47387320552365025	3073|3074|4249	HEXA|HEXB|MGAT5	-0.629616	0	70	0	0	-2.30462	5.804497827753642
1	-1.61548	GO:0004553	M1	1	0	GO Molecular Functions	21	hydrolase activity, hydrolyzing O-glycosyl compounds		-1.61548	3.657046250452844	2.7998581059237995	30284	91	364	4	1.098901098901099	0.5464232506580736	2717|3073|3074|10855	GLA|HEXA|HEXB|HPSE	-0.443064	0	70	0	0	-2.30462	5.804497827753642
1	-2.30178	GO:0003785	M1	1	0	GO Molecular Functions	21	actin monomer binding		-2.30178	8.60666919287609	4.520269157000104	30284	29	364	3	0.8241758241758241	0.47387320552365025	4633|4634|5581	MYL2|MYL3|PRKCE	-1.04685	0	71	1	1	-2.30178	8.60666919287609
1	-2.10662	GO:0003779	M1	1	0	GO Molecular Functions	21	actin binding		-2.10662	2.2536650708208272	2.931879036118497	30284	443	364	12	3.2967032967032965	0.9358578321457584	226|1956|2316|3192|3688|4625|4627|4633|4634|5581|6622|7170	ALDOA|EGFR|FLNA|HNRNPU|ITGB1|MYH7|MYH9|MYL2|MYL3|PRKCE|SNCA|TPM3	-0.885855	0	71	0	0	-2.30178	8.60666919287609
1	-1.87396	GO:0017022	M1	1	0	GO Molecular Functions	21	myosin binding		-1.87396	4.3788316946211685	3.252982408436385	30284	76	364	4	1.098901098901099	0.5464232506580736	387|4633|4634|5898	RHOA|MYL2|MYL3|RALA	-0.674118	0	71	0	0	-2.30178	8.60666919287609
1	-2.25528	GO:0015459	M1	1	0	GO Molecular Functions	21	potassium channel regulator activity		-2.25528	5.640528962562861	3.9353166597492004	30284	59	364	4	1.098901098901099	0.5464232506580736	2316|3754|5590|9312	FLNA|KCNF1|PRKCZ|KCNB2	-1.01104	0	72	1	1	-2.25528	5.640528962562861
1	-1.88262	GO:0099106	M1	1	0	GO Molecular Functions	21	ion channel regulator activity		-1.88262	3.1199175824175827	2.965459480172358	30284	160	364	6	1.6483516483516483	0.6673675151037639	2316|3754|5144|5579|5590|9312	FLNA|KCNF1|PDE4D|PRKCB|PRKCZ|KCNB2	-0.680045	0	72	0	0	-2.25528	5.640528962562861
1	-1.78765	GO:0016247	M1	1	0	GO Molecular Functions	21	channel regulator activity		-1.78765	2.971350078492936	2.826110226766701	30284	168	364	6	1.6483516483516483	0.6673675151037639	2316|3754|5144|5579|5590|9312	FLNA|KCNF1|PDE4D|PRKCB|PRKCZ|KCNB2	-0.597231	0	72	0	0	-2.25528	5.640528962562861
1	-1.76487	GO:0141108	M1	1	0	GO Molecular Functions	21	transporter regulator activity		-1.76487	2.93639301874596	2.792563719068244	30284	170	364	6	1.6483516483516483	0.6673675151037639	2316|3754|5144|5579|5590|9312	FLNA|KCNF1|PDE4D|PRKCB|PRKCZ|KCNB2	-0.577108	0	72	0	0	-2.25528	5.640528962562861
1	-2.13999	GO:0043130	M1	1	0	GO Molecular Functions	21	ubiquitin binding		-2.13999	4.15989010989011	3.4910247597841106	30284	100	364	5	1.3736263736263736	0.6100706767475718	329|1163|4193|7153|8517	BIRC2|CKS1B|MDM2|TOP2A|IKBKG	-0.914925	0	73	1	1	-2.13999	4.15989010989011
1	-1.82026	GO:0032182	M1	1	0	GO Molecular Functions	21	ubiquitin-like protein binding		-1.82026	3.4665750915750917	2.986137792666223	30284	120	364	5	1.3736263736263736	0.6100706767475718	329|1163|4193|7153|8517	BIRC2|CKS1B|MDM2|TOP2A|IKBKG	-0.624481	0	73	0	0	-2.13999	4.15989010989011
1	-2.03905	GO:0030145	M1	1	0	GO Molecular Functions	21	manganese ion binding		-2.03905	4.8939883645766	3.545683492461415	30284	68	364	4	1.098901098901099	0.5464232506580736	4249|4361|5292|51056	MGAT5|MRE11|PIM1|LAP3	-0.8226	0	74	1	1	-2.03905	4.8939883645766
1	-2.03768	GO:0004869	M1	1	0	GO Molecular Functions	21	cysteine-type endopeptidase inhibitor activity		-2.03768	6.933150183150183	3.9287790500816113	30284	36	364	3	0.8241758241758241	0.47387320552365025	197|331|4057	AHSG|XIAP|LTF	-0.8226	0	75	1	1	-2.03768	6.933150183150183
1	-1.69898	GO:0061134	M1	1	0	GO Molecular Functions	21	peptidase regulator activity		-1.69898	2.576923076923077	2.624545062018802	30284	226	364	7	1.9230769230769231	0.7198318398246449	197|331|834|1285|1293|4057|51079	AHSG|XIAP|CASP1|COL4A3|COL6A3|LTF|NDUFA13	-0.516484	0	75	0	0	-2.03768	6.933150183150183
1	-1.61522	GO:0061135	M1	1	0	GO Molecular Functions	21	endopeptidase regulator activity		-1.61522	2.7129718107978977	2.570663465427354	30284	184	364	6	1.6483516483516483	0.6673675151037639	197|331|1285|1293|4057|51079	AHSG|XIAP|COL4A3|COL6A3|LTF|NDUFA13	-0.443064	0	75	0	0	-2.03768	6.933150183150183
1	-1.3422	GO:0004866	M1	1	0	GO Molecular Functions	21	endopeptidase inhibitor activity		-1.3422	2.5837826769503787	2.222433429658475	30284	161	364	5	1.3736263736263736	0.6100706767475718	197|331|1285|1293|4057	AHSG|XIAP|COL4A3|COL6A3|LTF	-0.187715	0	75	0	0	-2.03768	6.933150183150183
1	-1.98687	GO:0090079	M1	1	0	GO Molecular Functions	21	translation regulator activity, nucleic acid binding		-1.98687	3.8164129448533117	3.249041711198535	30284	109	364	5	1.3736263736263736	0.6100706767475718	1915|1917|1973|7298|26986	EEF1A1|EEF1A2|EIF4A1|TYMS|PABPC1	-0.775991	0	76	1	1	-1.98687	3.8164129448533117
1	-1.93202	GO:0005509	M1	1	0	GO Molecular Functions	21	calcium ion binding		-1.93202	1.893548840917262	2.6439843372404566	30284	703	364	16	4.395604395604396	1.0744780250231485	410|649|673|824|2147|2155|3309|3688|4322|4633|4634|5320|5444|6622|8399|11093	ARSA|BMP1|BRAF|CAPN2|F2|F7|HSPA5|ITGB1|MMP13|MYL2|MYL3|PLA2G2A|PON1|SNCA|PLA2G10|ADAMTS13	-0.725317	0	77	1	1	-1.93202	1.893548840917262
1	-1.88272	GO:0008227	M1	1	0	GO Molecular Functions	21	G protein-coupled amine receptor activity		-1.88272	6.087644063253819	3.5955518767683263	30284	41	364	3	0.8241758241758241	0.47387320552365025	147|148|3358	ADRA1B|ADRA1A|HTR2C	-0.680045	0	78	1	1	-1.88272	6.087644063253819
1	-1.87848	GO:0009055	M1	1	0	GO Molecular Functions	21	electron transfer activity		-1.87848	3.5861121636983704	3.078027087302111	30284	116	364	5	1.3736263736263736	0.6100706767475718	231|1528|1544|4129|4535	AKR1B1|CYB5A|CYP1A2|MAOB|ND1	-0.677271	0	79	1	1	-1.87848	3.5861121636983704
1	-1.81745	GO:0046332	M1	1	0	GO Molecular Functions	21	SMAD binding		-1.81745	4.212546946724162	3.153500862327871	30284	79	364	4	1.098901098901099	0.5464232506580736	1278|1281|2316|7046	COL1A2|COL3A1|FLNA|TGFBR1	-0.624357	0	80	1	1	-1.81745	4.212546946724162
1	-1.74824	GO:0004180	M1	1	0	GO Molecular Functions	21	carboxypeptidase activity		-1.74824	5.4259436215957955	3.3134285309517155	30284	46	364	3	0.8241758241758241	0.47387320552365025	1357|51056|59272	CPA1|LAP3|ACE2	-0.561798	0	81	1	1	-1.74824	5.4259436215957955
1	-1.68798	GO:0043021	M1	1	0	GO Molecular Functions	21	ribonucleoprotein complex binding		-1.68798	2.8202644812814306	2.6789014185408146	30284	177	364	6	1.6483516483516483	0.6673675151037639	3192|3309|4193|4830|5292|8260	HNRNPU|HSPA5|MDM2|NME1|PIM1|NAA10	-0.507629	0	82	1	1	-1.68798	2.971350078492936
1	-1.33289	GO:0043022	M1	1	0	GO Molecular Functions	21	ribosome binding		-1.33289	2.971350078492936	2.305366944901487	30284	112	364	4	1.098901098901099	0.5464232506580736	3309|4830|5292|8260	HSPA5|NME1|PIM1|NAA10	-0.181927	0	82	0	0	-1.68798	2.971350078492936
1	-1.66224	GO:0000287	M1	1	0	GO Molecular Functions	21	magnesium ion binding		-1.66224	2.532107023411372	2.5725938431399973	30284	230	364	7	1.9230769230769231	0.7198318398246449	1017|3688|4830|5430|6622|7153|10783	CDK2|ITGB1|NME1|POLR2A|SNCA|TOP2A|NEK6	-0.486235	0	83	1	1	-1.66224	2.532107023411372
1	-1.58635	GO:0051018	M1	1	0	GO Molecular Functions	21	protein kinase A binding		-1.58635	4.709309558366162	2.9810832360010897	30284	53	364	3	0.8241758241758241	0.47387320552365025	2932|3784|11214	GSK3B|KCNQ1|AKAP13	-0.415473	0	84	1	1	-1.58635	4.709309558366162
