# Supplementary material for: The Potential Mechanisms of Ochratoxin A in Prostate Cancer Development: An Integrated Study Combining Network Toxicology, Machine Learning, and Molecular Docking
Source: Toxins (Basel). 2025 Aug 4;17(8):388. doi: 10.3390/toxins17080388 (PMC12389974; doi:10.3390/toxins17080388)
Supplement: Supplementary file 1 [file toxins-17-00388-s001.zip › hub gene/Betweenness.csv]

name	score
TP53	14728.627138387408
TNF	13027.499236674335
EGFR	8093.014555727656
INS	7853.381144145566
ESR1	6742.748076545423
MMP9	4132.27222750178
ERBB2	3347.740010310753
UBA52	3338.586983363649
ITGB1	3325.934264877513
HSPA8	2726.8290317381634
CXCL8	2570.2084559109962
EP300	2355.2291239953493
AGTR1	2266.868421544673
CYP3A4	2265.4824182674092
MAPK1	2218.2931519169992
CDK1	2140.183372395328
MMP2	1958.8232854898345
SNCA	1841.019306095392
RHOA	1794.0337677446298
ATM	1706.9505582471754
MAOB	1619.3308879538265
EEF1A2	1541.25667054654
CDKN2A	1522.6822203932832
GLA	1498.9217567517514
GSK3B	1490.6473565636225
SIRT1	1375.4917635662014
KCNH2	1335.2944066823702
COL1A1	1330.2125540258105
KDR	1310.0234765510893
CYP1A1	1293.381907637185
PLG	1287.7667421279607
ITGB3	1253.241646520035
HSPA5	1139.7457189089873
ICAM1	1093.8354124114674
HNF4A	1009.987319820118
SMARCA4	977.0872037629374
PDGFRB	974.8475232714425
PIK3CA	974.8091319982913
SKP1	972.3613018480513
H4C6	962.7542342720125
CDK2	949.2255030432053
CYP1A2	873.4812760871507
BRAF	850.9058310606343
HMGCR	806.0600815370898
KCNQ5	794.641015197864
PTPRC	767.6797458984681
NEK2	747.2643685332288
HGF	740.6757653797026
HSPA9	736.8778532558136
TOP2A	730.2370381686591
ITGAV	724.0145593149175
NEK9	716.2857142857142
ST3GAL1	716
CYP2E1	710.298776522924
MAPK8	709.2800813581852
MET	698.3620361977512
NTRK2	696.6516058304445
CCNA2	681.8793620184024
GABRB2	670.7380383385268
LAMA2	667.3792456105048
MDM2	660.7426193178138
KLRK1	650.6147925887415
NPPA	637.4481933472973
FLNA	634.5522248938856
LMNA	603.8499347980786
SYK	584.917837862956
AURKA	580.5512847976929
ACE2	579.611198211419
XIAP	570.1368684350907
PDGFRA	562.2245690211095
CYP2C9	547.5712143684295
BRD4	543.0942485948681
