# Supplementary material for: The Potential Mechanisms of Ochratoxin A in Prostate Cancer Development: An Integrated Study Combining Network Toxicology, Machine Learning, and Molecular Docking
Source: Toxins (Basel). 2025 Aug 4;17(8):388. doi: 10.3390/toxins17080388 (PMC12389974; doi:10.3390/toxins17080388)
Supplement: Supplementary file 1 [file toxins-17-00388-s001.zip › hub gene/BottlNneck.csv]

name	score
TNF	69
TP53	33
INS	13
UBA52	11
ESR1	10
CCNA2	8
MMP9	8
RHOA	8
ITGB1	8
CYP3A4	7
BRAF	6
SNCA	6
AGTR1	5
HSPA8	5
ATM	4
CYP2C19	4
MAOB	4
PTPRC	4
SORT1	4
SHC1	3
TOP2A	3
CDK1	3
RAD51	3
MAP1LC3A	3
COL1A1	3
EPHA2	3
EEF1A1	3
EGFR	3
PLG	3
CTRL	3
LIN28A	3
GABRB2	3
ITGB3	3
NTRK1	3
MAPK8	3
EEF1A2	3
GLA	3
CYP1A1	3
LCK	3
PRKCB	2
MDM2	2
NEK2	2
SMARCA2	2
SMARCA4	2
POLR2A	2
CASP8	2
MRE11	2
ATR	2
YBX1	2
SEPTIN9	2
MS4A1	2
COL1A2	2
HGF	2
HSPA9	2
EGLN1	2
ESR2	2
MET	2
NEK9	2
EGR1	2
RXRA	2
COL4A2	2
LDHA	2
COL4A3	2
ANPEP	2
KLRC1	2
NR4A1	2
CYP2C9	2
NPPA	2
KCNH2	2
PABPC1	2
ST3GAL1	2
EPHA3	2
