# Supplementary material for: The Potential Mechanisms of Ochratoxin A in Prostate Cancer Development: An Integrated Study Combining Network Toxicology, Machine Learning, and Molecular Docking
Source: Toxins (Basel). 2025 Aug 4;17(8):388. doi: 10.3390/toxins17080388 (PMC12389974; doi:10.3390/toxins17080388)
Supplement: Supplementary file 1 [file toxins-17-00388-s001.zip › hub gene/EPC.csv]

name	score
EGFR	72.1679999999999
TP53	71.60899999999994
TNF	71.53399999999995
MMP9	66.02800000000008
INS	65.60500000000006
ESR1	64.69200000000001
ERBB2	61.35199999999996
CDKN2A	59.075999999999986
CXCL8	58.83499999999992
MMP2	57.93399999999996
EP300	57.361999999999966
RHOA	55.65199999999994
ITGB1	55.53099999999995
ICAM1	55.41799999999998
GSK3B	55.282999999999994
PDGFRB	53.79299999999995
ATM	53.762
MDM2	53.03499999999996
PTPRC	52.89000000000003
MAPK1	52.271000000000036
CDK2	50.90999999999999
KDR	50.629
ITGB3	49.98299999999997
PIK3CA	49.76099999999997
HGF	49.62200000000002
UBA52	49.35100000000012
CDK1	49.31400000000002
BRAF	49.23299999999997
SIRT1	49.226000000000006
PDGFRA	48.76200000000001
COL1A1	47.515000000000015
CCNA2	47.47999999999998
MAPK8	47.31699999999993
CASP8	46.63200000000001
ITGAV	46.19000000000002
SHC1	46.107000000000035
MET	45.35099999999993
MAPK14	45.254999999999946
FLT1	45.12699999999995
HSPA5	45.00600000000002
XIAP	44.175999999999945
AURKA	43.83899999999996
CDKN1B	42.76499999999996
HSPA1B	42.509999999999955
IKBKB	42.405999999999985
MMP1	42.26399999999996
HSPA8	42.138999999999974
EGR1	42.11999999999998
MMP14	41.994
PRKCA	41.91
PLAU	41.772000000000055
CHUK	41.64299999999996
MMP3	41.61100000000002
IGF2	41.534000000000034
CCNA1	41.39799999999997
CASP1	41.06299999999999
TGFBR1	40.71799999999996
SKP1	39.435000000000045
IFNA1	39.39500000000003
COL1A2	39.14000000000006
RAF1	39.09199999999999
SYK	38.99800000000007
PLG	38.51000000000006
FCGR3A	38.13200000000005
COL18A1	37.91000000000008
H4C6	37.66500000000008
COL3A1	37.1280000000001
AURKB	36.82600000000002
NRP1	36.55700000000004
BRD4	36.133000000000095
RAD51	35.87100000000005
PRKCB	35.5040000000001
