# Supplementary material for: The Potential Mechanisms of Ochratoxin A in Prostate Cancer Development: An Integrated Study Combining Network Toxicology, Machine Learning, and Molecular Docking
Source: Toxins (Basel). 2025 Aug 4;17(8):388. doi: 10.3390/toxins17080388 (PMC12389974; doi:10.3390/toxins17080388)
Supplement: Supplementary file 1 [file toxins-17-00388-s001.zip › hub gene/MNC.csv]

name	score
TP53	173
TNF	165
EGFR	152
INS	131
ESR1	116
MMP9	115
ERBB2	100
CXCL8	96
EP300	88
ITGB1	87
MMP2	85
CDKN2A	81
ATM	76
GSK3B	76
RHOA	75
ICAM1	74
MAPK1	73
UBA52	71
SIRT1	69
CDK2	68
PDGFRB	68
PIK3CA	68
KDR	67
PTPRC	66
MDM2	65
CDK1	65
ITGB3	65
BRAF	63
COL1A1	63
HSPA5	60
HSPA8	59
CCNA2	58
HGF	58
ITGAV	57
PDGFRA	56
SHC1	53
MET	53
H4C6	53
CASP8	52
MAPK8	52
AURKA	51
COL3A1	51
MMP3	49
PLG	48
COL1A2	47
MAPK14	47
HSPA1B	47
IKBKB	47
FLT1	47
XIAP	46
MMP14	46
MMP1	46
SYK	46
IGF2	45
BRD4	44
PLAU	44
FCGR3A	44
CDKN1B	43
RAD51	43
EGR1	43
CYP3A4	43
CCNA1	43
COL18A1	43
PRKCA	43
TOP2A	42
CHUK	42
SKP1	42
IFNA1	42
CASP1	42
AURKB	41
ACE2	41
ITGB2	41
