# Supplementary material for: The Potential Mechanisms of Ochratoxin A in Prostate Cancer Development: An Integrated Study Combining Network Toxicology, Machine Learning, and Molecular Docking
Source: Toxins (Basel). 2025 Aug 4;17(8):388. doi: 10.3390/toxins17080388 (PMC12389974; doi:10.3390/toxins17080388)
Supplement: Supplementary file 1 [file toxins-17-00388-s001.zip › hub gene/phyton code.py]

import pandas as pd
import numpy as np
from sklearn.preprocessing import StandardScaler
from sklearn.cluster import KMeans
from sklearn.ensemble import IsolationForest
from sklearn.decomposition import PCA
import matplotlib.pyplot as plt
import seaborn as sns
from scipy.stats import zscore

# Set random seed
np.random.seed(42)

# Load CSV file
file_path = r'C:\Users\cai__\Desktop\OTA\new hub gene\ppi.csv'
try:
    df = pd.read_csv(file_path)
except FileNotFoundError:
    print(f"File not found, please check the path: {file_path}")
    exit()

# Check data format
print("Column names:", df.columns.tolist())
print("Data preview:")
print(df.head())

# Gene names and feature matrix
genes = df['name']
features = df.drop('name', axis=1)

# Standardize features
scaler = StandardScaler()
X_scaled = scaler.fit_transform(features)

# ==================== Method 1: Clustering Analysis ====================
# Use elbow method to determine optimal cluster number
wcss = []
for i in range(1, 11):
    kmeans = KMeans(n_clusters=i, random_state=42)
    kmeans.fit(X_scaled)
    wcss.append(kmeans.inertia_)

# Plot the elbow method graph
plt.figure(figsize=(10, 6))
plt.plot(range(1, 11), wcss, marker='o')
plt.title('Elbow Method for Optimal Cluster Number', fontsize=14)
plt.xlabel('Number of Clusters', fontsize=12)
plt.ylabel('WCSS (Within-Cluster Sum of Squares)', fontsize=12)
plt.tight_layout()
plt.show()

# Dynamically determine the optimal cluster number
# Here, we use a heuristic to detect the elbow point
differences = np.diff(wcss)
second_differences = np.diff(differences)
elbow_point = np.argmax(second_differences) + 2  # +2 because diff reduces length by 1

print(f"Elbow point detected at: {elbow_point} clusters")
n_clusters = elbow_point

# Perform K-Means clustering with the chosen number of clusters
kmeans = KMeans(n_clusters=n_clusters, random_state=42)
cluster_labels = kmeans.fit_predict(X_scaled)

# Analyze features of each cluster
df_cluster = features.copy()
df_cluster['Cluster'] = cluster_labels
cluster_means = df_cluster.groupby('Cluster').mean()

print("\nCluster Feature Means:")
print(cluster_means.transpose())

# ==================== Method 2: Outlier Detection ====================
iso_forest = IsolationForest(contamination=0.1, random_state=42)
outlier_labels = iso_forest.fit_predict(X_scaled)
outlier_genes = genes[outlier_labels == -1]

print("\nPotential Key Genes Identified by Outlier Detection:")
print(outlier_genes.tolist())

# ==================== Method 3: Topological Metrics Ranking ====================
# Updated list of all topological metrics to analyze
topology_metrics = [
    'AverageShortestPathLength', 'ClusteringCoefficient', 'ClosenessCentrality',
    'Stress', 'Degree', 'BetweennessCentrality', 'NeighborhoodConnectivity',
    'NumberOfUndirectedEdges', 'Radiality', 'TopologicalCoefficient',
    'Betweenness', 'Bottleneck', 'EPC', 'MNC'
]

# Calculate Z-scores for each metric and composite ranking
df_rank = pd.DataFrame({'Gene': genes})
skipped_metrics = []

for metric in topology_metrics:
    try:
        # Calculate Z-scores (higher values indicate more "central" nodes for most metrics)
        df_rank[f'{metric}_zscore'] = zscore(features[metric])

        # Determine ranking direction (ascending=False for centrality measures, True for path lengths)
        if metric in ['AverageShortestPathLength', 'TopologicalCoefficient']:
            # Lower values are better for path lengths
            df_rank[f'{metric}_rank'] = df_rank[f'{metric}_zscore'].rank(ascending=True)
        else:
            # Higher values are better for centrality measures
            df_rank[f'{metric}_rank'] = df_rank[f'{metric}_zscore'].rank(ascending=False)

    except KeyError:
        print(f"Warning: Column '{metric}' not found in data, skipping")
        skipped_metrics.append(metric)
        continue

# Show skipped metrics (if any)
if skipped_metrics:
    print(f"\nSkipped metrics (not found in dataset): {skipped_metrics}")

# Keep only successfully calculated metrics
valid_metrics = [m for m in topology_metrics if f'{m}_rank' in df_rank.columns]
print(f"\nSuccessfully processed metrics ({len(valid_metrics)}): {valid_metrics}")

# Calculate composite score (average rank across all valid metrics)
df_rank['Composite_score'] = df_rank[[f'{metric}_rank' for metric in valid_metrics]].mean(axis=1)
df_rank = df_rank.sort_values(by='Composite_score')

# Output Top 20 potential targets (expanded from 10 due to more metrics)
print("\nTop 20 Potential Key Genes Based on Topological Metrics:")
print(df_rank.head(20)[['Gene', 'Composite_score'] + [f'{metric}_zscore' for metric in valid_metrics]])

# ==================== Result Integration ====================
# (Rest of your existing code remains the same)
final_results = pd.DataFrame({
    'Gene': genes,
    'Cluster': cluster_labels,
    'Is_outlier': (outlier_labels == -1).astype(int),
    'Composite_rank': df_rank['Composite_score'].rank()
})

# Filter potential targets (outliers with good topological scores)
potential_targets = final_results[
    (final_results['Is_outlier'] == 1) & 
    (final_results['Composite_rank'] <= 20)
    ].sort_values(by='Composite_rank')

print("\nFinal Selected Potential Key Genes (Outliers with Good Topological Scores):")
print(potential_targets.merge(df_rank, on='Gene'))

# ==================== Visualization ====================
# 1. Cluster Visualization (PCA Dimensionality Reduction)
pca = PCA(n_components=2)
X_pca = pca.fit_transform(X_scaled)

plt.figure(figsize=(12, 8))
scatter = plt.scatter(X_pca[:, 0], X_pca[:, 1], c=cluster_labels, cmap='viridis', s=50)
plt.colorbar(scatter, label='Cluster')
plt.title('Gene Cluster Visualization (PCA)', fontsize=14)
plt.xlabel('Principal Component 1', fontsize=12)
plt.ylabel('Principal Component 2', fontsize=12)

# Mark outliers
outlier_indices = np.where(outlier_labels == -1)[0]
plt.scatter(X_pca[outlier_indices, 0], X_pca[outlier_indices, 1],
            edgecolors='red', facecolors='none', s=200, label='Outliers')

# Annotate top genes
top_gene_indices = df_rank.head(10).index
for idx in top_gene_indices:
    plt.text(X_pca[idx, 0], X_pca[idx, 1], genes[idx],
             fontsize=9, ha='center', va='bottom')

plt.legend()
plt.tight_layout()
plt.show()
