# Supplementary material for: The Potential Mechanisms of Ochratoxin A in Prostate Cancer Development: An Integrated Study Combining Network Toxicology, Machine Learning, and Molecular Docking
Source: Toxins (Basel). 2025 Aug 4;17(8):388. doi: 10.3390/toxins17080388 (PMC12389974; doi:10.3390/toxins17080388)
Supplement: Supplementary file 1 [file toxins-17-00388-s001.zip › hub gene/ppi.csv]

name	AverageShortestPathLength	ClusteringCoefficient	ClosenessCentrality	Stress	Degree	BetweennessCentrality	NeighborhoodConnectivity	NumberOfUndirectedEdges	Radiality	TopologicalCoefficient	Betweenness	Bottleneck	EPC	MNC
TP53	1.5543175487465182	0.16702513778733702	0.6433691756272402	185980	173	0.11460004620522107	38.1849710982659	173	0.9967958523193843	0.11004314437540604	14728.627138387408	33	71.60899999999994	173
TNF	1.565459610027855	0.16903979554581963	0.6387900355871886	165018	166	0.10136396287541702	38.644578313253014	166	0.9967314473408795	0.11071218973314462	13027.499236674335	69	71.53399999999995	165
EGFR	1.615598885793872	0.2002439874520739	0.6189655172413793	129524	152	0.06296987718622223	42.598684210526315	152	0.9964416249376077	0.12276277870468678	8093.014555727656	3	72.1679999999999	152
INS	1.6796657381615598	0.2012918379330593	0.5953565505804312	107776	131	0.06110534495374774	41.404580152671755	131	0.9960712963112048	0.12036215160660393	7853.381144145566	13	65.60500000000006	131
ESR1	1.7353760445682451	0.22458770614692652	0.5762439807383628	105850	116	0.0524637655541108	44.76724137931034	116	0.9957492714186806	0.1312822327839013	6742.748076545423	10	64.69200000000001	116
MMP9	1.7715877437325904	0.2479023646071701	0.5644654088050315	77100	115	0.032152255858932964	45.721739130434784	115	0.9955399552385399	0.1381321423880205	4132.27222750178	8	66.02800000000008	115
ITGB1	1.860724233983287	0.2822774659182037	0.5374251497005987	53128	87	0.025878326394527893	46.44827586206897	87	0.9950247154105012	0.14335887611749681	3325.934264877513	8	55.53099999999995	87
RHOA	1.8746518105849581	0.3163963963963964	0.5334323922734027	33216	75	0.01395896241689851	51.026666666666664	75	0.9949442091873701	0.15323323323323323	1794.0337677446298	8	55.65199999999994	75
ATM	1.894150417827298	0.35543859649122805	0.5279411764705882	32480	76	0.013281388075560405	49.86842105263158	76	0.9948315004749868	0.15439139644777577	1706.9505582471754	4	53.762	76
HSPA8	1.9192200557103065	0.2830601092896175	0.5210449927431059	34488	61	0.021216826938097462	46.032786885245905	61	0.9946865892733509	0.1411042944785276	2726.8290317381634	5	42.13899999999997	59
CDK1	1.924791086350975	0.3724941724941725	0.5195369030390738	33356	66	0.01665227254785427	50.515151515151516	66	0.9946543867840983	0.1573208722741433	2140.183372395328	3	49.31400000000002	65
UBA52	1.9275766016713092	0.2815829528158295	0.5187861271676301	39868	73	0.025976774274938504	41.534246575342465	73	0.9946382855394721	0.13269727340365006	3338.586983363649	11	49.35100000000012	71
MDM2	1.9275766016713092	0.41442307692307695	0.5187861271676301	15122	65	0.005141085723205474	55.353846153846156	65	0.9946382855394721	0.17190635451505018	660.7426193178138	2	53.03499999999996	65
BRAF	1.935933147632312	0.34101382488479265	0.516546762589928	17294	63	0.006620701755813287	53.01587301587302	63	0.9945899818055935	0.1641358297705047	850.9058310606343	6	49.23299999999997	63
PTPRC	1.9442896935933147	0.35337995337995337	0.5143266475644699	16806	66	0.005973138808129876	50.666666666666664	66	0.994541678071715	0.1588296760710554	767.6797458984681	4	52.89000000000003	66
HGF	1.9442896935933147	0.40411373260738054	0.5143266475644699	17044	58	0.005763027072249911	55.93103448275862	58	0.994541678071715	0.17156759043790987	740.6757653797026	2	49.62200000000002	58
COL1A1	1.947075208913649	0.3778801843317972	0.5135908440629471	29558	63	0.01035007667189907	48.01587301587302	63	0.9945255768270888	0.150519978106185	1330.2125540258105	3	47.515000000000015	63
MET	1.9526462395543176	0.4172714078374456	0.5121255349500713	17348	53	0.005433793717789572	59.56603773584906	53	0.9944933743378362	0.18160377358490565	698.3620361977512	2	45.35099999999993	53
CCNA2	1.9526462395543176	0.4513006654567453	0.5121255349500713	18422	58	0.005305545836653663	54	58	0.9944933743378362	0.16927899686520376	681.8793620184024	8	47.47999999999998	58
MAPK8	1.9749303621169916	0.4306184012066365	0.5063469675599436	14864	52	0.005518744505673621	58.69230769230769	52	0.9943645643808267	0.18227424749163879	709.2800813581852	3	47.31699999999993	52
ITGB3	2	0.3389423076923077	0.5	24714	65	0.009751183816934343	46.76923076923077	65	0.9942196531791907	0.1564188320041163	1253.241646520035	3	49.98299999999997	65
PLG	2.0445682451253484	0.3333333333333333	0.48910081743869205	21680	49	0.010019815612330656	46.795918367346935	49	0.9939620332651713	0.15591836734693879	1287.7667421279607	3	38.51000000000006	48
