# Supplementary material for: The Potential Mechanisms of Ochratoxin A in Prostate Cancer Development: An Integrated Study Combining Network Toxicology, Machine Learning, and Molecular Docking
Source: Toxins (Basel). 2025 Aug 4;17(8):388. doi: 10.3390/toxins17080388 (PMC12389974; doi:10.3390/toxins17080388)
Supplement: Supplementary file 1 [file toxins-17-00388-s001.zip › hub gene/交集selected_genes_with_scores.csv]

name	Betweenness	Bottleneck	EPC	MNC
TP53	14728.627138387408	33	71.60899999999994	173
TNF	13027.499236674335	69	71.53399999999995	165
EGFR	8093.014555727656	3	72.1679999999999	152
INS	7853.381144145566	13	65.60500000000006	131
ESR1	6742.748076545423	10	64.69200000000001	116
MMP9	4132.27222750178	8	66.02800000000008	115
UBA52	3338.586983363649	11	49.35100000000012	71
ITGB1	3325.934264877513	8	55.53099999999995	87
HSPA8	2726.8290317381634	5	42.13899999999997	59
CDK1	2140.183372395328	3	49.31400000000002	65
RHOA	1794.0337677446298	8	55.65199999999994	75
ATM	1706.9505582471754	4	53.762	76
COL1A1	1330.2125540258105	3	47.515000000000015	63
PLG	1287.7667421279607	3	38.51000000000006	48
ITGB3	1253.241646520035	3	49.98299999999997	65
BRAF	850.9058310606343	6	49.23299999999997	63
PTPRC	767.6797458984681	4	52.89000000000003	66
HGF	740.6757653797026	2	49.62200000000002	58
MAPK8	709.2800813581852	3	47.31699999999993	52
MET	698.3620361977512	2	45.35099999999993	53
CCNA2	681.8793620184024	8	47.47999999999998	58
MDM2	660.7426193178138	2	53.03499999999996	65
