# Supplementary material for: The Potential Mechanisms of Ochratoxin A in Prostate Cancer Development: An Integrated Study Combining Network Toxicology, Machine Learning, and Molecular Docking
Source: Toxins (Basel). 2025 Aug 4;17(8):388. doi: 10.3390/toxins17080388 (PMC12389974; doi:10.3390/toxins17080388)
Supplement: Supplementary file 1 [file toxins-17-00388-s001.zip › molecular docking/EGFR/lig.mol2]

@<TRIPOS>MOLECULE
Unnamed
46 48 1 0 0
SMALL
USER_CHARGES


@<TRIPOS>ATOM
      1 Cl          1.6853    4.1458    0.2598 Cl        1     ****    0.0000
      2 O           4.7938    0.1202   -1.0197 O.3       1     ****    0.0000
      3 O           0.8578   -1.2597   -1.6618 O.3       1     ****    0.0000
      4 O           3.4080   -1.4971   -1.4406 O.2       1     ****    0.0000
      5 O          -2.1753    1.0923   -0.9269 O.2       1     ****    0.0000
      6 O          -3.7467   -2.8743   -3.5841 O.3       1     ****    0.0000
      7 O          -1.5219   -2.5626   -3.9530 O.2       1     ****    0.0000
      8 N          -1.4249   -0.3958   -2.3922 N.am      1     ****    0.0000
      9 C           3.9623    2.1878   -0.1559 C.3       1     ****    0.0000
     10 C           5.0437    1.4826   -0.9474 C.3       1     ****    0.0000
     11 C           2.5795    1.7229   -0.5487 C.ar      1     ****    0.0000
     12 C           2.3840    0.4661   -1.0062 C.ar      1     ****    0.0000
     13 C           1.1258    0.0234   -1.2812 C.ar      1     ****    0.0000
     14 C           0.0753    0.8654   -1.1151 C.ar      1     ****    0.0000
     15 C           1.5240    2.5357   -0.3632 C.ar      1     ****    0.0000
     16 C           3.5018   -0.3181   -1.1573 C.2       1     ****    0.0000
     17 C           6.4356    1.7075   -0.3585 C.3       1     ****    0.0000
     18 C          -2.7597   -0.8374   -2.8179 C.3       1     ****    0.0000
     19 C           0.2892    2.1080   -0.6494 C.ar      1     ****    0.0000
     20 C          -3.4165    0.1891   -3.7595 C.3       1     ****    0.0000
     21 C          -1.2191    0.5183   -1.3953 C.2       1     ****    0.0000
     22 C          -4.7782   -0.3001   -4.2005 C.ar      1     ****    0.0000
     23 C          -2.5891   -2.1803   -3.5236 C.2       1     ****    0.0000
     24 C          -4.9757   -0.7878   -5.4381 C.ar      1     ****    0.0000
     25 C          -5.8088   -0.3039   -3.3364 C.ar      1     ****    0.0000
     26 C          -6.1745   -1.2647   -5.8067 C.ar      1     ****    0.0000
     27 C          -7.0094   -0.7809   -3.6977 C.ar      1     ****    0.0000
     28 C          -7.1946   -1.2627   -4.9357 C.ar      1     ****    0.0000
     29 H           4.1143    3.2810   -0.3056 H         1     ****    0.0000
     30 H           4.0873    1.9718    0.9319 H         1     ****    0.0000
     31 H           5.0335    1.8704   -1.9978 H         1     ****    0.0000
     32 H          -3.3870   -1.0256   -1.9143 H         1     ****    0.0000
     33 H           6.6851    2.7926   -0.3224 H         1     ****    0.0000
     34 H           6.5065    1.3052    0.6778 H         1     ****    0.0000
     35 H           7.2162    1.2017   -0.9721 H         1     ****    0.0000
     36 H          -0.5439    2.8153   -0.4986 H         1     ****    0.0000
     37 H          -2.7507    0.3670   -4.6355 H         1     ****    0.0000
     38 H          -3.5346    1.1744   -3.2523 H         1     ****    0.0000
     39 H          -0.6433   -0.7638   -2.9306 H         1     ****    0.0000
     40 H           1.5149   -1.9308   -1.4497 H         1     ****    0.0000
     41 H          -4.1437   -0.8141   -6.1610 H         1     ****    0.0000
     42 H          -5.6673    0.0775   -2.3116 H         1     ****    0.0000
     43 H          -6.3197   -1.6670   -6.8233 H         1     ****    0.0000
     44 H          -7.8431   -0.7826   -2.9756 H         1     ****    0.0000
     45 H          -8.1792   -1.6594   -5.2345 H         1     ****    0.0000
     46 H          -4.5122   -2.3431   -3.3089 H         1     ****    0.0000
@<TRIPOS>BOND
     1     1    15     1
     2     2    10     1
     3     2    16     1
     4     3    13     1
     5     3    40     1
     6     4    16     2
     7     5    21     2
     8     6    23     1
     9     6    46     1
    10     7    23     2
    11     8    18     1
    12     8    21     1
    13     8    39     1
    14     9    10     1
    15     9    11     1
    16     9    29     1
    17     9    30     1
    18    10    17     1
    19    10    31     1
    20    11    12     2
    21    11    15     1
    22    12    13     1
    23    12    16     1
    24    13    14     2
    25    14    19     1
    26    14    21     1
    27    15    19     2
    28    17    33     1
    29    17    34     1
    30    17    35     1
    31    18    20     1
    32    18    23     1
    33    18    32     1
    34    19    36     1
    35    20    22     1
    36    20    37     1
    37    20    38     1
    38    22    24     1
    39    22    25     2
    40    24    26     2
    41    24    41     1
    42    25    27     1
    43    25    42     1
    44    26    28     1
    45    26    43     1
    46    27    28     2
    47    27    44     1
    48    28    45     1
