# Supplementary material for: The Potential Mechanisms of Ochratoxin A in Prostate Cancer Development: An Integrated Study Combining Network Toxicology, Machine Learning, and Molecular Docking
Source: Toxins (Basel). 2025 Aug 4;17(8):388. doi: 10.3390/toxins17080388 (PMC12389974; doi:10.3390/toxins17080388)
Supplement: Supplementary file 1 [file toxins-17-00388-s001.zip › molecular docking/EGFR/lig.pdbqt]

REMARK  7 active torsions:
REMARK  status: ('A' for Active; 'I' for Inactive)
REMARK    1  A    between atoms: O_3  and  C_13 
REMARK    2  A    between atoms: O_6  and  C_23 
REMARK    3  A    between atoms: N_8  and  C_18 
REMARK       I    between atoms: N_8  and  C_21 
REMARK    4  A    between atoms: C_14  and  C_21 
REMARK    5  A    between atoms: C_18  and  C_20 
REMARK    6  A    between atoms: C_18  and  C_23 
REMARK    7  A    between atoms: C_20  and  C_22 
ROOT
ATOM      1 Cl   *** d   1       1.685   4.146   0.260  0.00  0.00    -0.084 Cl
ATOM      2  O   *** d   1       4.794   0.120  -1.020  0.00  0.00    -0.312 OA
ATOM      3  O   *** d   1       3.408  -1.497  -1.441  0.00  0.00    -0.259 OA
ATOM      4  C   *** d   1       3.962   2.188  -0.156  0.00  0.00     0.073 C 
ATOM      5  C   *** d   1       5.044   1.483  -0.947  0.00  0.00     0.132 C 
ATOM      6  C   *** d   1       2.579   1.723  -0.549  0.00  0.00    -0.015 A 
ATOM      7  C   *** d   1       2.384   0.466  -1.006  0.00  0.00     0.081 A 
ATOM      8  C   *** d   1       1.126   0.023  -1.281  0.00  0.00     0.098 A 
ATOM      9  C   *** d   1       0.075   0.865  -1.115  0.00  0.00     0.067 A 
ATOM     10  C   *** d   1       1.524   2.536  -0.363  0.00  0.00     0.042 A 
ATOM     11  C   *** d   1       3.502  -0.318  -1.157  0.00  0.00     0.297 C 
ATOM     12  C   *** d   1       6.436   1.708  -0.358  0.00  0.00     0.040 C 
ATOM     13  C   *** d   1       0.289   2.108  -0.649  0.00  0.00     0.044 A 
ENDROOT
BRANCH   9  14
ATOM     14  C   *** d   1      -1.219   0.518  -1.395  0.00  0.00     0.255 C 
ATOM     15  O   *** d   1      -2.175   1.092  -0.927  0.00  0.00    -0.268 OA
ATOM     16  N   *** d   1      -1.425  -0.396  -2.392  0.00  0.00    -0.342 N 
ATOM     17  H   *** d   1      -0.643  -0.764  -2.931  0.00  0.00     0.163 HD
BRANCH  16  18
ATOM     18  C   *** d   1      -2.760  -0.837  -2.818  0.00  0.00     0.186 C 
BRANCH  18  19
ATOM     19  C   *** d   1      -3.417   0.189  -3.760  0.00  0.00     0.074 C 
BRANCH  19  20
ATOM     20  C   *** d   1      -4.778  -0.300  -4.200  0.00  0.00    -0.056 A 
ATOM     21  C   *** d   1      -4.976  -0.788  -5.438  0.00  0.00     0.007 A 
ATOM     22  C   *** d   1      -6.175  -1.265  -5.807  0.00  0.00     0.001 A 
ATOM     23  C   *** d   1      -7.195  -1.263  -4.936  0.00  0.00     0.000 A 
ATOM     24  C   *** d   1      -7.009  -0.781  -3.698  0.00  0.00     0.001 A 
ATOM     25  C   *** d   1      -5.809  -0.304  -3.336  0.00  0.00     0.007 A 
ENDBRANCH  19  20
ENDBRANCH  18  19
BRANCH  18  26
ATOM     26  C   *** d   1      -2.589  -2.180  -3.524  0.00  0.00     0.163 C 
ATOM     27  O   *** d   1      -1.522  -2.563  -3.953  0.00  0.00    -0.648 OA
BRANCH  26  28
ATOM     28  O   *** d   1      -3.747  -2.874  -3.584  0.00  0.00    -0.775 OA
ATOM     29  H   *** d   1      -4.512  -2.343  -3.309  0.00  0.00     0.167 HD
ENDBRANCH  26  28
ENDBRANCH  18  26
ENDBRANCH  16  18
ENDBRANCH   9  14
BRANCH   8  30
ATOM     30  O   *** d   1       0.858  -1.260  -1.662  0.00  0.00    -0.359 OA
ATOM     31  H   *** d   1       1.515  -1.931  -1.450  0.00  0.00     0.217 HD
ENDBRANCH   8  30
TORSDOF 7
