# Supplementary material for: The Potential Mechanisms of Ochratoxin A in Prostate Cancer Development: An Integrated Study Combining Network Toxicology, Machine Learning, and Molecular Docking
Source: Toxins (Basel). 2025 Aug 4;17(8):388. doi: 10.3390/toxins17080388 (PMC12389974; doi:10.3390/toxins17080388)
Supplement: Supplementary file 1 [file toxins-17-00388-s001.zip › molecular docking/EGFR/log.txt]

#################################################################
# If you used AutoDock Vina in your work, please cite:          #
#                                                               #
# O. Trott, A. J. Olson,                                        #
# AutoDock Vina: improving the speed and accuracy of docking    #
# with a new scoring function, efficient optimization and       #
# multithreading, Journal of Computational Chemistry 31 (2010)  #
# 455-461                                                       #
#                                                               #
# DOI 10.1002/jcc.21334                                         #
#                                                               #
# Please see http://vina.scripps.edu for more information.      #
#################################################################

WARNING: The search space volume > 27000 Angstrom^3 (See FAQ)
Detected 16 CPUs
WARNING: at low exhaustiveness, it may be impossible to utilize all CPUs
Reading input ... done.
Setting up the scoring function ... done.
Analyzing the binding site ... done.
Using random seed: -234362976
Performing search ... done.
Refining results ... done.

mode |   affinity | dist from best mode
     | (kcal/mol) | rmsd l.b.| rmsd u.b.
-----+------------+----------+----------
   1         -5.8      0.000      0.000
   2         -5.6     16.140     18.972
   3         -5.6     10.346     14.399
   4         -5.6     11.682     13.980
   5         -5.5     10.693     14.040
   6         -5.5     16.053     18.990
   7         -5.5     11.777     14.106
   8         -5.5     17.295     19.936
   9         -5.5     18.364     20.026
  10         -5.4     13.789     15.863
  11         -5.4     12.770     15.724
  12         -5.4     12.682     14.382
  13         -5.4      4.613      7.155
  14         -5.3     11.994     15.453
  15         -5.2     13.788     19.255
  16         -5.1      8.396     10.291
  17         -5.0     20.283     24.076
  18         -5.0     14.183     15.938
  19         -5.0      5.497      8.444
  20         -4.8      4.409      5.474
Writing output ... done.
