# Supplementary material for: The Potential Mechanisms of Ochratoxin A in Prostate Cancer Development: An Integrated Study Combining Network Toxicology, Machine Learning, and Molecular Docking
Source: Toxins (Basel). 2025 Aug 4;17(8):388. doi: 10.3390/toxins17080388 (PMC12389974; doi:10.3390/toxins17080388)
Supplement: Supplementary file 1 [file toxins-17-00388-s001.zip › molecular docking/EGFR/output.pdbqt]

MODEL 1
REMARK VINA RESULT:      -5.8      0.000      0.000
REMARK  7 active torsions:
REMARK  status: ('A' for Active; 'I' for Inactive)
REMARK    1  A    between atoms: O_3  and  C_13 
REMARK    2  A    between atoms: O_6  and  C_23 
REMARK    3  A    between atoms: N_8  and  C_18 
REMARK       I    between atoms: N_8  and  C_21 
REMARK    4  A    between atoms: C_14  and  C_21 
REMARK    5  A    between atoms: C_18  and  C_20 
REMARK    6  A    between atoms: C_18  and  C_23 
REMARK    7  A    between atoms: C_20  and  C_22 
ROOT
ATOM      1 Cl   *** d   1       8.180   0.803   3.236  0.00  0.00    -0.084 Cl
ATOM      2  O   *** d   1       7.394  -2.444  -0.808  0.00  0.00    -0.312 OA
ATOM      3  O   *** d   1       5.251  -2.348  -1.145  0.00  0.00    -0.259 OA
ATOM      4  C   *** d   1       8.338  -1.324   1.081  0.00  0.00     0.073 C 
ATOM      5  C   *** d   1       8.549  -1.846  -0.325  0.00  0.00     0.132 C 
ATOM      6  C   *** d   1       7.026  -0.588   1.221  0.00  0.00    -0.015 A 
ATOM      7  C   *** d   1       5.968  -0.923   0.450  0.00  0.00     0.081 A 
ATOM      8  C   *** d   1       4.764  -0.314   0.635  0.00  0.00     0.098 A 
ATOM      9  C   *** d   1       4.646   0.648   1.584  0.00  0.00     0.067 A 
ATOM     10  C   *** d   1       6.885   0.348   2.177  0.00  0.00     0.042 A 
ATOM     11  C   *** d   1       6.175  -1.897  -0.496  0.00  0.00     0.297 C 
ATOM     12  C   *** d   1       9.704  -2.843  -0.409  0.00  0.00     0.040 C 
ATOM     13  C   *** d   1       5.707   0.958   2.349  0.00  0.00     0.044 A 
ENDROOT
BRANCH   9  14
ATOM     14  C   *** d   1       3.485   1.334   1.820  0.00  0.00     0.255 C 
ATOM     15  O   *** d   1       2.510   0.832   2.331  0.00  0.00    -0.268 OA
ATOM     16  N   *** d   1       3.506   2.690   1.638  0.00  0.00    -0.342 N 
ATOM     17  H   *** d   1       4.368   3.167   1.382  0.00  0.00     0.163 HD
BRANCH  16  18
ATOM     18  C   *** d   1       2.343   3.554   1.883  0.00  0.00     0.186 C 
BRANCH  18  19
ATOM     19  C   *** d   1       2.775   4.966   2.322  0.00  0.00     0.074 C 
BRANCH  19  20
ATOM     20  C   *** d   1       1.609   5.700   2.943  0.00  0.00    -0.056 A 
ATOM     21  C   *** d   1       0.754   5.075   3.772  0.00  0.00     0.007 A 
ATOM     22  C   *** d   1      -0.251   5.744   4.358  0.00  0.00     0.001 A 
ATOM     23  C   *** d   1      -0.411   7.055   4.124  0.00  0.00     0.000 A 
ATOM     24  C   *** d   1       0.437   7.690   3.300  0.00  0.00     0.001 A 
ATOM     25  C   *** d   1       1.438   7.015   2.716  0.00  0.00     0.007 A 
ENDBRANCH  19  20
ENDBRANCH  18  19
BRANCH  18  26
ATOM     26  C   *** d   1       1.545   3.617   0.583  0.00  0.00     0.163 C 
ATOM     27  O   *** d   1       0.363   3.354   0.526  0.00  0.00    -0.648 OA
BRANCH  26  28
ATOM     28  O   *** d   1       2.305   4.018  -0.461  0.00  0.00    -0.775 OA
ATOM     29  H   *** d   1       3.238   3.774  -0.355  0.00  0.00     0.167 HD
ENDBRANCH  26  28
ENDBRANCH  18  26
ENDBRANCH  16  18
ENDBRANCH   9  14
BRANCH   8  30
ATOM     30  O   *** d   1       3.640  -0.670  -0.053  0.00  0.00    -0.359 OA
ATOM     31  H   *** d   1       3.674  -0.618  -1.014  0.00  0.00     0.217 HD
ENDBRANCH   8  30
TORSDOF 7
ENDMDL
MODEL 2
REMARK VINA RESULT:      -5.6     16.140     18.972
REMARK  7 active torsions:
REMARK  status: ('A' for Active; 'I' for Inactive)
REMARK    1  A    between atoms: O_3  and  C_13 
REMARK    2  A    between atoms: O_6  and  C_23 
REMARK    3  A    between atoms: N_8  and  C_18 
REMARK       I    between atoms: N_8  and  C_21 
REMARK    4  A    between atoms: C_14  and  C_21 
REMARK    5  A    between atoms: C_18  and  C_20 
REMARK    6  A    between atoms: C_18  and  C_23 
REMARK    7  A    between atoms: C_20  and  C_22 
ROOT
ATOM      1 Cl   *** d   1      -2.388 -12.531  -6.075  0.00  0.00    -0.084 Cl
ATOM      2  O   *** d   1      -5.598  -8.425  -5.487  0.00  0.00    -0.312 OA
ATOM      3  O   *** d   1      -7.116  -9.142  -4.110  0.00  0.00    -0.259 OA
ATOM      4  C   *** d   1      -3.953  -9.946  -6.320  0.00  0.00     0.073 C 
ATOM      5  C   *** d   1      -4.305  -8.512  -5.981  0.00  0.00     0.132 C 
ATOM      6  C   *** d   1      -4.383 -10.906  -5.235  0.00  0.00    -0.015 A 
ATOM      7  C   *** d   1      -5.457 -10.629  -4.463  0.00  0.00     0.081 A 
ATOM      8  C   *** d   1      -5.892 -11.534  -3.542  0.00  0.00     0.098 A 
ATOM      9  C   *** d   1      -5.220 -12.704  -3.393  0.00  0.00     0.067 A 
ATOM     10  C   *** d   1      -3.745 -12.082  -5.095  0.00  0.00     0.042 A 
ATOM     11  C   *** d   1      -6.072  -9.419  -4.670  0.00  0.00     0.297 C 
ATOM     12  C   *** d   1      -4.161  -7.578  -7.181  0.00  0.00     0.040 C 
ATOM     13  C   *** d   1      -4.161 -12.965  -4.179  0.00  0.00     0.044 A 
ENDROOT
BRANCH   9  14
ATOM     14  C   *** d   1      -5.565 -13.657  -2.474  0.00  0.00     0.255 C 
ATOM     15  O   *** d   1      -6.579 -14.313  -2.548  0.00  0.00    -0.268 OA
ATOM     16  N   *** d   1      -4.626 -14.003  -1.542  0.00  0.00    -0.342 N 
ATOM     17  H   *** d   1      -3.692 -13.596  -1.567  0.00  0.00     0.163 HD
BRANCH  16  18
ATOM     18  C   *** d   1      -4.848 -15.032  -0.516  0.00  0.00     0.186 C 
BRANCH  18  19
ATOM     19  C   *** d   1      -3.962 -16.268  -0.758  0.00  0.00     0.074 C 
BRANCH  19  20
ATOM     20  C   *** d   1      -3.080 -16.052  -1.966  0.00  0.00    -0.056 A 
ATOM     21  C   *** d   1      -3.365 -16.627  -3.149  0.00  0.00     0.007 A 
ATOM     22  C   *** d   1      -2.605 -16.393  -4.230  0.00  0.00     0.001 A 
ATOM     23  C   *** d   1      -1.547 -15.574  -4.142  0.00  0.00     0.000 A 
ATOM     24  C   *** d   1      -1.254 -14.992  -2.969  0.00  0.00     0.001 A 
ATOM     25  C   *** d   1      -2.016 -15.232  -1.891  0.00  0.00     0.007 A 
ENDBRANCH  19  20
ENDBRANCH  18  19
BRANCH  18  26
ATOM     26  C   *** d   1      -4.527 -14.399   0.836  0.00  0.00     0.163 C 
ATOM     27  O   *** d   1      -3.545 -14.695   1.481  0.00  0.00    -0.648 OA
BRANCH  26  28
ATOM     28  O   *** d   1      -5.446 -13.475   1.196  0.00  0.00    -0.775 OA
ATOM     29  H   *** d   1      -6.313 -13.636   0.789  0.00  0.00     0.167 HD
ENDBRANCH  26  28
ENDBRANCH  18  26
ENDBRANCH  16  18
ENDBRANCH   9  14
BRANCH   8  30
ATOM     30  O   *** d   1      -7.019 -11.348  -2.795  0.00  0.00    -0.359 OA
ATOM     31  H   *** d   1      -7.856 -11.628  -3.179  0.00  0.00     0.217 HD
ENDBRANCH   8  30
TORSDOF 7
ENDMDL
MODEL 3
REMARK VINA RESULT:      -5.6     10.346     14.399
REMARK  7 active torsions:
REMARK  status: ('A' for Active; 'I' for Inactive)
REMARK    1  A    between atoms: O_3  and  C_13 
REMARK    2  A    between atoms: O_6  and  C_23 
REMARK    3  A    between atoms: N_8  and  C_18 
REMARK       I    between atoms: N_8  and  C_21 
REMARK    4  A    between atoms: C_14  and  C_21 
REMARK    5  A    between atoms: C_18  and  C_20 
REMARK    6  A    between atoms: C_18  and  C_23 
REMARK    7  A    between atoms: C_20  and  C_22 
ROOT
ATOM      1 Cl   *** d   1      -7.726   1.683   3.241  0.00  0.00    -0.084 Cl
ATOM      2  O   *** d   1     -12.618   2.440   1.506  0.00  0.00    -0.312 OA
ATOM      3  O   *** d   1     -12.365   2.834  -0.614  0.00  0.00    -0.259 OA
ATOM      4  C   *** d   1     -10.688   2.231   2.902  0.00  0.00     0.073 C 
ATOM      5  C   *** d   1     -12.139   1.861   2.673  0.00  0.00     0.132 C 
ATOM      6  C   *** d   1      -9.866   2.107   1.640  0.00  0.00    -0.015 A 
ATOM      7  C   *** d   1     -10.438   2.297   0.430  0.00  0.00     0.081 A 
ATOM      8  C   *** d   1      -9.679   2.267  -0.700  0.00  0.00     0.098 A 
ATOM      9  C   *** d   1      -8.349   2.020  -0.599  0.00  0.00     0.067 A 
ATOM     10  C   *** d   1      -8.542   1.892   1.725  0.00  0.00     0.042 A 
ATOM     11  C   *** d   1     -11.792   2.529   0.415  0.00  0.00     0.297 C 
ATOM     12  C   *** d   1     -13.035   2.270   3.841  0.00  0.00     0.040 C 
ATOM     13  C   *** d   1      -7.797   1.845   0.614  0.00  0.00     0.044 A 
ENDROOT
BRANCH   9  14
ATOM     14  C   *** d   1      -7.514   1.941  -1.681  0.00  0.00     0.255 C 
ATOM     15  O   *** d   1      -7.845   1.458  -2.739  0.00  0.00    -0.268 OA
ATOM     16  N   *** d   1      -6.321   2.608  -1.608  0.00  0.00    -0.342 N 
ATOM     17  H   *** d   1      -6.092   3.177  -0.794  0.00  0.00     0.163 HD
BRANCH  16  18
ATOM     18  C   *** d   1      -5.344   2.634  -2.704  0.00  0.00     0.186 C 
BRANCH  18  19
ATOM     19  C   *** d   1      -5.038   4.076  -3.149  0.00  0.00     0.074 C 
BRANCH  19  20
ATOM     20  C   *** d   1      -5.061   4.175  -4.658  0.00  0.00    -0.056 A 
ATOM     21  C   *** d   1      -4.020   4.687  -5.338  0.00  0.00     0.007 A 
ATOM     22  C   *** d   1      -4.027   4.728  -6.680  0.00  0.00     0.001 A 
ATOM     23  C   *** d   1      -5.079   4.250  -7.360  0.00  0.00     0.000 A 
ATOM     24  C   *** d   1      -6.122   3.735  -6.693  0.00  0.00     0.001 A 
ATOM     25  C   *** d   1      -6.110   3.699  -5.352  0.00  0.00     0.007 A 
ENDBRANCH  19  20
ENDBRANCH  18  19
BRANCH  18  26
ATOM     26  C   *** d   1      -4.077   1.950  -2.197  0.00  0.00     0.163 C 
ATOM     27  O   *** d   1      -4.008   0.754  -2.012  0.00  0.00    -0.648 OA
BRANCH  26  28
ATOM     28  O   *** d   1      -3.066   2.826  -2.009  0.00  0.00    -0.775 OA
ATOM     29  H   *** d   1      -3.256   3.467  -1.305  0.00  0.00     0.167 HD
ENDBRANCH  26  28
ENDBRANCH  18  26
ENDBRANCH  16  18
ENDBRANCH   9  14
BRANCH   8  30
ATOM     30  O   *** d   1     -10.183   2.536  -1.940  0.00  0.00    -0.359 OA
ATOM     31  H   *** d   1     -10.230   1.807  -2.566  0.00  0.00     0.217 HD
ENDBRANCH   8  30
TORSDOF 7
ENDMDL
MODEL 4
REMARK VINA RESULT:      -5.6     11.682     13.980
REMARK  7 active torsions:
REMARK  status: ('A' for Active; 'I' for Inactive)
REMARK    1  A    between atoms: O_3  and  C_13 
REMARK    2  A    between atoms: O_6  and  C_23 
REMARK    3  A    between atoms: N_8  and  C_18 
REMARK       I    between atoms: N_8  and  C_21 
REMARK    4  A    between atoms: C_14  and  C_21 
REMARK    5  A    between atoms: C_18  and  C_20 
REMARK    6  A    between atoms: C_18  and  C_23 
REMARK    7  A    between atoms: C_20  and  C_22 
ROOT
ATOM      1 Cl   *** d   1      -8.062   3.121  -7.423  0.00  0.00    -0.084 Cl
ATOM      2  O   *** d   1      -3.349   4.601  -5.659  0.00  0.00    -0.312 OA
ATOM      3  O   *** d   1      -3.566   4.572  -3.499  0.00  0.00    -0.259 OA
ATOM      4  C   *** d   1      -5.263   4.223  -7.040  0.00  0.00     0.073 C 
ATOM      5  C   *** d   1      -3.758   4.138  -6.902  0.00  0.00     0.132 C 
ATOM      6  C   *** d   1      -5.975   3.718  -5.806  0.00  0.00    -0.015 A 
ATOM      7  C   *** d   1      -5.392   3.819  -4.591  0.00  0.00     0.081 A 
ATOM      8  C   *** d   1      -6.068   3.439  -3.472  0.00  0.00     0.098 A 
ATOM      9  C   *** d   1      -7.322   2.935  -3.593  0.00  0.00     0.067 A 
ATOM     10  C   *** d   1      -7.229   3.242  -5.907  0.00  0.00     0.042 A 
ATOM     11  C   *** d   1      -4.117   4.329  -4.556  0.00  0.00     0.297 C 
ATOM     12  C   *** d   1      -3.028   4.919  -7.994  0.00  0.00     0.040 C 
ATOM     13  C   *** d   1      -7.888   2.852  -4.810  0.00  0.00     0.044 A 
ENDROOT
BRANCH   9  14
ATOM     14  C   *** d   1      -8.065   2.499  -2.529  0.00  0.00     0.255 C 
ATOM     15  O   *** d   1      -7.743   2.681  -1.378  0.00  0.00    -0.268 OA
ATOM     16  N   *** d   1      -9.313   2.004  -2.792  0.00  0.00    -0.342 N 
ATOM     17  H   *** d   1      -9.685   2.006  -3.740  0.00  0.00     0.163 HD
BRANCH  16  18
ATOM     18  C   *** d   1     -10.229   1.530  -1.745  0.00  0.00     0.186 C 
BRANCH  18  19
ATOM     19  C   *** d   1     -11.188   2.646  -1.291  0.00  0.00     0.074 C 
BRANCH  19  20
ATOM     20  C   *** d   1     -11.528   2.480   0.173  0.00  0.00    -0.056 A 
ATOM     21  C   *** d   1     -12.805   2.395   0.586  0.00  0.00     0.007 A 
ATOM     22  C   *** d   1     -13.099   2.200   1.881  0.00  0.00     0.001 A 
ATOM     23  C   *** d   1     -12.113   2.083   2.783  0.00  0.00     0.000 A 
ATOM     24  C   *** d   1     -10.835   2.164   2.382  0.00  0.00     0.001 A 
ATOM     25  C   *** d   1     -10.548   2.361   1.087  0.00  0.00     0.007 A 
ENDBRANCH  19  20
ENDBRANCH  18  19
BRANCH  18  26
ATOM     26  C   *** d   1     -11.011   0.355  -2.327  0.00  0.00     0.163 C 
ATOM     27  O   *** d   1     -11.420   0.341  -3.468  0.00  0.00    -0.648 OA
BRANCH  26  28
ATOM     28  O   *** d   1     -11.161  -0.648  -1.434  0.00  0.00    -0.775 OA
ATOM     29  H   *** d   1     -11.615  -0.360  -0.626  0.00  0.00     0.167 HD
ENDBRANCH  26  28
ENDBRANCH  18  26
ENDBRANCH  16  18
ENDBRANCH   9  14
BRANCH   8  30
ATOM     30  O   *** d   1      -5.567   3.597  -2.212  0.00  0.00    -0.359 OA
ATOM     31  H   *** d   1      -4.614   3.513  -2.101  0.00  0.00     0.217 HD
ENDBRANCH   8  30
TORSDOF 7
ENDMDL
MODEL 5
REMARK VINA RESULT:      -5.5     10.693     14.040
REMARK  7 active torsions:
REMARK  status: ('A' for Active; 'I' for Inactive)
REMARK    1  A    between atoms: O_3  and  C_13 
REMARK    2  A    between atoms: O_6  and  C_23 
REMARK    3  A    between atoms: N_8  and  C_18 
REMARK       I    between atoms: N_8  and  C_21 
REMARK    4  A    between atoms: C_14  and  C_21 
REMARK    5  A    between atoms: C_18  and  C_20 
REMARK    6  A    between atoms: C_18  and  C_23 
REMARK    7  A    between atoms: C_20  and  C_22 
ROOT
ATOM      1 Cl   *** d   1       0.876   8.149 -12.174  0.00  0.00    -0.084 Cl
ATOM      2  O   *** d   1      -0.983  11.557  -8.647  0.00  0.00    -0.312 OA
ATOM      3  O   *** d   1      -0.561  10.615  -6.737  0.00  0.00    -0.259 OA
ATOM      4  C   *** d   1      -0.556  10.359 -10.671  0.00  0.00     0.073 C 
ATOM      5  C   *** d   1      -0.677  11.707  -9.992  0.00  0.00     0.132 C 
ATOM      6  C   *** d   1       0.250   9.381  -9.847  0.00  0.00    -0.015 A 
ATOM      7  C   *** d   1       0.266   9.472  -8.499  0.00  0.00     0.081 A 
ATOM      8  C   *** d   1       0.925   8.541  -7.755  0.00  0.00     0.098 A 
ATOM      9  C   *** d   1       1.585   7.536  -8.384  0.00  0.00     0.067 A 
ATOM     10  C   *** d   1       0.885   8.362 -10.454  0.00  0.00     0.042 A 
ATOM     11  C   *** d   1      -0.417  10.526  -7.942  0.00  0.00     0.297 C 
ATOM     12  C   *** d   1      -1.730  12.597 -10.651  0.00  0.00     0.040 C 
ATOM     13  C   *** d   1       1.548   7.456  -9.725  0.00  0.00     0.044 A 
ENDROOT
BRANCH   9  14
ATOM     14  C   *** d   1       2.299   6.574  -7.721  0.00  0.00     0.255 C 
ATOM     15  O   *** d   1       2.284   5.406  -8.033  0.00  0.00    -0.268 OA
ATOM     16  N   *** d   1       3.208   6.994  -6.789  0.00  0.00    -0.342 N 
ATOM     17  H   *** d   1       3.373   7.987  -6.633  0.00  0.00     0.163 HD
BRANCH  16  18
ATOM     18  C   *** d   1       4.062   6.075  -6.026  0.00  0.00     0.186 C 
BRANCH  18  19
ATOM     19  C   *** d   1       5.555   6.376  -6.253  0.00  0.00     0.074 C 
BRANCH  19  20
ATOM     20  C   *** d   1       5.934   6.095  -7.689  0.00  0.00    -0.056 A 
ATOM     21  C   *** d   1       6.368   7.076  -8.500  0.00  0.00     0.007 A 
ATOM     22  C   *** d   1       6.748   6.812  -9.760  0.00  0.00     0.001 A 
ATOM     23  C   *** d   1       6.702   5.554 -10.225  0.00  0.00     0.000 A 
ATOM     24  C   *** d   1       6.273   4.567  -9.425  0.00  0.00     0.001 A 
ATOM     25  C   *** d   1       5.893   4.838  -8.168  0.00  0.00     0.007 A 
ENDBRANCH  19  20
ENDBRANCH  18  19
BRANCH  18  26
ATOM     26  C   *** d   1       3.701   6.240  -4.551  0.00  0.00     0.163 C 
ATOM     27  O   *** d   1       3.014   5.440  -3.952  0.00  0.00    -0.648 OA
BRANCH  26  28
ATOM     28  O   *** d   1       4.252   7.350  -4.014  0.00  0.00    -0.775 OA
ATOM     29  H   *** d   1       4.966   7.713  -4.563  0.00  0.00     0.167 HD
ENDBRANCH  26  28
ENDBRANCH  18  26
ENDBRANCH  16  18
ENDBRANCH   9  14
BRANCH   8  30
ATOM     30  O   *** d   1       0.905   8.532  -6.390  0.00  0.00    -0.359 OA
ATOM     31  H   *** d   1       1.753   8.498  -5.935  0.00  0.00     0.217 HD
ENDBRANCH   8  30
TORSDOF 7
ENDMDL
MODEL 6
REMARK VINA RESULT:      -5.5     16.053     18.990
REMARK  7 active torsions:
REMARK  status: ('A' for Active; 'I' for Inactive)
REMARK    1  A    between atoms: O_3  and  C_13 
REMARK    2  A    between atoms: O_6  and  C_23 
REMARK    3  A    between atoms: N_8  and  C_18 
REMARK       I    between atoms: N_8  and  C_21 
REMARK    4  A    between atoms: C_14  and  C_21 
REMARK    5  A    between atoms: C_18  and  C_20 
REMARK    6  A    between atoms: C_18  and  C_23 
REMARK    7  A    between atoms: C_20  and  C_22 
ROOT
ATOM      1 Cl   *** d   1      -5.269 -11.880  -3.834  0.00  0.00    -0.084 Cl
ATOM      2  O   *** d   1      -3.846 -15.655  -0.481  0.00  0.00    -0.312 OA
ATOM      3  O   *** d   1      -2.447 -16.864  -1.618  0.00  0.00    -0.259 OA
ATOM      4  C   *** d   1      -5.022 -13.879  -1.568  0.00  0.00     0.073 C 
ATOM      5  C   *** d   1      -4.462 -14.429  -0.272  0.00  0.00     0.132 C 
ATOM      6  C   *** d   1      -4.042 -14.015  -2.710  0.00  0.00    -0.015 A 
ATOM      7  C   *** d   1      -3.145 -15.026  -2.726  0.00  0.00     0.081 A 
ATOM      8  C   *** d   1      -2.319 -15.195  -3.796  0.00  0.00     0.098 A 
ATOM      9  C   *** d   1      -2.390 -14.322  -4.832  0.00  0.00     0.067 A 
ATOM     10  C   *** d   1      -4.118 -13.175  -3.758  0.00  0.00     0.042 A 
ATOM     11  C   *** d   1      -3.131 -15.858  -1.633  0.00  0.00     0.297 C 
ATOM     12  C   *** d   1      -5.534 -14.582   0.806  0.00  0.00     0.040 C 
ATOM     13  C   *** d   1      -3.296 -13.329  -4.802  0.00  0.00     0.044 A 
ENDROOT
BRANCH   9  14
ATOM     14  C   *** d   1      -1.580 -14.394  -5.933  0.00  0.00     0.255 C 
ATOM     15  O   *** d   1      -1.985 -14.252  -7.064  0.00  0.00    -0.268 OA
ATOM     16  N   *** d   1      -0.229 -14.442  -5.720  0.00  0.00    -0.342 N 
ATOM     17  H   *** d   1       0.152 -14.379  -4.778  0.00  0.00     0.163 HD
BRANCH  16  18
ATOM     18  C   *** d   1       0.757 -14.490  -6.808  0.00  0.00     0.186 C 
BRANCH  18  19
ATOM     19  C   *** d   1       2.040 -13.724  -6.438  0.00  0.00     0.074 C 
BRANCH  19  20
ATOM     20  C   *** d   1       1.768 -12.238  -6.388  0.00  0.00    -0.056 A 
ATOM     21  C   *** d   1       2.598 -11.399  -5.742  0.00  0.00     0.007 A 
ATOM     22  C   *** d   1       2.376 -10.075  -5.742  0.00  0.00     0.001 A 
ATOM     23  C   *** d   1       1.318  -9.572  -6.395  0.00  0.00     0.000 A 
ATOM     24  C   *** d   1       0.485 -10.398  -7.044  0.00  0.00     0.001 A 
ATOM     25  C   *** d   1       0.710 -11.720  -7.039  0.00  0.00     0.007 A 
ENDBRANCH  19  20
ENDBRANCH  18  19
BRANCH  18  26
ATOM     26  C   *** d   1       1.068 -15.962  -7.071  0.00  0.00     0.163 C 
ATOM     27  O   *** d   1       1.362 -16.383  -8.169  0.00  0.00    -0.648 OA
BRANCH  26  28
ATOM     28  O   *** d   1       0.998 -16.705  -5.945  0.00  0.00    -0.775 OA
ATOM     29  H   *** d   1       0.098 -16.747  -5.584  0.00  0.00     0.167 HD
ENDBRANCH  26  28
ENDBRANCH  18  26
ENDBRANCH  16  18
ENDBRANCH   9  14
BRANCH   8  30
ATOM     30  O   *** d   1      -1.455 -16.245  -3.908  0.00  0.00    -0.359 OA
ATOM     31  H   *** d   1      -0.529 -16.080  -3.704  0.00  0.00     0.217 HD
ENDBRANCH   8  30
TORSDOF 7
ENDMDL
MODEL 7
REMARK VINA RESULT:      -5.5     11.777     14.106
REMARK  7 active torsions:
REMARK  status: ('A' for Active; 'I' for Inactive)
REMARK    1  A    between atoms: O_3  and  C_13 
REMARK    2  A    between atoms: O_6  and  C_23 
REMARK    3  A    between atoms: N_8  and  C_18 
REMARK       I    between atoms: N_8  and  C_21 
REMARK    4  A    between atoms: C_14  and  C_21 
REMARK    5  A    between atoms: C_18  and  C_20 
REMARK    6  A    between atoms: C_18  and  C_23 
REMARK    7  A    between atoms: C_20  and  C_22 
ROOT
ATOM      1 Cl   *** d   1      -7.597   3.171  -8.318  0.00  0.00    -0.084 Cl
ATOM      2  O   *** d   1      -3.025   4.267  -5.990  0.00  0.00    -0.312 OA
ATOM      3  O   *** d   1      -3.569   4.646  -3.923  0.00  0.00    -0.259 OA
ATOM      4  C   *** d   1      -4.745   3.923  -7.616  0.00  0.00     0.073 C 
ATOM      5  C   *** d   1      -3.313   3.655  -7.202  0.00  0.00     0.132 C 
ATOM      6  C   *** d   1      -5.709   3.745  -6.466  0.00  0.00    -0.015 A 
ATOM      7  C   *** d   1      -5.308   3.975  -5.195  0.00  0.00     0.081 A 
ATOM      8  C   *** d   1      -6.200   3.895  -4.169  0.00  0.00     0.098 A 
ATOM      9  C   *** d   1      -7.487   3.557  -4.434  0.00  0.00     0.067 A 
ATOM     10  C   *** d   1      -6.994   3.439  -6.714  0.00  0.00     0.042 A 
ATOM     11  C   *** d   1      -3.986   4.301  -5.013  0.00  0.00     0.297 C 
ATOM     12  C   *** d   1      -2.306   4.123  -8.253  0.00  0.00     0.040 C 
ATOM     13  C   *** d   1      -7.868   3.343  -5.705  0.00  0.00     0.044 A 
ENDROOT
BRANCH   9  14
ATOM     14  C   *** d   1      -8.444   3.422  -3.465  0.00  0.00     0.255 C 
ATOM     15  O   *** d   1      -9.554   3.894  -3.559  0.00  0.00    -0.268 OA
ATOM     16  N   *** d   1      -8.183   2.557  -2.437  0.00  0.00    -0.342 N 
ATOM     17  H   *** d   1      -7.327   2.005  -2.425  0.00  0.00     0.163 HD
BRANCH  16  18
ATOM     18  C   *** d   1      -9.131   2.292  -1.346  0.00  0.00     0.186 C 
BRANCH  18  19
ATOM     19  C   *** d   1     -10.112   1.164  -1.716  0.00  0.00     0.074 C 
BRANCH  19  20
ATOM     20  C   *** d   1     -11.530   1.687  -1.729  0.00  0.00    -0.056 A 
ATOM     21  C   *** d   1     -12.251   1.717  -2.865  0.00  0.00     0.007 A 
ATOM     22  C   *** d   1     -13.526   2.137  -2.861  0.00  0.00     0.001 A 
ATOM     23  C   *** d   1     -14.099   2.531  -1.714  0.00  0.00     0.000 A 
ATOM     24  C   *** d   1     -13.391   2.503  -0.575  0.00  0.00     0.001 A 
ATOM     25  C   *** d   1     -12.117   2.084  -0.586  0.00  0.00     0.007 A 
ENDBRANCH  19  20
ENDBRANCH  18  19
BRANCH  18  26
ATOM     26  C   *** d   1      -8.311   1.907  -0.118  0.00  0.00     0.163 C 
ATOM     27  O   *** d   1      -7.120   2.117  -0.033  0.00  0.00    -0.648 OA
BRANCH  26  28
ATOM     28  O   *** d   1      -9.071   1.338   0.844  0.00  0.00    -0.775 OA
ATOM     29  H   *** d   1      -9.706   1.962   1.232  0.00  0.00     0.167 HD
ENDBRANCH  26  28
ENDBRANCH  18  26
ENDBRANCH  16  18
ENDBRANCH   9  14
BRANCH   8  30
ATOM     30  O   *** d   1      -5.875   4.200  -2.879  0.00  0.00    -0.359 OA
ATOM     31  H   *** d   1      -5.546   3.485  -2.325  0.00  0.00     0.217 HD
ENDBRANCH   8  30
TORSDOF 7
ENDMDL
MODEL 8
REMARK VINA RESULT:      -5.5     17.295     19.936
REMARK  7 active torsions:
REMARK  status: ('A' for Active; 'I' for Inactive)
REMARK    1  A    between atoms: O_3  and  C_13 
REMARK    2  A    between atoms: O_6  and  C_23 
REMARK    3  A    between atoms: N_8  and  C_18 
REMARK       I    between atoms: N_8  and  C_21 
REMARK    4  A    between atoms: C_14  and  C_21 
REMARK    5  A    between atoms: C_18  and  C_20 
REMARK    6  A    between atoms: C_18  and  C_23 
REMARK    7  A    between atoms: C_20  and  C_22 
ROOT
ATOM      1 Cl   *** d   1     -10.437 -11.236  -3.967  0.00  0.00    -0.084 Cl
ATOM      2  O   *** d   1      -5.773  -8.975  -4.772  0.00  0.00    -0.312 OA
ATOM      3  O   *** d   1      -4.371 -10.302  -3.778  0.00  0.00    -0.259 OA
ATOM      4  C   *** d   1      -8.121  -9.371  -4.559  0.00  0.00     0.073 C 
ATOM      5  C   *** d   1      -6.999  -8.792  -5.395  0.00  0.00     0.132 C 
ATOM      6  C   *** d   1      -7.777 -10.740  -4.020  0.00  0.00    -0.015 A 
ATOM      7  C   *** d   1      -6.492 -11.072  -3.766  0.00  0.00     0.081 A 
ATOM      8  C   *** d   1      -6.192 -12.276  -3.203  0.00  0.00     0.098 A 
ATOM      9  C   *** d   1      -7.195 -13.146  -2.925  0.00  0.00     0.067 A 
ATOM     10  C   *** d   1      -8.762 -11.603  -3.712  0.00  0.00     0.042 A 
ATOM     11  C   *** d   1      -5.536 -10.139  -4.088  0.00  0.00     0.297 C 
ATOM     12  C   *** d   1      -7.198  -7.305  -5.686  0.00  0.00     0.040 C 
ATOM     13  C   *** d   1      -8.468 -12.793  -3.176  0.00  0.00     0.044 A 
ENDROOT
BRANCH   9  14
ATOM     14  C   *** d   1      -6.987 -14.388  -2.389  0.00  0.00     0.255 C 
ATOM     15  O   *** d   1      -6.675 -15.351  -3.050  0.00  0.00    -0.268 OA
ATOM     16  N   *** d   1      -6.950 -14.488  -1.025  0.00  0.00    -0.342 N 
ATOM     17  H   *** d   1      -7.030 -13.658  -0.439  0.00  0.00     0.163 HD
BRANCH  16  18
ATOM     18  C   *** d   1      -6.706 -15.751  -0.315  0.00  0.00     0.186 C 
BRANCH  18  19
ATOM     19  C   *** d   1      -5.540 -15.619   0.682  0.00  0.00     0.074 C 
BRANCH  19  20
ATOM     20  C   *** d   1      -4.234 -15.443  -0.059  0.00  0.00    -0.056 A 
ATOM     21  C   *** d   1      -3.291 -14.591   0.384  0.00  0.00     0.007 A 
ATOM     22  C   *** d   1      -2.115 -14.475  -0.251  0.00  0.00     0.001 A 
ATOM     23  C   *** d   1      -1.864 -15.216  -1.340  0.00  0.00     0.000 A 
ATOM     24  C   *** d   1      -2.796 -16.070  -1.790  0.00  0.00     0.001 A 
ATOM     25  C   *** d   1      -3.970 -16.180  -1.152  0.00  0.00     0.007 A 
ENDBRANCH  19  20
ENDBRANCH  18  19
BRANCH  18  26
ATOM     26  C   *** d   1      -7.996 -16.118   0.414  0.00  0.00     0.163 C 
ATOM     27  O   *** d   1      -8.803 -16.901  -0.037  0.00  0.00    -0.648 OA
BRANCH  26  28
ATOM     28  O   *** d   1      -8.103 -15.488   1.605  0.00  0.00    -0.775 OA
ATOM     29  H   *** d   1      -7.323 -15.623   2.167  0.00  0.00     0.167 HD
ENDBRANCH  26  28
ENDBRANCH  18  26
ENDBRANCH  16  18
ENDBRANCH   9  14
BRANCH   8  30
ATOM     30  O   *** d   1      -4.924 -12.632  -2.844  0.00  0.00    -0.359 OA
ATOM     31  H   *** d   1      -4.271 -12.712  -3.547  0.00  0.00     0.217 HD
ENDBRANCH   8  30
TORSDOF 7
ENDMDL
MODEL 9
REMARK VINA RESULT:      -5.5     18.364     20.026
REMARK  7 active torsions:
REMARK  status: ('A' for Active; 'I' for Inactive)
REMARK    1  A    between atoms: O_3  and  C_13 
REMARK    2  A    between atoms: O_6  and  C_23 
REMARK    3  A    between atoms: N_8  and  C_18 
REMARK       I    between atoms: N_8  and  C_21 
REMARK    4  A    between atoms: C_14  and  C_21 
REMARK    5  A    between atoms: C_18  and  C_20 
REMARK    6  A    between atoms: C_18  and  C_23 
REMARK    7  A    between atoms: C_20  and  C_22 
ROOT
ATOM      1 Cl   *** d   1      -4.415 -11.425  -6.288  0.00  0.00    -0.084 Cl
ATOM      2  O   *** d   1      -0.514 -14.931  -6.272  0.00  0.00    -0.312 OA
ATOM      3  O   *** d   1      -0.553 -15.748  -4.261  0.00  0.00    -0.259 OA
ATOM      4  C   *** d   1      -1.944 -13.098  -6.826  0.00  0.00     0.073 C 
ATOM      5  C   *** d   1      -1.184 -14.312  -7.318  0.00  0.00     0.132 C 
ATOM      6  C   *** d   1      -2.696 -13.380  -5.547  0.00  0.00    -0.015 A 
ATOM      7  C   *** d   1      -2.234 -14.299  -4.670  0.00  0.00     0.081 A 
ATOM      8  C   *** d   1      -2.868 -14.493  -3.480  0.00  0.00     0.098 A 
ATOM      9  C   *** d   1      -3.982 -13.771  -3.197  0.00  0.00     0.067 A 
ATOM     10  C   *** d   1      -3.785 -12.653  -5.238  0.00  0.00     0.042 A 
ATOM     11  C   *** d   1      -1.109 -14.995  -5.039  0.00  0.00     0.297 C 
ATOM     12  C   *** d   1      -0.185 -13.966  -8.421  0.00  0.00     0.040 C 
ATOM     13  C   *** d   1      -4.419 -12.854  -4.077  0.00  0.00     0.044 A 
ENDROOT
BRANCH   9  14
ATOM     14  C   *** d   1      -4.701 -13.920  -2.042  0.00  0.00     0.255 C 
ATOM     15  O   *** d   1      -5.587 -13.166  -1.712  0.00  0.00    -0.268 OA
ATOM     16  N   *** d   1      -4.526 -15.078  -1.335  0.00  0.00    -0.342 N 
ATOM     17  H   *** d   1      -3.917 -15.815  -1.685  0.00  0.00     0.163 HD
BRANCH  16  18
ATOM     18  C   *** d   1      -5.254 -15.383  -0.096  0.00  0.00     0.186 C 
BRANCH  18  19
ATOM     19  C   *** d   1      -5.171 -16.882   0.250  0.00  0.00     0.074 C 
BRANCH  19  20
ATOM     20  C   *** d   1      -6.535 -17.522   0.132  0.00  0.00    -0.056 A 
ATOM     21  C   *** d   1      -7.629 -16.931   0.647  0.00  0.00     0.007 A 
ATOM     22  C   *** d   1      -8.844 -17.481   0.498  0.00  0.00     0.001 A 
ATOM     23  C   *** d   1      -8.981 -18.634  -0.175  0.00  0.00     0.000 A 
ATOM     24  C   *** d   1      -7.898 -19.231  -0.694  0.00  0.00     0.001 A 
ATOM     25  C   *** d   1      -6.686 -18.677  -0.540  0.00  0.00     0.007 A 
ENDBRANCH  19  20
ENDBRANCH  18  19
BRANCH  18  26
ATOM     26  C   *** d   1      -4.629 -14.542   1.015  0.00  0.00     0.163 C 
ATOM     27  O   *** d   1      -3.591 -14.847   1.563  0.00  0.00    -0.648 OA
BRANCH  26  28
ATOM     28  O   *** d   1      -5.354 -13.433   1.282  0.00  0.00    -0.775 OA
ATOM     29  H   *** d   1      -5.717 -13.436   2.183  0.00  0.00     0.167 HD
ENDBRANCH  26  28
ENDBRANCH  18  26
ENDBRANCH  16  18
ENDBRANCH   9  14
BRANCH   8  30
ATOM     30  O   *** d   1      -2.401 -15.343  -2.520  0.00  0.00    -0.359 OA
ATOM     31  H   *** d   1      -2.460 -15.052  -1.605  0.00  0.00     0.217 HD
ENDBRANCH   8  30
TORSDOF 7
ENDMDL
MODEL 10
REMARK VINA RESULT:      -5.4     13.789     15.863
REMARK  7 active torsions:
REMARK  status: ('A' for Active; 'I' for Inactive)
REMARK    1  A    between atoms: O_3  and  C_13 
REMARK    2  A    between atoms: O_6  and  C_23 
REMARK    3  A    between atoms: N_8  and  C_18 
REMARK       I    between atoms: N_8  and  C_21 
REMARK    4  A    between atoms: C_14  and  C_21 
REMARK    5  A    between atoms: C_18  and  C_20 
REMARK    6  A    between atoms: C_18  and  C_23 
REMARK    7  A    between atoms: C_20  and  C_22 
ROOT
ATOM      1 Cl   *** d   1       8.003 -15.594  -5.560  0.00  0.00    -0.084 Cl
ATOM      2  O   *** d   1      11.808 -12.081  -4.726  0.00  0.00    -0.312 OA
ATOM      3  O   *** d   1      11.058 -10.268  -5.655  0.00  0.00    -0.259 OA
ATOM      4  C   *** d   1      10.588 -14.122  -4.974  0.00  0.00     0.073 C 
ATOM      5  C   *** d   1      11.548 -13.307  -4.132  0.00  0.00     0.132 C 
ATOM      6  C   *** d   1       9.425 -13.293  -5.469  0.00  0.00    -0.015 A 
ATOM      7  C   *** d   1       9.574 -11.968  -5.689  0.00  0.00     0.081 A 
ATOM      8  C   *** d   1       8.550 -11.239  -6.213  0.00  0.00     0.098 A 
ATOM      9  C   *** d   1       7.371 -11.854  -6.487  0.00  0.00     0.067 A 
ATOM     10  C   *** d   1       8.260 -13.892  -5.772  0.00  0.00     0.042 A 
ATOM     11  C   *** d   1      10.795 -11.421  -5.373  0.00  0.00     0.297 C 
ATOM     12  C   *** d   1      12.868 -14.036  -3.885  0.00  0.00     0.040 C 
ATOM     13  C   *** d   1       7.247 -13.175  -6.271  0.00  0.00     0.044 A 
ENDROOT
BRANCH   9  14
ATOM     14  C   *** d   1       6.279 -11.197  -6.985  0.00  0.00     0.255 C 
ATOM     15  O   *** d   1       5.641 -11.596  -7.932  0.00  0.00    -0.268 OA
ATOM     16  N   *** d   1       5.787 -10.149  -6.257  0.00  0.00    -0.342 N 
ATOM     17  H   *** d   1       6.195  -9.903  -5.357  0.00  0.00     0.163 HD
BRANCH  16  18
ATOM     18  C   *** d   1       4.603  -9.375  -6.655  0.00  0.00     0.186 C 
BRANCH  18  19
ATOM     19  C   *** d   1       3.509  -9.423  -5.572  0.00  0.00     0.074 C 
BRANCH  19  20
ATOM     20  C   *** d   1       2.396 -10.355  -5.993  0.00  0.00    -0.056 A 
ATOM     21  C   *** d   1       1.205  -9.879  -6.398  0.00  0.00     0.007 A 
ATOM     22  C   *** d   1       0.237 -10.710  -6.816  0.00  0.00     0.001 A 
ATOM     23  C   *** d   1       0.451 -12.034  -6.836  0.00  0.00     0.000 A 
ATOM     24  C   *** d   1       1.636 -12.520  -6.436  0.00  0.00     0.001 A 
ATOM     25  C   *** d   1       2.598 -11.685  -6.018  0.00  0.00     0.007 A 
ENDBRANCH  19  20
ENDBRANCH  18  19
BRANCH  18  26
ATOM     26  C   *** d   1       5.061  -7.938  -6.892  0.00  0.00     0.163 C 
ATOM     27  O   *** d   1       6.222  -7.642  -7.072  0.00  0.00    -0.648 OA
BRANCH  26  28
ATOM     28  O   *** d   1       4.026  -7.069  -6.898  0.00  0.00    -0.775 OA
ATOM     29  H   *** d   1       3.516  -7.095  -6.072  0.00  0.00     0.167 HD
ENDBRANCH  26  28
ENDBRANCH  18  26
ENDBRANCH  16  18
ENDBRANCH   9  14
BRANCH   8  30
ATOM     30  O   *** d   1       8.668  -9.919  -6.537  0.00  0.00    -0.359 OA
ATOM     31  H   *** d   1       7.863  -9.447  -6.771  0.00  0.00     0.217 HD
ENDBRANCH   8  30
TORSDOF 7
ENDMDL
MODEL 11
REMARK VINA RESULT:      -5.4     12.770     15.724
REMARK  7 active torsions:
REMARK  status: ('A' for Active; 'I' for Inactive)
REMARK    1  A    between atoms: O_3  and  C_13 
REMARK    2  A    between atoms: O_6  and  C_23 
REMARK    3  A    between atoms: N_8  and  C_18 
REMARK       I    between atoms: N_8  and  C_21 
REMARK    4  A    between atoms: C_14  and  C_21 
REMARK    5  A    between atoms: C_18  and  C_20 
REMARK    6  A    between atoms: C_18  and  C_23 
REMARK    7  A    between atoms: C_20  and  C_22 
ROOT
ATOM      1 Cl   *** d   1       4.981  -6.233  -8.520  0.00  0.00    -0.084 Cl
ATOM      2  O   *** d   1       2.196  -9.110  -5.132  0.00  0.00    -0.312 OA
ATOM      3  O   *** d   1       3.384 -10.909  -4.875  0.00  0.00    -0.259 OA
ATOM      4  C   *** d   1       2.856  -7.487  -6.758  0.00  0.00     0.073 C 
ATOM      5  C   *** d   1       2.135  -7.762  -5.455  0.00  0.00     0.132 C 
ATOM      6  C   *** d   1       4.192  -8.190  -6.825  0.00  0.00    -0.015 A 
ATOM      7  C   *** d   1       4.385  -9.356  -6.169  0.00  0.00     0.081 A 
ATOM      8  C   *** d   1       5.562 -10.029  -6.298  0.00  0.00     0.098 A 
ATOM      9  C   *** d   1       6.545  -9.505  -7.072  0.00  0.00     0.067 A 
ATOM     10  C   *** d   1       5.166  -7.698  -7.611  0.00  0.00     0.042 A 
ATOM     11  C   *** d   1       3.344  -9.812  -5.397  0.00  0.00     0.297 C 
ATOM     12  C   *** d   1       0.672  -7.321  -5.495  0.00  0.00     0.040 C 
ATOM     13  C   *** d   1       6.329  -8.350  -7.725  0.00  0.00     0.044 A 
ENDROOT
BRANCH   9  14
ATOM     14  C   *** d   1       7.769 -10.094  -7.235  0.00  0.00     0.255 C 
ATOM     15  O   *** d   1       8.201 -10.438  -8.312  0.00  0.00    -0.268 OA
ATOM     16  N   *** d   1       8.607 -10.119  -6.154  0.00  0.00    -0.342 N 
ATOM     17  H   *** d   1       8.340  -9.673  -5.278  0.00  0.00     0.163 HD
BRANCH  16  18
ATOM     18  C   *** d   1       9.959 -10.691  -6.194  0.00  0.00     0.186 C 
BRANCH  18  19
ATOM     19  C   *** d   1      11.008  -9.692  -5.673  0.00  0.00     0.074 C 
BRANCH  19  20
ATOM     20  C   *** d   1      11.030  -8.455  -6.541  0.00  0.00    -0.056 A 
ATOM     21  C   *** d   1      10.900  -7.227  -6.006  0.00  0.00     0.007 A 
ATOM     22  C   *** d   1      10.968  -6.130  -6.776  0.00  0.00     0.001 A 
ATOM     23  C   *** d   1      11.173  -6.248  -8.097  0.00  0.00     0.000 A 
ATOM     24  C   *** d   1      11.306  -7.467  -8.640  0.00  0.00     0.001 A 
ATOM     25  C   *** d   1      11.235  -8.559  -7.866  0.00  0.00     0.007 A 
ENDBRANCH  19  20
ENDBRANCH  18  19
BRANCH  18  26
ATOM     26  C   *** d   1       9.943 -11.951  -5.331  0.00  0.00     0.163 C 
ATOM     27  O   *** d   1       9.119 -12.829  -5.469  0.00  0.00    -0.648 OA
BRANCH  26  28
ATOM     28  O   *** d   1      10.956 -11.967  -4.436  0.00  0.00    -0.775 OA
ATOM     29  H   *** d   1      10.651 -11.799  -3.530  0.00  0.00     0.167 HD
ENDBRANCH  26  28
ENDBRANCH  18  26
ENDBRANCH  16  18
ENDBRANCH   9  14
BRANCH   8  30
ATOM     30  O   *** d   1       5.784 -11.250  -5.730  0.00  0.00    -0.359 OA
ATOM     31  H   *** d   1       5.412 -12.019  -6.175  0.00  0.00     0.217 HD
ENDBRANCH   8  30
TORSDOF 7
ENDMDL
MODEL 12
REMARK VINA RESULT:      -5.4     12.682     14.382
REMARK  7 active torsions:
REMARK  status: ('A' for Active; 'I' for Inactive)
REMARK    1  A    between atoms: O_3  and  C_13 
REMARK    2  A    between atoms: O_6  and  C_23 
REMARK    3  A    between atoms: N_8  and  C_18 
REMARK       I    between atoms: N_8  and  C_21 
REMARK    4  A    between atoms: C_14  and  C_21 
REMARK    5  A    between atoms: C_18  and  C_20 
REMARK    6  A    between atoms: C_18  and  C_23 
REMARK    7  A    between atoms: C_20  and  C_22 
ROOT
ATOM      1 Cl   *** d   1      -2.545  14.503  -0.554  0.00  0.00    -0.084 Cl
ATOM      2  O   *** d   1       2.229  16.130   0.889  0.00  0.00    -0.312 OA
ATOM      3  O   *** d   1       2.188  16.011   3.056  0.00  0.00    -0.259 OA
ATOM      4  C   *** d   1       0.226  15.716  -0.350  0.00  0.00     0.073 C 
ATOM      5  C   *** d   1       1.741  15.695  -0.335  0.00  0.00     0.132 C 
ATOM      6  C   *** d   1      -0.361  15.134   0.915  0.00  0.00    -0.015 A 
ATOM      7  C   *** d   1       0.314  15.217   2.083  0.00  0.00     0.081 A 
ATOM      8  C   *** d   1      -0.253  14.766   3.236  0.00  0.00     0.098 A 
ATOM      9  C   *** d   1      -1.490  14.210   3.194  0.00  0.00     0.067 A 
ATOM     10  C   *** d   1      -1.597  14.606   0.895  0.00  0.00     0.042 A 
ATOM     11  C   *** d   1       1.565  15.782   2.037  0.00  0.00     0.297 C 
ATOM     12  C   *** d   1       2.346  16.547  -1.450  0.00  0.00     0.040 C 
ATOM     13  C   *** d   1      -2.149  14.146   2.024  0.00  0.00     0.044 A 
ENDROOT
BRANCH   9  14
ATOM     14  C   *** d   1      -2.125  13.702   4.296  0.00  0.00     0.255 C 
ATOM     15  O   *** d   1      -3.303  13.866   4.516  0.00  0.00    -0.268 OA
ATOM     16  N   *** d   1      -1.428  12.818   5.073  0.00  0.00    -0.342 N 
ATOM     17  H   *** d   1      -0.491  12.519   4.810  0.00  0.00     0.163 HD
BRANCH  16  18
ATOM     18  C   *** d   1      -1.995  12.173   6.266  0.00  0.00     0.186 C 
BRANCH  18  19
ATOM     19  C   *** d   1      -2.063  10.644   6.098  0.00  0.00     0.074 C 
BRANCH  19  20
ATOM     20  C   *** d   1      -3.097  10.276   5.058  0.00  0.00    -0.056 A 
ATOM     21  C   *** d   1      -4.413  10.344   5.329  0.00  0.00     0.007 A 
ATOM     22  C   *** d   1      -5.326  10.063   4.387  0.00  0.00     0.001 A 
ATOM     23  C   *** d   1      -4.932   9.712   3.154  0.00  0.00     0.000 A 
ATOM     24  C   *** d   1      -3.622   9.644   2.871  0.00  0.00     0.001 A 
ATOM     25  C   *** d   1      -2.715   9.924   3.817  0.00  0.00     0.007 A 
ENDBRANCH  19  20
ENDBRANCH  18  19
BRANCH  18  26
ATOM     26  C   *** d   1      -1.102  12.543   7.447  0.00  0.00     0.163 C 
ATOM     27  O   *** d   1       0.040  12.928   7.311  0.00  0.00    -0.648 OA
BRANCH  26  28
ATOM     28  O   *** d   1      -1.743  12.411   8.630  0.00  0.00    -0.775 OA
ATOM     29  H   *** d   1      -1.628  13.187   9.202  0.00  0.00     0.167 HD
ENDBRANCH  26  28
ENDBRANCH  18  26
ENDBRANCH  16  18
ENDBRANCH   9  14
BRANCH   8  30
ATOM     30  O   *** d   1       0.341  14.900   4.458  0.00  0.00    -0.359 OA
ATOM     31  H   *** d   1       1.269  14.653   4.528  0.00  0.00     0.217 HD
ENDBRANCH   8  30
TORSDOF 7
ENDMDL
MODEL 13
REMARK VINA RESULT:      -5.4      4.613      7.155
REMARK  7 active torsions:
REMARK  status: ('A' for Active; 'I' for Inactive)
REMARK    1  A    between atoms: O_3  and  C_13 
REMARK    2  A    between atoms: O_6  and  C_23 
REMARK    3  A    between atoms: N_8  and  C_18 
REMARK       I    between atoms: N_8  and  C_21 
REMARK    4  A    between atoms: C_14  and  C_21 
REMARK    5  A    between atoms: C_18  and  C_20 
REMARK    6  A    between atoms: C_18  and  C_23 
REMARK    7  A    between atoms: C_20  and  C_22 
ROOT
ATOM      1 Cl   *** d   1       2.464  -3.338   3.698  0.00  0.00    -0.084 Cl
ATOM      2  O   *** d   1       0.191  -4.527  -0.877  0.00  0.00    -0.312 OA
ATOM      3  O   *** d   1       1.223  -3.270  -2.315  0.00  0.00    -0.259 OA
ATOM      4  C   *** d   1       0.648  -4.266   1.455  0.00  0.00     0.073 C 
ATOM      5  C   *** d   1       0.196  -5.189   0.343  0.00  0.00     0.132 C 
ATOM      6  C   *** d   1       1.863  -3.458   1.062  0.00  0.00    -0.015 A 
ATOM      7  C   *** d   1       2.075  -3.127  -0.231  0.00  0.00     0.081 A 
ATOM      8  C   *** d   1       3.126  -2.330  -0.572  0.00  0.00     0.098 A 
ATOM      9  C   *** d   1       3.969  -1.893   0.397  0.00  0.00     0.067 A 
ATOM     10  C   *** d   1       2.692  -2.994   2.014  0.00  0.00     0.042 A 
ATOM     11  C   *** d   1       1.182  -3.619  -1.151  0.00  0.00     0.297 C 
ATOM     12  C   *** d   1      -1.191  -5.776   0.601  0.00  0.00     0.040 C 
ATOM     13  C   *** d   1       3.735  -2.225   1.679  0.00  0.00     0.044 A 
ENDROOT
BRANCH   9  14
ATOM     14  C   *** d   1       5.067  -1.115   0.145  0.00  0.00     0.255 C 
ATOM     15  O   *** d   1       4.994   0.044  -0.193  0.00  0.00    -0.268 OA
ATOM     16  N   *** d   1       6.292  -1.628   0.474  0.00  0.00    -0.342 N 
ATOM     17  H   *** d   1       6.371  -2.535   0.931  0.00  0.00     0.163 HD
BRANCH  16  18
ATOM     18  C   *** d   1       7.550  -0.893   0.288  0.00  0.00     0.186 C 
BRANCH  18  19
ATOM     19  C   *** d   1       8.297  -0.710   1.622  0.00  0.00     0.074 C 
BRANCH  19  20
ATOM     20  C   *** d   1       7.339  -0.266   2.703  0.00  0.00    -0.056 A 
ATOM     21  C   *** d   1       6.819   0.975   2.706  0.00  0.00     0.007 A 
ATOM     22  C   *** d   1       5.931   1.348   3.641  0.00  0.00     0.001 A 
ATOM     23  C   *** d   1       5.548   0.478   4.588  0.00  0.00     0.000 A 
ATOM     24  C   *** d   1       6.058  -0.763   4.593  0.00  0.00     0.001 A 
ATOM     25  C   *** d   1       6.946  -1.129   3.657  0.00  0.00     0.007 A 
ENDBRANCH  19  20
ENDBRANCH  18  19
BRANCH  18  26
ATOM     26  C   *** d   1       8.400  -1.692  -0.697  0.00  0.00     0.163 C 
ATOM     27  O   *** d   1       9.193  -2.537  -0.342  0.00  0.00    -0.648 OA
BRANCH  26  28
ATOM     28  O   *** d   1       8.140  -1.358  -1.981  0.00  0.00    -0.775 OA
ATOM     29  H   *** d   1       7.376  -1.837  -2.341  0.00  0.00     0.167 HD
ENDBRANCH  26  28
ENDBRANCH  18  26
ENDBRANCH  16  18
ENDBRANCH   9  14
BRANCH   8  30
ATOM     30  O   *** d   1       3.341  -1.891  -1.846  0.00  0.00    -0.359 OA
ATOM     31  H   *** d   1       2.572  -1.790  -2.416  0.00  0.00     0.217 HD
ENDBRANCH   8  30
TORSDOF 7
ENDMDL
MODEL 14
REMARK VINA RESULT:      -5.3     11.994     15.453
REMARK  7 active torsions:
REMARK  status: ('A' for Active; 'I' for Inactive)
REMARK    1  A    between atoms: O_3  and  C_13 
REMARK    2  A    between atoms: O_6  and  C_23 
REMARK    3  A    between atoms: N_8  and  C_18 
REMARK       I    between atoms: N_8  and  C_21 
REMARK    4  A    between atoms: C_14  and  C_21 
REMARK    5  A    between atoms: C_18  and  C_20 
REMARK    6  A    between atoms: C_18  and  C_23 
REMARK    7  A    between atoms: C_20  and  C_22 
ROOT
ATOM      1 Cl   *** d   1     -14.067   2.524  -1.198  0.00  0.00    -0.084 Cl
ATOM      2  O   *** d   1     -11.009   1.862   3.011  0.00  0.00    -0.312 OA
ATOM      3  O   *** d   1      -9.020   1.612   2.177  0.00  0.00    -0.259 OA
ATOM      4  C   *** d   1     -12.893   1.986   1.544  0.00  0.00     0.073 C 
ATOM      5  C   *** d   1     -12.297   2.363   2.885  0.00  0.00     0.132 C 
ATOM      6  C   *** d   1     -11.916   2.198   0.411  0.00  0.00    -0.015 A 
ATOM      7  C   *** d   1     -10.586   2.087   0.624  0.00  0.00     0.081 A 
ATOM      8  C   *** d   1      -9.713   2.197  -0.415  0.00  0.00     0.098 A 
ATOM      9  C   *** d   1     -10.191   2.442  -1.661  0.00  0.00     0.067 A 
ATOM     10  C   *** d   1     -12.376   2.413  -0.835  0.00  0.00     0.042 A 
ATOM     11  C   *** d   1     -10.184   1.850   1.916  0.00  0.00     0.297 C 
ATOM     12  C   *** d   1     -13.145   1.872   4.057  0.00  0.00     0.040 C 
ATOM     13  C   *** d   1     -11.518   2.538  -1.854  0.00  0.00     0.044 A 
ENDROOT
BRANCH   9  14
ATOM     14  C   *** d   1      -9.388   2.598  -2.758  0.00  0.00     0.255 C 
ATOM     15  O   *** d   1      -9.018   3.677  -3.161  0.00  0.00    -0.268 OA
ATOM     16  N   *** d   1      -8.836   1.470  -3.301  0.00  0.00    -0.342 N 
ATOM     17  H   *** d   1      -8.985   0.559  -2.871  0.00  0.00     0.163 HD
BRANCH  16  18
ATOM     18  C   *** d   1      -7.933   1.492  -4.459  0.00  0.00     0.186 C 
BRANCH  18  19
ATOM     19  C   *** d   1      -6.504   1.073  -4.066  0.00  0.00     0.074 C 
BRANCH  19  20
ATOM     20  C   *** d   1      -5.646   2.294  -3.830  0.00  0.00    -0.056 A 
ATOM     21  C   *** d   1      -5.566   2.865  -2.614  0.00  0.00     0.007 A 
ATOM     22  C   *** d   1      -4.765   3.920  -2.400  0.00  0.00     0.001 A 
ATOM     23  C   *** d   1      -4.027   4.418  -3.404  0.00  0.00     0.000 A 
ATOM     24  C   *** d   1      -4.097   3.855  -4.619  0.00  0.00     0.001 A 
ATOM     25  C   *** d   1      -4.900   2.802  -4.828  0.00  0.00     0.007 A 
ENDBRANCH  19  20
ENDBRANCH  18  19
BRANCH  18  26
ATOM     26  C   *** d   1      -8.506   0.531  -5.499  0.00  0.00     0.163 C 
ATOM     27  O   *** d   1      -8.702   0.854  -6.651  0.00  0.00    -0.648 OA
BRANCH  26  28
ATOM     28  O   *** d   1      -8.738  -0.696  -4.983  0.00  0.00    -0.775 OA
ATOM     29  H   *** d   1      -9.631  -1.021  -5.186  0.00  0.00     0.167 HD
ENDBRANCH  26  28
ENDBRANCH  18  26
ENDBRANCH  16  18
ENDBRANCH   9  14
BRANCH   8  30
ATOM     30  O   *** d   1      -8.368   2.009  -0.277  0.00  0.00    -0.359 OA
ATOM     31  H   *** d   1      -7.825   2.789  -0.124  0.00  0.00     0.217 HD
ENDBRANCH   8  30
TORSDOF 7
ENDMDL
MODEL 15
REMARK VINA RESULT:      -5.2     13.788     19.255
REMARK  7 active torsions:
REMARK  status: ('A' for Active; 'I' for Inactive)
REMARK    1  A    between atoms: O_3  and  C_13 
REMARK    2  A    between atoms: O_6  and  C_23 
REMARK    3  A    between atoms: N_8  and  C_18 
REMARK       I    between atoms: N_8  and  C_21 
REMARK    4  A    between atoms: C_14  and  C_21 
REMARK    5  A    between atoms: C_18  and  C_20 
REMARK    6  A    between atoms: C_18  and  C_23 
REMARK    7  A    between atoms: C_20  and  C_22 
ROOT
ATOM      1 Cl   *** d   1     -12.718  14.389   7.178  0.00  0.00    -0.084 Cl
ATOM      2  O   *** d   1     -13.406  15.097   2.026  0.00  0.00    -0.312 OA
ATOM      3  O   *** d   1     -11.657  14.171   1.134  0.00  0.00    -0.259 OA
ATOM      4  C   *** d   1     -13.552  15.287   4.405  0.00  0.00     0.073 C 
ATOM      5  C   *** d   1     -14.294  15.182   3.089  0.00  0.00     0.132 C 
ATOM      6  C   *** d   1     -12.409  14.303   4.490  0.00  0.00    -0.015 A 
ATOM      7  C   *** d   1     -11.765  13.903   3.371  0.00  0.00     0.081 A 
ATOM      8  C   *** d   1     -10.683  13.080   3.458  0.00  0.00     0.098 A 
ATOM      9  C   *** d   1     -10.275  12.648   4.678  0.00  0.00     0.067 A 
ATOM     10  C   *** d   1     -11.975  13.887   5.694  0.00  0.00     0.042 A 
ATOM     11  C   *** d   1     -12.249  14.377   2.176  0.00  0.00     0.297 C 
ATOM     12  C   *** d   1     -15.241  16.359   2.859  0.00  0.00     0.040 C 
ATOM     13  C   *** d   1     -10.923  13.066   5.780  0.00  0.00     0.044 A 
ENDROOT
BRANCH   9  14
ATOM     14  C   *** d   1      -9.219  11.796   4.860  0.00  0.00     0.255 C 
ATOM     15  O   *** d   1      -8.959  10.892   4.101  0.00  0.00    -0.268 OA
ATOM     16  N   *** d   1      -8.321  12.108   5.844  0.00  0.00    -0.342 N 
ATOM     17  H   *** d   1      -8.416  12.966   6.384  0.00  0.00     0.163 HD
BRANCH  16  18
ATOM     18  C   *** d   1      -7.126  11.301   6.129  0.00  0.00     0.186 C 
BRANCH  18  19
ATOM     19  C   *** d   1      -5.835  12.083   5.828  0.00  0.00     0.074 C 
BRANCH  19  20
ATOM     20  C   *** d   1      -5.018  11.362   4.780  0.00  0.00    -0.056 A 
ATOM     21  C   *** d   1      -3.851  11.865   4.338  0.00  0.00     0.007 A 
ATOM     22  C   *** d   1      -3.107  11.197   3.443  0.00  0.00     0.001 A 
ATOM     23  C   *** d   1      -3.522  10.009   2.980  0.00  0.00     0.000 A 
ATOM     24  C   *** d   1      -4.683   9.496   3.414  0.00  0.00     0.001 A 
ATOM     25  C   *** d   1      -5.423  10.169   4.307  0.00  0.00     0.007 A 
ENDBRANCH  19  20
ENDBRANCH  18  19
BRANCH  18  26
ATOM     26  C   *** d   1      -7.185  10.912   7.605  0.00  0.00     0.163 C 
ATOM     27  O   *** d   1      -7.567  11.673   8.468  0.00  0.00    -0.648 OA
BRANCH  26  28
ATOM     28  O   *** d   1      -6.789   9.637   7.810  0.00  0.00    -0.775 OA
ATOM     29  H   *** d   1      -6.879   9.088   7.015  0.00  0.00     0.167 HD
ENDBRANCH  26  28
ENDBRANCH  18  26
ENDBRANCH  16  18
ENDBRANCH   9  14
BRANCH   8  30
ATOM     30  O   *** d   1      -9.941  12.713   2.373  0.00  0.00    -0.359 OA
ATOM     31  H   *** d   1      -9.748  11.776   2.267  0.00  0.00     0.217 HD
ENDBRANCH   8  30
TORSDOF 7
ENDMDL
MODEL 16
REMARK VINA RESULT:      -5.1      8.396     10.291
REMARK  7 active torsions:
REMARK  status: ('A' for Active; 'I' for Inactive)
REMARK    1  A    between atoms: O_3  and  C_13 
REMARK    2  A    between atoms: O_6  and  C_23 
REMARK    3  A    between atoms: N_8  and  C_18 
REMARK       I    between atoms: N_8  and  C_21 
REMARK    4  A    between atoms: C_14  and  C_21 
REMARK    5  A    between atoms: C_18  and  C_20 
REMARK    6  A    between atoms: C_18  and  C_23 
REMARK    7  A    between atoms: C_20  and  C_22 
ROOT
ATOM      1 Cl   *** d   1      17.884   1.688   5.426  0.00  0.00    -0.084 Cl
ATOM      2  O   *** d   1      16.033  -3.218   5.291  0.00  0.00    -0.312 OA
ATOM      3  O   *** d   1      13.979  -3.020   5.965  0.00  0.00    -0.259 OA
ATOM      4  C   *** d   1      17.480  -1.316   5.351  0.00  0.00     0.073 C 
ATOM      5  C   *** d   1      17.152  -2.645   4.703  0.00  0.00     0.132 C 
ATOM      6  C   *** d   1      16.248  -0.464   5.551  0.00  0.00    -0.015 A 
ATOM      7  C   *** d   1      15.041  -1.041   5.746  0.00  0.00     0.081 A 
ATOM      8  C   *** d   1      13.947  -0.274   6.009  0.00  0.00     0.098 A 
ATOM      9  C   *** d   1      14.078   1.076   6.047  0.00  0.00     0.067 A 
ATOM     10  C   *** d   1      16.366   0.874   5.621  0.00  0.00     0.042 A 
ATOM     11  C   *** d   1      14.993  -2.413   5.679  0.00  0.00     0.297 C 
ATOM     12  C   *** d   1      18.317  -3.630   4.775  0.00  0.00     0.040 C 
ATOM     13  C   *** d   1      15.289   1.630   5.862  0.00  0.00     0.044 A 
ENDROOT
BRANCH   9  14
ATOM     14  C   *** d   1      13.030   1.928   6.273  0.00  0.00     0.255 C 
ATOM     15  O   *** d   1      13.081   2.847   7.057  0.00  0.00    -0.268 OA
ATOM     16  N   *** d   1      11.953   1.838   5.435  0.00  0.00    -0.342 N 
ATOM     17  H   *** d   1      11.958   1.191   4.647  0.00  0.00     0.163 HD
BRANCH  16  18
ATOM     18  C   *** d   1      10.774   2.707   5.541  0.00  0.00     0.186 C 
BRANCH  18  19
ATOM     19  C   *** d   1      10.457   3.392   4.198  0.00  0.00     0.074 C 
BRANCH  19  20
ATOM     20  C   *** d   1      10.627   4.889   4.320  0.00  0.00    -0.056 A 
ATOM     21  C   *** d   1       9.708   5.646   4.945  0.00  0.00     0.007 A 
ATOM     22  C   *** d   1       9.888   6.968   5.092  0.00  0.00     0.001 A 
ATOM     23  C   *** d   1      10.998   7.551   4.616  0.00  0.00     0.000 A 
ATOM     24  C   *** d   1      11.923   6.806   3.992  0.00  0.00     0.001 A 
ATOM     25  C   *** d   1      11.736   5.486   3.847  0.00  0.00     0.007 A 
ENDBRANCH  19  20
ENDBRANCH  18  19
BRANCH  18  26
ATOM     26  C   *** d   1       9.604   1.832   5.985  0.00  0.00     0.163 C 
ATOM     27  O   *** d   1       8.481   2.264   6.129  0.00  0.00    -0.648 OA
BRANCH  26  28
ATOM     28  O   *** d   1       9.973   0.545   6.168  0.00  0.00    -0.775 OA
ATOM     29  H   *** d   1       9.505  -0.063   5.574  0.00  0.00     0.167 HD
ENDBRANCH  26  28
ENDBRANCH  18  26
ENDBRANCH  16  18
ENDBRANCH   9  14
BRANCH   8  30
ATOM     30  O   *** d   1      12.722  -0.802   6.299  0.00  0.00    -0.359 OA
ATOM     31  H   *** d   1      12.641  -1.761   6.288  0.00  0.00     0.217 HD
ENDBRANCH   8  30
TORSDOF 7
ENDMDL
MODEL 17
REMARK VINA RESULT:      -5.0     20.283     24.076
REMARK  7 active torsions:
REMARK  status: ('A' for Active; 'I' for Inactive)
REMARK    1  A    between atoms: O_3  and  C_13 
REMARK    2  A    between atoms: O_6  and  C_23 
REMARK    3  A    between atoms: N_8  and  C_18 
REMARK       I    between atoms: N_8  and  C_21 
REMARK    4  A    between atoms: C_14  and  C_21 
REMARK    5  A    between atoms: C_18  and  C_20 
REMARK    6  A    between atoms: C_18  and  C_23 
REMARK    7  A    between atoms: C_20  and  C_22 
ROOT
ATOM      1 Cl   *** d   1     -14.223  13.912   6.665  0.00  0.00    -0.084 Cl
ATOM      2  O   *** d   1     -18.827  13.476   4.189  0.00  0.00    -0.312 OA
ATOM      3  O   *** d   1     -19.424  11.421   4.556  0.00  0.00    -0.259 OA
ATOM      4  C   *** d   1     -16.667  14.217   4.897  0.00  0.00     0.073 C 
ATOM      5  C   *** d   1     -18.100  14.591   4.582  0.00  0.00     0.132 C 
ATOM      6  C   *** d   1     -16.579  12.961   5.733  0.00  0.00    -0.015 A 
ATOM      7  C   *** d   1     -17.530  12.005   5.633  0.00  0.00     0.081 A 
ATOM      8  C   *** d   1     -17.406  10.839   6.326  0.00  0.00     0.098 A 
ATOM      9  C   *** d   1     -16.332  10.659   7.134  0.00  0.00     0.067 A 
ATOM     10  C   *** d   1     -15.506  12.755   6.517  0.00  0.00     0.042 A 
ATOM     11  C   *** d   1     -18.591  12.272   4.802  0.00  0.00     0.297 C 
ATOM     12  C   *** d   1     -18.197  15.662   3.497  0.00  0.00     0.040 C 
ATOM     13  C   *** d   1     -15.392  11.617   7.211  0.00  0.00     0.044 A 
ENDROOT
BRANCH   9  14
ATOM     14  C   *** d   1     -16.139   9.534   7.891  0.00  0.00     0.255 C 
ATOM     15  O   *** d   1     -15.439   8.613   7.541  0.00  0.00    -0.268 OA
ATOM     16  N   *** d   1     -16.614   9.549   9.174  0.00  0.00    -0.342 N 
ATOM     17  H   *** d   1     -17.051  10.385   9.558  0.00  0.00     0.163 HD
BRANCH  16  18
ATOM     18  C   *** d   1     -16.452   8.425  10.106  0.00  0.00     0.186 C 
BRANCH  18  19
ATOM     19  C   *** d   1     -15.262   8.651  11.057  0.00  0.00     0.074 C 
BRANCH  19  20
ATOM     20  C   *** d   1     -14.147   7.680  10.740  0.00  0.00    -0.056 A 
ATOM     21  C   *** d   1     -14.250   6.375  11.051  0.00  0.00     0.007 A 
ATOM     22  C   *** d   1     -13.278   5.510  10.725  0.00  0.00     0.001 A 
ATOM     23  C   *** d   1     -12.186   5.941  10.076  0.00  0.00     0.000 A 
ATOM     24  C   *** d   1     -12.072   7.240   9.759  0.00  0.00     0.001 A 
ATOM     25  C   *** d   1     -13.047   8.100  10.089  0.00  0.00     0.007 A 
ENDBRANCH  19  20
ENDBRANCH  18  19
BRANCH  18  26
ATOM     26  C   *** d   1     -17.753   8.301  10.896  0.00  0.00     0.163 C 
ATOM     27  O   *** d   1     -18.430   9.260  11.198  0.00  0.00    -0.648 OA
BRANCH  26  28
ATOM     28  O   *** d   1     -18.051   7.015  11.185  0.00  0.00    -0.775 OA
ATOM     29  H   *** d   1     -17.976   6.821  12.133  0.00  0.00     0.167 HD
ENDBRANCH  26  28
ENDBRANCH  18  26
ENDBRANCH  16  18
ENDBRANCH   9  14
BRANCH   8  30
ATOM     30  O   *** d   1     -18.287   9.805   6.200  0.00  0.00    -0.359 OA
ATOM     31  H   *** d   1     -18.732   9.503   6.998  0.00  0.00     0.217 HD
ENDBRANCH   8  30
TORSDOF 7
ENDMDL
MODEL 18
REMARK VINA RESULT:      -5.0     14.183     15.938
REMARK  7 active torsions:
REMARK  status: ('A' for Active; 'I' for Inactive)
REMARK    1  A    between atoms: O_3  and  C_13 
REMARK    2  A    between atoms: O_6  and  C_23 
REMARK    3  A    between atoms: N_8  and  C_18 
REMARK       I    between atoms: N_8  and  C_21 
REMARK    4  A    between atoms: C_14  and  C_21 
REMARK    5  A    between atoms: C_18  and  C_20 
REMARK    6  A    between atoms: C_18  and  C_23 
REMARK    7  A    between atoms: C_20  and  C_22 
ROOT
ATOM      1 Cl   *** d   1       7.367  -8.630 -10.159  0.00  0.00    -0.084 Cl
ATOM      2  O   *** d   1       7.221 -11.297  -5.645  0.00  0.00    -0.312 OA
ATOM      3  O   *** d   1       9.277 -11.261  -4.950  0.00  0.00    -0.259 OA
ATOM      4  C   *** d   1       6.692 -10.415  -7.803  0.00  0.00     0.073 C 
ATOM      5  C   *** d   1       6.210 -10.719  -6.400  0.00  0.00     0.132 C 
ATOM      6  C   *** d   1       8.060  -9.773  -7.806  0.00  0.00    -0.015 A 
ATOM      7  C   *** d   1       8.946 -10.045  -6.822  0.00  0.00     0.081 A 
ATOM      8  C   *** d   1      10.206  -9.530  -6.870  0.00  0.00     0.098 A 
ATOM      9  C   *** d   1      10.553  -8.722  -7.903  0.00  0.00     0.067 A 
ATOM     10  C   *** d   1       8.429  -8.992  -8.837  0.00  0.00     0.042 A 
ATOM     11  C   *** d   1       8.511 -10.863  -5.807  0.00  0.00     0.297 C 
ATOM     12  C   *** d   1       4.988 -11.635  -6.390  0.00  0.00     0.040 C 
ATOM     13  C   *** d   1       9.661  -8.472  -8.877  0.00  0.00     0.044 A 
ENDROOT
BRANCH   9  14
ATOM     14  C   *** d   1      11.784  -8.135  -8.019  0.00  0.00     0.255 C 
ATOM     15  O   *** d   1      12.379  -8.046  -9.067  0.00  0.00    -0.268 OA
ATOM     16  N   *** d   1      12.265  -7.460  -6.930  0.00  0.00    -0.342 N 
ATOM     17  H   *** d   1      11.703  -7.363  -6.087  0.00  0.00     0.163 HD
BRANCH  16  18
ATOM     18  C   *** d   1      13.556  -6.759  -6.923  0.00  0.00     0.186 C 
BRANCH  18  19
ATOM     19  C   *** d   1      13.464  -5.419  -6.169  0.00  0.00     0.074 C 
BRANCH  19  20
ATOM     20  C   *** d   1      13.249  -4.283  -7.143  0.00  0.00    -0.056 A 
ATOM     21  C   *** d   1      13.472  -4.443  -8.460  0.00  0.00     0.007 A 
ATOM     22  C   *** d   1      13.234  -3.446  -9.326  0.00  0.00     0.001 A 
ATOM     23  C   *** d   1      12.763  -2.271  -8.882  0.00  0.00     0.000 A 
ATOM     24  C   *** d   1      12.534  -2.100  -7.572  0.00  0.00     0.001 A 
ATOM     25  C   *** d   1      12.776  -3.100  -6.712  0.00  0.00     0.007 A 
ENDBRANCH  19  20
ENDBRANCH  18  19
BRANCH  18  26
ATOM     26  C   *** d   1      14.570  -7.683  -6.252  0.00  0.00     0.163 C 
ATOM     27  O   *** d   1      14.618  -8.873  -6.474  0.00  0.00    -0.648 OA
BRANCH  26  28
ATOM     28  O   *** d   1      15.396  -7.012  -5.420  0.00  0.00    -0.775 OA
ATOM     29  H   *** d   1      15.089  -6.108  -5.242  0.00  0.00     0.167 HD
ENDBRANCH  26  28
ENDBRANCH  18  26
ENDBRANCH  16  18
ENDBRANCH   9  14
BRANCH   8  30
ATOM     30  O   *** d   1      11.169  -9.839  -5.953  0.00  0.00    -0.359 OA
ATOM     31  H   *** d   1      11.211  -9.299  -5.157  0.00  0.00     0.217 HD
ENDBRANCH   8  30
TORSDOF 7
ENDMDL
MODEL 19
REMARK VINA RESULT:      -5.0      5.497      8.444
REMARK  7 active torsions:
REMARK  status: ('A' for Active; 'I' for Inactive)
REMARK    1  A    between atoms: O_3  and  C_13 
REMARK    2  A    between atoms: O_6  and  C_23 
REMARK    3  A    between atoms: N_8  and  C_18 
REMARK       I    between atoms: N_8  and  C_21 
REMARK    4  A    between atoms: C_14  and  C_21 
REMARK    5  A    between atoms: C_18  and  C_20 
REMARK    6  A    between atoms: C_18  and  C_23 
REMARK    7  A    between atoms: C_20  and  C_22 
ROOT
ATOM      1 Cl   *** d   1      -0.626  -5.902   2.213  0.00  0.00    -0.084 Cl
ATOM      2  O   *** d   1      -1.561  -5.497  -2.933  0.00  0.00    -0.312 OA
ATOM      3  O   *** d   1      -0.203  -3.935  -3.589  0.00  0.00    -0.259 OA
ATOM      4  C   *** d   1      -1.754  -5.985  -0.600  0.00  0.00     0.073 C 
ATOM      5  C   *** d   1      -1.872  -6.496  -2.021  0.00  0.00     0.132 C 
ATOM      6  C   *** d   1      -0.493  -5.179  -0.392  0.00  0.00    -0.015 A 
ATOM      7  C   *** d   1       0.054  -4.487  -1.416  0.00  0.00     0.081 A 
ATOM      8  C   *** d   1       1.142  -3.695  -1.206  0.00  0.00     0.098 A 
ATOM      9  C   *** d   1       1.685  -3.630   0.036  0.00  0.00     0.067 A 
ATOM     10  C   *** d   1       0.040  -5.081   0.839  0.00  0.00     0.042 A 
ATOM     11  C   *** d   1      -0.550  -4.617  -2.643  0.00  0.00     0.297 C 
ATOM     12  C   *** d   1      -3.267  -7.040  -2.329  0.00  0.00     0.040 C 
ATOM     13  C   *** d   1       1.120  -4.317   1.043  0.00  0.00     0.044 A 
ENDROOT
BRANCH   9  14
ATOM     14  C   *** d   1       2.796  -2.887   0.333  0.00  0.00     0.255 C 
ATOM     15  O   *** d   1       3.877  -3.376   0.567  0.00  0.00    -0.268 OA
ATOM     16  N   *** d   1       2.709  -1.531   0.172  0.00  0.00    -0.342 N 
ATOM     17  H   *** d   1       1.862  -1.104  -0.199  0.00  0.00     0.163 HD
BRANCH  16  18
ATOM     18  C   *** d   1       3.830  -0.616   0.425  0.00  0.00     0.186 C 
BRANCH  18  19
ATOM     19  C   *** d   1       4.725  -0.467  -0.819  0.00  0.00     0.074 C 
BRANCH  19  20
ATOM     20  C   *** d   1       6.144  -0.878  -0.496  0.00  0.00    -0.056 A 
ATOM     21  C   *** d   1       6.630  -0.777   0.754  0.00  0.00     0.007 A 
ATOM     22  C   *** d   1       7.874  -1.188   1.045  0.00  0.00     0.001 A 
ATOM     23  C   *** d   1       8.650  -1.711   0.084  0.00  0.00     0.000 A 
ATOM     24  C   *** d   1       8.175  -1.818  -1.166  0.00  0.00     0.001 A 
ATOM     25  C   *** d   1       6.932  -1.404  -1.451  0.00  0.00     0.007 A 
ENDBRANCH  19  20
ENDBRANCH  18  19
BRANCH  18  26
ATOM     26  C   *** d   1       3.233   0.733   0.819  0.00  0.00     0.163 C 
ATOM     27  O   *** d   1       2.059   0.997   0.675  0.00  0.00    -0.648 OA
BRANCH  26  28
ATOM     28  O   *** d   1       4.157   1.560   1.356  0.00  0.00    -0.775 OA
ATOM     29  H   *** d   1       3.997   2.491   1.129  0.00  0.00     0.167 HD
ENDBRANCH  26  28
ENDBRANCH  18  26
ENDBRANCH  16  18
ENDBRANCH   9  14
BRANCH   8  30
ATOM     30  O   *** d   1       1.685  -2.907  -2.179  0.00  0.00    -0.359 OA
ATOM     31  H   *** d   1       2.621  -3.023  -2.372  0.00  0.00     0.217 HD
ENDBRANCH   8  30
TORSDOF 7
ENDMDL
MODEL 20
REMARK VINA RESULT:      -4.8      4.409      5.474
REMARK  7 active torsions:
REMARK  status: ('A' for Active; 'I' for Inactive)
REMARK    1  A    between atoms: O_3  and  C_13 
REMARK    2  A    between atoms: O_6  and  C_23 
REMARK    3  A    between atoms: N_8  and  C_18 
REMARK       I    between atoms: N_8  and  C_21 
REMARK    4  A    between atoms: C_14  and  C_21 
REMARK    5  A    between atoms: C_18  and  C_20 
REMARK    6  A    between atoms: C_18  and  C_23 
REMARK    7  A    between atoms: C_20  and  C_22 
ROOT
ATOM      1 Cl   *** d   1       7.316   7.843   5.378  0.00  0.00    -0.084 Cl
ATOM      2  O   *** d   1      10.334   3.648   4.483  0.00  0.00    -0.312 OA
ATOM      3  O   *** d   1       8.913   2.029   4.217  0.00  0.00    -0.259 OA
ATOM      4  C   *** d   1       9.549   5.806   5.148  0.00  0.00     0.073 C 
ATOM      5  C   *** d   1      10.614   5.006   4.427  0.00  0.00     0.132 C 
ATOM      6  C   *** d   1       8.156   5.336   4.801  0.00  0.00    -0.015 A 
ATOM      7  C   *** d   1       7.933   4.046   4.465  0.00  0.00     0.081 A 
ATOM      8  C   *** d   1       6.665   3.607   4.233  0.00  0.00     0.098 A 
ATOM      9  C   *** d   1       5.632   4.483   4.319  0.00  0.00     0.067 A 
ATOM     10  C   *** d   1       7.119   6.186   4.910  0.00  0.00     0.042 A 
ATOM     11  C   *** d   1       9.033   3.227   4.388  0.00  0.00     0.297 C 
ATOM     12  C   *** d   1      12.012   5.255   4.992  0.00  0.00     0.040 C 
ATOM     13  C   *** d   1       5.874   5.760   4.666  0.00  0.00     0.044 A 
ENDROOT
BRANCH   9  14
ATOM     14  C   *** d   1       4.331   4.140   4.074  0.00  0.00     0.255 C 
ATOM     15  O   *** d   1       3.644   3.536   4.865  0.00  0.00    -0.268 OA
ATOM     16  N   *** d   1       3.738   4.671   2.961  0.00  0.00    -0.342 N 
ATOM     17  H   *** d   1       4.238   5.332   2.369  0.00  0.00     0.163 HD
BRANCH  16  18
ATOM     18  C   *** d   1       2.339   4.412   2.592  0.00  0.00     0.186 C 
BRANCH  18  19
ATOM     19  C   *** d   1       1.530   5.720   2.507  0.00  0.00     0.074 C 
BRANCH  19  20
ATOM     20  C   *** d   1       2.130   6.768   3.415  0.00  0.00    -0.056 A 
ATOM     21  C   *** d   1       1.861   6.786   4.733  0.00  0.00     0.007 A 
ATOM     22  C   *** d   1       2.435   7.690   5.542  0.00  0.00     0.001 A 
ATOM     23  C   *** d   1       3.293   8.590   5.040  0.00  0.00     0.000 A 
ATOM     24  C   *** d   1       3.572   8.581   3.728  0.00  0.00     0.001 A 
ATOM     25  C   *** d   1       2.993   7.676   2.924  0.00  0.00     0.007 A 
ENDBRANCH  19  20
ENDBRANCH  18  19
BRANCH  18  26
ATOM     26  C   *** d   1       2.352   3.701   1.241  0.00  0.00     0.163 C 
ATOM     27  O   *** d   1       1.685   4.072   0.299  0.00  0.00    -0.648 OA
BRANCH  26  28
ATOM     28  O   *** d   1       3.199   2.648   1.229  0.00  0.00    -0.775 OA
ATOM     29  H   *** d   1       3.217   2.177   2.078  0.00  0.00     0.167 HD
ENDBRANCH  26  28
ENDBRANCH  18  26
ENDBRANCH  16  18
ENDBRANCH   9  14
BRANCH   8  30
ATOM     30  O   *** d   1       6.368   2.300   3.975  0.00  0.00    -0.359 OA
ATOM     31  H   *** d   1       6.434   1.678   4.707  0.00  0.00     0.217 HD
ENDBRANCH   8  30
TORSDOF 7
ENDMDL
