# Supplementary material for: The Potential Mechanisms of Ochratoxin A in Prostate Cancer Development: An Integrated Study Combining Network Toxicology, Machine Learning, and Molecular Docking
Source: Toxins (Basel). 2025 Aug 4;17(8):388. doi: 10.3390/toxins17080388 (PMC12389974; doi:10.3390/toxins17080388)
Supplement: Supplementary file 1 [file toxins-17-00388-s001.zip › molecular docking/EGFR/rep.pdb]

REMARK   4 XXXX COMPLIES WITH FORMAT V. 2.0
ATOM      1  N   ARG A   1      -4.867 -17.081   7.788  1.00 99.99           N  
ATOM      2  CA  ARG A   1      -5.805 -16.468   6.812  1.00  0.00           C  
ATOM      3  C   ARG A   1      -6.869 -15.634   7.519  1.00  0.00           C  
ATOM      4  O   ARG A   1      -7.269 -15.942   8.641  1.00  0.00           O  
ATOM      5  CB  ARG A   1      -6.463 -17.586   6.001  1.00  0.00           C  
ATOM      6  CG  ARG A   1      -7.072 -17.110   4.692  1.00  0.00           C  
ATOM      7  CD  ARG A   1      -8.353 -17.862   4.365  1.00  0.00           C  
ATOM      8  NE  ARG A   1      -9.448 -16.956   4.026  1.00  0.00           N  
ATOM      9  CZ  ARG A   1     -10.159 -16.282   4.927  1.00  0.00           C  
ATOM     10  NH1 ARG A   1      -9.894 -16.409   6.221  1.00  0.00           N  
ATOM     11  NH2 ARG A   1     -11.137 -15.478   4.532  1.00  0.00           N  
ATOM     12  HA  ARG A   1      -5.242 -15.830   6.147  1.00 99.99           H  
ATOM     13  HB2 ARG A   1      -5.720 -18.337   5.776  1.00 99.99           H  
ATOM     14  HB3 ARG A   1      -7.246 -18.033   6.596  1.00 99.99           H  
ATOM     15  HG2 ARG A   1      -7.296 -16.057   4.772  1.00 99.99           H  
ATOM     16  HG3 ARG A   1      -6.359 -17.269   3.896  1.00 99.99           H  
ATOM     17  HD2 ARG A   1      -8.167 -18.516   3.526  1.00 99.99           H  
ATOM     18  HD3 ARG A   1      -8.640 -18.452   5.223  1.00 99.99           H  
ATOM     19  HE  ARG A   1      -9.665 -16.844   3.076  1.00 99.99           H  
ATOM     20 HH11 ARG A   1      -9.158 -17.013   6.525  1.00 99.99           H  
ATOM     21 HH12 ARG A   1     -10.432 -15.899   6.893  1.00 99.99           H  
ATOM     22 HH21 ARG A   1     -11.340 -15.379   3.558  1.00 99.99           H  
ATOM     23 HH22 ARG A   1     -11.671 -14.972   5.209  1.00 99.99           H  
ATOM     24  H1  ARG A   1      -4.331 -17.820   7.292  1.00 99.99           H  
ATOM     25  H2  ARG A   1      -5.434 -17.482   8.563  1.00 99.99           H  
ATOM     26  H3  ARG A   1      -4.235 -16.331   8.134  1.00 99.99           H  
ATOM     27  N   ARG A   2      -7.324 -14.577   6.854  1.00  0.00           N  
ATOM     28  CA  ARG A   2      -8.342 -13.699   7.418  1.00  0.00           C  
ATOM     29  C   ARG A   2      -9.055 -12.917   6.320  1.00  0.00           C  
ATOM     30  O   ARG A   2     -10.278 -12.983   6.191  1.00  0.00           O  
ATOM     31  CB  ARG A   2      -7.711 -12.734   8.426  1.00  0.00           C  
ATOM     32  CG  ARG A   2      -8.430 -12.700   9.766  1.00  0.00           C  
ATOM     33  CD  ARG A   2      -9.323 -11.475   9.893  1.00  0.00           C  
ATOM     34  NE  ARG A   2      -9.048 -10.721  11.113  1.00  0.00           N  
ATOM     35  CZ  ARG A   2      -7.993  -9.925  11.270  1.00  0.00           C  
ATOM     36  NH1 ARG A   2      -7.113  -9.775  10.287  1.00  0.00           N  
ATOM     37  NH2 ARG A   2      -7.817  -9.275  12.413  1.00  0.00           N  
ATOM     38  H   ARG A   2      -6.966 -14.383   5.962  1.00 99.99           H  
ATOM     39  HA  ARG A   2      -9.065 -14.317   7.930  1.00 99.99           H  
ATOM     40  HB2 ARG A   2      -6.688 -13.032   8.599  1.00 99.99           H  
ATOM     41  HB3 ARG A   2      -7.721 -11.738   8.010  1.00 99.99           H  
ATOM     42  HG2 ARG A   2      -9.038 -13.587   9.860  1.00 99.99           H  
ATOM     43  HG3 ARG A   2      -7.694 -12.680  10.556  1.00 99.99           H  
ATOM     44  HD2 ARG A   2      -9.159 -10.833   9.040  1.00 99.99           H  
ATOM     45  HD3 ARG A   2     -10.354 -11.798   9.905  1.00 99.99           H  
ATOM     46  HE  ARG A   2      -9.681 -10.814  11.855  1.00 99.99           H  
ATOM     47 HH11 ARG A   2      -7.240 -10.262   9.423  1.00 99.99           H  
ATOM     48 HH12 ARG A   2      -6.323  -9.175  10.411  1.00 99.99           H  
ATOM     49 HH21 ARG A   2      -8.477  -9.385  13.156  1.00 99.99           H  
ATOM     50 HH22 ARG A   2      -7.025  -8.677  12.531  1.00 99.99           H  
ATOM     51  N   ARG A   3      -8.284 -12.177   5.530  1.00  0.00           N  
ATOM     52  CA  ARG A   3      -8.843 -11.382   4.442  1.00  0.00           C  
ATOM     53  C   ARG A   3      -8.421 -11.942   3.087  1.00  0.00           C  
ATOM     54  O   ARG A   3      -7.889 -13.049   3.000  1.00  0.00           O  
ATOM     55  CB  ARG A   3      -8.398  -9.922   4.563  1.00  0.00           C  
ATOM     56  CG  ARG A   3      -8.390  -9.400   5.991  1.00  0.00           C  
ATOM     57  CD  ARG A   3      -8.922  -7.978   6.072  1.00  0.00           C  
ATOM     58  NE  ARG A   3      -7.844  -6.990   6.106  1.00  0.00           N  
ATOM     59  CZ  ARG A   3      -7.298  -6.444   5.021  1.00  0.00           C  
ATOM     60  NH1 ARG A   3      -7.716  -6.788   3.809  1.00  0.00           N  
ATOM     61  NH2 ARG A   3      -6.326  -5.551   5.148  1.00  0.00           N  
ATOM     62  H   ARG A   3      -7.316 -12.165   5.682  1.00 99.99           H  
ATOM     63  HA  ARG A   3      -9.919 -11.428   4.517  1.00 99.99           H  
ATOM     64  HB2 ARG A   3      -7.399  -9.827   4.162  1.00 99.99           H  
ATOM     65  HB3 ARG A   3      -9.068  -9.306   3.981  1.00 99.99           H  
ATOM     66  HG2 ARG A   3      -9.010 -10.040   6.601  1.00 99.99           H  
ATOM     67  HG3 ARG A   3      -7.376  -9.418   6.364  1.00 99.99           H  
ATOM     68  HD2 ARG A   3      -9.544  -7.789   5.211  1.00 99.99           H  
ATOM     69  HD3 ARG A   3      -9.514  -7.881   6.970  1.00 99.99           H  
ATOM     70  HE  ARG A   3      -7.511  -6.717   6.986  1.00 99.99           H  
ATOM     71 HH11 ARG A   3      -8.447  -7.461   3.702  1.00 99.99           H  
ATOM     72 HH12 ARG A   3      -7.300  -6.371   3.000  1.00 99.99           H  
ATOM     73 HH21 ARG A   3      -6.005  -5.288   6.058  1.00 99.99           H  
ATOM     74 HH22 ARG A   3      -5.914  -5.140   4.334  1.00 99.99           H  
ATOM     75  N   HIS A   4      -8.662 -11.170   2.032  1.00  0.00           N  
ATOM     76  CA  HIS A   4      -8.307 -11.590   0.681  1.00  0.00           C  
ATOM     77  C   HIS A   4      -7.310 -10.620   0.054  1.00  0.00           C  
ATOM     78  O   HIS A   4      -7.696  -9.681  -0.643  1.00  0.00           O  
ATOM     79  CB  HIS A   4      -9.560 -11.685  -0.191  1.00  0.00           C  
ATOM     80  CG  HIS A   4     -10.338 -12.947   0.017  1.00  0.00           C  
ATOM     81  CD2 HIS A   4     -10.542 -14.008  -0.800  1.00  0.00           C  
ATOM     82  ND1 HIS A   4     -11.019 -13.229   1.183  1.00  0.00           N  
ATOM     83  CE1 HIS A   4     -11.607 -14.407   1.074  1.00  0.00           C  
ATOM     84  NE2 HIS A   4     -11.333 -14.900  -0.120  1.00  0.00           N  
ATOM     85  H   HIS A   4      -9.089 -10.298   2.165  1.00 99.99           H  
ATOM     86  HA  HIS A   4      -7.849 -12.565   0.745  1.00 99.99           H  
ATOM     87  HB2 HIS A   4     -10.211 -10.854   0.034  1.00 99.99           H  
ATOM     88  HB3 HIS A   4      -9.272 -11.639  -1.231  1.00 99.99           H  
ATOM     89  HD1 HIS A   4     -11.064 -12.651   1.973  1.00 99.99           H  
ATOM     90  HD2 HIS A   4     -10.154 -14.129  -1.802  1.00 99.99           H  
ATOM     91  HE1 HIS A   4     -12.209 -14.886   1.832  1.00 99.99           H  
ATOM     92  HE2 HIS A   4     -11.711 -15.724  -0.491  1.00 99.99           H  
ATOM     93  N   ILE A   5      -6.026 -10.854   0.307  1.00  0.00           N  
ATOM     94  CA  ILE A   5      -4.973 -10.002  -0.232  1.00  0.00           C  
ATOM     95  C   ILE A   5      -3.634 -10.732  -0.254  1.00  0.00           C  
ATOM     96  O   ILE A   5      -3.228 -11.333   0.741  1.00  0.00           O  
ATOM     97  CB  ILE A   5      -4.823  -8.706   0.587  1.00  0.00           C  
ATOM     98  CG1 ILE A   5      -4.735  -9.027   2.080  1.00  0.00           C  
ATOM     99  CG2 ILE A   5      -5.985  -7.765   0.309  1.00  0.00           C  
ATOM    100  CD1 ILE A   5      -3.772  -8.136   2.835  1.00  0.00           C  
ATOM    101  H   ILE A   5      -5.782 -11.618   0.870  1.00 99.99           H  
ATOM    102  HA  ILE A   5      -5.243  -9.735  -1.243  1.00 99.99           H  
ATOM    103  HB  ILE A   5      -3.912  -8.214   0.278  1.00 99.99           H  
ATOM    104 2HG1 ILE A   5      -5.712  -8.909   2.525  1.00 99.99           H  
ATOM    105 3HG1 ILE A   5      -4.409 -10.049   2.204  1.00 99.99           H  
ATOM    106 1HG2 ILE A   5      -5.759  -6.786   0.705  1.00 99.99           H  
ATOM    107 2HG2 ILE A   5      -6.878  -8.147   0.781  1.00 99.99           H  
ATOM    108 3HG2 ILE A   5      -6.143  -7.694  -0.757  1.00 99.99           H  
ATOM    109 1HD1 ILE A   5      -4.264  -7.209   3.090  1.00 99.99           H  
ATOM    110 2HD1 ILE A   5      -2.913  -7.929   2.215  1.00 99.99           H  
ATOM    111 3HD1 ILE A   5      -3.453  -8.635   3.738  1.00 99.99           H  
ATOM    112  N   VAL A   6      -2.953 -10.674  -1.393  1.00  0.00           N  
ATOM    113  CA  VAL A   6      -1.660 -11.330  -1.545  1.00  0.00           C  
ATOM    114  C   VAL A   6      -0.640 -10.766  -0.559  1.00  0.00           C  
ATOM    115  O   VAL A   6      -0.182  -9.633  -0.704  1.00  0.00           O  
ATOM    116  CB  VAL A   6      -1.120 -11.179  -2.981  1.00  0.00           C  
ATOM    117  CG1 VAL A   6      -0.925  -9.712  -3.331  1.00  0.00           C  
ATOM    118  CG2 VAL A   6       0.180 -11.953  -3.150  1.00  0.00           C  
ATOM    119  H   VAL A   6      -3.330 -10.179  -2.151  1.00 99.99           H  
ATOM    120  HA  VAL A   6      -1.796 -12.383  -1.342  1.00 99.99           H  
ATOM    121  HB  VAL A   6      -1.849 -11.593  -3.662  1.00 99.99           H  
ATOM    122 1HG1 VAL A   6      -0.937  -9.593  -4.405  1.00 99.99           H  
ATOM    123 2HG1 VAL A   6       0.022  -9.371  -2.942  1.00 99.99           H  
ATOM    124 3HG1 VAL A   6      -1.724  -9.129  -2.896  1.00 99.99           H  
ATOM    125 1HG2 VAL A   6       0.226 -12.366  -4.147  1.00 99.99           H  
ATOM    126 2HG2 VAL A   6       0.219 -12.754  -2.426  1.00 99.99           H  
ATOM    127 3HG2 VAL A   6       1.018 -11.288  -2.997  1.00 99.99           H  
ATOM    128  N   ARG A   7      -0.294 -11.564   0.445  1.00  0.00           N  
ATOM    129  CA  ARG A   7       0.669 -11.145   1.460  1.00  0.00           C  
ATOM    130  C   ARG A   7       1.881 -12.074   1.493  1.00  0.00           C  
ATOM    131  O   ARG A   7       3.012 -11.625   1.677  1.00  0.00           O  
ATOM    132  CB  ARG A   7       0.005 -11.111   2.838  1.00  0.00           C  
ATOM    133  CG  ARG A   7      -0.509 -12.466   3.300  1.00  0.00           C  
ATOM    134  CD  ARG A   7      -1.599 -12.322   4.351  1.00  0.00           C  
ATOM    135  NE  ARG A   7      -2.810 -13.054   3.987  1.00  0.00           N  
ATOM    136  CZ  ARG A   7      -4.001 -12.838   4.540  1.00  0.00           C  
ATOM    137  NH1 ARG A   7      -4.145 -11.915   5.483  1.00  0.00           N  
ATOM    138  NH2 ARG A   7      -5.051 -13.547   4.150  1.00  0.00           N  
ATOM    139  H   ARG A   7      -0.700 -12.454   0.508  1.00 99.99           H  
ATOM    140  HA  ARG A   7       1.002 -10.150   1.208  1.00 99.99           H  
ATOM    141  HB2 ARG A   7       0.724 -10.757   3.562  1.00 99.99           H  
ATOM    142  HB3 ARG A   7      -0.829 -10.426   2.806  1.00 99.99           H  
ATOM    143  HG2 ARG A   7      -0.911 -12.996   2.450  1.00 99.99           H  
ATOM    144  HG3 ARG A   7       0.313 -13.027   3.720  1.00 99.99           H  
ATOM    145  HD2 ARG A   7      -1.228 -12.705   5.290  1.00 99.99           H  
ATOM    146  HD3 ARG A   7      -1.841 -11.275   4.461  1.00 99.99           H  
ATOM    147  HE  ARG A   7      -2.731 -13.742   3.294  1.00 99.99           H  
ATOM    148 HH11 ARG A   7      -3.357 -11.377   5.782  1.00 99.99           H  
ATOM    149 HH12 ARG A   7      -5.042 -11.758   5.895  1.00 99.99           H  
ATOM    150 HH21 ARG A   7      -4.948 -14.244   3.440  1.00 99.99           H  
ATOM    151 HH22 ARG A   7      -5.946 -13.385   4.566  1.00 99.99           H  
ATOM    152  N   LYS A   8       1.640 -13.370   1.322  1.00  0.00           N  
ATOM    153  CA  LYS A   8       2.714 -14.357   1.340  1.00  0.00           C  
ATOM    154  C   LYS A   8       3.764 -14.060   0.272  1.00  0.00           C  
ATOM    155  O   LYS A   8       4.945 -13.911   0.579  1.00  0.00           O  
ATOM    156  CB  LYS A   8       2.144 -15.761   1.131  1.00  0.00           C  
ATOM    157  CG  LYS A   8       1.523 -16.357   2.384  1.00  0.00           C  
ATOM    158  CD  LYS A   8       0.738 -17.620   2.069  1.00  0.00           C  
ATOM    159  CE  LYS A   8      -0.406 -17.339   1.110  1.00  0.00           C  
ATOM    160  NZ  LYS A   8      -1.486 -18.359   1.219  1.00  0.00           N  
ATOM    161  H   LYS A   8       0.720 -13.672   1.185  1.00 99.99           H  
ATOM    162  HA  LYS A   8       3.185 -14.314   2.310  1.00 99.99           H  
ATOM    163  HB2 LYS A   8       1.385 -15.718   0.365  1.00 99.99           H  
ATOM    164  HB3 LYS A   8       2.939 -16.415   0.803  1.00 99.99           H  
ATOM    165  HG2 LYS A   8       2.310 -16.600   3.083  1.00 99.99           H  
ATOM    166  HG3 LYS A   8       0.858 -15.630   2.825  1.00 99.99           H  
ATOM    167  HD2 LYS A   8       1.403 -18.343   1.620  1.00 99.99           H  
ATOM    168  HD3 LYS A   8       0.336 -18.020   2.988  1.00 99.99           H  
ATOM    169  HE2 LYS A   8      -0.818 -16.367   1.335  1.00 99.99           H  
ATOM    170  HE3 LYS A   8      -0.022 -17.341   0.100  1.00 99.99           H  
ATOM    171  HZ1 LYS A   8      -1.167 -19.261   0.811  1.00 99.99           H  
ATOM    172  HZ2 LYS A   8      -2.333 -18.040   0.707  1.00 99.99           H  
ATOM    173  HZ3 LYS A   8      -1.734 -18.510   2.218  1.00 99.99           H  
ATOM    174  N   ARG A   9       3.333 -13.991  -0.984  1.00  0.00           N  
ATOM    175  CA  ARG A   9       4.248 -13.726  -2.091  1.00  0.00           C  
ATOM    176  C   ARG A   9       4.621 -12.247  -2.173  1.00  0.00           C  
ATOM    177  O   ARG A   9       5.615 -11.887  -2.803  1.00  0.00           O  
ATOM    178  CB  ARG A   9       3.623 -14.176  -3.412  1.00  0.00           C  
ATOM    179  CG  ARG A   9       3.626 -15.684  -3.604  1.00  0.00           C  
ATOM    180  CD  ARG A   9       2.546 -16.353  -2.770  1.00  0.00           C  
ATOM    181  NE  ARG A   9       2.319 -17.738  -3.178  1.00  0.00           N  
ATOM    182  CZ  ARG A   9       1.221 -18.428  -2.880  1.00  0.00           C  
ATOM    183  NH1 ARG A   9       0.249 -17.868  -2.171  1.00  0.00           N  
ATOM    184  NH2 ARG A   9       1.094 -19.682  -3.293  1.00  0.00           N  
ATOM    185  H   ARG A   9       2.383 -14.136  -1.178  1.00 99.99           H  
ATOM    186  HA  ARG A   9       5.146 -14.300  -1.918  1.00 99.99           H  
ATOM    187  HB2 ARG A   9       2.600 -13.833  -3.449  1.00 99.99           H  
ATOM    188  HB3 ARG A   9       4.173 -13.730  -4.228  1.00 99.99           H  
ATOM    189  HG2 ARG A   9       3.452 -15.906  -4.646  1.00 99.99           H  
ATOM    190  HG3 ARG A   9       4.590 -16.072  -3.307  1.00 99.99           H  
ATOM    191  HD2 ARG A   9       2.847 -16.338  -1.734  1.00 99.99           H  
ATOM    192  HD3 ARG A   9       1.626 -15.798  -2.885  1.00 99.99           H  
ATOM    193  HE  ARG A   9       3.022 -18.176  -3.702  1.00 99.99           H  
ATOM    194 HH11 ARG A   9       0.338 -16.923  -1.856  1.00 99.99           H  
ATOM    195 HH12 ARG A   9      -0.574 -18.392  -1.951  1.00 99.99           H  
ATOM    196 HH21 ARG A   9       1.823 -20.109  -3.827  1.00 99.99           H  
ATOM    197 HH22 ARG A   9       0.269 -20.201  -3.069  1.00 99.99           H  
ATOM    198  N   THR A  10       3.823 -11.392  -1.541  1.00  0.00           N  
ATOM    199  CA  THR A  10       4.082  -9.958  -1.557  1.00  0.00           C  
ATOM    200  C   THR A  10       5.329  -9.621  -0.744  1.00  0.00           C  
ATOM    201  O   THR A  10       6.230  -8.937  -1.228  1.00  0.00           O  
ATOM    202  CB  THR A  10       2.862  -9.189  -1.029  1.00  0.00           C  
ATOM    203  CG2 THR A  10       3.014  -8.677   0.391  1.00  0.00           C  
ATOM    204  OG1 THR A  10       2.581  -8.074  -1.855  1.00  0.00           O  
ATOM    205  H   THR A  10       3.043 -11.730  -1.057  1.00 99.99           H  
ATOM    206  HA  THR A  10       4.256  -9.670  -2.584  1.00 99.99           H  
ATOM    207  HB  THR A  10       2.005  -9.847  -1.051  1.00 99.99           H  
ATOM    208  HG1 THR A  10       2.537  -8.356  -2.771  1.00 99.99           H  
ATOM    209 1HG2 THR A  10       3.910  -8.075   0.463  1.00 99.99           H  
ATOM    210 2HG2 THR A  10       3.090  -9.513   1.068  1.00 99.99           H  
ATOM    211 3HG2 THR A  10       2.156  -8.077   0.652  1.00 99.99           H  
ATOM    212  N   LEU A  11       5.376 -10.104   0.497  1.00  0.00           N  
ATOM    213  CA  LEU A  11       6.515  -9.846   1.370  1.00  0.00           C  
ATOM    214  C   LEU A  11       7.821 -10.201   0.671  1.00  0.00           C  
ATOM    215  O   LEU A  11       8.877  -9.659   0.997  1.00  0.00           O  
ATOM    216  CB  LEU A  11       6.387 -10.632   2.679  1.00  0.00           C  
ATOM    217  CG  LEU A  11       6.028 -12.111   2.524  1.00  0.00           C  
ATOM    218  CD1 LEU A  11       7.164 -12.872   1.857  1.00  0.00           C  
ATOM    219  CD2 LEU A  11       5.699 -12.721   3.879  1.00  0.00           C  
ATOM    220  H   LEU A  11       4.629 -10.643   0.830  1.00 99.99           H  
ATOM    221  HA  LEU A  11       6.521  -8.790   1.597  1.00 99.99           H  
ATOM    222  HB2 LEU A  11       7.328 -10.566   3.205  1.00 99.99           H  
ATOM    223  HB3 LEU A  11       5.625 -10.162   3.282  1.00 99.99           H  
ATOM    224  HG  LEU A  11       5.154 -12.198   1.897  1.00 99.99           H  
ATOM    225 1HD1 LEU A  11       8.085 -12.320   1.975  1.00 99.99           H  
ATOM    226 2HD1 LEU A  11       6.949 -12.993   0.806  1.00 99.99           H  
ATOM    227 3HD1 LEU A  11       7.266 -13.844   2.317  1.00 99.99           H  
ATOM    228 1HD2 LEU A  11       4.912 -13.451   3.764  1.00 99.99           H  
ATOM    229 2HD2 LEU A  11       5.374 -11.943   4.554  1.00 99.99           H  
ATOM    230 3HD2 LEU A  11       6.579 -13.201   4.280  1.00 99.99           H  
ATOM    231  N   ARG A  12       7.741 -11.108  -0.297  1.00  0.00           N  
ATOM    232  CA  ARG A  12       8.917 -11.521  -1.040  1.00  0.00           C  
ATOM    233  C   ARG A  12       9.504 -10.339  -1.802  1.00  0.00           C  
ATOM    234  O   ARG A  12      10.721 -10.205  -1.920  1.00  0.00           O  
ATOM    235  CB  ARG A  12       8.569 -12.660  -2.003  1.00  0.00           C  
ATOM    236  CG  ARG A  12       9.193 -13.992  -1.617  1.00  0.00           C  
ATOM    237  CD  ARG A  12       8.185 -15.129  -1.703  1.00  0.00           C  
ATOM    238  NE  ARG A  12       7.735 -15.562  -0.382  1.00  0.00           N  
ATOM    239  CZ  ARG A  12       8.435 -16.369   0.413  1.00  0.00           C  
ATOM    240  NH1 ARG A  12       9.618 -16.831   0.026  1.00  0.00           N  
ATOM    241  NH2 ARG A  12       7.951 -16.714   1.598  1.00  0.00           N  
ATOM    242  H   ARG A  12       6.873 -11.505  -0.516  1.00 99.99           H  
ATOM    243  HA  ARG A  12       9.645 -11.869  -0.326  1.00 99.99           H  
ATOM    244  HB2 ARG A  12       7.496 -12.780  -2.023  1.00 99.99           H  
ATOM    245  HB3 ARG A  12       8.912 -12.399  -2.993  1.00 99.99           H  
ATOM    246  HG2 ARG A  12      10.013 -14.202  -2.287  1.00 99.99           H  
ATOM    247  HG3 ARG A  12       9.561 -13.926  -0.604  1.00 99.99           H  
ATOM    248  HD2 ARG A  12       7.330 -14.794  -2.272  1.00 99.99           H  
ATOM    249  HD3 ARG A  12       8.647 -15.965  -2.207  1.00 99.99           H  
ATOM    250  HE  ARG A  12       6.865 -15.235  -0.071  1.00 99.99           H  
ATOM    251 HH11 ARG A  12       9.989 -16.574  -0.866  1.00 99.99           H  
ATOM    252 HH12 ARG A  12      10.138 -17.436   0.629  1.00 99.99           H  
ATOM    253 HH21 ARG A  12       7.061 -16.369   1.895  1.00 99.99           H  
ATOM    254 HH22 ARG A  12       8.477 -17.320   2.195  1.00 99.99           H  
ATOM    255  N   ARG A  13       8.627  -9.471  -2.297  1.00  0.00           N  
ATOM    256  CA  ARG A  13       9.057  -8.286  -3.025  1.00  0.00           C  
ATOM    257  C   ARG A  13       9.569  -7.237  -2.040  1.00  0.00           C  
ATOM    258  O   ARG A  13      10.493  -6.480  -2.338  1.00  0.00           O  
ATOM    259  CB  ARG A  13       7.901  -7.730  -3.870  1.00  0.00           C  
ATOM    260  CG  ARG A  13       6.910  -6.870  -3.094  1.00  0.00           C  
ATOM    261  CD  ARG A  13       5.472  -7.179  -3.484  1.00  0.00           C  
ATOM    262  NE  ARG A  13       4.805  -6.023  -4.078  1.00  0.00           N  
ATOM    263  CZ  ARG A  13       4.290  -5.020  -3.370  1.00  0.00           C  
ATOM    264  NH1 ARG A  13       4.368  -5.025  -2.045  1.00  0.00           N  
ATOM    265  NH2 ARG A  13       3.696  -4.009  -3.989  1.00  0.00           N  
ATOM    266  H   ARG A  13       7.669  -9.624  -2.154  1.00 99.99           H  
ATOM    267  HA  ARG A  13       9.867  -8.574  -3.679  1.00 99.99           H  
ATOM    268  HB2 ARG A  13       8.312  -7.131  -4.668  1.00 99.99           H  
ATOM    269  HB3 ARG A  13       7.360  -8.561  -4.300  1.00 99.99           H  
ATOM    270  HG2 ARG A  13       7.032  -7.058  -2.040  1.00 99.99           H  
ATOM    271  HG3 ARG A  13       7.113  -5.830  -3.301  1.00 99.99           H  
ATOM    272  HD2 ARG A  13       5.471  -7.989  -4.200  1.00 99.99           H  
ATOM    273  HD3 ARG A  13       4.930  -7.481  -2.600  1.00 99.99           H  
ATOM    274  HE  ARG A  13       4.736  -5.993  -5.055  1.00 99.99           H  
ATOM    275 HH11 ARG A  13       4.815  -5.783  -1.572  1.00 99.99           H  
ATOM    276 HH12 ARG A  13       3.979  -4.268  -1.519  1.00 99.99           H  
ATOM    277 HH21 ARG A  13       3.635  -4.000  -4.987  1.00 99.99           H  
ATOM    278 HH22 ARG A  13       3.309  -3.256  -3.458  1.00 99.99           H  
ATOM    279  N   LEU A  14       8.959  -7.220  -0.859  1.00  0.00           N  
ATOM    280  CA  LEU A  14       9.341  -6.288   0.194  1.00  0.00           C  
ATOM    281  C   LEU A  14      10.715  -6.648   0.753  1.00  0.00           C  
ATOM    282  O   LEU A  14      11.608  -5.803   0.826  1.00  0.00           O  
ATOM    283  CB  LEU A  14       8.296  -6.296   1.314  1.00  0.00           C  
ATOM    284  CG  LEU A  14       7.653  -4.937   1.608  1.00  0.00           C  
ATOM    285  CD1 LEU A  14       6.139  -5.066   1.686  1.00  0.00           C  
ATOM    286  CD2 LEU A  14       8.206  -4.353   2.900  1.00  0.00           C  
ATOM    287  H   LEU A  14       8.235  -7.861  -0.701  1.00 99.99           H  
ATOM    288  HA  LEU A  14       9.387  -5.299  -0.238  1.00 99.99           H  
ATOM    289  HB2 LEU A  14       7.515  -6.991   1.041  1.00 99.99           H  
ATOM    290  HB3 LEU A  14       8.768  -6.650   2.219  1.00 99.99           H  
ATOM    291  HG  LEU A  14       7.887  -4.255   0.804  1.00 99.99           H  
ATOM    292 1HD1 LEU A  14       5.686  -4.104   1.501  1.00 99.99           H  
ATOM    293 2HD1 LEU A  14       5.857  -5.414   2.669  1.00 99.99           H  
ATOM    294 3HD1 LEU A  14       5.799  -5.773   0.943  1.00 99.99           H  
ATOM    295 1HD2 LEU A  14       9.163  -4.803   3.118  1.00 99.99           H  
ATOM    296 2HD2 LEU A  14       7.520  -4.556   3.709  1.00 99.99           H  
ATOM    297 3HD2 LEU A  14       8.327  -3.286   2.789  1.00 99.99           H  
ATOM    298  N   LEU A  15      10.878  -7.910   1.143  1.00  0.00           N  
ATOM    299  CA  LEU A  15      12.142  -8.387   1.690  1.00  0.00           C  
ATOM    300  C   LEU A  15      13.262  -8.268   0.660  1.00  0.00           C  
ATOM    301  O   LEU A  15      14.432  -8.121   1.014  1.00  0.00           O  
ATOM    302  CB  LEU A  15      12.006  -9.841   2.146  1.00  0.00           C  
ATOM    303  CG  LEU A  15      10.835 -10.113   3.092  1.00  0.00           C  
ATOM    304  CD1 LEU A  15      10.286 -11.514   2.873  1.00  0.00           C  
ATOM    305  CD2 LEU A  15      11.266  -9.926   4.539  1.00  0.00           C  
ATOM    306  H   LEU A  15      10.131  -8.536   1.058  1.00 99.99           H  
ATOM    307  HA  LEU A  15      12.386  -7.774   2.542  1.00 99.99           H  
ATOM    308  HB2 LEU A  15      11.888 -10.462   1.270  1.00 99.99           H  
ATOM    309  HB3 LEU A  15      12.918 -10.126   2.648  1.00 99.99           H  
ATOM    310  HG  LEU A  15      10.043  -9.408   2.884  1.00 99.99           H  
ATOM    311 1HD1 LEU A  15      11.015 -12.242   3.200  1.00 99.99           H  
ATOM    312 2HD1 LEU A  15      10.078 -11.660   1.823  1.00 99.99           H  
ATOM    313 3HD1 LEU A  15       9.375 -11.637   3.440  1.00 99.99           H  
ATOM    314 1HD2 LEU A  15      11.771 -10.817   4.882  1.00 99.99           H  
ATOM    315 2HD2 LEU A  15      10.396  -9.747   5.153  1.00 99.99           H  
ATOM    316 3HD2 LEU A  15      11.936  -9.082   4.609  1.00 99.99           H  
ATOM    317  N   GLN A  16      12.894  -8.332  -0.616  1.00  0.00           N  
ATOM    318  CA  GLN A  16      13.864  -8.231  -1.699  1.00  0.00           C  
ATOM    319  C   GLN A  16      14.075  -6.777  -2.119  1.00  0.00           C  
ATOM    320  O   GLN A  16      15.082  -6.444  -2.745  1.00  0.00           O  
ATOM    321  CB  GLN A  16      13.401  -9.057  -2.900  1.00  0.00           C  
ATOM    322  CG  GLN A  16      13.838 -10.512  -2.843  1.00  0.00           C  
ATOM    323  CD  GLN A  16      15.132 -10.763  -3.593  1.00  0.00           C  
ATOM    324  NE2 GLN A  16      15.043 -11.489  -4.701  1.00  0.00           N  
ATOM    325  OE1 GLN A  16      16.200 -10.309  -3.180  1.00  0.00           O  
ATOM    326  H   GLN A  16      11.946  -8.449  -0.834  1.00 99.99           H  
ATOM    327  HA  GLN A  16      14.802  -8.629  -1.342  1.00 99.99           H  
ATOM    328  HB2 GLN A  16      12.322  -9.030  -2.946  1.00 99.99           H  
ATOM    329  HB3 GLN A  16      13.802  -8.618  -3.801  1.00 99.99           H  
ATOM    330  HG2 GLN A  16      13.979 -10.792  -1.810  1.00 99.99           H  
ATOM    331  HG3 GLN A  16      13.062 -11.125  -3.279  1.00 99.99           H  
ATOM    332 1HE2 GLN A  16      14.160 -11.818  -4.970  1.00 99.99           H  
ATOM    333 2HE2 GLN A  16      15.865 -11.666  -5.205  1.00 99.99           H  
ATOM    334  N   GLU A  17      13.121  -5.916  -1.774  1.00  0.00           N  
ATOM    335  CA  GLU A  17      13.207  -4.501  -2.120  1.00  0.00           C  
ATOM    336  C   GLU A  17      13.957  -3.705  -1.051  1.00  0.00           C  
ATOM    337  O   GLU A  17      13.918  -2.475  -1.046  1.00  0.00           O  
ATOM    338  CB  GLU A  17      11.805  -3.918  -2.309  1.00  0.00           C  
ATOM    339  CG  GLU A  17      11.295  -4.010  -3.738  1.00  0.00           C  
ATOM    340  CD  GLU A  17       9.796  -3.803  -3.835  1.00  0.00           C  
ATOM    341  OE1 GLU A  17       9.044  -4.694  -3.389  1.00  0.00           O  
ATOM    342  OE2 GLU A  17       9.375  -2.749  -4.357  1.00  0.00           O  
ATOM    343  H   GLU A  17      12.340  -6.240  -1.279  1.00 99.99           H  
ATOM    344  HA  GLU A  17      13.746  -4.422  -3.052  1.00 99.99           H  
ATOM    345  HB2 GLU A  17      11.118  -4.450  -1.669  1.00 99.99           H  
ATOM    346  HB3 GLU A  17      11.819  -2.877  -2.021  1.00 99.99           H  
ATOM    347  HG2 GLU A  17      11.786  -3.254  -4.332  1.00 99.99           H  
ATOM    348  HG3 GLU A  17      11.535  -4.987  -4.131  1.00 99.99           H  
ATOM    349  N   ARG A  18      14.638  -4.406  -0.148  1.00  0.00           N  
ATOM    350  CA  ARG A  18      15.389  -3.749   0.916  1.00  0.00           C  
ATOM    351  C   ARG A  18      16.693  -3.154   0.387  1.00  0.00           C  
ATOM    352  O   ARG A  18      17.348  -2.370   1.074  1.00  0.00           O  
ATOM    353  CB  ARG A  18      15.685  -4.738   2.045  1.00  0.00           C  
ATOM    354  CG  ARG A  18      16.612  -5.872   1.638  1.00  0.00           C  
ATOM    355  CD  ARG A  18      17.168  -6.602   2.852  1.00  0.00           C  
ATOM    356  NE  ARG A  18      17.075  -8.053   2.708  1.00  0.00           N  
ATOM    357  CZ  ARG A  18      17.933  -8.785   2.002  1.00  0.00           C  
ATOM    358  NH1 ARG A  18      18.949  -8.208   1.373  1.00  0.00           N  
ATOM    359  NH2 ARG A  18      17.774 -10.099   1.924  1.00  0.00           N  
ATOM    360  H   ARG A  18      14.636  -5.383  -0.197  1.00 99.99           H  
ATOM    361  HA  ARG A  18      14.777  -2.950   1.304  1.00 99.99           H  
ATOM    362  HB2 ARG A  18      16.144  -4.203   2.864  1.00 99.99           H  
ATOM    363  HB3 ARG A  18      14.754  -5.167   2.385  1.00 99.99           H  
ATOM    364  HG2 ARG A  18      16.062  -6.574   1.031  1.00 99.99           H  
ATOM    365  HG3 ARG A  18      17.434  -5.465   1.067  1.00 99.99           H  
ATOM    366  HD2 ARG A  18      18.205  -6.328   2.977  1.00 99.99           H  
ATOM    367  HD3 ARG A  18      16.610  -6.299   3.726  1.00 99.99           H  
ATOM    368  HE  ARG A  18      16.334  -8.505   3.162  1.00 99.99           H  
ATOM    369 HH11 ARG A  18      19.075  -7.217   1.427  1.00 99.99           H  
ATOM    370 HH12 ARG A  18      19.590  -8.764   0.844  1.00 99.99           H  
ATOM    371 HH21 ARG A  18      17.010 -10.539   2.396  1.00 99.99           H  
ATOM    372 HH22 ARG A  18      18.418 -10.650   1.393  1.00 99.99           H  
ATOM    373  N   GLU A  19      17.068  -3.530  -0.834  1.00  0.00           N  
ATOM    374  CA  GLU A  19      18.295  -3.028  -1.442  1.00  0.00           C  
ATOM    375  C   GLU A  19      17.992  -2.150  -2.653  1.00  0.00           C  
ATOM    376  O   GLU A  19      18.814  -2.026  -3.560  1.00  0.00           O  
ATOM    377  CB  GLU A  19      19.193  -4.194  -1.859  1.00  0.00           C  
ATOM    378  CG  GLU A  19      20.671  -3.844  -1.886  1.00  0.00           C  
ATOM    379  CD  GLU A  19      21.192  -3.619  -3.292  1.00  0.00           C  
ATOM    380  OE1 GLU A  19      21.291  -4.604  -4.053  1.00  0.00           O  
ATOM    381  OE2 GLU A  19      21.502  -2.458  -3.632  1.00  0.00           O  
ATOM    382  H   GLU A  19      16.510  -4.158  -1.336  1.00 99.99           H  
ATOM    383  HA  GLU A  19      18.813  -2.435  -0.703  1.00 99.99           H  
ATOM    384  HB2 GLU A  19      19.051  -5.010  -1.165  1.00 99.99           H  
ATOM    385  HB3 GLU A  19      18.904  -4.520  -2.848  1.00 99.99           H  
ATOM    386  HG2 GLU A  19      20.823  -2.941  -1.314  1.00 99.99           H  
ATOM    387  HG3 GLU A  19      21.227  -4.652  -1.436  1.00 99.99           H  
ATOM    388  N   LEU A  20      16.809  -1.542  -2.662  1.00  0.00           N  
ATOM    389  CA  LEU A  20      16.407  -0.676  -3.764  1.00  0.00           C  
ATOM    390  C   LEU A  20      15.409   0.377  -3.292  1.00  0.00           C  
ATOM    391  O   LEU A  20      15.768   1.535  -3.077  1.00  0.00           O  
ATOM    392  CB  LEU A  20      15.798  -1.507  -4.896  1.00  0.00           C  
ATOM    393  CG  LEU A  20      16.789  -1.958  -5.972  1.00  0.00           C  
ATOM    394  CD1 LEU A  20      16.423  -3.340  -6.490  1.00  0.00           C  
ATOM    395  CD2 LEU A  20      16.829  -0.952  -7.112  1.00  0.00           C  
ATOM    396  H   LEU A  20      16.194  -1.676  -1.910  1.00 99.99           H  
ATOM    397  HA  LEU A  20      17.291  -0.177  -4.132  1.00 99.99           H  
ATOM    398  HB2 LEU A  20      15.342  -2.386  -4.464  1.00 99.99           H  
ATOM    399  HB3 LEU A  20      15.028  -0.920  -5.373  1.00 99.99           H  
ATOM    400  HG  LEU A  20      17.777  -2.015  -5.540  1.00 99.99           H  
ATOM    401 1HD1 LEU A  20      16.752  -3.440  -7.514  1.00 99.99           H  
ATOM    402 2HD1 LEU A  20      15.352  -3.471  -6.442  1.00 99.99           H  
ATOM    403 3HD1 LEU A  20      16.905  -4.092  -5.883  1.00 99.99           H  
ATOM    404 1HD2 LEU A  20      15.877  -0.449  -7.182  1.00 99.99           H  
ATOM    405 2HD2 LEU A  20      17.034  -1.467  -8.039  1.00 99.99           H  
ATOM    406 3HD2 LEU A  20      17.607  -0.226  -6.924  1.00 99.99           H  
ATOM    407  N   VAL A  21      14.155  -0.032  -3.131  1.00  0.00           N  
ATOM    408  CA  VAL A  21      13.106   0.875  -2.684  1.00  0.00           C  
ATOM    409  C   VAL A  21      12.700   0.574  -1.245  1.00  0.00           C  
ATOM    410  O   VAL A  21      11.854  -0.285  -0.996  1.00  0.00           O  
ATOM    411  CB  VAL A  21      11.860   0.789  -3.586  1.00  0.00           C  
ATOM    412  CG1 VAL A  21      12.030   1.667  -4.816  1.00  0.00           C  
ATOM    413  CG2 VAL A  21      11.576  -0.652  -3.985  1.00  0.00           C  
ATOM    414  H   VAL A  21      13.928  -0.966  -3.317  1.00 99.99           H  
ATOM    415  HA  VAL A  21      13.493   1.882  -2.734  1.00 99.99           H  
ATOM    416  HB  VAL A  21      11.015   1.156  -3.026  1.00 99.99           H  
ATOM    417 1HG1 VAL A  21      11.634   2.651  -4.614  1.00 99.99           H  
ATOM    418 2HG1 VAL A  21      11.497   1.228  -5.647  1.00 99.99           H  
ATOM    419 3HG1 VAL A  21      13.079   1.744  -5.062  1.00 99.99           H  
ATOM    420 1HG2 VAL A  21      10.509  -0.798  -4.073  1.00 99.99           H  
ATOM    421 2HG2 VAL A  21      11.969  -1.318  -3.232  1.00 99.99           H  
ATOM    422 3HG2 VAL A  21      12.048  -0.863  -4.933  1.00 99.99           H  
ATOM    423  N   GLU A  22      13.308   1.287  -0.302  1.00  0.00           N  
ATOM    424  CA  GLU A  22      13.010   1.099   1.114  1.00  0.00           C  
ATOM    425  C   GLU A  22      13.889   2.000   1.981  1.00  0.00           C  
ATOM    426  O   GLU A  22      13.385   2.758   2.809  1.00  0.00           O  
ATOM    427  CB  GLU A  22      13.208  -0.367   1.512  1.00  0.00           C  
ATOM    428  CG  GLU A  22      11.905  -1.130   1.691  1.00  0.00           C  
ATOM    429  CD  GLU A  22      11.672  -1.559   3.127  1.00  0.00           C  
ATOM    430  OE1 GLU A  22      11.126  -0.751   3.907  1.00  0.00           O  
ATOM    431  OE2 GLU A  22      12.036  -2.703   3.471  1.00  0.00           O  
ATOM    432  H   GLU A  22      13.972   1.958  -0.565  1.00 99.99           H  
ATOM    433  HA  GLU A  22      11.977   1.368   1.272  1.00 99.99           H  
ATOM    434  HB2 GLU A  22      13.786  -0.861   0.744  1.00 99.99           H  
ATOM    435  HB3 GLU A  22      13.755  -0.407   2.443  1.00 99.99           H  
ATOM    436  HG2 GLU A  22      11.087  -0.496   1.385  1.00 99.99           H  
ATOM    437  HG3 GLU A  22      11.930  -2.011   1.067  1.00 99.99           H  
ATOM    438  N   PRO A  23      15.221   1.930   1.802  1.00  0.00           N  
ATOM    439  CA  PRO A  23      16.163   2.746   2.577  1.00  0.00           C  
ATOM    440  C   PRO A  23      15.831   4.233   2.512  1.00  0.00           C  
ATOM    441  O   PRO A  23      15.577   4.867   3.536  1.00  0.00           O  
ATOM    442  CB  PRO A  23      17.512   2.469   1.908  1.00  0.00           C  
ATOM    443  CG  PRO A  23      17.351   1.134   1.268  1.00  0.00           C  
ATOM    444  CD  PRO A  23      15.913   1.054   0.838  1.00  0.00           C  
ATOM    445  HA  PRO A  23      16.200   2.432   3.610  1.00 99.99           H  
ATOM    446  HB2 PRO A  23      17.718   3.237   1.176  1.00 99.99           H  
ATOM    447  HB3 PRO A  23      18.291   2.456   2.655  1.00 99.99           H  
ATOM    448  HG2 PRO A  23      18.004   1.057   0.410  1.00 99.99           H  
ATOM    449  HG3 PRO A  23      17.573   0.355   1.981  1.00 99.99           H  
ATOM    450  HD2 PRO A  23      15.801   1.423  -0.171  1.00 99.99           H  
ATOM    451  HD3 PRO A  23      15.555   0.038   0.912  1.00 99.99           H  
ATOM    452  N   LEU A  24      15.837   4.785   1.302  1.00  0.00           N  
ATOM    453  CA  LEU A  24      15.537   6.199   1.106  1.00  0.00           C  
ATOM    454  C   LEU A  24      14.185   6.382   0.424  1.00  0.00           C  
ATOM    455  O   LEU A  24      13.475   7.353   0.684  1.00  0.00           O  
ATOM    456  CB  LEU A  24      16.634   6.865   0.274  1.00  0.00           C  
ATOM    457  CG  LEU A  24      16.876   6.240  -1.101  1.00  0.00           C  
ATOM    458  CD1 LEU A  24      17.344   7.295  -2.092  1.00  0.00           C  
ATOM    459  CD2 LEU A  24      17.890   5.110  -1.002  1.00  0.00           C  
ATOM    460  H   LEU A  24      16.048   4.228   0.523  1.00 99.99           H  
ATOM    461  HA  LEU A  24      15.502   6.667   2.079  1.00 99.99           H  
ATOM    462  HB2 LEU A  24      16.369   7.903   0.133  1.00 99.99           H  
ATOM    463  HB3 LEU A  24      17.558   6.820   0.831  1.00 99.99           H  
ATOM    464  HG  LEU A  24      15.948   5.826  -1.469  1.00 99.99           H  
ATOM    465 1HD1 LEU A  24      17.921   8.045  -1.572  1.00 99.99           H  
ATOM    466 2HD1 LEU A  24      16.486   7.758  -2.556  1.00 99.99           H  
ATOM    467 3HD1 LEU A  24      17.957   6.830  -2.850  1.00 99.99           H  
ATOM    468 1HD2 LEU A  24      18.544   5.136  -1.861  1.00 99.99           H  
ATOM    469 2HD2 LEU A  24      17.372   4.163  -0.973  1.00 99.99           H  
ATOM    470 3HD2 LEU A  24      18.475   5.228  -0.101  1.00 99.99           H  
ATOM    471  N   THR A  25      13.836   5.444  -0.450  1.00  0.00           N  
ATOM    472  CA  THR A  25      12.570   5.504  -1.171  1.00  0.00           C  
ATOM    473  C   THR A  25      11.507   4.650  -0.479  1.00  0.00           C  
ATOM    474  O   THR A  25      11.584   3.421  -0.493  1.00  0.00           O  
ATOM    475  CB  THR A  25      12.761   5.031  -2.613  1.00  0.00           C  
ATOM    476  CG2 THR A  25      13.074   6.158  -3.574  1.00  0.00           C  
ATOM    477  OG1 THR A  25      13.816   4.090  -2.697  1.00  0.00           O  
ATOM    478  H   THR A  25      14.446   4.694  -0.616  1.00 99.99           H  
ATOM    479  HA  THR A  25      12.243   6.532  -1.180  1.00 99.99           H  
ATOM    480  HB  THR A  25      11.851   4.553  -2.948  1.00 99.99           H  
ATOM    481  HG1 THR A  25      13.815   3.685  -3.567  1.00 99.99           H  
ATOM    482 1HG2 THR A  25      14.129   6.385  -3.530  1.00 99.99           H  
ATOM    483 2HG2 THR A  25      12.505   7.034  -3.300  1.00 99.99           H  
ATOM    484 3HG2 THR A  25      12.812   5.858  -4.578  1.00 99.99           H  
ATOM    485  N   PRO A  26      10.497   5.288   0.141  1.00  0.00           N  
ATOM    486  CA  PRO A  26       9.422   4.573   0.840  1.00  0.00           C  
ATOM    487  C   PRO A  26       8.665   3.622  -0.081  1.00  0.00           C  
ATOM    488  O   PRO A  26       8.665   2.409   0.130  1.00  0.00           O  
ATOM    489  CB  PRO A  26       8.495   5.692   1.330  1.00  0.00           C  
ATOM    490  CG  PRO A  26       9.341   6.919   1.338  1.00  0.00           C  
ATOM    491  CD  PRO A  26      10.322   6.749   0.214  1.00  0.00           C  
ATOM    492  HA  PRO A  26       9.803   4.022   1.687  1.00 99.99           H  
ATOM    493  HB2 PRO A  26       7.660   5.793   0.653  1.00 99.99           H  
ATOM    494  HB3 PRO A  26       8.135   5.456   2.320  1.00 99.99           H  
ATOM    495  HG2 PRO A  26       8.725   7.790   1.172  1.00 99.99           H  
ATOM    496  HG3 PRO A  26       9.861   7.000   2.281  1.00 99.99           H  
ATOM    497  HD2 PRO A  26       9.911   7.136  -0.707  1.00 99.99           H  
ATOM    498  HD3 PRO A  26      11.255   7.238   0.450  1.00 99.99           H  
ATOM    499  N   SER A  27       8.018   4.179  -1.100  1.00  0.00           N  
ATOM    500  CA  SER A  27       7.255   3.377  -2.051  1.00  0.00           C  
ATOM    501  C   SER A  27       7.802   3.535  -3.466  1.00  0.00           C  
ATOM    502  O   SER A  27       7.871   2.569  -4.225  1.00  0.00           O  
ATOM    503  CB  SER A  27       5.778   3.776  -2.016  1.00  0.00           C  
ATOM    504  OG  SER A  27       5.096   3.116  -0.963  1.00  0.00           O  
ATOM    505  H   SER A  27       8.054   5.151  -1.216  1.00 99.99           H  
ATOM    506  HA  SER A  27       7.345   2.342  -1.757  1.00 99.99           H  
ATOM    507  HB2 SER A  27       5.698   4.842  -1.866  1.00 99.99           H  
ATOM    508  HB3 SER A  27       5.313   3.508  -2.953  1.00 99.99           H  
ATOM    509  HG  SER A  27       5.278   3.563  -0.134  1.00 99.99           H  
ATOM    510  N   GLY A  28       8.188   4.758  -3.816  1.00  0.00           N  
ATOM    511  CA  GLY A  28       8.722   5.014  -5.140  1.00  0.00           C  
ATOM    512  C   GLY A  28       9.484   6.322  -5.215  1.00  0.00           C  
ATOM    513  O   GLY A  28      10.572   6.447  -4.652  1.00  0.00           O  
ATOM    514  H   GLY A  28       8.110   5.491  -3.171  1.00 99.99           H  
ATOM    515  HA2 GLY A  28       9.386   4.207  -5.412  1.00 99.99           H  
ATOM    516  HA3 GLY A  28       7.904   5.047  -5.846  1.00 99.99           H  
ATOM    517  N   GLU A  29       8.913   7.299  -5.911  1.00  0.00           N  
ATOM    518  CA  GLU A  29       9.548   8.604  -6.055  1.00  0.00           C  
ATOM    519  C   GLU A  29       9.557   9.354  -4.726  1.00  0.00           C  
ATOM    520  O   GLU A  29      10.520  10.049  -4.401  1.00  0.00           O  
ATOM    521  CB  GLU A  29       8.825   9.431  -7.122  1.00  0.00           C  
ATOM    522  CG  GLU A  29       9.747   9.960  -8.209  1.00  0.00           C  
ATOM    523  CD  GLU A  29      10.763  10.953  -7.680  1.00  0.00           C  
ATOM    524  OE1 GLU A  29      10.347  12.015  -7.171  1.00  0.00           O  
ATOM    525  OE2 GLU A  29      11.976  10.668  -7.774  1.00  0.00           O  
ATOM    526  H   GLU A  29       8.045   7.140  -6.336  1.00 99.99           H  
ATOM    527  HA  GLU A  29      10.568   8.442  -6.369  1.00 99.99           H  
ATOM    528  HB2 GLU A  29       8.071   8.815  -7.589  1.00 99.99           H  
ATOM    529  HB3 GLU A  29       8.344  10.274  -6.646  1.00 99.99           H  
ATOM    530  HG2 GLU A  29      10.275   9.129  -8.651  1.00 99.99           H  
ATOM    531  HG3 GLU A  29       9.148  10.448  -8.965  1.00 99.99           H  
ATOM    532  N   ALA A  30       8.479   9.207  -3.961  1.00  0.00           N  
ATOM    533  CA  ALA A  30       8.362   9.869  -2.666  1.00  0.00           C  
ATOM    534  C   ALA A  30       7.011   9.575  -2.017  1.00  0.00           C  
ATOM    535  O   ALA A  30       6.077   9.129  -2.684  1.00  0.00           O  
ATOM    536  CB  ALA A  30       8.557  11.371  -2.818  1.00  0.00           C  
ATOM    537  H   ALA A  30       7.744   8.638  -4.274  1.00 99.99           H  
ATOM    538  HA  ALA A  30       9.145   9.491  -2.027  1.00 99.99           H  
ATOM    539  HB1 ALA A  30       8.280  11.671  -3.817  1.00 99.99           H  
ATOM    540  HB2 ALA A  30       9.594  11.619  -2.643  1.00 99.99           H  
ATOM    541  HB3 ALA A  30       7.937  11.890  -2.101  1.00 99.99           H  
ATOM    542  N   PRO A  31       6.888   9.827  -0.702  1.00  0.00           N  
ATOM    543  CA  PRO A  31       5.641   9.591   0.032  1.00  0.00           C  
ATOM    544  C   PRO A  31       4.542  10.562  -0.382  1.00  0.00           C  
ATOM    545  O   PRO A  31       3.365  10.209  -0.409  1.00  0.00           O  
ATOM    546  CB  PRO A  31       6.036   9.820   1.493  1.00  0.00           C  
ATOM    547  CG  PRO A  31       7.215  10.728   1.430  1.00  0.00           C  
ATOM    548  CD  PRO A  31       7.950  10.366   0.169  1.00  0.00           C  
ATOM    549  HA  PRO A  31       5.292   8.577  -0.096  1.00 99.99           H  
ATOM    550  HB2 PRO A  31       5.213  10.276   2.024  1.00 99.99           H  
ATOM    551  HB3 PRO A  31       6.290   8.876   1.953  1.00 99.99           H  
ATOM    552  HG2 PRO A  31       6.886  11.756   1.389  1.00 99.99           H  
ATOM    553  HG3 PRO A  31       7.848  10.569   2.290  1.00 99.99           H  
ATOM    554  HD2 PRO A  31       8.401  11.243  -0.271  1.00 99.99           H  
ATOM    555  HD3 PRO A  31       8.700   9.615   0.371  1.00 99.99           H  
ATOM    556  N   ASN A  32       4.943  11.789  -0.707  1.00  0.00           N  
ATOM    557  CA  ASN A  32       4.012  12.833  -1.129  1.00  0.00           C  
ATOM    558  C   ASN A  32       2.977  12.295  -2.115  1.00  0.00           C  
ATOM    559  O   ASN A  32       1.814  12.697  -2.087  1.00  0.00           O  
ATOM    560  CB  ASN A  32       4.779  13.993  -1.766  1.00  0.00           C  
ATOM    561  CG  ASN A  32       5.914  14.486  -0.890  1.00  0.00           C  
ATOM    562  ND2 ASN A  32       5.617  14.737   0.380  1.00  0.00           N  
ATOM    563  OD1 ASN A  32       7.046  14.639  -1.349  1.00  0.00           O  
ATOM    564  H   ASN A  32       5.895  11.997  -0.662  1.00 99.99           H  
ATOM    565  HA  ASN A  32       3.501  13.196  -0.252  1.00 99.99           H  
ATOM    566  HB2 ASN A  32       5.191  13.668  -2.709  1.00 99.99           H  
ATOM    567  HB3 ASN A  32       4.098  14.814  -1.939  1.00 99.99           H  
ATOM    568 1HD2 ASN A  32       4.694  14.592   0.676  1.00 99.99           H  
ATOM    569 2HD2 ASN A  32       6.332  15.056   0.968  1.00 99.99           H  
ATOM    570  N   GLN A  33       3.406  11.386  -2.985  1.00  0.00           N  
ATOM    571  CA  GLN A  33       2.509  10.801  -3.975  1.00  0.00           C  
ATOM    572  C   GLN A  33       1.705   9.652  -3.375  1.00  0.00           C  
ATOM    573  O   GLN A  33       0.603   9.349  -3.833  1.00  0.00           O  
ATOM    574  CB  GLN A  33       3.287  10.305  -5.191  1.00  0.00           C  
ATOM    575  CG  GLN A  33       4.496  11.159  -5.541  1.00  0.00           C  
ATOM    576  CD  GLN A  33       4.716  11.273  -7.037  1.00  0.00           C  
ATOM    577  NE2 GLN A  33       4.806  12.503  -7.529  1.00  0.00           N  
ATOM    578  OE1 GLN A  33       4.805  10.268  -7.742  1.00  0.00           O  
ATOM    579  H   GLN A  33       4.345  11.104  -2.960  1.00 99.99           H  
ATOM    580  HA  GLN A  33       1.827  11.572  -4.293  1.00 99.99           H  
ATOM    581  HB2 GLN A  33       3.624   9.299  -5.000  1.00 99.99           H  
ATOM    582  HB3 GLN A  33       2.619  10.298  -6.041  1.00 99.99           H  
ATOM    583  HG2 GLN A  33       4.351  12.149  -5.137  1.00 99.99           H  
ATOM    584  HG3 GLN A  33       5.374  10.715  -5.095  1.00 99.99           H  
ATOM    585 1HE2 GLN A  33       4.727  13.257  -6.908  1.00 99.99           H  
ATOM    586 2HE2 GLN A  33       4.949  12.607  -8.493  1.00 99.99           H  
ATOM    587  N   ALA A  34       2.252   9.027  -2.337  1.00  0.00           N  
ATOM    588  CA  ALA A  34       1.575   7.930  -1.666  1.00  0.00           C  
ATOM    589  C   ALA A  34       0.311   8.447  -1.006  1.00  0.00           C  
ATOM    590  O   ALA A  34      -0.776   7.910  -1.209  1.00  0.00           O  
ATOM    591  CB  ALA A  34       2.492   7.284  -0.638  1.00  0.00           C  
ATOM    592  H   ALA A  34       3.118   9.323  -2.005  1.00 99.99           H  
ATOM    593  HA  ALA A  34       1.312   7.189  -2.407  1.00 99.99           H  
ATOM    594  HB1 ALA A  34       2.745   8.006   0.124  1.00 99.99           H  
ATOM    595  HB2 ALA A  34       3.394   6.943  -1.125  1.00 99.99           H  
ATOM    596  HB3 ALA A  34       1.989   6.443  -0.184  1.00 99.99           H  
ATOM    597  N   LEU A  35       0.457   9.524  -0.242  1.00  0.00           N  
ATOM    598  CA  LEU A  35      -0.684  10.141   0.415  1.00  0.00           C  
ATOM    599  C   LEU A  35      -1.569  10.781  -0.639  1.00  0.00           C  
ATOM    600  O   LEU A  35      -2.789  10.836  -0.501  1.00  0.00           O  
ATOM    601  CB  LEU A  35      -0.246  11.202   1.428  1.00  0.00           C  
ATOM    602  CG  LEU A  35       1.169  11.044   1.963  1.00  0.00           C  
ATOM    603  CD1 LEU A  35       2.108  11.959   1.198  1.00  0.00           C  
ATOM    604  CD2 LEU A  35       1.220  11.342   3.454  1.00  0.00           C  
ATOM    605  H   LEU A  35       1.346   9.925  -0.145  1.00 99.99           H  
ATOM    606  HA  LEU A  35      -1.235   9.367   0.924  1.00 99.99           H  
ATOM    607  HB2 LEU A  35      -0.319  12.171   0.955  1.00 99.99           H  
ATOM    608  HB3 LEU A  35      -0.929  11.176   2.263  1.00 99.99           H  
ATOM    609  HG  LEU A  35       1.488  10.024   1.809  1.00 99.99           H  
ATOM    610 1HD1 LEU A  35       3.124  11.618   1.321  1.00 99.99           H  
ATOM    611 2HD1 LEU A  35       2.016  12.966   1.576  1.00 99.99           H  
ATOM    612 3HD1 LEU A  35       1.845  11.944   0.147  1.00 99.99           H  
ATOM    613 1HD2 LEU A  35       2.246  11.488   3.757  1.00 99.99           H  
ATOM    614 2HD2 LEU A  35       0.797  10.513   4.002  1.00 99.99           H  
ATOM    615 3HD2 LEU A  35       0.652  12.237   3.662  1.00 99.99           H  
ATOM    616  N   LEU A  36      -0.929  11.271  -1.698  1.00  0.00           N  
ATOM    617  CA  LEU A  36      -1.640  11.911  -2.786  1.00  0.00           C  
ATOM    618  C   LEU A  36      -2.563  10.916  -3.487  1.00  0.00           C  
ATOM    619  O   LEU A  36      -3.747  11.185  -3.655  1.00  0.00           O  
ATOM    620  CB  LEU A  36      -0.655  12.548  -3.775  1.00  0.00           C  
ATOM    621  CG  LEU A  36      -0.442  14.053  -3.596  1.00  0.00           C  
ATOM    622  CD1 LEU A  36       0.653  14.551  -4.526  1.00  0.00           C  
ATOM    623  CD2 LEU A  36      -1.737  14.816  -3.840  1.00  0.00           C  
ATOM    624  H   LEU A  36       0.047  11.200  -1.741  1.00 99.99           H  
ATOM    625  HA  LEU A  36      -2.244  12.689  -2.359  1.00 99.99           H  
ATOM    626  HB2 LEU A  36       0.299  12.061  -3.662  1.00 99.99           H  
ATOM    627  HB3 LEU A  36      -1.014  12.376  -4.779  1.00 99.99           H  
ATOM    628  HG  LEU A  36      -0.127  14.245  -2.580  1.00 99.99           H  
ATOM    629 1HD1 LEU A  36       1.618  14.279  -4.125  1.00 99.99           H  
ATOM    630 2HD1 LEU A  36       0.590  15.626  -4.614  1.00 99.99           H  
ATOM    631 3HD1 LEU A  36       0.529  14.102  -5.501  1.00 99.99           H  
ATOM    632 1HD2 LEU A  36      -2.573  14.230  -3.488  1.00 99.99           H  
ATOM    633 2HD2 LEU A  36      -1.850  15.005  -4.897  1.00 99.99           H  
ATOM    634 3HD2 LEU A  36      -1.707  15.755  -3.308  1.00 99.99           H  
ATOM    635  N   ARG A  37      -2.032   9.761  -3.888  1.00  0.00           N  
ATOM    636  CA  ARG A  37      -2.848   8.755  -4.558  1.00  0.00           C  
ATOM    637  C   ARG A  37      -3.829   8.127  -3.589  1.00  0.00           C  
ATOM    638  O   ARG A  37      -4.914   7.702  -3.982  1.00  0.00           O  
ATOM    639  CB  ARG A  37      -1.966   7.679  -5.192  1.00  0.00           C  
ATOM    640  CG  ARG A  37      -1.171   6.870  -4.178  1.00  0.00           C  
ATOM    641  CD  ARG A  37      -0.098   6.029  -4.851  1.00  0.00           C  
ATOM    642  NE  ARG A  37      -0.401   4.601  -4.786  1.00  0.00           N  
ATOM    643  CZ  ARG A  37      -0.191   3.846  -3.709  1.00  0.00           C  
ATOM    644  NH1 ARG A  37       0.319   4.379  -2.606  1.00  0.00           N  
ATOM    645  NH2 ARG A  37      -0.494   2.556  -3.735  1.00  0.00           N  
ATOM    646  H   ARG A  37      -1.084   9.573  -3.730  1.00 99.99           H  
ATOM    647  HA  ARG A  37      -3.415   9.251  -5.329  1.00 99.99           H  
ATOM    648  HB2 ARG A  37      -2.592   7.000  -5.751  1.00 99.99           H  
ATOM    649  HB3 ARG A  37      -1.269   8.152  -5.868  1.00 99.99           H  
ATOM    650  HG2 ARG A  37      -0.699   7.547  -3.483  1.00 99.99           H  
ATOM    651  HG3 ARG A  37      -1.847   6.217  -3.645  1.00 99.99           H  
ATOM    652  HD2 ARG A  37      -0.022   6.323  -5.887  1.00 99.99           H  
ATOM    653  HD3 ARG A  37       0.845   6.210  -4.356  1.00 99.99           H  
ATOM    654  HE  ARG A  37      -0.780   4.182  -5.586  1.00 99.99           H  
ATOM    655 HH11 ARG A  37       0.549   5.352  -2.578  1.00 99.99           H  
ATOM    656 HH12 ARG A  37       0.474   3.807  -1.800  1.00 99.99           H  
ATOM    657 HH21 ARG A  37      -0.879   2.149  -4.564  1.00 99.99           H  
ATOM    658 HH22 ARG A  37      -0.336   1.989  -2.927  1.00 99.99           H  
ATOM    659  N   ILE A  38      -3.465   8.088  -2.320  1.00  0.00           N  
ATOM    660  CA  ILE A  38      -4.355   7.530  -1.321  1.00  0.00           C  
ATOM    661  C   ILE A  38      -5.462   8.526  -1.005  1.00  0.00           C  
ATOM    662  O   ILE A  38      -6.638   8.189  -1.033  1.00  0.00           O  
ATOM    663  CB  ILE A  38      -3.602   7.153  -0.028  1.00  0.00           C  
ATOM    664  CG1 ILE A  38      -2.571   6.063  -0.322  1.00  0.00           C  
ATOM    665  CG2 ILE A  38      -4.577   6.687   1.047  1.00  0.00           C  
ATOM    666  CD1 ILE A  38      -1.423   6.033   0.664  1.00  0.00           C  
ATOM    667  H   ILE A  38      -2.594   8.458  -2.045  1.00 99.99           H  
ATOM    668  HA  ILE A  38      -4.799   6.635  -1.735  1.00 99.99           H  
ATOM    669  HB  ILE A  38      -3.093   8.032   0.337  1.00 99.99           H  
ATOM    670 2HG1 ILE A  38      -3.058   5.100  -0.293  1.00 99.99           H  
ATOM    671 3HG1 ILE A  38      -2.161   6.223  -1.309  1.00 99.99           H  
ATOM    672 1HG2 ILE A  38      -5.478   6.318   0.580  1.00 99.99           H  
ATOM    673 2HG2 ILE A  38      -4.821   7.516   1.694  1.00 99.99           H  
ATOM    674 3HG2 ILE A  38      -4.123   5.898   1.628  1.00 99.99           H  
ATOM    675 1HD1 ILE A  38      -1.511   5.160   1.292  1.00 99.99           H  
ATOM    676 2HD1 ILE A  38      -1.452   6.922   1.276  1.00 99.99           H  
ATOM    677 3HD1 ILE A  38      -0.488   5.997   0.126  1.00 99.99           H  
ATOM    678  N   LEU A  39      -5.076   9.756  -0.702  1.00  0.00           N  
ATOM    679  CA  LEU A  39      -6.036  10.799  -0.371  1.00  0.00           C  
ATOM    680  C   LEU A  39      -6.772  11.330  -1.604  1.00  0.00           C  
ATOM    681  O   LEU A  39      -7.868  11.868  -1.478  1.00  0.00           O  
ATOM    682  CB  LEU A  39      -5.328  11.950   0.345  1.00  0.00           C  
ATOM    683  CG  LEU A  39      -6.243  13.084   0.816  1.00  0.00           C  
ATOM    684  CD1 LEU A  39      -6.625  12.890   2.276  1.00  0.00           C  
ATOM    685  CD2 LEU A  39      -5.568  14.432   0.615  1.00  0.00           C  
ATOM    686  H   LEU A  39      -4.121   9.969  -0.687  1.00 99.99           H  
ATOM    687  HA  LEU A  39      -6.762  10.370   0.302  1.00 99.99           H  
ATOM    688  HB2 LEU A  39      -4.816  11.547   1.206  1.00 99.99           H  
ATOM    689  HB3 LEU A  39      -4.594  12.366  -0.328  1.00 99.99           H  
ATOM    690  HG  LEU A  39      -7.151  13.073   0.231  1.00 99.99           H  
ATOM    691 1HD1 LEU A  39      -7.557  12.349   2.336  1.00 99.99           H  
ATOM    692 2HD1 LEU A  39      -6.737  13.854   2.749  1.00 99.99           H  
ATOM    693 3HD1 LEU A  39      -5.850  12.331   2.779  1.00 99.99           H  
ATOM    694 1HD2 LEU A  39      -5.108  14.747   1.540  1.00 99.99           H  
ATOM    695 2HD2 LEU A  39      -6.305  15.162   0.313  1.00 99.99           H  
ATOM    696 3HD2 LEU A  39      -4.812  14.346  -0.151  1.00 99.99           H  
ATOM    697  N   LYS A  40      -6.178  11.201  -2.792  1.00  0.00           N  
ATOM    698  CA  LYS A  40      -6.827  11.710  -4.002  1.00  0.00           C  
ATOM    699  C   LYS A  40      -7.645  10.629  -4.709  1.00  0.00           C  
ATOM    700  O   LYS A  40      -8.603  10.938  -5.418  1.00  0.00           O  
ATOM    701  CB  LYS A  40      -5.796  12.338  -4.953  1.00  0.00           C  
ATOM    702  CG  LYS A  40      -5.246  11.383  -6.011  1.00  0.00           C  
ATOM    703  CD  LYS A  40      -3.766  11.617  -6.339  1.00  0.00           C  
ATOM    704  CE  LYS A  40      -3.254  12.977  -5.884  1.00  0.00           C  
ATOM    705  NZ  LYS A  40      -2.182  13.498  -6.779  1.00  0.00           N  
ATOM    706  H   LYS A  40      -5.292  10.776  -2.854  1.00 99.99           H  
ATOM    707  HA  LYS A  40      -7.513  12.484  -3.686  1.00 99.99           H  
ATOM    708  HB2 LYS A  40      -6.261  13.169  -5.462  1.00 99.99           H  
ATOM    709  HB3 LYS A  40      -4.972  12.709  -4.365  1.00 99.99           H  
ATOM    710  HG2 LYS A  40      -5.358  10.375  -5.652  1.00 99.99           H  
ATOM    711  HG3 LYS A  40      -5.824  11.505  -6.916  1.00 99.99           H  
ATOM    712  HD2 LYS A  40      -3.180  10.855  -5.853  1.00 99.99           H  
ATOM    713  HD3 LYS A  40      -3.635  11.536  -7.408  1.00 99.99           H  
ATOM    714  HE2 LYS A  40      -4.076  13.675  -5.881  1.00 99.99           H  
ATOM    715  HE3 LYS A  40      -2.861  12.880  -4.881  1.00 99.99           H  
ATOM    716  HZ1 LYS A  40      -1.975  12.808  -7.530  1.00 99.99           H  
ATOM    717  HZ2 LYS A  40      -1.313  13.670  -6.234  1.00 99.99           H  
ATOM    718  HZ3 LYS A  40      -2.484  14.391  -7.217  1.00 99.99           H  
ATOM    719  N   GLU A  41      -7.288   9.366  -4.501  1.00  0.00           N  
ATOM    720  CA  GLU A  41      -8.027   8.265  -5.114  1.00  0.00           C  
ATOM    721  C   GLU A  41      -8.922   7.598  -4.087  1.00  0.00           C  
ATOM    722  O   GLU A  41      -9.681   6.682  -4.401  1.00  0.00           O  
ATOM    723  CB  GLU A  41      -7.072   7.233  -5.711  1.00  0.00           C  
ATOM    724  CG  GLU A  41      -5.914   7.841  -6.469  1.00  0.00           C  
ATOM    725  CD  GLU A  41      -6.323   8.395  -7.820  1.00  0.00           C  
ATOM    726  OE1 GLU A  41      -6.475   7.595  -8.768  1.00  0.00           O  
ATOM    727  OE2 GLU A  41      -6.489   9.627  -7.931  1.00  0.00           O  
ATOM    728  H   GLU A  41      -6.528   9.165  -3.911  1.00 99.99           H  
ATOM    729  HA  GLU A  41      -8.648   8.672  -5.895  1.00 99.99           H  
ATOM    730  HB2 GLU A  41      -6.668   6.633  -4.910  1.00 99.99           H  
ATOM    731  HB3 GLU A  41      -7.623   6.597  -6.386  1.00 99.99           H  
ATOM    732  HG2 GLU A  41      -5.503   8.639  -5.877  1.00 99.99           H  
ATOM    733  HG3 GLU A  41      -5.165   7.080  -6.617  1.00 99.99           H  
ATOM    734  N   THR A  42      -8.823   8.071  -2.857  1.00  0.00           N  
ATOM    735  CA  THR A  42      -9.610   7.541  -1.770  1.00  0.00           C  
ATOM    736  C   THR A  42     -10.158   8.673  -0.906  1.00  0.00           C  
ATOM    737  O   THR A  42     -10.684   8.439   0.180  1.00  0.00           O  
ATOM    738  CB  THR A  42      -8.754   6.601  -0.937  1.00  0.00           C  
ATOM    739  CG2 THR A  42      -9.563   5.731  -0.018  1.00  0.00           C  
ATOM    740  OG1 THR A  42      -7.985   5.751  -1.769  1.00  0.00           O  
ATOM    741  H   THR A  42      -8.199   8.802  -2.675  1.00 99.99           H  
ATOM    742  HA  THR A  42     -10.433   6.988  -2.190  1.00 99.99           H  
ATOM    743  HB  THR A  42      -8.080   7.187  -0.334  1.00 99.99           H  
ATOM    744  HG1 THR A  42      -8.569   5.249  -2.342  1.00 99.99           H  
ATOM    745 1HG2 THR A  42      -9.158   5.791   0.980  1.00 99.99           H  
ATOM    746 2HG2 THR A  42      -9.525   4.711  -0.366  1.00 99.99           H  
ATOM    747 3HG2 THR A  42     -10.585   6.076  -0.015  1.00 99.99           H  
ATOM    748  N   GLU A  43     -10.029   9.906  -1.402  1.00  0.00           N  
ATOM    749  CA  GLU A  43     -10.509  11.085  -0.685  1.00  0.00           C  
ATOM    750  C   GLU A  43     -11.895  10.849  -0.105  1.00  0.00           C  
ATOM    751  O   GLU A  43     -12.089  10.885   1.111  1.00  0.00           O  
ATOM    752  CB  GLU A  43     -10.553  12.313  -1.609  1.00  0.00           C  
ATOM    753  CG  GLU A  43     -10.601  11.983  -3.095  1.00  0.00           C  
ATOM    754  CD  GLU A  43     -11.108  13.141  -3.933  1.00  0.00           C  
ATOM    755  OE1 GLU A  43     -12.192  13.673  -3.616  1.00  0.00           O  
ATOM    756  OE2 GLU A  43     -10.419  13.515  -4.905  1.00  0.00           O  
ATOM    757  H   GLU A  43      -9.600  10.025  -2.272  1.00 99.99           H  
ATOM    758  HA  GLU A  43      -9.822  11.282   0.125  1.00 99.99           H  
ATOM    759  HB2 GLU A  43     -11.432  12.893  -1.371  1.00 99.99           H  
ATOM    760  HB3 GLU A  43      -9.680  12.919  -1.427  1.00 99.99           H  
ATOM    761  HG2 GLU A  43      -9.606  11.728  -3.426  1.00 99.99           H  
ATOM    762  HG3 GLU A  43     -11.257  11.137  -3.241  1.00 99.99           H  
ATOM    763  N   PHE A  44     -12.859  10.622  -0.986  1.00  0.00           N  
ATOM    764  CA  PHE A  44     -14.237  10.395  -0.572  1.00  0.00           C  
ATOM    765  C   PHE A  44     -14.547   8.907  -0.445  1.00  0.00           C  
ATOM    766  O   PHE A  44     -15.443   8.514   0.301  1.00  0.00           O  
ATOM    767  CB  PHE A  44     -15.199  11.043  -1.571  1.00  0.00           C  
ATOM    768  CG  PHE A  44     -15.836  12.303  -1.058  1.00  0.00           C  
ATOM    769  CD1 PHE A  44     -15.143  13.503  -1.076  1.00  0.00           C  
ATOM    770  CD2 PHE A  44     -17.129  12.287  -0.560  1.00  0.00           C  
ATOM    771  CE1 PHE A  44     -15.727  14.663  -0.605  1.00  0.00           C  
ATOM    772  CE2 PHE A  44     -17.719  13.445  -0.088  1.00  0.00           C  
ATOM    773  CZ  PHE A  44     -17.017  14.634  -0.111  1.00  0.00           C  
ATOM    774  H   PHE A  44     -12.648  10.610  -1.943  1.00 99.99           H  
ATOM    775  HA  PHE A  44     -14.371  10.861   0.390  1.00 99.99           H  
ATOM    776  HB2 PHE A  44     -14.658  11.289  -2.472  1.00 99.99           H  
ATOM    777  HB3 PHE A  44     -15.987  10.344  -1.809  1.00 99.99           H  
ATOM    778  HD1 PHE A  44     -14.135  13.527  -1.462  1.00 99.99           H  
ATOM    779  HD2 PHE A  44     -17.678  11.358  -0.542  1.00 99.99           H  
ATOM    780  HE1 PHE A  44     -15.176  15.592  -0.624  1.00 99.99           H  
ATOM    781  HE2 PHE A  44     -18.727  13.419   0.298  1.00 99.99           H  
ATOM    782  HZ  PHE A  44     -17.476  15.540   0.258  1.00 99.99           H  
ATOM    783  N   LYS A  45     -13.824   8.085  -1.197  1.00  0.00           N  
ATOM    784  CA  LYS A  45     -14.047   6.642  -1.183  1.00  0.00           C  
ATOM    785  C   LYS A  45     -14.011   6.062   0.235  1.00  0.00           C  
ATOM    786  O   LYS A  45     -14.968   5.427   0.677  1.00  0.00           O  
ATOM    787  CB  LYS A  45     -13.005   5.944  -2.066  1.00  0.00           C  
ATOM    788  CG  LYS A  45     -12.740   6.669  -3.380  1.00  0.00           C  
ATOM    789  CD  LYS A  45     -12.866   5.742  -4.576  1.00  0.00           C  
ATOM    790  CE  LYS A  45     -12.382   6.419  -5.848  1.00  0.00           C  
ATOM    791  NZ  LYS A  45     -13.241   6.086  -7.018  1.00  0.00           N  
ATOM    792  H   LYS A  45     -13.133   8.451  -1.796  1.00 99.99           H  
ATOM    793  HA  LYS A  45     -15.026   6.461  -1.601  1.00 99.99           H  
ATOM    794  HB2 LYS A  45     -12.075   5.878  -1.521  1.00 99.99           H  
ATOM    795  HB3 LYS A  45     -13.352   4.946  -2.292  1.00 99.99           H  
ATOM    796  HG2 LYS A  45     -13.454   7.470  -3.487  1.00 99.99           H  
ATOM    797  HG3 LYS A  45     -11.741   7.079  -3.361  1.00 99.99           H  
ATOM    798  HD2 LYS A  45     -12.271   4.858  -4.401  1.00 99.99           H  
ATOM    799  HD3 LYS A  45     -13.903   5.464  -4.698  1.00 99.99           H  
ATOM    800  HE2 LYS A  45     -12.393   7.490  -5.697  1.00 99.99           H  
ATOM    801  HE3 LYS A  45     -11.371   6.097  -6.050  1.00 99.99           H  
ATOM    802  HZ1 LYS A  45     -12.755   6.337  -7.902  1.00 99.99           H  
ATOM    803  HZ2 LYS A  45     -14.136   6.613  -6.966  1.00 99.99           H  
ATOM    804  HZ3 LYS A  45     -13.452   5.067  -7.028  1.00 99.99           H  
ATOM    805  N   LYS A  46     -12.894   6.250   0.926  1.00  0.00           N  
ATOM    806  CA  LYS A  46     -12.725   5.710   2.276  1.00  0.00           C  
ATOM    807  C   LYS A  46     -13.669   6.347   3.298  1.00  0.00           C  
ATOM    808  O   LYS A  46     -14.237   5.648   4.137  1.00  0.00           O  
ATOM    809  CB  LYS A  46     -11.276   5.875   2.742  1.00  0.00           C  
ATOM    810  CG  LYS A  46     -10.759   7.301   2.649  1.00  0.00           C  
ATOM    811  CD  LYS A  46     -10.481   7.888   4.024  1.00  0.00           C  
ATOM    812  CE  LYS A  46      -9.249   7.263   4.658  1.00  0.00           C  
ATOM    813  NZ  LYS A  46      -8.544   8.216   5.559  1.00  0.00           N  
ATOM    814  H   LYS A  46     -12.155   6.735   0.506  1.00 99.99           H  
ATOM    815  HA  LYS A  46     -12.946   4.654   2.227  1.00 99.99           H  
ATOM    816  HB2 LYS A  46     -11.205   5.555   3.771  1.00 99.99           H  
ATOM    817  HB3 LYS A  46     -10.644   5.244   2.137  1.00 99.99           H  
ATOM    818  HG2 LYS A  46      -9.844   7.305   2.077  1.00 99.99           H  
ATOM    819  HG3 LYS A  46     -11.498   7.909   2.151  1.00 99.99           H  
ATOM    820  HD2 LYS A  46     -10.322   8.952   3.925  1.00 99.99           H  
ATOM    821  HD3 LYS A  46     -11.335   7.707   4.661  1.00 99.99           H  
ATOM    822  HE2 LYS A  46      -9.554   6.399   5.230  1.00 99.99           H  
ATOM    823  HE3 LYS A  46      -8.574   6.955   3.874  1.00 99.99           H  
ATOM    824  HZ1 LYS A  46      -9.212   8.926   5.922  1.00 99.99           H  
ATOM    825  HZ2 LYS A  46      -7.785   8.703   5.041  1.00 99.99           H  
ATOM    826  HZ3 LYS A  46      -8.127   7.705   6.363  1.00 99.99           H  
ATOM    827  N   ILE A  47     -13.823   7.666   3.250  1.00  0.00           N  
ATOM    828  CA  ILE A  47     -14.685   8.355   4.207  1.00  0.00           C  
ATOM    829  C   ILE A  47     -16.147   7.947   4.053  1.00  0.00           C  
ATOM    830  O   ILE A  47     -16.782   7.533   5.022  1.00  0.00           O  
ATOM    831  CB  ILE A  47     -14.562   9.889   4.108  1.00  0.00           C  
ATOM    832  CG1 ILE A  47     -14.806  10.367   2.677  1.00  0.00           C  
ATOM    833  CG2 ILE A  47     -13.192  10.337   4.591  1.00  0.00           C  
ATOM    834  CD1 ILE A  47     -16.223  10.838   2.431  1.00  0.00           C  
ATOM    835  H   ILE A  47     -13.338   8.183   2.575  1.00 99.99           H  
ATOM    836  HA  ILE A  47     -14.359   8.062   5.195  1.00 99.99           H  
ATOM    837  HB  ILE A  47     -15.304  10.328   4.757  1.00 99.99           H  
ATOM    838 2HG1 ILE A  47     -14.142  11.191   2.462  1.00 99.99           H  
ATOM    839 3HG1 ILE A  47     -14.600   9.558   1.995  1.00 99.99           H  
ATOM    840 1HG2 ILE A  47     -12.991  11.335   4.230  1.00 99.99           H  
ATOM    841 2HG2 ILE A  47     -12.439   9.660   4.216  1.00 99.99           H  
ATOM    842 3HG2 ILE A  47     -13.173  10.334   5.671  1.00 99.99           H  
ATOM    843 1HD1 ILE A  47     -16.817  10.671   3.317  1.00 99.99           H  
ATOM    844 2HD1 ILE A  47     -16.647  10.287   1.604  1.00 99.99           H  
ATOM    845 3HD1 ILE A  47     -16.216  11.892   2.195  1.00 99.99           H  
ATOM    846  N   LYS A  48     -16.686   8.062   2.843  1.00  0.00           N  
ATOM    847  CA  LYS A  48     -18.079   7.697   2.600  1.00  0.00           C  
ATOM    848  C   LYS A  48     -18.360   6.285   3.107  1.00  0.00           C  
ATOM    849  O   LYS A  48     -19.452   5.991   3.592  1.00  0.00           O  
ATOM    850  CB  LYS A  48     -18.408   7.800   1.107  1.00  0.00           C  
ATOM    851  CG  LYS A  48     -17.805   6.687   0.265  1.00  0.00           C  
ATOM    852  CD  LYS A  48     -18.155   6.846  -1.205  1.00  0.00           C  
ATOM    853  CE  LYS A  48     -17.694   5.648  -2.020  1.00  0.00           C  
ATOM    854  NZ  LYS A  48     -17.669   5.945  -3.479  1.00  0.00           N  
ATOM    855  H   LYS A  48     -16.143   8.400   2.102  1.00 99.99           H  
ATOM    856  HA  LYS A  48     -18.701   8.391   3.145  1.00 99.99           H  
ATOM    857  HB2 LYS A  48     -19.481   7.772   0.985  1.00 99.99           H  
ATOM    858  HB3 LYS A  48     -18.039   8.744   0.734  1.00 99.99           H  
ATOM    859  HG2 LYS A  48     -16.732   6.709   0.373  1.00 99.99           H  
ATOM    860  HG3 LYS A  48     -18.185   5.738   0.616  1.00 99.99           H  
ATOM    861  HD2 LYS A  48     -19.226   6.944  -1.302  1.00 99.99           H  
ATOM    862  HD3 LYS A  48     -17.674   7.736  -1.585  1.00 99.99           H  
ATOM    863  HE2 LYS A  48     -16.699   5.374  -1.701  1.00 99.99           H  
ATOM    864  HE3 LYS A  48     -18.369   4.825  -1.839  1.00 99.99           H  
ATOM    865  HZ1 LYS A  48     -18.545   5.609  -3.927  1.00 99.99           H  
ATOM    866  HZ2 LYS A  48     -16.860   5.469  -3.927  1.00 99.99           H  
ATOM    867  HZ3 LYS A  48     -17.583   6.970  -3.634  1.00 99.99           H  
ATOM    868  N   VAL A  49     -17.361   5.418   2.986  1.00  0.00           N  
ATOM    869  CA  VAL A  49     -17.487   4.033   3.426  1.00  0.00           C  
ATOM    870  C   VAL A  49     -17.302   3.911   4.936  1.00  0.00           C  
ATOM    871  O   VAL A  49     -17.977   3.117   5.591  1.00  0.00           O  
ATOM    872  CB  VAL A  49     -16.456   3.132   2.720  1.00  0.00           C  
ATOM    873  CG1 VAL A  49     -16.639   1.677   3.129  1.00  0.00           C  
ATOM    874  CG2 VAL A  49     -16.561   3.283   1.210  1.00  0.00           C  
ATOM    875  H   VAL A  49     -16.517   5.715   2.585  1.00 99.99           H  
ATOM    876  HA  VAL A  49     -18.475   3.687   3.165  1.00 99.99           H  
ATOM    877  HB  VAL A  49     -15.467   3.447   3.023  1.00 99.99           H  
ATOM    878 1HG1 VAL A  49     -15.962   1.443   3.937  1.00 99.99           H  
ATOM    879 2HG1 VAL A  49     -16.428   1.037   2.286  1.00 99.99           H  
ATOM    880 3HG1 VAL A  49     -17.656   1.521   3.455  1.00 99.99           H  
ATOM    881 1HG2 VAL A  49     -17.281   2.576   0.826  1.00 99.99           H  
ATOM    882 2HG2 VAL A  49     -15.597   3.094   0.761  1.00 99.99           H  
ATOM    883 3HG2 VAL A  49     -16.879   4.287   0.970  1.00 99.99           H  
ATOM    884  N   LEU A  50     -16.380   4.698   5.483  1.00  0.00           N  
ATOM    885  CA  LEU A  50     -16.106   4.670   6.915  1.00  0.00           C  
ATOM    886  C   LEU A  50     -17.202   5.387   7.697  1.00  0.00           C  
ATOM    887  O   LEU A  50     -17.486   5.041   8.844  1.00  0.00           O  
ATOM    888  CB  LEU A  50     -14.749   5.311   7.207  1.00  0.00           C  
ATOM    889  CG  LEU A  50     -13.545   4.546   6.656  1.00  0.00           C  
ATOM    890  CD1 LEU A  50     -12.368   5.483   6.443  1.00  0.00           C  
ATOM    891  CD2 LEU A  50     -13.164   3.410   7.594  1.00  0.00           C  
ATOM    892  H   LEU A  50     -15.871   5.309   4.910  1.00 99.99           H  
ATOM    893  HA  LEU A  50     -16.078   3.636   7.226  1.00 99.99           H  
ATOM    894  HB2 LEU A  50     -14.745   6.304   6.781  1.00 99.99           H  
ATOM    895  HB3 LEU A  50     -14.635   5.395   8.277  1.00 99.99           H  
ATOM    896  HG  LEU A  50     -13.808   4.116   5.700  1.00 99.99           H  
ATOM    897 1HD1 LEU A  50     -11.760   5.118   5.629  1.00 99.99           H  
ATOM    898 2HD1 LEU A  50     -11.774   5.526   7.344  1.00 99.99           H  
ATOM    899 3HD1 LEU A  50     -12.733   6.472   6.205  1.00 99.99           H  
ATOM    900 1HD2 LEU A  50     -12.782   2.580   7.018  1.00 99.99           H  
ATOM    901 2HD2 LEU A  50     -14.036   3.093   8.148  1.00 99.99           H  
ATOM    902 3HD2 LEU A  50     -12.405   3.751   8.282  1.00 99.99           H  
ATOM    903  N   GLY A  51     -17.816   6.382   7.069  1.00  0.00           N  
ATOM    904  CA  GLY A  51     -18.876   7.126   7.721  1.00  0.00           C  
ATOM    905  C   GLY A  51     -20.251   6.622   7.334  1.00  0.00           C  
ATOM    906  O   GLY A  51     -21.225   7.375   7.351  1.00  0.00           O  
ATOM    907  H   GLY A  51     -17.550   6.611   6.155  1.00 99.99           H  
ATOM    908  HA2 GLY A  51     -18.759   7.036   8.790  1.00 99.99           H  
ATOM    909  HA3 GLY A  51     -18.795   8.167   7.445  1.00 99.99           H  
ATOM    910  N   SER A  52     -20.328   5.343   6.983  1.00  0.00           N  
ATOM    911  CA  SER A  52     -21.591   4.732   6.589  1.00  0.00           C  
ATOM    912  C   SER A  52     -22.611   4.819   7.719  1.00  0.00           C  
ATOM    913  O   SER A  52     -23.807   4.979   7.479  1.00  0.00           O  
ATOM    914  CB  SER A  52     -21.371   3.271   6.193  1.00  0.00           C  
ATOM    915  OG  SER A  52     -21.305   2.437   7.337  1.00  0.00           O  
ATOM    916  H   SER A  52     -19.515   4.797   6.991  1.00 99.99           H  
ATOM    917  HA  SER A  52     -21.968   5.275   5.735  1.00 99.99           H  
ATOM    918  HB2 SER A  52     -22.190   2.942   5.571  1.00 99.99           H  
ATOM    919  HB3 SER A  52     -20.444   3.184   5.645  1.00 99.99           H  
ATOM    920  HG  SER A  52     -20.551   2.690   7.874  1.00 99.99           H  
ATOM    921  N   GLY A  53     -22.127   4.712   8.953  1.00  0.00           N  
ATOM    922  CA  GLY A  53     -23.009   4.781  10.104  1.00  0.00           C  
ATOM    923  C   GLY A  53     -22.764   6.016  10.948  1.00  0.00           C  
ATOM    924  O   GLY A  53     -22.017   5.916  11.944  1.00  0.00           O  
ATOM    925  OXT GLY A  53     -23.317   7.085  10.613  1.00  0.00           O  
ATOM    926  H   GLY A  53     -21.164   4.586   9.083  1.00 99.99           H  
ATOM    927  HA2 GLY A  53     -24.033   4.791   9.760  1.00 99.99           H  
ATOM    928  HA3 GLY A  53     -22.854   3.905  10.715  1.00 99.99           H  
TER     929      GLY A  53 
