# Supplementary material for: The Potential Mechanisms of Ochratoxin A in Prostate Cancer Development: An Integrated Study Combining Network Toxicology, Machine Learning, and Molecular Docking
Source: Toxins (Basel). 2025 Aug 4;17(8):388. doi: 10.3390/toxins17080388 (PMC12389974; doi:10.3390/toxins17080388)
Supplement: Supplementary file 1 [file toxins-17-00388-s001.zip › molecular docking/EGFR/rep.pdbqt]

REMARK   4 XXXX COMPLIES WITH FORMAT V. 2.0
ATOM      1  N   ARG A   1      -4.867 -17.081   7.788  1.00 99.99    -0.067 N 
ATOM      2  CA  ARG A   1      -5.805 -16.468   6.812  1.00  0.00     0.274 C 
ATOM      3  C   ARG A   1      -6.869 -15.634   7.519  1.00  0.00     0.248 C 
ATOM      4  O   ARG A   1      -7.269 -15.942   8.641  1.00  0.00    -0.271 OA
ATOM      5  CB  ARG A   1      -6.463 -17.586   6.001  1.00  0.00     0.044 C 
ATOM      6  CG  ARG A   1      -7.072 -17.110   4.692  1.00  0.00     0.023 C 
ATOM      7  CD  ARG A   1      -8.353 -17.862   4.365  1.00  0.00     0.138 C 
ATOM      8  NE  ARG A   1      -9.448 -16.956   4.026  1.00  0.00    -0.227 N 
ATOM      9  CZ  ARG A   1     -10.159 -16.282   4.927  1.00  0.00     0.665 C 
ATOM     10  NH1 ARG A   1      -9.894 -16.409   6.221  1.00  0.00    -0.235 N 
ATOM     11  NH2 ARG A   1     -11.137 -15.478   4.532  1.00  0.00    -0.235 N 
ATOM     12  HE  ARG A   1      -9.665 -16.844   3.076  1.00 99.99     0.177 HD
ATOM     13  HH  ARG A   1      -9.158 -17.013   6.525  1.00 99.99     0.174 HD
ATOM     14  HH  ARG A   1     -10.432 -15.899   6.893  1.00 99.99     0.174 HD
ATOM     15  HH  ARG A   1     -11.340 -15.379   3.558  1.00 99.99     0.174 HD
ATOM     16  HH  ARG A   1     -11.671 -14.972   5.209  1.00 99.99     0.174 HD
ATOM     17  HN1 ARG A   1      -4.331 -17.820   7.292  1.00 99.99     0.275 HD
ATOM     18  HN2 ARG A   1      -5.434 -17.482   8.563  1.00 99.99     0.275 HD
ATOM     19  HN3 ARG A   1      -4.235 -16.331   8.134  1.00 99.99     0.275 HD
ATOM     20  N   ARG A   2      -7.324 -14.577   6.854  1.00  0.00    -0.346 N 
ATOM     21  CA  ARG A   2      -8.342 -13.699   7.418  1.00  0.00     0.176 C 
ATOM     22  C   ARG A   2      -9.055 -12.917   6.320  1.00  0.00     0.241 C 
ATOM     23  O   ARG A   2     -10.278 -12.983   6.191  1.00  0.00    -0.271 OA
ATOM     24  CB  ARG A   2      -7.711 -12.734   8.426  1.00  0.00     0.036 C 
ATOM     25  CG  ARG A   2      -8.430 -12.700   9.766  1.00  0.00     0.023 C 
ATOM     26  CD  ARG A   2      -9.323 -11.475   9.893  1.00  0.00     0.138 C 
ATOM     27  NE  ARG A   2      -9.048 -10.721  11.113  1.00  0.00    -0.227 N 
ATOM     28  CZ  ARG A   2      -7.993  -9.925  11.270  1.00  0.00     0.665 C 
ATOM     29  NH1 ARG A   2      -7.113  -9.775  10.287  1.00  0.00    -0.235 N 
ATOM     30  NH2 ARG A   2      -7.817  -9.275  12.413  1.00  0.00    -0.235 N 
ATOM     31  HN  ARG A   2      -6.966 -14.383   5.962  1.00 99.99     0.163 HD
ATOM     32  HE  ARG A   2      -9.681 -10.814  11.855  1.00 99.99     0.177 HD
ATOM     33  HH  ARG A   2      -7.240 -10.262   9.423  1.00 99.99     0.174 HD
ATOM     34  HH  ARG A   2      -6.323  -9.175  10.411  1.00 99.99     0.174 HD
ATOM     35  HH  ARG A   2      -8.477  -9.385  13.156  1.00 99.99     0.174 HD
ATOM     36  HH  ARG A   2      -7.025  -8.677  12.531  1.00 99.99     0.174 HD
ATOM     37  N   ARG A   3      -8.284 -12.177   5.530  1.00  0.00    -0.346 N 
ATOM     38  CA  ARG A   3      -8.843 -11.382   4.442  1.00  0.00     0.176 C 
ATOM     39  C   ARG A   3      -8.421 -11.942   3.087  1.00  0.00     0.241 C 
ATOM     40  O   ARG A   3      -7.889 -13.049   3.000  1.00  0.00    -0.271 OA
ATOM     41  CB  ARG A   3      -8.398  -9.922   4.563  1.00  0.00     0.036 C 
ATOM     42  CG  ARG A   3      -8.390  -9.400   5.991  1.00  0.00     0.023 C 
ATOM     43  CD  ARG A   3      -8.922  -7.978   6.072  1.00  0.00     0.138 C 
ATOM     44  NE  ARG A   3      -7.844  -6.990   6.106  1.00  0.00    -0.227 N 
ATOM     45  CZ  ARG A   3      -7.298  -6.444   5.021  1.00  0.00     0.665 C 
ATOM     46  NH1 ARG A   3      -7.716  -6.788   3.809  1.00  0.00    -0.235 N 
ATOM     47  NH2 ARG A   3      -6.326  -5.551   5.148  1.00  0.00    -0.235 N 
ATOM     48  HN  ARG A   3      -7.316 -12.165   5.682  1.00 99.99     0.163 HD
ATOM     49  HE  ARG A   3      -7.511  -6.717   6.986  1.00 99.99     0.177 HD
ATOM     50  HH  ARG A   3      -8.447  -7.461   3.702  1.00 99.99     0.174 HD
ATOM     51  HH  ARG A   3      -7.300  -6.371   3.000  1.00 99.99     0.174 HD
ATOM     52  HH  ARG A   3      -6.005  -5.288   6.058  1.00 99.99     0.174 HD
ATOM     53  HH  ARG A   3      -5.914  -5.140   4.334  1.00 99.99     0.174 HD
ATOM     54  N   HIS A   4      -8.662 -11.170   2.032  1.00  0.00    -0.346 N 
ATOM     55  CA  HIS A   4      -8.307 -11.590   0.681  1.00  0.00     0.182 C 
ATOM     56  C   HIS A   4      -7.310 -10.620   0.054  1.00  0.00     0.241 C 
ATOM     57  O   HIS A   4      -7.696  -9.681  -0.643  1.00  0.00    -0.271 OA
ATOM     58  CB  HIS A   4      -9.560 -11.685  -0.191  1.00  0.00     0.093 C 
ATOM     59  CG  HIS A   4     -10.338 -12.947   0.017  1.00  0.00     0.028 A 
ATOM     60  CD2 HIS A   4     -10.542 -14.008  -0.800  1.00  0.00     0.114 A 
ATOM     61  ND1 HIS A   4     -11.019 -13.229   1.183  1.00  0.00    -0.354 N 
ATOM     62  CE1 HIS A   4     -11.607 -14.407   1.074  1.00  0.00     0.180 A 
ATOM     63  NE2 HIS A   4     -11.333 -14.900  -0.120  1.00  0.00    -0.360 N 
ATOM     64  HN  HIS A   4      -9.089 -10.298   2.165  1.00 99.99     0.163 HD
ATOM     65  HD1 HIS A   4     -11.064 -12.651   1.973  1.00 99.99     0.166 HD
ATOM     66  HE2 HIS A   4     -11.711 -15.724  -0.491  1.00 99.99     0.166 HD
ATOM     67  N   ILE A   5      -6.026 -10.854   0.307  1.00  0.00    -0.346 N 
ATOM     68  CA  ILE A   5      -4.973 -10.002  -0.232  1.00  0.00     0.180 C 
ATOM     69  C   ILE A   5      -3.634 -10.732  -0.254  1.00  0.00     0.241 C 
ATOM     70  O   ILE A   5      -3.228 -11.333   0.741  1.00  0.00    -0.271 OA
ATOM     71  CB  ILE A   5      -4.823  -8.706   0.587  1.00  0.00     0.013 C 
ATOM     72  CG1 ILE A   5      -4.735  -9.027   2.080  1.00  0.00     0.002 C 
ATOM     73  CG2 ILE A   5      -5.985  -7.765   0.309  1.00  0.00     0.012 C 
ATOM     74  CD1 ILE A   5      -3.772  -8.136   2.835  1.00  0.00     0.005 C 
ATOM     75  HN  ILE A   5      -5.782 -11.618   0.870  1.00 99.99     0.163 HD
ATOM     76  N   VAL A   6      -2.953 -10.674  -1.393  1.00  0.00    -0.346 N 
ATOM     77  CA  VAL A   6      -1.660 -11.330  -1.545  1.00  0.00     0.180 C 
ATOM     78  C   VAL A   6      -0.640 -10.766  -0.559  1.00  0.00     0.241 C 
ATOM     79  O   VAL A   6      -0.182  -9.633  -0.704  1.00  0.00    -0.271 OA
ATOM     80  CB  VAL A   6      -1.120 -11.179  -2.981  1.00  0.00     0.009 C 
ATOM     81  CG1 VAL A   6      -0.925  -9.712  -3.331  1.00  0.00     0.012 C 
ATOM     82  CG2 VAL A   6       0.180 -11.953  -3.150  1.00  0.00     0.012 C 
ATOM     83  HN  VAL A   6      -3.330 -10.179  -2.151  1.00 99.99     0.163 HD
ATOM     84  N   ARG A   7      -0.294 -11.564   0.445  1.00  0.00    -0.346 N 
ATOM     85  CA  ARG A   7       0.669 -11.145   1.460  1.00  0.00     0.176 C 
ATOM     86  C   ARG A   7       1.881 -12.074   1.493  1.00  0.00     0.241 C 
ATOM     87  O   ARG A   7       3.012 -11.625   1.677  1.00  0.00    -0.271 OA
ATOM     88  CB  ARG A   7       0.005 -11.111   2.838  1.00  0.00     0.036 C 
ATOM     89  CG  ARG A   7      -0.509 -12.466   3.300  1.00  0.00     0.023 C 
ATOM     90  CD  ARG A   7      -1.599 -12.322   4.351  1.00  0.00     0.138 C 
ATOM     91  NE  ARG A   7      -2.810 -13.054   3.987  1.00  0.00    -0.227 N 
ATOM     92  CZ  ARG A   7      -4.001 -12.838   4.540  1.00  0.00     0.665 C 
ATOM     93  NH1 ARG A   7      -4.145 -11.915   5.483  1.00  0.00    -0.235 N 
ATOM     94  NH2 ARG A   7      -5.051 -13.547   4.150  1.00  0.00    -0.235 N 
ATOM     95  HN  ARG A   7      -0.700 -12.454   0.508  1.00 99.99     0.163 HD
ATOM     96  HE  ARG A   7      -2.731 -13.742   3.294  1.00 99.99     0.177 HD
ATOM     97  HH  ARG A   7      -3.357 -11.377   5.782  1.00 99.99     0.174 HD
ATOM     98  HH  ARG A   7      -5.042 -11.758   5.895  1.00 99.99     0.174 HD
ATOM     99  HH  ARG A   7      -4.948 -14.244   3.440  1.00 99.99     0.174 HD
ATOM    100  HH  ARG A   7      -5.946 -13.385   4.566  1.00 99.99     0.174 HD
ATOM    101  N   LYS A   8       1.640 -13.370   1.322  1.00  0.00    -0.346 N 
ATOM    102  CA  LYS A   8       2.714 -14.357   1.340  1.00  0.00     0.176 C 
ATOM    103  C   LYS A   8       3.764 -14.060   0.272  1.00  0.00     0.241 C 
ATOM    104  O   LYS A   8       4.945 -13.911   0.579  1.00  0.00    -0.271 OA
ATOM    105  CB  LYS A   8       2.144 -15.761   1.131  1.00  0.00     0.035 C 
ATOM    106  CG  LYS A   8       1.523 -16.357   2.384  1.00  0.00     0.004 C 
ATOM    107  CD  LYS A   8       0.738 -17.620   2.069  1.00  0.00     0.027 C 
ATOM    108  CE  LYS A   8      -0.406 -17.339   1.110  1.00  0.00     0.229 C 
ATOM    109  NZ  LYS A   8      -1.486 -18.359   1.219  1.00  0.00    -0.079 N 
ATOM    110  HN  LYS A   8       0.720 -13.672   1.185  1.00 99.99     0.163 HD
ATOM    111  HZ1 LYS A   8      -1.167 -19.261   0.811  1.00 99.99     0.274 HD
ATOM    112  HZ2 LYS A   8      -2.333 -18.040   0.707  1.00 99.99     0.274 HD
ATOM    113  HZ3 LYS A   8      -1.734 -18.510   2.218  1.00 99.99     0.274 HD
ATOM    114  N   ARG A   9       3.333 -13.991  -0.984  1.00  0.00    -0.346 N 
ATOM    115  CA  ARG A   9       4.248 -13.726  -2.091  1.00  0.00     0.176 C 
ATOM    116  C   ARG A   9       4.621 -12.247  -2.173  1.00  0.00     0.241 C 
ATOM    117  O   ARG A   9       5.615 -11.887  -2.803  1.00  0.00    -0.271 OA
ATOM    118  CB  ARG A   9       3.623 -14.176  -3.412  1.00  0.00     0.036 C 
ATOM    119  CG  ARG A   9       3.626 -15.684  -3.604  1.00  0.00     0.023 C 
ATOM    120  CD  ARG A   9       2.546 -16.353  -2.770  1.00  0.00     0.138 C 
ATOM    121  NE  ARG A   9       2.319 -17.738  -3.178  1.00  0.00    -0.227 N 
ATOM    122  CZ  ARG A   9       1.221 -18.428  -2.880  1.00  0.00     0.665 C 
ATOM    123  NH1 ARG A   9       0.249 -17.868  -2.171  1.00  0.00    -0.235 N 
ATOM    124  NH2 ARG A   9       1.094 -19.682  -3.293  1.00  0.00    -0.235 N 
ATOM    125  HN  ARG A   9       2.383 -14.136  -1.178  1.00 99.99     0.163 HD
ATOM    126  HE  ARG A   9       3.022 -18.176  -3.702  1.00 99.99     0.177 HD
ATOM    127  HH  ARG A   9       0.338 -16.923  -1.856  1.00 99.99     0.174 HD
ATOM    128  HH  ARG A   9      -0.574 -18.392  -1.951  1.00 99.99     0.174 HD
ATOM    129  HH  ARG A   9       1.823 -20.109  -3.827  1.00 99.99     0.174 HD
ATOM    130  HH  ARG A   9       0.269 -20.201  -3.069  1.00 99.99     0.174 HD
ATOM    131  N   THR A  10       3.823 -11.392  -1.541  1.00  0.00    -0.344 N 
ATOM    132  CA  THR A  10       4.082  -9.958  -1.557  1.00  0.00     0.205 C 
ATOM    133  C   THR A  10       5.329  -9.621  -0.744  1.00  0.00     0.243 C 
ATOM    134  O   THR A  10       6.230  -8.937  -1.228  1.00  0.00    -0.271 OA
ATOM    135  CB  THR A  10       2.862  -9.189  -1.029  1.00  0.00     0.146 C 
ATOM    136  CG2 THR A  10       3.014  -8.677   0.391  1.00  0.00     0.042 C 
ATOM    137  OG1 THR A  10       2.581  -8.074  -1.855  1.00  0.00    -0.393 OA
ATOM    138  HN  THR A  10       3.043 -11.730  -1.057  1.00 99.99     0.163 HD
ATOM    139  HG1 THR A  10       2.537  -8.356  -2.771  1.00 99.99     0.210 HD
ATOM    140  N   LEU A  11       5.376 -10.104   0.497  1.00  0.00    -0.346 N 
ATOM    141  CA  LEU A  11       6.515  -9.846   1.370  1.00  0.00     0.177 C 
ATOM    142  C   LEU A  11       7.821 -10.201   0.671  1.00  0.00     0.241 C 
ATOM    143  O   LEU A  11       8.877  -9.659   0.997  1.00  0.00    -0.271 OA
ATOM    144  CB  LEU A  11       6.387 -10.632   2.679  1.00  0.00     0.038 C 
ATOM    145  CG  LEU A  11       6.028 -12.111   2.524  1.00  0.00    -0.020 C 
ATOM    146  CD1 LEU A  11       7.164 -12.872   1.857  1.00  0.00     0.009 C 
ATOM    147  CD2 LEU A  11       5.699 -12.721   3.879  1.00  0.00     0.009 C 
ATOM    148  HN  LEU A  11       4.629 -10.643   0.830  1.00 99.99     0.163 HD
ATOM    149  N   ARG A  12       7.741 -11.108  -0.297  1.00  0.00    -0.346 N 
ATOM    150  CA  ARG A  12       8.917 -11.521  -1.040  1.00  0.00     0.176 C 
ATOM    151  C   ARG A  12       9.504 -10.339  -1.802  1.00  0.00     0.241 C 
ATOM    152  O   ARG A  12      10.721 -10.205  -1.920  1.00  0.00    -0.271 OA
ATOM    153  CB  ARG A  12       8.569 -12.660  -2.003  1.00  0.00     0.036 C 
ATOM    154  CG  ARG A  12       9.193 -13.992  -1.617  1.00  0.00     0.023 C 
ATOM    155  CD  ARG A  12       8.185 -15.129  -1.703  1.00  0.00     0.138 C 
ATOM    156  NE  ARG A  12       7.735 -15.562  -0.382  1.00  0.00    -0.227 N 
ATOM    157  CZ  ARG A  12       8.435 -16.369   0.413  1.00  0.00     0.665 C 
ATOM    158  NH1 ARG A  12       9.618 -16.831   0.026  1.00  0.00    -0.235 N 
ATOM    159  NH2 ARG A  12       7.951 -16.714   1.598  1.00  0.00    -0.235 N 
ATOM    160  HN  ARG A  12       6.873 -11.505  -0.516  1.00 99.99     0.163 HD
ATOM    161  HE  ARG A  12       6.865 -15.235  -0.071  1.00 99.99     0.177 HD
ATOM    162  HH  ARG A  12       9.989 -16.574  -0.866  1.00 99.99     0.174 HD
ATOM    163  HH  ARG A  12      10.138 -17.436   0.629  1.00 99.99     0.174 HD
ATOM    164  HH  ARG A  12       7.061 -16.369   1.895  1.00 99.99     0.174 HD
ATOM    165  HH  ARG A  12       8.477 -17.320   2.195  1.00 99.99     0.174 HD
ATOM    166  N   ARG A  13       8.627  -9.471  -2.297  1.00  0.00    -0.346 N 
ATOM    167  CA  ARG A  13       9.057  -8.286  -3.025  1.00  0.00     0.176 C 
ATOM    168  C   ARG A  13       9.569  -7.237  -2.040  1.00  0.00     0.241 C 
ATOM    169  O   ARG A  13      10.493  -6.480  -2.338  1.00  0.00    -0.271 OA
ATOM    170  CB  ARG A  13       7.901  -7.730  -3.870  1.00  0.00     0.036 C 
ATOM    171  CG  ARG A  13       6.910  -6.870  -3.094  1.00  0.00     0.023 C 
ATOM    172  CD  ARG A  13       5.472  -7.179  -3.484  1.00  0.00     0.138 C 
ATOM    173  NE  ARG A  13       4.805  -6.023  -4.078  1.00  0.00    -0.227 N 
ATOM    174  CZ  ARG A  13       4.290  -5.020  -3.370  1.00  0.00     0.665 C 
ATOM    175  NH1 ARG A  13       4.368  -5.025  -2.045  1.00  0.00    -0.235 N 
ATOM    176  NH2 ARG A  13       3.696  -4.009  -3.989  1.00  0.00    -0.235 N 
ATOM    177  HN  ARG A  13       7.669  -9.624  -2.154  1.00 99.99     0.163 HD
ATOM    178  HE  ARG A  13       4.736  -5.993  -5.055  1.00 99.99     0.177 HD
ATOM    179  HH  ARG A  13       4.815  -5.783  -1.572  1.00 99.99     0.174 HD
ATOM    180  HH  ARG A  13       3.979  -4.268  -1.519  1.00 99.99     0.174 HD
ATOM    181  HH  ARG A  13       3.635  -4.000  -4.987  1.00 99.99     0.174 HD
ATOM    182  HH  ARG A  13       3.309  -3.256  -3.458  1.00 99.99     0.174 HD
ATOM    183  N   LEU A  14       8.959  -7.220  -0.859  1.00  0.00    -0.346 N 
ATOM    184  CA  LEU A  14       9.341  -6.288   0.194  1.00  0.00     0.177 C 
ATOM    185  C   LEU A  14      10.715  -6.648   0.753  1.00  0.00     0.241 C 
ATOM    186  O   LEU A  14      11.608  -5.803   0.826  1.00  0.00    -0.271 OA
ATOM    187  CB  LEU A  14       8.296  -6.296   1.314  1.00  0.00     0.038 C 
ATOM    188  CG  LEU A  14       7.653  -4.937   1.608  1.00  0.00    -0.020 C 
ATOM    189  CD1 LEU A  14       6.139  -5.066   1.686  1.00  0.00     0.009 C 
ATOM    190  CD2 LEU A  14       8.206  -4.353   2.900  1.00  0.00     0.009 C 
ATOM    191  HN  LEU A  14       8.235  -7.861  -0.701  1.00 99.99     0.163 HD
ATOM    192  N   LEU A  15      10.878  -7.910   1.143  1.00  0.00    -0.346 N 
ATOM    193  CA  LEU A  15      12.142  -8.387   1.690  1.00  0.00     0.177 C 
ATOM    194  C   LEU A  15      13.262  -8.268   0.660  1.00  0.00     0.241 C 
ATOM    195  O   LEU A  15      14.432  -8.121   1.014  1.00  0.00    -0.271 OA
ATOM    196  CB  LEU A  15      12.006  -9.841   2.146  1.00  0.00     0.038 C 
ATOM    197  CG  LEU A  15      10.835 -10.113   3.092  1.00  0.00    -0.020 C 
ATOM    198  CD1 LEU A  15      10.286 -11.514   2.873  1.00  0.00     0.009 C 
ATOM    199  CD2 LEU A  15      11.266  -9.926   4.539  1.00  0.00     0.009 C 
ATOM    200  HN  LEU A  15      10.131  -8.536   1.058  1.00 99.99     0.163 HD
ATOM    201  N   GLN A  16      12.894  -8.332  -0.616  1.00  0.00    -0.346 N 
ATOM    202  CA  GLN A  16      13.864  -8.231  -1.699  1.00  0.00     0.177 C 
ATOM    203  C   GLN A  16      14.075  -6.777  -2.119  1.00  0.00     0.241 C 
ATOM    204  O   GLN A  16      15.082  -6.444  -2.745  1.00  0.00    -0.271 OA
ATOM    205  CB  GLN A  16      13.401  -9.057  -2.900  1.00  0.00     0.044 C 
ATOM    206  CG  GLN A  16      13.838 -10.512  -2.843  1.00  0.00     0.105 C 
ATOM    207  CD  GLN A  16      15.132 -10.763  -3.593  1.00  0.00     0.215 C 
ATOM    208  NE2 GLN A  16      15.043 -11.489  -4.701  1.00  0.00    -0.370 N 
ATOM    209  OE1 GLN A  16      16.200 -10.309  -3.180  1.00  0.00    -0.274 OA
ATOM    210  HN  GLN A  16      11.946  -8.449  -0.834  1.00 99.99     0.163 HD
ATOM    211 1HE2 GLN A  16      14.160 -11.818  -4.970  1.00 99.99     0.159 HD
ATOM    212 2HE2 GLN A  16      15.865 -11.666  -5.205  1.00 99.99     0.159 HD
ATOM    213  N   GLU A  17      13.121  -5.916  -1.774  1.00  0.00    -0.346 N 
ATOM    214  CA  GLU A  17      13.207  -4.501  -2.120  1.00  0.00     0.177 C 
ATOM    215  C   GLU A  17      13.957  -3.705  -1.051  1.00  0.00     0.241 C 
ATOM    216  O   GLU A  17      13.918  -2.475  -1.046  1.00  0.00    -0.271 OA
ATOM    217  CB  GLU A  17      11.805  -3.918  -2.309  1.00  0.00     0.045 C 
ATOM    218  CG  GLU A  17      11.295  -4.010  -3.738  1.00  0.00     0.116 C 
ATOM    219  CD  GLU A  17       9.796  -3.803  -3.835  1.00  0.00     0.172 C 
ATOM    220  OE1 GLU A  17       9.044  -4.694  -3.389  1.00  0.00    -0.648 OA
ATOM    221  OE2 GLU A  17       9.375  -2.749  -4.357  1.00  0.00    -0.648 OA
ATOM    222  HN  GLU A  17      12.340  -6.240  -1.279  1.00 99.99     0.163 HD
ATOM    223  N   ARG A  18      14.638  -4.406  -0.148  1.00  0.00    -0.346 N 
ATOM    224  CA  ARG A  18      15.389  -3.749   0.916  1.00  0.00     0.176 C 
ATOM    225  C   ARG A  18      16.693  -3.154   0.387  1.00  0.00     0.241 C 
ATOM    226  O   ARG A  18      17.348  -2.370   1.074  1.00  0.00    -0.271 OA
ATOM    227  CB  ARG A  18      15.685  -4.738   2.045  1.00  0.00     0.036 C 
ATOM    228  CG  ARG A  18      16.612  -5.872   1.638  1.00  0.00     0.023 C 
ATOM    229  CD  ARG A  18      17.168  -6.602   2.852  1.00  0.00     0.138 C 
ATOM    230  NE  ARG A  18      17.075  -8.053   2.708  1.00  0.00    -0.227 N 
ATOM    231  CZ  ARG A  18      17.933  -8.785   2.002  1.00  0.00     0.665 C 
ATOM    232  NH1 ARG A  18      18.949  -8.208   1.373  1.00  0.00    -0.235 N 
ATOM    233  NH2 ARG A  18      17.774 -10.099   1.924  1.00  0.00    -0.235 N 
ATOM    234  HN  ARG A  18      14.636  -5.383  -0.197  1.00 99.99     0.163 HD
ATOM    235  HE  ARG A  18      16.334  -8.505   3.162  1.00 99.99     0.177 HD
ATOM    236  HH  ARG A  18      19.075  -7.217   1.427  1.00 99.99     0.174 HD
ATOM    237  HH  ARG A  18      19.590  -8.764   0.844  1.00 99.99     0.174 HD
ATOM    238  HH  ARG A  18      17.010 -10.539   2.396  1.00 99.99     0.174 HD
ATOM    239  HH  ARG A  18      18.418 -10.650   1.393  1.00 99.99     0.174 HD
ATOM    240  N   GLU A  19      17.068  -3.530  -0.834  1.00  0.00    -0.346 N 
ATOM    241  CA  GLU A  19      18.295  -3.028  -1.442  1.00  0.00     0.177 C 
ATOM    242  C   GLU A  19      17.992  -2.150  -2.653  1.00  0.00     0.241 C 
ATOM    243  O   GLU A  19      18.814  -2.026  -3.560  1.00  0.00    -0.271 OA
ATOM    244  CB  GLU A  19      19.193  -4.194  -1.859  1.00  0.00     0.045 C 
ATOM    245  CG  GLU A  19      20.671  -3.844  -1.886  1.00  0.00     0.116 C 
ATOM    246  CD  GLU A  19      21.192  -3.619  -3.292  1.00  0.00     0.172 C 
ATOM    247  OE1 GLU A  19      21.291  -4.604  -4.053  1.00  0.00    -0.648 OA
ATOM    248  OE2 GLU A  19      21.502  -2.458  -3.632  1.00  0.00    -0.648 OA
ATOM    249  HN  GLU A  19      16.510  -4.158  -1.336  1.00 99.99     0.163 HD
ATOM    250  N   LEU A  20      16.809  -1.542  -2.662  1.00  0.00    -0.346 N 
ATOM    251  CA  LEU A  20      16.407  -0.676  -3.764  1.00  0.00     0.177 C 
ATOM    252  C   LEU A  20      15.409   0.377  -3.292  1.00  0.00     0.241 C 
ATOM    253  O   LEU A  20      15.768   1.535  -3.077  1.00  0.00    -0.271 OA
ATOM    254  CB  LEU A  20      15.798  -1.507  -4.896  1.00  0.00     0.038 C 
ATOM    255  CG  LEU A  20      16.789  -1.958  -5.972  1.00  0.00    -0.020 C 
ATOM    256  CD1 LEU A  20      16.423  -3.340  -6.490  1.00  0.00     0.009 C 
ATOM    257  CD2 LEU A  20      16.829  -0.952  -7.112  1.00  0.00     0.009 C 
ATOM    258  HN  LEU A  20      16.194  -1.676  -1.910  1.00 99.99     0.163 HD
ATOM    259  N   VAL A  21      14.155  -0.032  -3.131  1.00  0.00    -0.346 N 
ATOM    260  CA  VAL A  21      13.106   0.875  -2.684  1.00  0.00     0.180 C 
ATOM    261  C   VAL A  21      12.700   0.574  -1.245  1.00  0.00     0.241 C 
ATOM    262  O   VAL A  21      11.854  -0.285  -0.996  1.00  0.00    -0.271 OA
ATOM    263  CB  VAL A  21      11.860   0.789  -3.586  1.00  0.00     0.009 C 
ATOM    264  CG1 VAL A  21      12.030   1.667  -4.816  1.00  0.00     0.012 C 
ATOM    265  CG2 VAL A  21      11.576  -0.652  -3.985  1.00  0.00     0.012 C 
ATOM    266  HN  VAL A  21      13.928  -0.966  -3.317  1.00 99.99     0.163 HD
ATOM    267  N   GLU A  22      13.308   1.287  -0.302  1.00  0.00    -0.346 N 
ATOM    268  CA  GLU A  22      13.010   1.099   1.114  1.00  0.00     0.177 C 
ATOM    269  C   GLU A  22      13.889   2.000   1.981  1.00  0.00     0.243 C 
ATOM    270  O   GLU A  22      13.385   2.758   2.809  1.00  0.00    -0.271 OA
ATOM    271  CB  GLU A  22      13.208  -0.367   1.512  1.00  0.00     0.045 C 
ATOM    272  CG  GLU A  22      11.905  -1.130   1.691  1.00  0.00     0.116 C 
ATOM    273  CD  GLU A  22      11.672  -1.559   3.127  1.00  0.00     0.172 C 
ATOM    274  OE1 GLU A  22      11.126  -0.751   3.907  1.00  0.00    -0.648 OA
ATOM    275  OE2 GLU A  22      12.036  -2.703   3.471  1.00  0.00    -0.648 OA
ATOM    276  HN  GLU A  22      13.972   1.958  -0.565  1.00 99.99     0.163 HD
ATOM    277  N   PRO A  23      15.221   1.930   1.802  1.00  0.00    -0.337 N 
ATOM    278  CA  PRO A  23      16.163   2.746   2.577  1.00  0.00     0.179 C 
ATOM    279  C   PRO A  23      15.831   4.233   2.512  1.00  0.00     0.241 C 
ATOM    280  O   PRO A  23      15.577   4.867   3.536  1.00  0.00    -0.271 OA
ATOM    281  CB  PRO A  23      17.512   2.469   1.908  1.00  0.00     0.037 C 
ATOM    282  CG  PRO A  23      17.351   1.134   1.268  1.00  0.00     0.022 C 
ATOM    283  CD  PRO A  23      15.913   1.054   0.838  1.00  0.00     0.127 C 
ATOM    284  N   LEU A  24      15.837   4.785   1.302  1.00  0.00    -0.346 N 
ATOM    285  CA  LEU A  24      15.537   6.199   1.106  1.00  0.00     0.177 C 
ATOM    286  C   LEU A  24      14.185   6.382   0.424  1.00  0.00     0.241 C 
ATOM    287  O   LEU A  24      13.475   7.353   0.684  1.00  0.00    -0.271 OA
ATOM    288  CB  LEU A  24      16.634   6.865   0.274  1.00  0.00     0.038 C 
ATOM    289  CG  LEU A  24      16.876   6.240  -1.101  1.00  0.00    -0.020 C 
ATOM    290  CD1 LEU A  24      17.344   7.295  -2.092  1.00  0.00     0.009 C 
ATOM    291  CD2 LEU A  24      17.890   5.110  -1.002  1.00  0.00     0.009 C 
ATOM    292  HN  LEU A  24      16.048   4.228   0.523  1.00 99.99     0.163 HD
ATOM    293  N   THR A  25      13.836   5.444  -0.450  1.00  0.00    -0.344 N 
ATOM    294  CA  THR A  25      12.570   5.504  -1.171  1.00  0.00     0.205 C 
ATOM    295  C   THR A  25      11.507   4.650  -0.479  1.00  0.00     0.245 C 
ATOM    296  O   THR A  25      11.584   3.421  -0.493  1.00  0.00    -0.271 OA
ATOM    297  CB  THR A  25      12.761   5.031  -2.613  1.00  0.00     0.146 C 
ATOM    298  CG2 THR A  25      13.074   6.158  -3.574  1.00  0.00     0.042 C 
ATOM    299  OG1 THR A  25      13.816   4.090  -2.697  1.00  0.00    -0.393 OA
ATOM    300  HN  THR A  25      14.446   4.694  -0.616  1.00 99.99     0.163 HD
ATOM    301  HG1 THR A  25      13.815   3.685  -3.567  1.00 99.99     0.210 HD
ATOM    302  N   PRO A  26      10.497   5.288   0.141  1.00  0.00    -0.337 N 
ATOM    303  CA  PRO A  26       9.422   4.573   0.840  1.00  0.00     0.179 C 
ATOM    304  C   PRO A  26       8.665   3.622  -0.081  1.00  0.00     0.241 C 
ATOM    305  O   PRO A  26       8.665   2.409   0.130  1.00  0.00    -0.271 OA
ATOM    306  CB  PRO A  26       8.495   5.692   1.330  1.00  0.00     0.037 C 
ATOM    307  CG  PRO A  26       9.341   6.919   1.338  1.00  0.00     0.022 C 
ATOM    308  CD  PRO A  26      10.322   6.749   0.214  1.00  0.00     0.127 C 
ATOM    309  N   SER A  27       8.018   4.179  -1.100  1.00  0.00    -0.344 N 
ATOM    310  CA  SER A  27       7.255   3.377  -2.051  1.00  0.00     0.200 C 
ATOM    311  C   SER A  27       7.802   3.535  -3.466  1.00  0.00     0.242 C 
ATOM    312  O   SER A  27       7.871   2.569  -4.225  1.00  0.00    -0.271 OA
ATOM    313  CB  SER A  27       5.778   3.776  -2.016  1.00  0.00     0.199 C 
ATOM    314  OG  SER A  27       5.096   3.116  -0.963  1.00  0.00    -0.398 OA
ATOM    315  HN  SER A  27       8.054   5.151  -1.216  1.00 99.99     0.163 HD
ATOM    316  HG  SER A  27       5.278   3.563  -0.134  1.00 99.99     0.209 HD
ATOM    317  N   GLY A  28       8.188   4.758  -3.816  1.00  0.00    -0.350 N 
ATOM    318  CA  GLY A  28       8.722   5.014  -5.140  1.00  0.00     0.225 C 
ATOM    319  C   GLY A  28       9.484   6.322  -5.215  1.00  0.00     0.236 C 
ATOM    320  O   GLY A  28      10.572   6.447  -4.652  1.00  0.00    -0.272 OA
ATOM    321  HN  GLY A  28       8.110   5.491  -3.171  1.00 99.99     0.163 HD
ATOM    322  N   GLU A  29       8.913   7.299  -5.911  1.00  0.00    -0.346 N 
ATOM    323  CA  GLU A  29       9.548   8.604  -6.055  1.00  0.00     0.177 C 
ATOM    324  C   GLU A  29       9.557   9.354  -4.726  1.00  0.00     0.241 C 
ATOM    325  O   GLU A  29      10.520  10.049  -4.401  1.00  0.00    -0.271 OA
ATOM    326  CB  GLU A  29       8.825   9.431  -7.122  1.00  0.00     0.045 C 
ATOM    327  CG  GLU A  29       9.747   9.960  -8.209  1.00  0.00     0.116 C 
ATOM    328  CD  GLU A  29      10.763  10.953  -7.680  1.00  0.00     0.172 C 
ATOM    329  OE1 GLU A  29      10.347  12.015  -7.171  1.00  0.00    -0.648 OA
ATOM    330  OE2 GLU A  29      11.976  10.668  -7.774  1.00  0.00    -0.648 OA
ATOM    331  HN  GLU A  29       8.045   7.140  -6.336  1.00 99.99     0.163 HD
ATOM    332  N   ALA A  30       8.479   9.207  -3.961  1.00  0.00    -0.346 N 
ATOM    333  CA  ALA A  30       8.362   9.869  -2.666  1.00  0.00     0.172 C 
ATOM    334  C   ALA A  30       7.011   9.575  -2.017  1.00  0.00     0.243 C 
ATOM    335  O   ALA A  30       6.077   9.129  -2.684  1.00  0.00    -0.271 OA
ATOM    336  CB  ALA A  30       8.557  11.371  -2.818  1.00  0.00     0.042 C 
ATOM    337  HN  ALA A  30       7.744   8.638  -4.274  1.00 99.99     0.163 HD
ATOM    338  N   PRO A  31       6.888   9.827  -0.702  1.00  0.00    -0.337 N 
ATOM    339  CA  PRO A  31       5.641   9.591   0.032  1.00  0.00     0.179 C 
ATOM    340  C   PRO A  31       4.542  10.562  -0.382  1.00  0.00     0.241 C 
ATOM    341  O   PRO A  31       3.365  10.209  -0.409  1.00  0.00    -0.271 OA
ATOM    342  CB  PRO A  31       6.036   9.820   1.493  1.00  0.00     0.037 C 
ATOM    343  CG  PRO A  31       7.215  10.728   1.430  1.00  0.00     0.022 C 
ATOM    344  CD  PRO A  31       7.950  10.366   0.169  1.00  0.00     0.127 C 
ATOM    345  N   ASN A  32       4.943  11.789  -0.707  1.00  0.00    -0.346 N 
ATOM    346  CA  ASN A  32       4.012  12.833  -1.129  1.00  0.00     0.185 C 
ATOM    347  C   ASN A  32       2.977  12.295  -2.115  1.00  0.00     0.241 C 
ATOM    348  O   ASN A  32       1.814  12.697  -2.087  1.00  0.00    -0.271 OA
ATOM    349  CB  ASN A  32       4.779  13.993  -1.766  1.00  0.00     0.137 C 
ATOM    350  CG  ASN A  32       5.914  14.486  -0.890  1.00  0.00     0.217 C 
ATOM    351  ND2 ASN A  32       5.617  14.737   0.380  1.00  0.00    -0.370 N 
ATOM    352  OD1 ASN A  32       7.046  14.639  -1.349  1.00  0.00    -0.274 OA
ATOM    353  HN  ASN A  32       5.895  11.997  -0.662  1.00 99.99     0.163 HD
ATOM    354 1HD2 ASN A  32       4.694  14.592   0.676  1.00 99.99     0.159 HD
ATOM    355 2HD2 ASN A  32       6.332  15.056   0.968  1.00 99.99     0.159 HD
ATOM    356  N   GLN A  33       3.406  11.386  -2.985  1.00  0.00    -0.346 N 
ATOM    357  CA  GLN A  33       2.509  10.801  -3.975  1.00  0.00     0.177 C 
ATOM    358  C   GLN A  33       1.705   9.652  -3.375  1.00  0.00     0.241 C 
ATOM    359  O   GLN A  33       0.603   9.349  -3.833  1.00  0.00    -0.271 OA
ATOM    360  CB  GLN A  33       3.287  10.305  -5.191  1.00  0.00     0.044 C 
ATOM    361  CG  GLN A  33       4.496  11.159  -5.541  1.00  0.00     0.105 C 
ATOM    362  CD  GLN A  33       4.716  11.273  -7.037  1.00  0.00     0.215 C 
ATOM    363  NE2 GLN A  33       4.806  12.503  -7.529  1.00  0.00    -0.370 N 
ATOM    364  OE1 GLN A  33       4.805  10.268  -7.742  1.00  0.00    -0.274 OA
ATOM    365  HN  GLN A  33       4.345  11.104  -2.960  1.00 99.99     0.163 HD
ATOM    366 1HE2 GLN A  33       4.727  13.257  -6.908  1.00 99.99     0.159 HD
ATOM    367 2HE2 GLN A  33       4.949  12.607  -8.493  1.00 99.99     0.159 HD
ATOM    368  N   ALA A  34       2.252   9.027  -2.337  1.00  0.00    -0.346 N 
ATOM    369  CA  ALA A  34       1.575   7.930  -1.666  1.00  0.00     0.172 C 
ATOM    370  C   ALA A  34       0.311   8.447  -1.006  1.00  0.00     0.240 C 
ATOM    371  O   ALA A  34      -0.776   7.910  -1.209  1.00  0.00    -0.271 OA
ATOM    372  CB  ALA A  34       2.492   7.284  -0.638  1.00  0.00     0.042 C 
ATOM    373  HN  ALA A  34       3.118   9.323  -2.005  1.00 99.99     0.163 HD
ATOM    374  N   LEU A  35       0.457   9.524  -0.242  1.00  0.00    -0.346 N 
ATOM    375  CA  LEU A  35      -0.684  10.141   0.415  1.00  0.00     0.177 C 
ATOM    376  C   LEU A  35      -1.569  10.781  -0.639  1.00  0.00     0.241 C 
ATOM    377  O   LEU A  35      -2.789  10.836  -0.501  1.00  0.00    -0.271 OA
ATOM    378  CB  LEU A  35      -0.246  11.202   1.428  1.00  0.00     0.038 C 
ATOM    379  CG  LEU A  35       1.169  11.044   1.963  1.00  0.00    -0.020 C 
ATOM    380  CD1 LEU A  35       2.108  11.959   1.198  1.00  0.00     0.009 C 
ATOM    381  CD2 LEU A  35       1.220  11.342   3.454  1.00  0.00     0.009 C 
ATOM    382  HN  LEU A  35       1.346   9.925  -0.145  1.00 99.99     0.163 HD
ATOM    383  N   LEU A  36      -0.929  11.271  -1.698  1.00  0.00    -0.346 N 
ATOM    384  CA  LEU A  36      -1.640  11.911  -2.786  1.00  0.00     0.177 C 
ATOM    385  C   LEU A  36      -2.563  10.916  -3.487  1.00  0.00     0.241 C 
ATOM    386  O   LEU A  36      -3.747  11.185  -3.655  1.00  0.00    -0.271 OA
ATOM    387  CB  LEU A  36      -0.655  12.548  -3.775  1.00  0.00     0.038 C 
ATOM    388  CG  LEU A  36      -0.442  14.053  -3.596  1.00  0.00    -0.020 C 
ATOM    389  CD1 LEU A  36       0.653  14.551  -4.526  1.00  0.00     0.009 C 
ATOM    390  CD2 LEU A  36      -1.737  14.816  -3.840  1.00  0.00     0.009 C 
ATOM    391  HN  LEU A  36       0.047  11.200  -1.741  1.00 99.99     0.163 HD
ATOM    392  N   ARG A  37      -2.032   9.761  -3.888  1.00  0.00    -0.346 N 
ATOM    393  CA  ARG A  37      -2.848   8.755  -4.558  1.00  0.00     0.176 C 
ATOM    394  C   ARG A  37      -3.829   8.127  -3.589  1.00  0.00     0.241 C 
ATOM    395  O   ARG A  37      -4.914   7.702  -3.982  1.00  0.00    -0.271 OA
ATOM    396  CB  ARG A  37      -1.966   7.679  -5.192  1.00  0.00     0.036 C 
ATOM    397  CG  ARG A  37      -1.171   6.870  -4.178  1.00  0.00     0.023 C 
ATOM    398  CD  ARG A  37      -0.098   6.029  -4.851  1.00  0.00     0.138 C 
ATOM    399  NE  ARG A  37      -0.401   4.601  -4.786  1.00  0.00    -0.227 N 
ATOM    400  CZ  ARG A  37      -0.191   3.846  -3.709  1.00  0.00     0.665 C 
ATOM    401  NH1 ARG A  37       0.319   4.379  -2.606  1.00  0.00    -0.235 N 
ATOM    402  NH2 ARG A  37      -0.494   2.556  -3.735  1.00  0.00    -0.235 N 
ATOM    403  HN  ARG A  37      -1.084   9.573  -3.730  1.00 99.99     0.163 HD
ATOM    404  HE  ARG A  37      -0.780   4.182  -5.586  1.00 99.99     0.177 HD
ATOM    405  HH  ARG A  37       0.549   5.352  -2.578  1.00 99.99     0.174 HD
ATOM    406  HH  ARG A  37       0.474   3.807  -1.800  1.00 99.99     0.174 HD
ATOM    407  HH  ARG A  37      -0.879   2.149  -4.564  1.00 99.99     0.174 HD
ATOM    408  HH  ARG A  37      -0.336   1.989  -2.927  1.00 99.99     0.174 HD
ATOM    409  N   ILE A  38      -3.465   8.088  -2.320  1.00  0.00    -0.346 N 
ATOM    410  CA  ILE A  38      -4.355   7.530  -1.321  1.00  0.00     0.180 C 
ATOM    411  C   ILE A  38      -5.462   8.526  -1.005  1.00  0.00     0.241 C 
ATOM    412  O   ILE A  38      -6.638   8.189  -1.033  1.00  0.00    -0.271 OA
ATOM    413  CB  ILE A  38      -3.602   7.153  -0.028  1.00  0.00     0.013 C 
ATOM    414  CG1 ILE A  38      -2.571   6.063  -0.322  1.00  0.00     0.002 C 
ATOM    415  CG2 ILE A  38      -4.577   6.687   1.047  1.00  0.00     0.012 C 
ATOM    416  CD1 ILE A  38      -1.423   6.033   0.664  1.00  0.00     0.005 C 
ATOM    417  HN  ILE A  38      -2.594   8.458  -2.045  1.00 99.99     0.163 HD
ATOM    418  N   LEU A  39      -5.076   9.756  -0.702  1.00  0.00    -0.346 N 
ATOM    419  CA  LEU A  39      -6.036  10.799  -0.371  1.00  0.00     0.177 C 
ATOM    420  C   LEU A  39      -6.772  11.330  -1.604  1.00  0.00     0.241 C 
ATOM    421  O   LEU A  39      -7.868  11.868  -1.478  1.00  0.00    -0.271 OA
ATOM    422  CB  LEU A  39      -5.328  11.950   0.345  1.00  0.00     0.038 C 
ATOM    423  CG  LEU A  39      -6.243  13.084   0.816  1.00  0.00    -0.020 C 
ATOM    424  CD1 LEU A  39      -6.625  12.890   2.276  1.00  0.00     0.009 C 
ATOM    425  CD2 LEU A  39      -5.568  14.432   0.615  1.00  0.00     0.009 C 
ATOM    426  HN  LEU A  39      -4.121   9.969  -0.687  1.00 99.99     0.163 HD
ATOM    427  N   LYS A  40      -6.178  11.201  -2.792  1.00  0.00    -0.346 N 
ATOM    428  CA  LYS A  40      -6.827  11.710  -4.002  1.00  0.00     0.176 C 
ATOM    429  C   LYS A  40      -7.645  10.629  -4.709  1.00  0.00     0.241 C 
ATOM    430  O   LYS A  40      -8.603  10.938  -5.418  1.00  0.00    -0.271 OA
ATOM    431  CB  LYS A  40      -5.796  12.338  -4.953  1.00  0.00     0.035 C 
ATOM    432  CG  LYS A  40      -5.246  11.383  -6.011  1.00  0.00     0.004 C 
ATOM    433  CD  LYS A  40      -3.766  11.617  -6.339  1.00  0.00     0.027 C 
ATOM    434  CE  LYS A  40      -3.254  12.977  -5.884  1.00  0.00     0.229 C 
ATOM    435  NZ  LYS A  40      -2.182  13.498  -6.779  1.00  0.00    -0.079 N 
ATOM    436  HN  LYS A  40      -5.292  10.776  -2.854  1.00 99.99     0.163 HD
ATOM    437  HZ1 LYS A  40      -1.975  12.808  -7.530  1.00 99.99     0.274 HD
ATOM    438  HZ2 LYS A  40      -1.313  13.670  -6.234  1.00 99.99     0.274 HD
ATOM    439  HZ3 LYS A  40      -2.484  14.391  -7.217  1.00 99.99     0.274 HD
ATOM    440  N   GLU A  41      -7.288   9.366  -4.501  1.00  0.00    -0.346 N 
ATOM    441  CA  GLU A  41      -8.027   8.265  -5.114  1.00  0.00     0.177 C 
ATOM    442  C   GLU A  41      -8.922   7.598  -4.087  1.00  0.00     0.241 C 
ATOM    443  O   GLU A  41      -9.681   6.682  -4.401  1.00  0.00    -0.271 OA
ATOM    444  CB  GLU A  41      -7.072   7.233  -5.711  1.00  0.00     0.045 C 
ATOM    445  CG  GLU A  41      -5.914   7.841  -6.469  1.00  0.00     0.116 C 
ATOM    446  CD  GLU A  41      -6.323   8.395  -7.820  1.00  0.00     0.172 C 
ATOM    447  OE1 GLU A  41      -6.475   7.595  -8.768  1.00  0.00    -0.648 OA
ATOM    448  OE2 GLU A  41      -6.489   9.627  -7.931  1.00  0.00    -0.648 OA
ATOM    449  HN  GLU A  41      -6.528   9.165  -3.911  1.00 99.99     0.163 HD
ATOM    450  N   THR A  42      -8.823   8.071  -2.857  1.00  0.00    -0.344 N 
ATOM    451  CA  THR A  42      -9.610   7.541  -1.770  1.00  0.00     0.205 C 
ATOM    452  C   THR A  42     -10.158   8.673  -0.906  1.00  0.00     0.243 C 
ATOM    453  O   THR A  42     -10.684   8.439   0.180  1.00  0.00    -0.271 OA
ATOM    454  CB  THR A  42      -8.754   6.601  -0.937  1.00  0.00     0.146 C 
ATOM    455  CG2 THR A  42      -9.563   5.731  -0.018  1.00  0.00     0.042 C 
ATOM    456  OG1 THR A  42      -7.985   5.751  -1.769  1.00  0.00    -0.393 OA
ATOM    457  HN  THR A  42      -8.199   8.802  -2.675  1.00 99.99     0.163 HD
ATOM    458  HG1 THR A  42      -8.569   5.249  -2.342  1.00 99.99     0.210 HD
ATOM    459  N   GLU A  43     -10.029   9.906  -1.402  1.00  0.00    -0.346 N 
ATOM    460  CA  GLU A  43     -10.509  11.085  -0.685  1.00  0.00     0.177 C 
ATOM    461  C   GLU A  43     -11.895  10.849  -0.105  1.00  0.00     0.241 C 
ATOM    462  O   GLU A  43     -12.089  10.885   1.111  1.00  0.00    -0.271 OA
ATOM    463  CB  GLU A  43     -10.553  12.313  -1.609  1.00  0.00     0.045 C 
ATOM    464  CG  GLU A  43     -10.601  11.983  -3.095  1.00  0.00     0.116 C 
ATOM    465  CD  GLU A  43     -11.108  13.141  -3.933  1.00  0.00     0.172 C 
ATOM    466  OE1 GLU A  43     -12.192  13.673  -3.616  1.00  0.00    -0.648 OA
ATOM    467  OE2 GLU A  43     -10.419  13.515  -4.905  1.00  0.00    -0.648 OA
ATOM    468  HN  GLU A  43      -9.600  10.025  -2.272  1.00 99.99     0.163 HD
ATOM    469  N   PHE A  44     -12.859  10.622  -0.986  1.00  0.00    -0.346 N 
ATOM    470  CA  PHE A  44     -14.237  10.395  -0.572  1.00  0.00     0.180 C 
ATOM    471  C   PHE A  44     -14.547   8.907  -0.445  1.00  0.00     0.241 C 
ATOM    472  O   PHE A  44     -15.443   8.514   0.301  1.00  0.00    -0.271 OA
ATOM    473  CB  PHE A  44     -15.199  11.043  -1.571  1.00  0.00     0.073 C 
ATOM    474  CG  PHE A  44     -15.836  12.303  -1.058  1.00  0.00    -0.056 A 
ATOM    475  CD1 PHE A  44     -15.143  13.503  -1.076  1.00  0.00     0.007 A 
ATOM    476  CD2 PHE A  44     -17.129  12.287  -0.560  1.00  0.00     0.007 A 
ATOM    477  CE1 PHE A  44     -15.727  14.663  -0.605  1.00  0.00     0.001 A 
ATOM    478  CE2 PHE A  44     -17.719  13.445  -0.088  1.00  0.00     0.001 A 
ATOM    479  CZ  PHE A  44     -17.017  14.634  -0.111  1.00  0.00     0.000 A 
ATOM    480  HN  PHE A  44     -12.648  10.610  -1.943  1.00 99.99     0.163 HD
ATOM    481  N   LYS A  45     -13.824   8.085  -1.197  1.00  0.00    -0.346 N 
ATOM    482  CA  LYS A  45     -14.047   6.642  -1.183  1.00  0.00     0.176 C 
ATOM    483  C   LYS A  45     -14.011   6.062   0.235  1.00  0.00     0.241 C 
ATOM    484  O   LYS A  45     -14.968   5.427   0.677  1.00  0.00    -0.271 OA
ATOM    485  CB  LYS A  45     -13.005   5.944  -2.066  1.00  0.00     0.035 C 
ATOM    486  CG  LYS A  45     -12.740   6.669  -3.380  1.00  0.00     0.004 C 
ATOM    487  CD  LYS A  45     -12.866   5.742  -4.576  1.00  0.00     0.027 C 
ATOM    488  CE  LYS A  45     -12.382   6.419  -5.848  1.00  0.00     0.229 C 
ATOM    489  NZ  LYS A  45     -13.241   6.086  -7.018  1.00  0.00    -0.079 N 
ATOM    490  HN  LYS A  45     -13.133   8.451  -1.796  1.00 99.99     0.163 HD
ATOM    491  HZ1 LYS A  45     -12.755   6.337  -7.902  1.00 99.99     0.274 HD
ATOM    492  HZ2 LYS A  45     -14.136   6.613  -6.966  1.00 99.99     0.274 HD
ATOM    493  HZ3 LYS A  45     -13.452   5.067  -7.028  1.00 99.99     0.274 HD
ATOM    494  N   LYS A  46     -12.894   6.250   0.926  1.00  0.00    -0.346 N 
ATOM    495  CA  LYS A  46     -12.725   5.710   2.276  1.00  0.00     0.176 C 
ATOM    496  C   LYS A  46     -13.669   6.347   3.298  1.00  0.00     0.241 C 
ATOM    497  O   LYS A  46     -14.237   5.648   4.137  1.00  0.00    -0.271 OA
ATOM    498  CB  LYS A  46     -11.276   5.875   2.742  1.00  0.00     0.035 C 
ATOM    499  CG  LYS A  46     -10.759   7.301   2.649  1.00  0.00     0.004 C 
ATOM    500  CD  LYS A  46     -10.481   7.888   4.024  1.00  0.00     0.027 C 
ATOM    501  CE  LYS A  46      -9.249   7.263   4.658  1.00  0.00     0.229 C 
ATOM    502  NZ  LYS A  46      -8.544   8.216   5.559  1.00  0.00    -0.079 N 
ATOM    503  HN  LYS A  46     -12.155   6.735   0.506  1.00 99.99     0.163 HD
ATOM    504  HZ1 LYS A  46      -9.212   8.926   5.922  1.00 99.99     0.274 HD
ATOM    505  HZ2 LYS A  46      -7.785   8.703   5.041  1.00 99.99     0.274 HD
ATOM    506  HZ3 LYS A  46      -8.127   7.705   6.363  1.00 99.99     0.274 HD
ATOM    507  N   ILE A  47     -13.823   7.666   3.250  1.00  0.00    -0.346 N 
ATOM    508  CA  ILE A  47     -14.685   8.355   4.207  1.00  0.00     0.180 C 
ATOM    509  C   ILE A  47     -16.147   7.947   4.053  1.00  0.00     0.241 C 
ATOM    510  O   ILE A  47     -16.782   7.533   5.022  1.00  0.00    -0.271 OA
ATOM    511  CB  ILE A  47     -14.562   9.889   4.108  1.00  0.00     0.013 C 
ATOM    512  CG1 ILE A  47     -14.806  10.367   2.677  1.00  0.00     0.002 C 
ATOM    513  CG2 ILE A  47     -13.192  10.337   4.591  1.00  0.00     0.012 C 
ATOM    514  CD1 ILE A  47     -16.223  10.838   2.431  1.00  0.00     0.005 C 
ATOM    515  HN  ILE A  47     -13.338   8.183   2.575  1.00 99.99     0.163 HD
ATOM    516  N   LYS A  48     -16.686   8.062   2.843  1.00  0.00    -0.346 N 
ATOM    517  CA  LYS A  48     -18.079   7.697   2.600  1.00  0.00     0.176 C 
ATOM    518  C   LYS A  48     -18.360   6.285   3.107  1.00  0.00     0.241 C 
ATOM    519  O   LYS A  48     -19.452   5.991   3.592  1.00  0.00    -0.271 OA
ATOM    520  CB  LYS A  48     -18.408   7.800   1.107  1.00  0.00     0.035 C 
ATOM    521  CG  LYS A  48     -17.805   6.687   0.265  1.00  0.00     0.004 C 
ATOM    522  CD  LYS A  48     -18.155   6.846  -1.205  1.00  0.00     0.027 C 
ATOM    523  CE  LYS A  48     -17.694   5.648  -2.020  1.00  0.00     0.229 C 
ATOM    524  NZ  LYS A  48     -17.669   5.945  -3.479  1.00  0.00    -0.079 N 
ATOM    525  HN  LYS A  48     -16.143   8.400   2.102  1.00 99.99     0.163 HD
ATOM    526  HZ1 LYS A  48     -18.545   5.609  -3.927  1.00 99.99     0.274 HD
ATOM    527  HZ2 LYS A  48     -16.860   5.469  -3.927  1.00 99.99     0.274 HD
ATOM    528  HZ3 LYS A  48     -17.583   6.970  -3.634  1.00 99.99     0.274 HD
ATOM    529  N   VAL A  49     -17.361   5.418   2.986  1.00  0.00    -0.346 N 
ATOM    530  CA  VAL A  49     -17.487   4.033   3.426  1.00  0.00     0.180 C 
ATOM    531  C   VAL A  49     -17.302   3.911   4.936  1.00  0.00     0.241 C 
ATOM    532  O   VAL A  49     -17.977   3.117   5.591  1.00  0.00    -0.271 OA
ATOM    533  CB  VAL A  49     -16.456   3.132   2.720  1.00  0.00     0.009 C 
ATOM    534  CG1 VAL A  49     -16.639   1.677   3.129  1.00  0.00     0.012 C 
ATOM    535  CG2 VAL A  49     -16.561   3.283   1.210  1.00  0.00     0.012 C 
ATOM    536  HN  VAL A  49     -16.517   5.715   2.585  1.00 99.99     0.163 HD
ATOM    537  N   LEU A  50     -16.380   4.698   5.483  1.00  0.00    -0.346 N 
ATOM    538  CA  LEU A  50     -16.106   4.670   6.915  1.00  0.00     0.177 C 
ATOM    539  C   LEU A  50     -17.202   5.387   7.697  1.00  0.00     0.240 C 
ATOM    540  O   LEU A  50     -17.486   5.041   8.844  1.00  0.00    -0.271 OA
ATOM    541  CB  LEU A  50     -14.749   5.311   7.207  1.00  0.00     0.038 C 
ATOM    542  CG  LEU A  50     -13.545   4.546   6.656  1.00  0.00    -0.020 C 
ATOM    543  CD1 LEU A  50     -12.368   5.483   6.443  1.00  0.00     0.009 C 
ATOM    544  CD2 LEU A  50     -13.164   3.410   7.594  1.00  0.00     0.009 C 
ATOM    545  HN  LEU A  50     -15.871   5.309   4.910  1.00 99.99     0.163 HD
ATOM    546  N   GLY A  51     -17.816   6.382   7.069  1.00  0.00    -0.351 N 
ATOM    547  CA  GLY A  51     -18.876   7.126   7.721  1.00  0.00     0.225 C 
ATOM    548  C   GLY A  51     -20.251   6.622   7.334  1.00  0.00     0.236 C 
ATOM    549  O   GLY A  51     -21.225   7.375   7.351  1.00  0.00    -0.272 OA
ATOM    550  HN  GLY A  51     -17.550   6.611   6.155  1.00 99.99     0.163 HD
ATOM    551  N   SER A  52     -20.328   5.343   6.983  1.00  0.00    -0.344 N 
ATOM    552  CA  SER A  52     -21.591   4.732   6.589  1.00  0.00     0.200 C 
ATOM    553  C   SER A  52     -22.611   4.819   7.719  1.00  0.00     0.243 C 
ATOM    554  O   SER A  52     -23.807   4.979   7.479  1.00  0.00    -0.271 OA
ATOM    555  CB  SER A  52     -21.371   3.271   6.193  1.00  0.00     0.199 C 
ATOM    556  OG  SER A  52     -21.305   2.437   7.337  1.00  0.00    -0.398 OA
ATOM    557  HN  SER A  52     -19.515   4.797   6.991  1.00 99.99     0.163 HD
ATOM    558  HG  SER A  52     -20.551   2.690   7.874  1.00 99.99     0.209 HD
ATOM    559  N   GLY A  53     -22.127   4.712   8.953  1.00  0.00    -0.349 N 
ATOM    560  CA  GLY A  53     -23.009   4.781  10.104  1.00  0.00     0.235 C 
ATOM    561  C   GLY A  53     -22.764   6.016  10.948  1.00  0.00     0.191 C 
ATOM    562  O   GLY A  53     -22.017   5.916  11.944  1.00  0.00    -0.647 OA
ATOM    563  OXT GLY A  53     -23.317   7.085  10.613  1.00  0.00    -0.647 OA
ATOM    564  HN  GLY A  53     -21.164   4.586   9.083  1.00 99.99     0.163 HD
TER     565      GLY A  53 
