# Supplementary material for: The Potential Mechanisms of Ochratoxin A in Prostate Cancer Development: An Integrated Study Combining Network Toxicology, Machine Learning, and Molecular Docking
Source: Toxins (Basel). 2025 Aug 4;17(8):388. doi: 10.3390/toxins17080388 (PMC12389974; doi:10.3390/toxins17080388)
Supplement: Supplementary file 1 [file toxins-17-00388-s001.zip › molecular docking/ESR1/log.txt]

#################################################################
# If you used AutoDock Vina in your work, please cite:          #
#                                                               #
# O. Trott, A. J. Olson,                                        #
# AutoDock Vina: improving the speed and accuracy of docking    #
# with a new scoring function, efficient optimization and       #
# multithreading, Journal of Computational Chemistry 31 (2010)  #
# 455-461                                                       #
#                                                               #
# DOI 10.1002/jcc.21334                                         #
#                                                               #
# Please see http://vina.scripps.edu for more information.      #
#################################################################

WARNING: The search space volume > 27000 Angstrom^3 (See FAQ)
Detected 16 CPUs
WARNING: at low exhaustiveness, it may be impossible to utilize all CPUs
Reading input ... done.
Setting up the scoring function ... done.
Analyzing the binding site ... done.
Using random seed: -2004818672
Performing search ... done.
Refining results ... done.

mode |   affinity | dist from best mode
     | (kcal/mol) | rmsd l.b.| rmsd u.b.
-----+------------+----------+----------
   1         -7.7      0.000      0.000
   2         -7.3      2.384      3.474
   3         -7.2      3.857      5.832
   4         -6.7      3.764      7.700
   5         -6.6     20.356     22.721
   6         -6.6      7.232      8.799
   7         -6.5     12.454     16.455
   8         -6.5      4.036      7.712
   9         -6.5      6.079      8.270
  10         -6.3     14.840     17.584
  11         -6.2      4.667      7.041
  12         -6.0      7.011      8.258
  13         -6.0     15.796     18.106
  14         -6.0     20.372     22.841
  15         -6.0     12.773     16.147
  16         -5.9      4.619      6.970
  17         -5.8      3.240      5.845
  18         -5.8     14.835     17.078
  19         -5.7      4.011      5.926
  20         -5.6     15.248     18.021
Writing output ... done.
