# Supplementary material for: The Potential Mechanisms of Ochratoxin A in Prostate Cancer Development: An Integrated Study Combining Network Toxicology, Machine Learning, and Molecular Docking
Source: Toxins (Basel). 2025 Aug 4;17(8):388. doi: 10.3390/toxins17080388 (PMC12389974; doi:10.3390/toxins17080388)
Supplement: Supplementary file 1 [file toxins-17-00388-s001.zip › molecular docking/ESR1/output.pdbqt]

MODEL 1
REMARK VINA RESULT:      -7.7      0.000      0.000
REMARK  7 active torsions:
REMARK  status: ('A' for Active; 'I' for Inactive)
REMARK    1  A    between atoms: O_3  and  C_13 
REMARK    2  A    between atoms: O_6  and  C_23 
REMARK    3  A    between atoms: N_8  and  C_18 
REMARK       I    between atoms: N_8  and  C_21 
REMARK    4  A    between atoms: C_14  and  C_21 
REMARK    5  A    between atoms: C_18  and  C_20 
REMARK    6  A    between atoms: C_18  and  C_23 
REMARK    7  A    between atoms: C_20  and  C_22 
ROOT
ATOM      1 Cl   *** d   1      -4.842  -1.790 -14.197  0.00  0.00    -0.084 Cl
ATOM      2  O   *** d   1      -7.259  -6.429 -13.801  0.00  0.00    -0.312 OA
ATOM      3  O   *** d   1      -5.629  -7.858 -13.672  0.00  0.00    -0.259 OA
ATOM      4  C   *** d   1      -6.775  -4.127 -14.225  0.00  0.00     0.073 C 
ATOM      5  C   *** d   1      -7.724  -5.135 -13.612  0.00  0.00     0.132 C 
ATOM      6  C   *** d   1      -5.332  -4.435 -13.898  0.00  0.00    -0.015 A 
ATOM      7  C   *** d   1      -4.935  -5.711 -13.691  0.00  0.00     0.081 A 
ATOM      8  C   *** d   1      -3.620  -5.995 -13.479  0.00  0.00     0.098 A 
ATOM      9  C   *** d   1      -2.718  -4.981 -13.453  0.00  0.00     0.067 A 
ATOM     10  C   *** d   1      -4.422  -3.445 -13.897  0.00  0.00     0.042 A 
ATOM     11  C   *** d   1      -5.913  -6.676 -13.722  0.00  0.00     0.297 C 
ATOM     12  C   *** d   1      -9.139  -5.022 -14.178  0.00  0.00     0.040 C 
ATOM     13  C   *** d   1      -3.132  -3.721 -13.672  0.00  0.00     0.044 A 
ENDROOT
BRANCH   9  14
ATOM     14  C   *** d   1      -1.383  -5.168 -13.216  0.00  0.00     0.255 C 
ATOM     15  O   *** d   1      -0.653  -5.764 -13.973  0.00  0.00    -0.268 OA
ATOM     16  N   *** d   1      -0.828  -4.486 -12.168  0.00  0.00    -0.342 N 
ATOM     17  H   *** d   1      -1.383  -3.831 -11.619  0.00  0.00     0.163 HD
BRANCH  16  18
ATOM     18  C   *** d   1       0.597  -4.567 -11.818  0.00  0.00     0.186 C 
BRANCH  18  19
ATOM     19  C   *** d   1       1.317  -3.231 -12.079  0.00  0.00     0.074 C 
BRANCH  19  20
ATOM     20  C   *** d   1       0.336  -2.196 -12.580  0.00  0.00    -0.056 A 
ATOM     21  C   *** d   1      -0.453  -1.515 -11.729  0.00  0.00     0.007 A 
ATOM     22  C   *** d   1      -1.288  -0.563 -12.175  0.00  0.00     0.001 A 
ATOM     23  C   *** d   1      -1.341  -0.277 -13.485  0.00  0.00     0.000 A 
ATOM     24  C   *** d   1      -0.557  -0.948 -14.342  0.00  0.00     0.001 A 
ATOM     25  C   *** d   1       0.273  -1.899 -13.890  0.00  0.00     0.007 A 
ENDBRANCH  19  20
ENDBRANCH  18  19
BRANCH  18  26
ATOM     26  C   *** d   1       0.679  -4.940 -10.339  0.00  0.00     0.163 C 
ATOM     27  O   *** d   1       1.709  -4.878  -9.705  0.00  0.00    -0.648 OA
BRANCH  26  28
ATOM     28  O   *** d   1      -0.521  -5.315  -9.842  0.00  0.00    -0.775 OA
ATOM     29  H   *** d   1      -1.146  -4.574  -9.783  0.00  0.00     0.167 HD
ENDBRANCH  26  28
ENDBRANCH  18  26
ENDBRANCH  16  18
ENDBRANCH   9  14
BRANCH   8  30
ATOM     30  O   *** d   1      -3.148  -7.269 -13.350  0.00  0.00    -0.359 OA
ATOM     31  H   *** d   1      -3.222  -7.683 -12.483  0.00  0.00     0.217 HD
ENDBRANCH   8  30
TORSDOF 7
ENDMDL
MODEL 2
REMARK VINA RESULT:      -7.3      2.384      3.474
REMARK  7 active torsions:
REMARK  status: ('A' for Active; 'I' for Inactive)
REMARK    1  A    between atoms: O_3  and  C_13 
REMARK    2  A    between atoms: O_6  and  C_23 
REMARK    3  A    between atoms: N_8  and  C_18 
REMARK       I    between atoms: N_8  and  C_21 
REMARK    4  A    between atoms: C_14  and  C_21 
REMARK    5  A    between atoms: C_18  and  C_20 
REMARK    6  A    between atoms: C_18  and  C_23 
REMARK    7  A    between atoms: C_20  and  C_22 
ROOT
ATOM      1 Cl   *** d   1      -2.730  -2.631 -14.323  0.00  0.00    -0.084 Cl
ATOM      2  O   *** d   1      -7.005  -5.651 -13.980  0.00  0.00    -0.312 OA
ATOM      3  O   *** d   1      -6.230  -7.586 -13.371  0.00  0.00    -0.259 OA
ATOM      4  C   *** d   1      -5.481  -3.890 -14.521  0.00  0.00     0.073 C 
ATOM      5  C   *** d   1      -6.859  -4.272 -14.022  0.00  0.00     0.132 C 
ATOM      6  C   *** d   1      -4.395  -4.716 -13.870  0.00  0.00    -0.015 A 
ATOM      7  C   *** d   1      -4.649  -5.978 -13.459  0.00  0.00     0.081 A 
ATOM      8  C   *** d   1      -3.648  -6.748 -12.949  0.00  0.00     0.098 A 
ATOM      9  C   *** d   1      -2.401  -6.226 -12.836  0.00  0.00     0.067 A 
ATOM     10  C   *** d   1      -3.147  -4.223 -13.778  0.00  0.00     0.042 A 
ATOM     11  C   *** d   1      -5.940  -6.426 -13.597  0.00  0.00     0.297 C 
ATOM     12  C   *** d   1      -7.974  -3.675 -14.880  0.00  0.00     0.040 C 
ATOM     13  C   *** d   1      -2.166  -4.972 -13.261  0.00  0.00     0.044 A 
ENDROOT
BRANCH   9  14
ATOM     14  C   *** d   1      -1.342  -6.914 -12.307  0.00  0.00     0.255 C 
ATOM     15  O   *** d   1      -0.309  -7.103 -12.907  0.00  0.00    -0.268 OA
ATOM     16  N   *** d   1      -1.397  -7.232 -10.978  0.00  0.00    -0.342 N 
ATOM     17  H   *** d   1      -2.178  -6.925 -10.401  0.00  0.00     0.163 HD
BRANCH  16  18
ATOM     18  C   *** d   1      -0.320  -7.940 -10.274  0.00  0.00     0.186 C 
BRANCH  18  19
ATOM     19  C   *** d   1       0.339  -7.045  -9.208  0.00  0.00     0.074 C 
BRANCH  19  20
ATOM     20  C   *** d   1       1.245  -6.029  -9.866  0.00  0.00    -0.056 A 
ATOM     21  C   *** d   1       0.821  -4.777 -10.117  0.00  0.00     0.007 A 
ATOM     22  C   *** d   1       1.645  -3.865 -10.657  0.00  0.00     0.001 A 
ATOM     23  C   *** d   1       2.912  -4.196 -10.951  0.00  0.00     0.000 A 
ATOM     24  C   *** d   1       3.346  -5.441 -10.703  0.00  0.00     0.001 A 
ATOM     25  C   *** d   1       2.517  -6.348 -10.165  0.00  0.00     0.007 A 
ENDBRANCH  19  20
ENDBRANCH  18  19
BRANCH  18  26
ATOM     26  C   *** d   1      -0.940  -9.176  -9.625  0.00  0.00     0.163 C 
ATOM     27  O   *** d   1      -0.755 -10.298 -10.046  0.00  0.00    -0.648 OA
BRANCH  26  28
ATOM     28  O   *** d   1      -1.680  -8.864  -8.539  0.00  0.00    -0.775 OA
ATOM     29  H   *** d   1      -2.307  -9.566  -8.303  0.00  0.00     0.167 HD
ENDBRANCH  26  28
ENDBRANCH  18  26
ENDBRANCH  16  18
ENDBRANCH   9  14
BRANCH   8  30
ATOM     30  O   *** d   1      -3.824  -8.055 -12.597  0.00  0.00    -0.359 OA
ATOM     31  H   *** d   1      -4.292  -8.622 -13.219  0.00  0.00     0.217 HD
ENDBRANCH   8  30
TORSDOF 7
ENDMDL
MODEL 3
REMARK VINA RESULT:      -7.2      3.857      5.832
REMARK  7 active torsions:
REMARK  status: ('A' for Active; 'I' for Inactive)
REMARK    1  A    between atoms: O_3  and  C_13 
REMARK    2  A    between atoms: O_6  and  C_23 
REMARK    3  A    between atoms: N_8  and  C_18 
REMARK       I    between atoms: N_8  and  C_21 
REMARK    4  A    between atoms: C_14  and  C_21 
REMARK    5  A    between atoms: C_18  and  C_20 
REMARK    6  A    between atoms: C_18  and  C_23 
REMARK    7  A    between atoms: C_20  and  C_22 
ROOT
ATOM      1 Cl   *** d   1      -2.409  -3.006 -13.665  0.00  0.00    -0.084 Cl
ATOM      2  O   *** d   1      -7.424  -4.187 -14.650  0.00  0.00    -0.312 OA
ATOM      3  O   *** d   1      -7.496  -6.349 -14.473  0.00  0.00    -0.259 OA
ATOM      4  C   *** d   1      -5.317  -3.065 -14.522  0.00  0.00     0.073 C 
ATOM      5  C   *** d   1      -6.815  -2.986 -14.315  0.00  0.00     0.132 C 
ATOM      6  C   *** d   1      -4.737  -4.351 -13.979  0.00  0.00    -0.015 A 
ATOM      7  C   *** d   1      -5.484  -5.477 -13.944  0.00  0.00     0.081 A 
ATOM      8  C   *** d   1      -4.934  -6.652 -13.532  0.00  0.00     0.098 A 
ATOM      9  C   *** d   1      -3.637  -6.675 -13.134  0.00  0.00     0.067 A 
ATOM     10  C   *** d   1      -3.445  -4.395 -13.608  0.00  0.00     0.042 A 
ATOM     11  C   *** d   1      -6.791  -5.366 -14.353  0.00  0.00     0.297 C 
ATOM     12  C   *** d   1      -7.455  -1.855 -15.119  0.00  0.00     0.040 C 
ATOM     13  C   *** d   1      -2.908  -5.546 -13.187  0.00  0.00     0.044 A 
ENDROOT
BRANCH   9  14
ATOM     14  C   *** d   1      -3.010  -7.802 -12.675  0.00  0.00     0.255 C 
ATOM     15  O   *** d   1      -2.991  -8.845 -13.287  0.00  0.00    -0.268 OA
ATOM     16  N   *** d   1      -2.217  -7.675 -11.567  0.00  0.00    -0.342 N 
ATOM     17  H   *** d   1      -2.068  -6.765 -11.134  0.00  0.00     0.163 HD
BRANCH  16  18
ATOM     18  C   *** d   1      -1.462  -8.793 -10.985  0.00  0.00     0.186 C 
BRANCH  18  19
ATOM     19  C   *** d   1      -0.343  -9.268 -11.930  0.00  0.00     0.074 C 
BRANCH  19  20
ATOM     20  C   *** d   1      -0.457 -10.756 -12.172  0.00  0.00    -0.056 A 
ATOM     21  C   *** d   1      -0.226 -11.284 -13.387  0.00  0.00     0.007 A 
ATOM     22  C   *** d   1      -0.283 -12.610 -13.584  0.00  0.00     0.001 A 
ATOM     23  C   *** d   1      -0.569 -13.429 -12.561  0.00  0.00     0.000 A 
ATOM     24  C   *** d   1      -0.799 -12.914 -11.344  0.00  0.00     0.001 A 
ATOM     25  C   *** d   1      -0.743 -11.588 -11.154  0.00  0.00     0.007 A 
ENDBRANCH  19  20
ENDBRANCH  18  19
BRANCH  18  26
ATOM     26  C   *** d   1      -0.875  -8.302  -9.664  0.00  0.00     0.163 C 
ATOM     27  O   *** d   1       0.058  -7.529  -9.608  0.00  0.00    -0.648 OA
BRANCH  26  28
ATOM     28  O   *** d   1      -1.529  -8.811  -8.596  0.00  0.00    -0.775 OA
ATOM     29  H   *** d   1      -2.222  -9.441  -8.852  0.00  0.00     0.167 HD
ENDBRANCH  26  28
ENDBRANCH  18  26
ENDBRANCH  16  18
ENDBRANCH   9  14
BRANCH   8  30
ATOM     30  O   *** d   1      -5.612  -7.837 -13.556  0.00  0.00    -0.359 OA
ATOM     31  H   *** d   1      -5.957  -8.167 -12.720  0.00  0.00     0.217 HD
ENDBRANCH   8  30
TORSDOF 7
ENDMDL
MODEL 4
REMARK VINA RESULT:      -6.7      3.764      7.700
REMARK  7 active torsions:
REMARK  status: ('A' for Active; 'I' for Inactive)
REMARK    1  A    between atoms: O_3  and  C_13 
REMARK    2  A    between atoms: O_6  and  C_23 
REMARK    3  A    between atoms: N_8  and  C_18 
REMARK       I    between atoms: N_8  and  C_21 
REMARK    4  A    between atoms: C_14  and  C_21 
REMARK    5  A    between atoms: C_18  and  C_20 
REMARK    6  A    between atoms: C_18  and  C_23 
REMARK    7  A    between atoms: C_20  and  C_22 
ROOT
ATOM      1 Cl   *** d   1       0.020 -11.431 -11.497  0.00  0.00    -0.084 Cl
ATOM      2  O   *** d   1       1.539  -7.274  -8.680  0.00  0.00    -0.312 OA
ATOM      3  O   *** d   1       0.412  -5.626  -9.532  0.00  0.00    -0.259 OA
ATOM      4  C   *** d   1       1.432  -9.429  -9.710  0.00  0.00     0.073 C 
ATOM      5  C   *** d   1       1.656  -8.636  -8.439  0.00  0.00     0.132 C 
ATOM      6  C   *** d   1       0.237  -8.929 -10.487  0.00  0.00    -0.015 A 
ATOM      7  C   *** d   1      -0.128  -7.629 -10.418  0.00  0.00     0.081 A 
ATOM      8  C   *** d   1      -1.154  -7.163 -11.183  0.00  0.00     0.098 A 
ATOM      9  C   *** d   1      -1.820  -8.023 -11.995  0.00  0.00     0.067 A 
ATOM     10  C   *** d   1      -0.415  -9.762 -11.318  0.00  0.00     0.042 A 
ATOM     11  C   *** d   1       0.589  -6.829  -9.563  0.00  0.00     0.297 C 
ATOM     12  C   *** d   1       3.018  -8.920  -7.808  0.00  0.00     0.040 C 
ATOM     13  C   *** d   1      -1.434  -9.309 -12.058  0.00  0.00     0.044 A 
ENDROOT
BRANCH   9  14
ATOM     14  C   *** d   1      -2.882  -7.652 -12.775  0.00  0.00     0.255 C 
ATOM     15  O   *** d   1      -4.021  -7.988 -12.547  0.00  0.00    -0.268 OA
ATOM     16  N   *** d   1      -2.656  -6.709 -13.741  0.00  0.00    -0.342 N 
ATOM     17  H   *** d   1      -1.741  -6.272 -13.838  0.00  0.00     0.163 HD
BRANCH  16  18
ATOM     18  C   *** d   1      -3.708  -6.196 -14.629  0.00  0.00     0.186 C 
BRANCH  18  19
ATOM     19  C   *** d   1      -4.230  -4.829 -14.150  0.00  0.00     0.074 C 
BRANCH  19  20
ATOM     20  C   *** d   1      -5.729  -4.876 -13.965  0.00  0.00    -0.056 A 
ATOM     21  C   *** d   1      -6.339  -5.980 -13.497  0.00  0.00     0.007 A 
ATOM     22  C   *** d   1      -7.664  -6.000 -13.289  0.00  0.00     0.001 A 
ATOM     23  C   *** d   1      -8.400  -4.907 -13.544  0.00  0.00     0.000 A 
ATOM     24  C   *** d   1      -7.803  -3.799 -14.008  0.00  0.00     0.001 A 
ATOM     25  C   *** d   1      -6.478  -3.787 -14.216  0.00  0.00     0.007 A 
ENDBRANCH  19  20
ENDBRANCH  18  19
BRANCH  18  26
ATOM     26  C   *** d   1      -3.104  -6.081 -16.026  0.00  0.00     0.163 C 
ATOM     27  O   *** d   1      -3.781  -6.041 -17.031  0.00  0.00    -0.648 OA
BRANCH  26  28
ATOM     28  O   *** d   1      -1.755  -6.007 -15.993  0.00  0.00    -0.775 OA
ATOM     29  H   *** d   1      -1.345  -6.340 -16.808  0.00  0.00     0.167 HD
ENDBRANCH  26  28
ENDBRANCH  18  26
ENDBRANCH  16  18
ENDBRANCH   9  14
BRANCH   8  30
ATOM     30  O   *** d   1      -1.513  -5.847 -11.221  0.00  0.00    -0.359 OA
ATOM     31  H   *** d   1      -0.810  -5.200 -11.340  0.00  0.00     0.217 HD
ENDBRANCH   8  30
TORSDOF 7
ENDMDL
MODEL 5
REMARK VINA RESULT:      -6.6     20.356     22.721
REMARK  7 active torsions:
REMARK  status: ('A' for Active; 'I' for Inactive)
REMARK    1  A    between atoms: O_3  and  C_13 
REMARK    2  A    between atoms: O_6  and  C_23 
REMARK    3  A    between atoms: N_8  and  C_18 
REMARK       I    between atoms: N_8  and  C_21 
REMARK    4  A    between atoms: C_14  and  C_21 
REMARK    5  A    between atoms: C_18  and  C_20 
REMARK    6  A    between atoms: C_18  and  C_23 
REMARK    7  A    between atoms: C_20  and  C_22 
ROOT
ATOM      1 Cl   *** d   1      -2.252  12.642   7.594  0.00  0.00    -0.084 Cl
ATOM      2  O   *** d   1      -4.724  12.325   2.979  0.00  0.00    -0.312 OA
ATOM      3  O   *** d   1      -4.352  10.289   2.326  0.00  0.00    -0.259 OA
ATOM      4  C   *** d   1      -3.647  13.145   4.950  0.00  0.00     0.073 C 
ATOM      5  C   *** d   1      -4.837  13.239   4.018  0.00  0.00     0.132 C 
ATOM      6  C   *** d   1      -3.297  11.712   5.278  0.00  0.00    -0.015 A 
ATOM      7  C   *** d   1      -3.551  10.725   4.390  0.00  0.00     0.081 A 
ATOM      8  C   *** d   1      -3.160   9.447   4.653  0.00  0.00     0.098 A 
ATOM      9  C   *** d   1      -2.536   9.173   5.826  0.00  0.00     0.067 A 
ATOM     10  C   *** d   1      -2.653  11.428   6.424  0.00  0.00     0.042 A 
ATOM     11  C   *** d   1      -4.197  11.086   3.232  0.00  0.00     0.297 C 
ATOM     12  C   *** d   1      -5.011  14.642   3.436  0.00  0.00     0.040 C 
ATOM     13  C   *** d   1      -2.283  10.170   6.691  0.00  0.00     0.044 A 
ENDROOT
BRANCH   9  14
ATOM     14  C   *** d   1      -2.136   7.915   6.189  0.00  0.00     0.255 C 
ATOM     15  O   *** d   1      -2.830   7.156   6.825  0.00  0.00    -0.268 OA
ATOM     16  N   *** d   1      -0.974   7.442   5.644  0.00  0.00    -0.342 N 
ATOM     17  H   *** d   1      -0.457   7.992   4.960  0.00  0.00     0.163 HD
BRANCH  16  18
ATOM     18  C   *** d   1      -0.441   6.101   5.921  0.00  0.00     0.186 C 
BRANCH  18  19
ATOM     19  C   *** d   1      -0.403   5.237   4.646  0.00  0.00     0.074 C 
BRANCH  19  20
ATOM     20  C   *** d   1      -1.143   3.938   4.872  0.00  0.00    -0.056 A 
ATOM     21  C   *** d   1      -0.551   2.896   5.484  0.00  0.00     0.007 A 
ATOM     22  C   *** d   1      -1.227   1.762   5.724  0.00  0.00     0.001 A 
ATOM     23  C   *** d   1      -2.513   1.658   5.357  0.00  0.00     0.000 A 
ATOM     24  C   *** d   1      -3.115   2.690   4.748  0.00  0.00     0.001 A 
ATOM     25  C   *** d   1      -2.433   3.820   4.509  0.00  0.00     0.007 A 
ENDBRANCH  19  20
ENDBRANCH  18  19
BRANCH  18  26
ATOM     26  C   *** d   1       0.965   6.280   6.488  0.00  0.00     0.163 C 
ATOM     27  O   *** d   1       1.653   5.347   6.840  0.00  0.00    -0.648 OA
BRANCH  26  28
ATOM     28  O   *** d   1       1.337   7.579   6.523  0.00  0.00    -0.775 OA
ATOM     29  H   *** d   1       1.880   7.788   7.301  0.00  0.00     0.167 HD
ENDBRANCH  26  28
ENDBRANCH  18  26
ENDBRANCH  16  18
ENDBRANCH   9  14
BRANCH   8  30
ATOM     30  O   *** d   1      -3.311   8.427   3.759  0.00  0.00    -0.359 OA
ATOM     31  H   *** d   1      -2.939   7.571   3.998  0.00  0.00     0.217 HD
ENDBRANCH   8  30
TORSDOF 7
ENDMDL
MODEL 6
REMARK VINA RESULT:      -6.6      7.232      8.799
REMARK  7 active torsions:
REMARK  status: ('A' for Active; 'I' for Inactive)
REMARK    1  A    between atoms: O_3  and  C_13 
REMARK    2  A    between atoms: O_6  and  C_23 
REMARK    3  A    between atoms: N_8  and  C_18 
REMARK       I    between atoms: N_8  and  C_21 
REMARK    4  A    between atoms: C_14  and  C_21 
REMARK    5  A    between atoms: C_18  and  C_20 
REMARK    6  A    between atoms: C_18  and  C_23 
REMARK    7  A    between atoms: C_20  and  C_22 
ROOT
ATOM      1 Cl   *** d   1      -0.840 -12.892 -15.432  0.00  0.00    -0.084 Cl
ATOM      2  O   *** d   1      -1.502 -16.825 -12.025  0.00  0.00    -0.312 OA
ATOM      3  O   *** d   1      -0.675 -16.055 -10.171  0.00  0.00    -0.259 OA
ATOM      4  C   *** d   1      -1.285 -15.544 -14.032  0.00  0.00     0.073 C 
ATOM      5  C   *** d   1      -2.080 -16.578 -13.262  0.00  0.00     0.132 C 
ATOM      6  C   *** d   1      -0.894 -14.370 -13.165  0.00  0.00    -0.015 A 
ATOM      7  C   *** d   1      -0.699 -14.534 -11.838  0.00  0.00     0.081 A 
ATOM      8  C   *** d   1      -0.268 -13.493 -11.074  0.00  0.00     0.098 A 
ATOM      9  C   *** d   1      -0.059 -12.285 -11.655  0.00  0.00     0.067 A 
ATOM     10  C   *** d   1      -0.656 -13.173 -13.731  0.00  0.00     0.042 A 
ATOM     11  C   *** d   1      -0.944 -15.785 -11.327  0.00  0.00     0.297 C 
ATOM     12  C   *** d   1      -2.215 -17.895 -14.026  0.00  0.00     0.040 C 
ATOM     13  C   *** d   1      -0.248 -12.145 -12.979  0.00  0.00     0.044 A 
ENDROOT
BRANCH   9  14
ATOM     14  C   *** d   1       0.344 -11.175 -10.962  0.00  0.00     0.255 C 
ATOM     15  O   *** d   1       1.347 -11.144 -10.288  0.00  0.00    -0.268 OA
ATOM     16  N   *** d   1      -0.324 -10.005 -11.201  0.00  0.00    -0.342 N 
ATOM     17  H   *** d   1      -1.060  -9.960 -11.903  0.00  0.00     0.163 HD
BRANCH  16  18
ATOM     18  C   *** d   1       0.021  -8.733 -10.552  0.00  0.00     0.186 C 
BRANCH  18  19
ATOM     19  C   *** d   1      -0.231  -7.538 -11.489  0.00  0.00     0.074 C 
BRANCH  19  20
ATOM     20  C   *** d   1      -1.468  -7.777 -12.323  0.00  0.00    -0.056 A 
ATOM     21  C   *** d   1      -2.690  -7.442 -11.869  0.00  0.00     0.007 A 
ATOM     22  C   *** d   1      -3.780  -7.613 -12.633  0.00  0.00     0.001 A 
ATOM     23  C   *** d   1      -3.660  -8.121 -13.869  0.00  0.00     0.000 A 
ATOM     24  C   *** d   1      -2.447  -8.456 -14.333  0.00  0.00     0.001 A 
ATOM     25  C   *** d   1      -1.362  -8.285 -13.564  0.00  0.00     0.007 A 
ENDBRANCH  19  20
ENDBRANCH  18  19
BRANCH  18  26
ATOM     26  C   *** d   1      -0.838  -8.619  -9.294  0.00  0.00     0.163 C 
ATOM     27  O   *** d   1      -1.759  -9.372  -9.061  0.00  0.00    -0.648 OA
BRANCH  26  28
ATOM     28  O   *** d   1      -0.431  -7.613  -8.490  0.00  0.00    -0.775 OA
ATOM     29  H   *** d   1      -0.304  -6.780  -8.974  0.00  0.00     0.167 HD
ENDBRANCH  26  28
ENDBRANCH  18  26
ENDBRANCH  16  18
ENDBRANCH   9  14
BRANCH   8  30
ATOM     30  O   *** d   1       0.029 -13.619  -9.747  0.00  0.00    -0.359 OA
ATOM     31  H   *** d   1      -0.421 -14.316  -9.258  0.00  0.00     0.217 HD
ENDBRANCH   8  30
TORSDOF 7
ENDMDL
MODEL 7
REMARK VINA RESULT:      -6.5     12.454     16.455
REMARK  7 active torsions:
REMARK  status: ('A' for Active; 'I' for Inactive)
REMARK    1  A    between atoms: O_3  and  C_13 
REMARK    2  A    between atoms: O_6  and  C_23 
REMARK    3  A    between atoms: N_8  and  C_18 
REMARK       I    between atoms: N_8  and  C_21 
REMARK    4  A    between atoms: C_14  and  C_21 
REMARK    5  A    between atoms: C_18  and  C_20 
REMARK    6  A    between atoms: C_18  and  C_23 
REMARK    7  A    between atoms: C_20  and  C_22 
ROOT
ATOM      1 Cl   *** d   1       5.001  11.071  -9.681  0.00  0.00    -0.084 Cl
ATOM      2  O   *** d   1       7.517  11.034  -5.079  0.00  0.00    -0.312 OA
ATOM      3  O   *** d   1       7.598   8.931  -4.545  0.00  0.00    -0.259 OA
ATOM      4  C   *** d   1       6.274  11.711  -7.005  0.00  0.00     0.073 C 
ATOM      5  C   *** d   1       7.421  12.008  -6.063  0.00  0.00     0.132 C 
ATOM      6  C   *** d   1       6.239  10.258  -7.416  0.00  0.00    -0.015 A 
ATOM      7  C   *** d   1       6.707   9.300  -6.585  0.00  0.00     0.081 A 
ATOM      8  C   *** d   1       6.599   7.985  -6.922  0.00  0.00     0.098 A 
ATOM      9  C   *** d   1       6.041   7.650  -8.113  0.00  0.00     0.067 A 
ATOM     10  C   *** d   1       5.663   9.907  -8.580  0.00  0.00     0.042 A 
ATOM     11  C   *** d   1       7.268   9.725  -5.405  0.00  0.00     0.297 C 
ATOM     12  C   *** d   1       7.292  13.379  -5.401  0.00  0.00     0.040 C 
ATOM     13  C   *** d   1       5.572   8.617  -8.921  0.00  0.00     0.044 A 
ENDROOT
BRANCH   9  14
ATOM     14  C   *** d   1       5.919   6.358  -8.549  0.00  0.00     0.255 C 
ATOM     15  O   *** d   1       5.056   5.606  -8.160  0.00  0.00    -0.268 OA
ATOM     16  N   *** d   1       6.697   5.975  -9.608  0.00  0.00    -0.342 N 
ATOM     17  H   *** d   1       7.306   6.643 -10.076  0.00  0.00     0.163 HD
BRANCH  16  18
ATOM     18  C   *** d   1       6.648   4.630 -10.199  0.00  0.00     0.186 C 
BRANCH  18  19
ATOM     19  C   *** d   1       6.033   4.659 -11.610  0.00  0.00     0.074 C 
BRANCH  19  20
ATOM     20  C   *** d   1       4.546   4.917 -11.529  0.00  0.00    -0.056 A 
ATOM     21  C   *** d   1       3.698   3.973 -11.082  0.00  0.00     0.007 A 
ATOM     22  C   *** d   1       2.385   4.224 -10.966  0.00  0.00     0.001 A 
ATOM     23  C   *** d   1       1.901   5.431 -11.296  0.00  0.00     0.000 A 
ATOM     24  C   *** d   1       2.737   6.381 -11.741  0.00  0.00     0.001 A 
ATOM     25  C   *** d   1       4.048   6.123 -11.856  0.00  0.00     0.007 A 
ENDBRANCH  19  20
ENDBRANCH  18  19
BRANCH  18  26
ATOM     26  C   *** d   1       8.081   4.106 -10.249  0.00  0.00     0.163 C 
ATOM     27  O   *** d   1       8.437   3.115  -9.647  0.00  0.00    -0.648 OA
BRANCH  26  28
ATOM     28  O   *** d   1       8.870   4.857 -11.048  0.00  0.00    -0.775 OA
ATOM     29  H   *** d   1       8.491   4.979 -11.934  0.00  0.00     0.167 HD
ENDBRANCH  26  28
ENDBRANCH  18  26
ENDBRANCH  16  18
ENDBRANCH   9  14
BRANCH   8  30
ATOM     30  O   *** d   1       6.974   6.972  -6.088  0.00  0.00    -0.359 OA
ATOM     31  H   *** d   1       7.393   7.216  -5.256  0.00  0.00     0.217 HD
ENDBRANCH   8  30
TORSDOF 7
ENDMDL
MODEL 8
REMARK VINA RESULT:      -6.5      4.036      7.712
REMARK  7 active torsions:
REMARK  status: ('A' for Active; 'I' for Inactive)
REMARK    1  A    between atoms: O_3  and  C_13 
REMARK    2  A    between atoms: O_6  and  C_23 
REMARK    3  A    between atoms: N_8  and  C_18 
REMARK       I    between atoms: N_8  and  C_21 
REMARK    4  A    between atoms: C_14  and  C_21 
REMARK    5  A    between atoms: C_18  and  C_20 
REMARK    6  A    between atoms: C_18  and  C_23 
REMARK    7  A    between atoms: C_20  and  C_22 
ROOT
ATOM      1 Cl   *** d   1       0.946 -10.976 -13.159  0.00  0.00    -0.084 Cl
ATOM      2  O   *** d   1       2.465  -9.802  -8.278  0.00  0.00    -0.312 OA
ATOM      3  O   *** d   1       1.485  -7.909  -7.867  0.00  0.00    -0.259 OA
ATOM      4  C   *** d   1       2.325 -10.748 -10.469  0.00  0.00     0.073 C 
ATOM      5  C   *** d   1       2.496 -10.996  -8.985  0.00  0.00     0.132 C 
ATOM      6  C   *** d   1       1.215  -9.764 -10.754  0.00  0.00    -0.015 A 
ATOM      7  C   *** d   1       0.910  -8.798  -9.859  0.00  0.00     0.081 A 
ATOM      8  C   *** d   1      -0.034  -7.862 -10.154  0.00  0.00     0.098 A 
ATOM      9  C   *** d   1      -0.682  -7.926 -11.345  0.00  0.00     0.067 A 
ATOM     10  C   *** d   1       0.583  -9.796 -11.941  0.00  0.00     0.042 A 
ATOM     11  C   *** d   1       1.604  -8.811  -8.674  0.00  0.00     0.297 C 
ATOM     12  C   *** d   1       3.794 -11.736  -8.664  0.00  0.00     0.040 C 
ATOM     13  C   *** d   1      -0.357  -8.888 -12.226  0.00  0.00     0.044 A 
ENDROOT
BRANCH   9  14
ATOM     14  C   *** d   1      -1.666  -7.048 -11.714  0.00  0.00     0.255 C 
ATOM     15  O   *** d   1      -1.569  -5.850 -11.582  0.00  0.00    -0.268 OA
ATOM     16  N   *** d   1      -2.718  -7.547 -12.433  0.00  0.00    -0.342 N 
ATOM     17  H   *** d   1      -2.737  -8.525 -12.718  0.00  0.00     0.163 HD
BRANCH  16  18
ATOM     18  C   *** d   1      -3.827  -6.716 -12.921  0.00  0.00     0.186 C 
BRANCH  18  19
ATOM     19  C   *** d   1      -3.403  -5.869 -14.135  0.00  0.00     0.074 C 
BRANCH  19  20
ATOM     20  C   *** d   1      -3.922  -4.456 -13.995  0.00  0.00    -0.056 A 
ATOM     21  C   *** d   1      -3.106  -3.446 -13.642  0.00  0.00     0.007 A 
ATOM     22  C   *** d   1      -3.562  -2.186 -13.566  0.00  0.00     0.001 A 
ATOM     23  C   *** d   1      -4.846  -1.919 -13.848  0.00  0.00     0.000 A 
ATOM     24  C   *** d   1      -5.669  -2.918 -14.203  0.00  0.00     0.001 A 
ATOM     25  C   *** d   1      -5.207  -4.175 -14.275  0.00  0.00     0.007 A 
ENDBRANCH  19  20
ENDBRANCH  18  19
BRANCH  18  26
ATOM     26  C   *** d   1      -4.967  -7.659 -13.297  0.00  0.00     0.163 C 
ATOM     27  O   *** d   1      -4.819  -8.598 -14.049  0.00  0.00    -0.648 OA
BRANCH  26  28
ATOM     28  O   *** d   1      -6.123  -7.330 -12.679  0.00  0.00    -0.775 OA
ATOM     29  H   *** d   1      -6.059  -7.397 -11.713  0.00  0.00     0.167 HD
ENDBRANCH  26  28
ENDBRANCH  18  26
ENDBRANCH  16  18
ENDBRANCH   9  14
BRANCH   8  30
ATOM     30  O   *** d   1      -0.324  -6.814  -9.329  0.00  0.00    -0.359 OA
ATOM     31  H   *** d   1       0.122  -5.978  -9.502  0.00  0.00     0.217 HD
ENDBRANCH   8  30
TORSDOF 7
ENDMDL
MODEL 9
REMARK VINA RESULT:      -6.5      6.079      8.270
REMARK  7 active torsions:
REMARK  status: ('A' for Active; 'I' for Inactive)
REMARK    1  A    between atoms: O_3  and  C_13 
REMARK    2  A    between atoms: O_6  and  C_23 
REMARK    3  A    between atoms: N_8  and  C_18 
REMARK       I    between atoms: N_8  and  C_21 
REMARK    4  A    between atoms: C_14  and  C_21 
REMARK    5  A    between atoms: C_18  and  C_20 
REMARK    6  A    between atoms: C_18  and  C_23 
REMARK    7  A    between atoms: C_20  and  C_22 
ROOT
ATOM      1 Cl   *** d   1      -0.836 -10.439 -14.944  0.00  0.00    -0.084 Cl
ATOM      2  O   *** d   1      -0.175 -14.744 -12.022  0.00  0.00    -0.312 OA
ATOM      3  O   *** d   1       0.271 -13.969 -10.043  0.00  0.00    -0.259 OA
ATOM      4  C   *** d   1      -0.361 -13.231 -13.864  0.00  0.00     0.073 C 
ATOM      5  C   *** d   1      -0.764 -14.563 -13.265  0.00  0.00     0.132 C 
ATOM      6  C   *** d   1      -0.435 -12.110 -12.854  0.00  0.00    -0.015 A 
ATOM      7  C   *** d   1      -0.236 -12.358 -11.540  0.00  0.00     0.081 A 
ATOM      8  C   *** d   1      -0.222 -11.334 -10.642  0.00  0.00     0.098 A 
ATOM      9  C   *** d   1      -0.434 -10.067 -11.078  0.00  0.00     0.067 A 
ATOM     10  C   *** d   1      -0.617 -10.845 -13.273  0.00  0.00     0.042 A 
ATOM     11  C   *** d   1      -0.040 -13.670 -11.181  0.00  0.00     0.297 C 
ATOM     12  C   *** d   1      -0.404 -15.741 -14.169  0.00  0.00     0.040 C 
ATOM     13  C   *** d   1      -0.620  -9.840 -12.390  0.00  0.00     0.044 A 
ENDROOT
BRANCH   9  14
ATOM     14  C   *** d   1      -0.469  -8.981 -10.246  0.00  0.00     0.255 C 
ATOM     15  O   *** d   1      -1.016  -8.989  -9.168  0.00  0.00    -0.268 OA
ATOM     16  N   *** d   1       0.312  -7.908 -10.578  0.00  0.00    -0.342 N 
ATOM     17  H   *** d   1       0.928  -7.942 -11.389  0.00  0.00     0.163 HD
BRANCH  16  18
ATOM     18  C   *** d   1       0.397  -6.689  -9.762  0.00  0.00     0.186 C 
BRANCH  18  19
ATOM     19  C   *** d   1       1.860  -6.316  -9.458  0.00  0.00     0.074 C 
BRANCH  19  20
ATOM     20  C   *** d   1       2.595  -7.504  -8.882  0.00  0.00    -0.056 A 
ATOM     21  C   *** d   1       2.183  -8.094  -7.745  0.00  0.00     0.007 A 
ATOM     22  C   *** d   1       2.810  -9.178  -7.264  0.00  0.00     0.001 A 
ATOM     23  C   *** d   1       3.862  -9.691  -7.920  0.00  0.00     0.000 A 
ATOM     24  C   *** d   1       4.281  -9.113  -9.056  0.00  0.00     0.001 A 
ATOM     25  C   *** d   1       3.650  -8.029  -9.530  0.00  0.00     0.007 A 
ENDBRANCH  19  20
ENDBRANCH  18  19
BRANCH  18  26
ATOM     26  C   *** d   1      -0.290  -5.572 -10.544  0.00  0.00     0.163 C 
ATOM     27  O   *** d   1      -1.084  -5.788 -11.434  0.00  0.00    -0.648 OA
BRANCH  26  28
ATOM     28  O   *** d   1       0.078  -4.346 -10.110  0.00  0.00    -0.775 OA
ATOM     29  H   *** d   1      -0.394  -3.633 -10.569  0.00  0.00     0.167 HD
ENDBRANCH  26  28
ENDBRANCH  18  26
ENDBRANCH  16  18
ENDBRANCH   9  14
BRANCH   8  30
ATOM     30  O   *** d   1       0.060 -11.512  -9.319  0.00  0.00    -0.359 OA
ATOM     31  H   *** d   1      -0.669 -11.763  -8.741  0.00  0.00     0.217 HD
ENDBRANCH   8  30
TORSDOF 7
ENDMDL
MODEL 10
REMARK VINA RESULT:      -6.3     14.840     17.584
REMARK  7 active torsions:
REMARK  status: ('A' for Active; 'I' for Inactive)
REMARK    1  A    between atoms: O_3  and  C_13 
REMARK    2  A    between atoms: O_6  and  C_23 
REMARK    3  A    between atoms: N_8  and  C_18 
REMARK       I    between atoms: N_8  and  C_21 
REMARK    4  A    between atoms: C_14  and  C_21 
REMARK    5  A    between atoms: C_18  and  C_20 
REMARK    6  A    between atoms: C_18  and  C_23 
REMARK    7  A    between atoms: C_20  and  C_22 
ROOT
ATOM      1 Cl   *** d   1      -5.153   9.031 -11.253  0.00  0.00    -0.084 Cl
ATOM      2  O   *** d   1      -4.829  12.284  -7.151  0.00  0.00    -0.312 OA
ATOM      3  O   *** d   1      -6.801  12.186  -6.249  0.00  0.00    -0.259 OA
ATOM      4  C   *** d   1      -4.425  11.162  -9.223  0.00  0.00     0.073 C 
ATOM      5  C   *** d   1      -3.845  11.688  -7.926  0.00  0.00     0.132 C 
ATOM      6  C   *** d   1      -5.725  10.424  -9.004  0.00  0.00    -0.015 A 
ATOM      7  C   *** d   1      -6.537  10.758  -7.976  0.00  0.00     0.081 A 
ATOM      8  C   *** d   1      -7.745  10.147  -7.829  0.00  0.00     0.098 A 
ATOM      9  C   *** d   1      -8.113   9.183  -8.710  0.00  0.00     0.067 A 
ATOM     10  C   *** d   1      -6.116   9.486  -9.885  0.00  0.00     0.042 A 
ATOM     11  C   *** d   1      -6.085  11.735  -7.123  0.00  0.00     0.297 C 
ATOM     12  C   *** d   1      -2.713  12.687  -8.158  0.00  0.00     0.040 C 
ATOM     13  C   *** d   1      -7.295   8.873  -9.732  0.00  0.00     0.044 A 
ENDROOT
BRANCH   9  14
ATOM     14  C   *** d   1      -9.292   8.494  -8.624  0.00  0.00     0.255 C 
ATOM     15  O   *** d   1      -9.475   7.589  -7.843  0.00  0.00    -0.268 OA
ATOM     16  N   *** d   1     -10.361   8.983  -9.325  0.00  0.00    -0.342 N 
ATOM     17  H   *** d   1     -10.285   9.852  -9.851  0.00  0.00     0.163 HD
BRANCH  16  18
ATOM     18  C   *** d   1     -11.693   8.364  -9.300  0.00  0.00     0.186 C 
BRANCH  18  19
ATOM     19  C   *** d   1     -12.751   9.330  -8.737  0.00  0.00     0.074 C 
BRANCH  19  20
ATOM     20  C   *** d   1     -12.494   9.592  -7.270  0.00  0.00    -0.056 A 
ATOM     21  C   *** d   1     -12.221  10.831  -6.821  0.00  0.00     0.007 A 
ATOM     22  C   *** d   1     -12.041  11.065  -5.512  0.00  0.00     0.001 A 
ATOM     23  C   *** d   1     -12.136  10.058  -4.631  0.00  0.00     0.000 A 
ATOM     24  C   *** d   1     -12.410   8.819  -5.067  0.00  0.00     0.001 A 
ATOM     25  C   *** d   1     -12.587   8.591  -6.376  0.00  0.00     0.007 A 
ENDBRANCH  19  20
ENDBRANCH  18  19
BRANCH  18  26
ATOM     26  C   *** d   1     -12.036   7.971 -10.735  0.00  0.00     0.163 C 
ATOM     27  O   *** d   1     -12.880   8.546 -11.387  0.00  0.00    -0.648 OA
BRANCH  26  28
ATOM     28  O   *** d   1     -11.278   6.942 -11.175  0.00  0.00    -0.775 OA
ATOM     29  H   *** d   1     -11.265   6.880 -12.144  0.00  0.00     0.167 HD
ENDBRANCH  26  28
ENDBRANCH  18  26
ENDBRANCH  16  18
ENDBRANCH   9  14
BRANCH   8  30
ATOM     30  O   *** d   1      -8.643  10.502  -6.865  0.00  0.00    -0.359 OA
ATOM     31  H   *** d   1      -9.433   9.959  -6.774  0.00  0.00     0.217 HD
ENDBRANCH   8  30
TORSDOF 7
ENDMDL
MODEL 11
REMARK VINA RESULT:      -6.2      4.667      7.041
REMARK  7 active torsions:
REMARK  status: ('A' for Active; 'I' for Inactive)
REMARK    1  A    between atoms: O_3  and  C_13 
REMARK    2  A    between atoms: O_6  and  C_23 
REMARK    3  A    between atoms: N_8  and  C_18 
REMARK       I    between atoms: N_8  and  C_21 
REMARK    4  A    between atoms: C_14  and  C_21 
REMARK    5  A    between atoms: C_18  and  C_20 
REMARK    6  A    between atoms: C_18  and  C_23 
REMARK    7  A    between atoms: C_20  and  C_22 
ROOT
ATOM      1 Cl   *** d   1      -4.606  -7.779 -13.358  0.00  0.00    -0.084 Cl
ATOM      2  O   *** d   1      -1.374  -3.669 -13.777  0.00  0.00    -0.312 OA
ATOM      3  O   *** d   1       0.068  -3.974 -12.184  0.00  0.00    -0.259 OA
ATOM      4  C   *** d   1      -3.259  -5.129 -13.954  0.00  0.00     0.073 C 
ATOM      5  C   *** d   1      -2.294  -4.205 -14.667  0.00  0.00     0.132 C 
ATOM      6  C   *** d   1      -2.550  -6.056 -12.995  0.00  0.00    -0.015 A 
ATOM      7  C   *** d   1      -1.400  -5.674 -12.396  0.00  0.00     0.081 A 
ATOM      8  C   *** d   1      -0.808  -6.477 -11.470  0.00  0.00     0.098 A 
ATOM      9  C   *** d   1      -1.371  -7.676 -11.174  0.00  0.00     0.067 A 
ATOM     10  C   *** d   1      -3.111  -7.235 -12.669  0.00  0.00     0.042 A 
ATOM     11  C   *** d   1      -0.890  -4.451 -12.761  0.00  0.00     0.297 C 
ATOM     12  C   *** d   1      -3.008  -3.068 -15.398  0.00  0.00     0.040 C 
ATOM     13  C   *** d   1      -2.521  -8.033 -11.772  0.00  0.00     0.044 A 
ENDROOT
BRANCH   9  14
ATOM     14  C   *** d   1      -0.831  -8.561 -10.281  0.00  0.00     0.255 C 
ATOM     15  O   *** d   1      -1.477  -9.109  -9.418  0.00  0.00    -0.268 OA
ATOM     16  N   *** d   1       0.453  -8.976 -10.503  0.00  0.00    -0.342 N 
ATOM     17  H   *** d   1       0.965  -8.669 -11.329  0.00  0.00     0.163 HD
BRANCH  16  18
ATOM     18  C   *** d   1       1.147  -9.945  -9.644  0.00  0.00     0.186 C 
BRANCH  18  19
ATOM     19  C   *** d   1       1.919 -10.984 -10.479  0.00  0.00     0.074 C 
BRANCH  19  20
ATOM     20  C   *** d   1       0.956 -11.852 -11.256  0.00  0.00    -0.056 A 
ATOM     21  C   *** d   1      -0.039 -12.514 -10.638  0.00  0.00     0.007 A 
ATOM     22  C   *** d   1      -0.920 -13.245 -11.339  0.00  0.00     0.001 A 
ATOM     23  C   *** d   1      -0.818 -13.320 -12.674  0.00  0.00     0.000 A 
ATOM     24  C   *** d   1       0.169 -12.662 -13.302  0.00  0.00     0.001 A 
ATOM     25  C   *** d   1       1.047 -11.936 -12.595  0.00  0.00     0.007 A 
ENDBRANCH  19  20
ENDBRANCH  18  19
BRANCH  18  26
ATOM     26  C   *** d   1       2.104  -9.157  -8.753  0.00  0.00     0.163 C 
ATOM     27  O   *** d   1       3.294  -9.085  -8.971  0.00  0.00    -0.648 OA
BRANCH  26  28
ATOM     28  O   *** d   1       1.461  -8.547  -7.732  0.00  0.00    -0.775 OA
ATOM     29  H   *** d   1       0.599  -8.952  -7.542  0.00  0.00     0.167 HD
ENDBRANCH  26  28
ENDBRANCH  18  26
ENDBRANCH  16  18
ENDBRANCH   9  14
BRANCH   8  30
ATOM     30  O   *** d   1       0.305  -6.108 -10.771  0.00  0.00    -0.359 OA
ATOM     31  H   *** d   1       0.585  -6.682 -10.050  0.00  0.00     0.217 HD
ENDBRANCH   8  30
TORSDOF 7
ENDMDL
MODEL 12
REMARK VINA RESULT:      -6.0      7.011      8.258
REMARK  7 active torsions:
REMARK  status: ('A' for Active; 'I' for Inactive)
REMARK    1  A    between atoms: O_3  and  C_13 
REMARK    2  A    between atoms: O_6  and  C_23 
REMARK    3  A    between atoms: N_8  and  C_18 
REMARK       I    between atoms: N_8  and  C_21 
REMARK    4  A    between atoms: C_14  and  C_21 
REMARK    5  A    between atoms: C_18  and  C_20 
REMARK    6  A    between atoms: C_18  and  C_23 
REMARK    7  A    between atoms: C_20  and  C_22 
ROOT
ATOM      1 Cl   *** d   1      -0.638 -12.989 -15.822  0.00  0.00    -0.084 Cl
ATOM      2  O   *** d   1      -1.358 -16.571 -12.058  0.00  0.00    -0.312 OA
ATOM      3  O   *** d   1      -0.695 -15.569 -10.250  0.00  0.00    -0.259 OA
ATOM      4  C   *** d   1      -1.061 -15.499 -14.174  0.00  0.00     0.073 C 
ATOM      5  C   *** d   1      -1.860 -16.485 -13.349  0.00  0.00     0.132 C 
ATOM      6  C   *** d   1      -0.782 -14.221 -13.417  0.00  0.00    -0.015 A 
ATOM      7  C   *** d   1      -0.672 -14.235 -12.070  0.00  0.00     0.081 A 
ATOM      8  C   *** d   1      -0.339 -13.099 -11.397  0.00  0.00     0.098 A 
ATOM      9  C   *** d   1      -0.145 -11.949 -12.091  0.00  0.00     0.067 A 
ATOM     10  C   *** d   1      -0.559 -13.080 -14.093  0.00  0.00     0.042 A 
ATOM     11  C   *** d   1      -0.895 -15.437 -11.443  0.00  0.00     0.297 C 
ATOM     12  C   *** d   1      -1.885 -17.880 -13.972  0.00  0.00     0.040 C 
ATOM     13  C   *** d   1      -0.249 -11.959 -13.432  0.00  0.00     0.044 A 
ENDROOT
BRANCH   9  14
ATOM     14  C   *** d   1       0.161 -10.754 -11.498  0.00  0.00     0.255 C 
ATOM     15  O   *** d   1       1.288 -10.430 -11.205  0.00  0.00    -0.268 OA
ATOM     16  N   *** d   1      -0.835  -9.820 -11.410  0.00  0.00    -0.342 N 
ATOM     17  H   *** d   1      -1.753  -9.998 -11.815  0.00  0.00     0.163 HD
BRANCH  16  18
ATOM     18  C   *** d   1      -0.640  -8.486 -10.827  0.00  0.00     0.186 C 
BRANCH  18  19
ATOM     19  C   *** d   1      -1.730  -7.504 -11.294  0.00  0.00     0.074 C 
BRANCH  19  20
ATOM     20  C   *** d   1      -1.110  -6.186 -11.697  0.00  0.00    -0.056 A 
ATOM     21  C   *** d   1      -1.543  -5.514 -12.779  0.00  0.00     0.007 A 
ATOM     22  C   *** d   1      -1.020  -4.321 -13.104  0.00  0.00     0.001 A 
ATOM     23  C   *** d   1      -0.056  -3.781 -12.344  0.00  0.00     0.000 A 
ATOM     24  C   *** d   1       0.382  -4.441 -11.261  0.00  0.00     0.001 A 
ATOM     25  C   *** d   1      -0.142  -5.633 -10.943  0.00  0.00     0.007 A 
ENDBRANCH  19  20
ENDBRANCH  18  19
BRANCH  18  26
ATOM     26  C   *** d   1      -0.678  -8.646  -9.309  0.00  0.00     0.163 C 
ATOM     27  O   *** d   1       0.276  -8.406  -8.601  0.00  0.00    -0.648 OA
BRANCH  26  28
ATOM     28  O   *** d   1      -1.889  -9.057  -8.871  0.00  0.00    -0.775 OA
ATOM     29  H   *** d   1      -2.172  -8.587  -8.070  0.00  0.00     0.167 HD
ENDBRANCH  26  28
ENDBRANCH  18  26
ENDBRANCH  16  18
ENDBRANCH   9  14
BRANCH   8  30
ATOM     30  O   *** d   1      -0.129 -13.070 -10.049  0.00  0.00    -0.359 OA
ATOM     31  H   *** d   1       0.726 -12.750  -9.741  0.00  0.00     0.217 HD
ENDBRANCH   8  30
TORSDOF 7
ENDMDL
MODEL 13
REMARK VINA RESULT:      -6.0     15.796     18.106
REMARK  7 active torsions:
REMARK  status: ('A' for Active; 'I' for Inactive)
REMARK    1  A    between atoms: O_3  and  C_13 
REMARK    2  A    between atoms: O_6  and  C_23 
REMARK    3  A    between atoms: N_8  and  C_18 
REMARK       I    between atoms: N_8  and  C_21 
REMARK    4  A    between atoms: C_14  and  C_21 
REMARK    5  A    between atoms: C_18  and  C_20 
REMARK    6  A    between atoms: C_18  and  C_23 
REMARK    7  A    between atoms: C_20  and  C_22 
ROOT
ATOM      1 Cl   *** d   1      -6.728  12.003  -6.712  0.00  0.00    -0.084 Cl
ATOM      2  O   *** d   1      -6.272   8.879 -10.901  0.00  0.00    -0.312 OA
ATOM      3  O   *** d   1      -7.724   7.307 -10.540  0.00  0.00    -0.259 OA
ATOM      4  C   *** d   1      -5.857  10.510  -9.202  0.00  0.00     0.073 C 
ATOM      5  C   *** d   1      -5.853  10.184 -10.681  0.00  0.00     0.132 C 
ATOM      6  C   *** d   1      -7.115  10.026  -8.519  0.00  0.00    -0.015 A 
ATOM      7  C   *** d   1      -7.770   8.938  -8.982  0.00  0.00     0.081 A 
ATOM      8  C   *** d   1      -8.855   8.456  -8.317  0.00  0.00     0.098 A 
ATOM      9  C   *** d   1      -9.286   9.094  -7.199  0.00  0.00     0.067 A 
ATOM     10  C   *** d   1      -7.537  10.630  -7.395  0.00  0.00     0.042 A 
ATOM     11  C   *** d   1      -7.276   8.358 -10.125  0.00  0.00     0.297 C 
ATOM     12  C   *** d   1      -4.478  10.384 -11.318  0.00  0.00     0.040 C 
ATOM     13  C   *** d   1      -8.614  10.168  -6.749  0.00  0.00     0.044 A 
ENDROOT
BRANCH   9  14
ATOM     14  C   *** d   1     -10.385   8.700  -6.484  0.00  0.00     0.255 C 
ATOM     15  O   *** d   1     -10.509   7.592  -6.017  0.00  0.00    -0.268 OA
ATOM     16  N   *** d   1     -11.286   9.666  -6.131  0.00  0.00    -0.342 N 
ATOM     17  H   *** d   1     -11.116  10.645  -6.356  0.00  0.00     0.163 HD
BRANCH  16  18
ATOM     18  C   *** d   1     -12.493   9.392  -5.339  0.00  0.00     0.186 C 
BRANCH  18  19
ATOM     19  C   *** d   1     -13.104  10.690  -4.778  0.00  0.00     0.074 C 
BRANCH  19  20
ATOM     20  C   *** d   1     -12.954  10.733  -3.275  0.00  0.00    -0.056 A 
ATOM     21  C   *** d   1     -11.999  10.021  -2.649  0.00  0.00     0.007 A 
ATOM     22  C   *** d   1     -11.840  10.101  -1.319  0.00  0.00     0.001 A 
ATOM     23  C   *** d   1     -12.636  10.902  -0.595  0.00  0.00     0.000 A 
ATOM     24  C   *** d   1     -13.590  11.619  -1.208  0.00  0.00     0.001 A 
ATOM     25  C   *** d   1     -13.745  11.533  -2.537  0.00  0.00     0.007 A 
ENDBRANCH  19  20
ENDBRANCH  18  19
BRANCH  18  26
ATOM     26  C   *** d   1     -13.486   8.685  -6.257  0.00  0.00     0.163 C 
ATOM     27  O   *** d   1     -13.689   9.039  -7.398  0.00  0.00    -0.648 OA
BRANCH  26  28
ATOM     28  O   *** d   1     -14.074   7.628  -5.653  0.00  0.00    -0.775 OA
ATOM     29  H   *** d   1     -14.970   7.462  -5.987  0.00  0.00     0.167 HD
ENDBRANCH  26  28
ENDBRANCH  18  26
ENDBRANCH  16  18
ENDBRANCH   9  14
BRANCH   8  30
ATOM     30  O   *** d   1      -9.504   7.313  -8.686  0.00  0.00    -0.359 OA
ATOM     31  H   *** d   1      -8.963   6.552  -8.920  0.00  0.00     0.217 HD
ENDBRANCH   8  30
TORSDOF 7
ENDMDL
MODEL 14
REMARK VINA RESULT:      -6.0     20.372     22.841
REMARK  7 active torsions:
REMARK  status: ('A' for Active; 'I' for Inactive)
REMARK    1  A    between atoms: O_3  and  C_13 
REMARK    2  A    between atoms: O_6  and  C_23 
REMARK    3  A    between atoms: N_8  and  C_18 
REMARK       I    between atoms: N_8  and  C_21 
REMARK    4  A    between atoms: C_14  and  C_21 
REMARK    5  A    between atoms: C_18  and  C_20 
REMARK    6  A    between atoms: C_18  and  C_23 
REMARK    7  A    between atoms: C_20  and  C_22 
ROOT
ATOM      1 Cl   *** d   1      -2.156  13.604   6.310  0.00  0.00    -0.084 Cl
ATOM      2  O   *** d   1      -5.453  12.219   2.473  0.00  0.00    -0.312 OA
ATOM      3  O   *** d   1      -4.954  10.143   2.079  0.00  0.00    -0.259 OA
ATOM      4  C   *** d   1      -4.115  13.482   4.000  0.00  0.00     0.073 C 
ATOM      5  C   *** d   1      -5.471  13.291   3.353  0.00  0.00     0.132 C 
ATOM      6  C   *** d   1      -3.519  12.173   4.461  0.00  0.00    -0.015 A 
ATOM      7  C   *** d   1      -3.815  11.021   3.818  0.00  0.00     0.081 A 
ATOM      8  C   *** d   1      -3.212   9.856   4.184  0.00  0.00     0.098 A 
ATOM      9  C   *** d   1      -2.332   9.860   5.216  0.00  0.00     0.067 A 
ATOM     10  C   *** d   1      -2.623  12.165   5.464  0.00  0.00     0.042 A 
ATOM     11  C   *** d   1      -4.725  11.102   2.792  0.00  0.00     0.297 C 
ATOM     12  C   *** d   1      -5.945  14.542   2.613  0.00  0.00     0.040 C 
ATOM     13  C   *** d   1      -2.042  11.018   5.836  0.00  0.00     0.044 A 
ENDROOT
BRANCH   9  14
ATOM     14  C   *** d   1      -1.702   8.734   5.673  0.00  0.00     0.255 C 
ATOM     15  O   *** d   1      -0.508   8.667   5.848  0.00  0.00    -0.268 OA
ATOM     16  N   *** d   1      -2.490   7.710   6.123  0.00  0.00    -0.342 N 
ATOM     17  H   *** d   1      -3.503   7.809   6.157  0.00  0.00     0.163 HD
BRANCH  16  18
ATOM     18  C   *** d   1      -1.950   6.457   6.669  0.00  0.00     0.186 C 
BRANCH  18  19
ATOM     19  C   *** d   1      -0.987   5.781   5.675  0.00  0.00     0.074 C 
BRANCH  19  20
ATOM     20  C   *** d   1      -1.378   4.335   5.468  0.00  0.00    -0.056 A 
ATOM     21  C   *** d   1      -0.722   3.340   6.091  0.00  0.00     0.007 A 
ATOM     22  C   *** d   1      -1.104   2.062   5.941  0.00  0.00     0.001 A 
ATOM     23  C   *** d   1      -2.156   1.764   5.164  0.00  0.00     0.000 A 
ATOM     24  C   *** d   1      -2.820   2.748   4.539  0.00  0.00     0.001 A 
ATOM     25  C   *** d   1      -2.431   4.022   4.692  0.00  0.00     0.007 A 
ENDBRANCH  19  20
ENDBRANCH  18  19
BRANCH  18  26
ATOM     26  C   *** d   1      -1.225   6.804   7.967  0.00  0.00     0.163 C 
ATOM     27  O   *** d   1      -1.808   7.164   8.966  0.00  0.00    -0.648 OA
BRANCH  26  28
ATOM     28  O   *** d   1       0.112   6.638   7.862  0.00  0.00    -0.775 OA
ATOM     29  H   *** d   1       0.375   5.705   7.910  0.00  0.00     0.167 HD
ENDBRANCH  26  28
ENDBRANCH  18  26
ENDBRANCH  16  18
ENDBRANCH   9  14
BRANCH   8  30
ATOM     30  O   *** d   1      -3.405   8.680   3.518  0.00  0.00    -0.359 OA
ATOM     31  H   *** d   1      -2.880   7.923   3.796  0.00  0.00     0.217 HD
ENDBRANCH   8  30
TORSDOF 7
ENDMDL
MODEL 15
REMARK VINA RESULT:      -6.0     12.773     16.147
REMARK  7 active torsions:
REMARK  status: ('A' for Active; 'I' for Inactive)
REMARK    1  A    between atoms: O_3  and  C_13 
REMARK    2  A    between atoms: O_6  and  C_23 
REMARK    3  A    between atoms: N_8  and  C_18 
REMARK       I    between atoms: N_8  and  C_21 
REMARK    4  A    between atoms: C_14  and  C_21 
REMARK    5  A    between atoms: C_18  and  C_20 
REMARK    6  A    between atoms: C_18  and  C_23 
REMARK    7  A    between atoms: C_20  and  C_22 
ROOT
ATOM      1 Cl   *** d   1       7.979   8.052 -12.484  0.00  0.00    -0.084 Cl
ATOM      2  O   *** d   1       5.675   3.604 -10.928  0.00  0.00    -0.312 OA
ATOM      3  O   *** d   1       4.954   4.060  -8.932  0.00  0.00    -0.259 OA
ATOM      4  C   *** d   1       7.026   5.202 -12.085  0.00  0.00     0.073 C 
ATOM      5  C   *** d   1       6.049   4.050 -12.188  0.00  0.00     0.132 C 
ATOM      6  C   *** d   1       6.597   6.218 -11.052  0.00  0.00    -0.015 A 
ATOM      7  C   *** d   1       5.872   5.837  -9.977  0.00  0.00     0.081 A 
ATOM      8  C   *** d   1       5.557   6.738  -9.006  0.00  0.00     0.098 A 
ATOM      9  C   *** d   1       5.957   8.028  -9.143  0.00  0.00     0.067 A 
ATOM     10  C   *** d   1       7.010   7.493 -11.159  0.00  0.00     0.042 A 
ATOM     11  C   *** d   1       5.497   4.516  -9.920  0.00  0.00     0.297 C 
ATOM     12  C   *** d   1       6.613   2.878 -12.990  0.00  0.00     0.040 C 
ATOM     13  C   *** d   1       6.686   8.385 -10.215  0.00  0.00     0.044 A 
ENDROOT
BRANCH   9  14
ATOM     14  C   *** d   1       5.661   9.008  -8.236  0.00  0.00     0.255 C 
ATOM     15  O   *** d   1       4.940   9.947  -8.486  0.00  0.00    -0.268 OA
ATOM     16  N   *** d   1       6.051   8.807  -6.940  0.00  0.00    -0.342 N 
ATOM     17  H   *** d   1       6.503   7.938  -6.661  0.00  0.00     0.163 HD
BRANCH  16  18
ATOM     18  C   *** d   1       5.773   9.760  -5.857  0.00  0.00     0.186 C 
BRANCH  18  19
ATOM     19  C   *** d   1       4.795   9.168  -4.825  0.00  0.00     0.074 C 
BRANCH  19  20
ATOM     20  C   *** d   1       3.453   9.856  -4.921  0.00  0.00    -0.056 A 
ATOM     21  C   *** d   1       3.293  10.973  -5.654  0.00  0.00     0.007 A 
ATOM     22  C   *** d   1       2.088  11.552  -5.774  0.00  0.00     0.001 A 
ATOM     23  C   *** d   1       1.022  11.015  -5.161  0.00  0.00     0.000 A 
ATOM     24  C   *** d   1       1.168   9.901  -4.429  0.00  0.00     0.001 A 
ATOM     25  C   *** d   1       2.375   9.328  -4.312  0.00  0.00     0.007 A 
ENDBRANCH  19  20
ENDBRANCH  18  19
BRANCH  18  26
ATOM     26  C   *** d   1       7.108  10.098  -5.198  0.00  0.00     0.163 C 
ATOM     27  O   *** d   1       7.643  11.179  -5.320  0.00  0.00    -0.648 OA
BRANCH  26  28
ATOM     28  O   *** d   1       7.588   9.070  -4.464  0.00  0.00    -0.775 OA
ATOM     29  H   *** d   1       7.104   8.243  -4.624  0.00  0.00     0.167 HD
ENDBRANCH  26  28
ENDBRANCH  18  26
ENDBRANCH  16  18
ENDBRANCH   9  14
BRANCH   8  30
ATOM     30  O   *** d   1       4.903   6.395  -7.859  0.00  0.00    -0.359 OA
ATOM     31  H   *** d   1       4.306   5.641  -7.898  0.00  0.00     0.217 HD
ENDBRANCH   8  30
TORSDOF 7
ENDMDL
MODEL 16
REMARK VINA RESULT:      -5.9      4.619      6.970
REMARK  7 active torsions:
REMARK  status: ('A' for Active; 'I' for Inactive)
REMARK    1  A    between atoms: O_3  and  C_13 
REMARK    2  A    between atoms: O_6  and  C_23 
REMARK    3  A    between atoms: N_8  and  C_18 
REMARK       I    between atoms: N_8  and  C_21 
REMARK    4  A    between atoms: C_14  and  C_21 
REMARK    5  A    between atoms: C_18  and  C_20 
REMARK    6  A    between atoms: C_18  and  C_23 
REMARK    7  A    between atoms: C_20  and  C_22 
ROOT
ATOM      1 Cl   *** d   1      -0.420 -10.621 -15.530  0.00  0.00    -0.084 Cl
ATOM      2  O   *** d   1       0.375 -12.297 -10.624  0.00  0.00    -0.312 OA
ATOM      3  O   *** d   1      -0.271 -10.631  -9.391  0.00  0.00    -0.259 OA
ATOM      4  C   *** d   1       0.457 -12.042 -12.999  0.00  0.00     0.073 C 
ATOM      5  C   *** d   1       0.300 -12.986 -11.826  0.00  0.00     0.132 C 
ATOM      6  C   *** d   1      -0.365 -10.786 -12.829  0.00  0.00    -0.015 A 
ATOM      7  C   *** d   1      -0.633 -10.305 -11.594  0.00  0.00     0.081 A 
ATOM      8  C   *** d   1      -1.303  -9.129 -11.446  0.00  0.00     0.098 A 
ATOM      9  C   *** d   1      -1.721  -8.459 -12.549  0.00  0.00     0.067 A 
ATOM     10  C   *** d   1      -0.761 -10.096 -13.913  0.00  0.00     0.042 A 
ATOM     11  C   *** d   1      -0.185 -11.050 -10.530  0.00  0.00     0.297 C 
ATOM     12  C   *** d   1       1.345 -14.101 -11.832  0.00  0.00     0.040 C 
ATOM     13  C   *** d   1      -1.435  -8.949 -13.769  0.00  0.00     0.044 A 
ENDROOT
BRANCH   9  14
ATOM     14  C   *** d   1      -2.427  -7.288 -12.497  0.00  0.00     0.255 C 
ATOM     15  O   *** d   1      -2.051  -6.315 -11.885  0.00  0.00    -0.268 OA
ATOM     16  N   *** d   1      -3.507  -7.165 -13.328  0.00  0.00    -0.342 N 
ATOM     17  H   *** d   1      -3.741  -7.903 -13.990  0.00  0.00     0.163 HD
BRANCH  16  18
ATOM     18  C   *** d   1      -4.336  -5.955 -13.399  0.00  0.00     0.186 C 
BRANCH  18  19
ATOM     19  C   *** d   1      -3.936  -5.069 -14.593  0.00  0.00     0.074 C 
BRANCH  19  20
ATOM     20  C   *** d   1      -3.348  -3.765 -14.105  0.00  0.00    -0.056 A 
ATOM     21  C   *** d   1      -2.017  -3.600 -13.993  0.00  0.00     0.007 A 
ATOM     22  C   *** d   1      -1.499  -2.424 -13.605  0.00  0.00     0.001 A 
ATOM     23  C   *** d   1      -2.309  -1.393 -13.325  0.00  0.00     0.000 A 
ATOM     24  C   *** d   1      -3.638  -1.545 -13.435  0.00  0.00     0.001 A 
ATOM     25  C   *** d   1      -4.150  -2.723 -13.822  0.00  0.00     0.007 A 
ENDBRANCH  19  20
ENDBRANCH  18  19
BRANCH  18  26
ATOM     26  C   *** d   1      -5.788  -6.408 -13.530  0.00  0.00     0.163 C 
ATOM     27  O   *** d   1      -6.127  -7.564 -13.400  0.00  0.00    -0.648 OA
BRANCH  26  28
ATOM     28  O   *** d   1      -6.622  -5.375 -13.780  0.00  0.00    -0.775 OA
ATOM     29  H   *** d   1      -7.457  -5.445 -13.290  0.00  0.00     0.167 HD
ENDBRANCH  26  28
ENDBRANCH  18  26
ENDBRANCH  16  18
ENDBRANCH   9  14
BRANCH   8  30
ATOM     30  O   *** d   1      -1.527  -8.551 -10.230  0.00  0.00    -0.359 OA
ATOM     31  H   *** d   1      -0.765  -8.414  -9.658  0.00  0.00     0.217 HD
ENDBRANCH   8  30
TORSDOF 7
ENDMDL
MODEL 17
REMARK VINA RESULT:      -5.8      3.240      5.845
REMARK  7 active torsions:
REMARK  status: ('A' for Active; 'I' for Inactive)
REMARK    1  A    between atoms: O_3  and  C_13 
REMARK    2  A    between atoms: O_6  and  C_23 
REMARK    3  A    between atoms: N_8  and  C_18 
REMARK       I    between atoms: N_8  and  C_21 
REMARK    4  A    between atoms: C_14  and  C_21 
REMARK    5  A    between atoms: C_18  and  C_20 
REMARK    6  A    between atoms: C_18  and  C_23 
REMARK    7  A    between atoms: C_20  and  C_22 
ROOT
ATOM      1 Cl   *** d   1      -1.153  -8.689 -14.759  0.00  0.00    -0.084 Cl
ATOM      2  O   *** d   1      -0.280  -8.269  -9.604  0.00  0.00    -0.312 OA
ATOM      3  O   *** d   1       0.170  -6.164  -9.320  0.00  0.00    -0.259 OA
ATOM      4  C   *** d   1      -0.555  -9.125 -11.819  0.00  0.00     0.073 C 
ATOM      5  C   *** d   1      -0.898  -9.262 -10.350  0.00  0.00     0.132 C 
ATOM      6  C   *** d   1      -0.654  -7.693 -12.292  0.00  0.00    -0.015 A 
ATOM      7  C   *** d   1      -0.423  -6.673 -11.437  0.00  0.00     0.081 A 
ATOM      8  C   *** d   1      -0.432  -5.387 -11.884  0.00  0.00     0.098 A 
ATOM      9  C   *** d   1      -0.699  -5.141 -13.192  0.00  0.00     0.067 A 
ATOM     10  C   *** d   1      -0.890  -7.435 -13.590  0.00  0.00     0.042 A 
ATOM     11  C   *** d   1      -0.172  -7.006 -10.128  0.00  0.00     0.297 C 
ATOM     12  C   *** d   1      -0.509 -10.629  -9.787  0.00  0.00     0.040 C 
ATOM     13  C   *** d   1      -0.916  -6.171 -14.029  0.00  0.00     0.044 A 
ENDROOT
BRANCH   9  14
ATOM     14  C   *** d   1      -0.760  -3.882 -13.724  0.00  0.00     0.255 C 
ATOM     15  O   *** d   1      -0.257  -3.585 -14.783  0.00  0.00    -0.268 OA
ATOM     16  N   *** d   1      -1.585  -2.978 -13.113  0.00  0.00    -0.342 N 
ATOM     17  H   *** d   1      -2.163  -3.253 -12.321  0.00  0.00     0.163 HD
BRANCH  16  18
ATOM     18  C   *** d   1      -1.771  -1.602 -13.593  0.00  0.00     0.186 C 
BRANCH  18  19
ATOM     19  C   *** d   1      -3.223  -1.129 -13.397  0.00  0.00     0.074 C 
BRANCH  19  20
ATOM     20  C   *** d   1      -4.166  -1.976 -14.222  0.00  0.00    -0.056 A 
ATOM     21  C   *** d   1      -5.342  -2.397 -13.722  0.00  0.00     0.007 A 
ATOM     22  C   *** d   1      -6.195  -3.108 -14.474  0.00  0.00     0.001 A 
ATOM     23  C   *** d   1      -5.883  -3.405 -15.745  0.00  0.00     0.000 A 
ATOM     24  C   *** d   1      -4.714  -2.989 -16.255  0.00  0.00     0.001 A 
ATOM     25  C   *** d   1      -3.864  -2.280 -15.497  0.00  0.00     0.007 A 
ENDBRANCH  19  20
ENDBRANCH  18  19
BRANCH  18  26
ATOM     26  C   *** d   1      -0.807  -0.715 -12.808  0.00  0.00     0.163 C 
ATOM     27  O   *** d   1       0.377  -0.651 -13.059  0.00  0.00    -0.648 OA
BRANCH  26  28
ATOM     28  O   *** d   1      -1.437  -0.013 -11.840  0.00  0.00    -0.775 OA
ATOM     29  H   *** d   1      -2.014  -0.571 -11.293  0.00  0.00     0.167 HD
ENDBRANCH  26  28
ENDBRANCH  18  26
ENDBRANCH  16  18
ENDBRANCH   9  14
BRANCH   8  30
ATOM     30  O   *** d   1      -0.121  -4.322 -11.089  0.00  0.00    -0.359 OA
ATOM     31  H   *** d   1      -0.619  -3.509 -11.223  0.00  0.00     0.217 HD
ENDBRANCH   8  30
TORSDOF 7
ENDMDL
MODEL 18
REMARK VINA RESULT:      -5.8     14.835     17.078
REMARK  7 active torsions:
REMARK  status: ('A' for Active; 'I' for Inactive)
REMARK    1  A    between atoms: O_3  and  C_13 
REMARK    2  A    between atoms: O_6  and  C_23 
REMARK    3  A    between atoms: N_8  and  C_18 
REMARK       I    between atoms: N_8  and  C_21 
REMARK    4  A    between atoms: C_14  and  C_21 
REMARK    5  A    between atoms: C_18  and  C_20 
REMARK    6  A    between atoms: C_18  and  C_23 
REMARK    7  A    between atoms: C_20  and  C_22 
ROOT
ATOM      1 Cl   *** d   1      -4.551  11.180  -9.219  0.00  0.00    -0.084 Cl
ATOM      2  O   *** d   1      -6.825   7.646 -12.358  0.00  0.00    -0.312 OA
ATOM      3  O   *** d   1      -8.475   6.880 -11.173  0.00  0.00    -0.259 OA
ATOM      4  C   *** d   1      -5.262   9.156 -11.362  0.00  0.00     0.073 C 
ATOM      5  C   *** d   1      -5.933   8.673 -12.631  0.00  0.00     0.132 C 
ATOM      6  C   *** d   1      -6.249   9.331 -10.231  0.00  0.00    -0.015 A 
ATOM      7  C   *** d   1      -7.361   8.566 -10.169  0.00  0.00     0.081 A 
ATOM      8  C   *** d   1      -8.206   8.668  -9.106  0.00  0.00     0.098 A 
ATOM      9  C   *** d   1      -7.932   9.563  -8.124  0.00  0.00     0.067 A 
ATOM     10  C   *** d   1      -5.977  10.194  -9.236  0.00  0.00     0.042 A 
ATOM     11  C   *** d   1      -7.571   7.693 -11.209  0.00  0.00     0.297 C 
ATOM     12  C   *** d   1      -4.926   8.201 -13.678  0.00  0.00     0.040 C 
ATOM     13  C   *** d   1      -6.815  10.308  -8.199  0.00  0.00     0.044 A 
ENDROOT
BRANCH   9  14
ATOM     14  C   *** d   1      -8.739   9.757  -7.035  0.00  0.00     0.255 C 
ATOM     15  O   *** d   1      -8.312   9.930  -5.917  0.00  0.00    -0.268 OA
ATOM     16  N   *** d   1     -10.074   9.948  -7.266  0.00  0.00    -0.342 N 
ATOM     17  H   *** d   1     -10.438   9.988  -8.216  0.00  0.00     0.163 HD
BRANCH  16  18
ATOM     18  C   *** d   1     -11.049  10.197  -6.195  0.00  0.00     0.186 C 
BRANCH  18  19
ATOM     19  C   *** d   1     -11.674  11.598  -6.320  0.00  0.00     0.074 C 
BRANCH  19  20
ATOM     20  C   *** d   1     -10.617  12.662  -6.133  0.00  0.00    -0.056 A 
ATOM     21  C   *** d   1     -10.009  12.839  -4.946  0.00  0.00     0.007 A 
ATOM     22  C   *** d   1      -9.037  13.753  -4.799  0.00  0.00     0.001 A 
ATOM     23  C   *** d   1      -8.656  14.502  -5.845  0.00  0.00     0.000 A 
ATOM     24  C   *** d   1      -9.254  14.333  -7.034  0.00  0.00     0.001 A 
ATOM     25  C   *** d   1     -10.226  13.420  -7.174  0.00  0.00     0.007 A 
ENDBRANCH  19  20
ENDBRANCH  18  19
BRANCH  18  26
ATOM     26  C   *** d   1     -12.125   9.118  -6.304  0.00  0.00     0.163 C 
ATOM     27  O   *** d   1     -13.083   9.221  -7.040  0.00  0.00    -0.648 OA
BRANCH  26  28
ATOM     28  O   *** d   1     -11.862   8.056  -5.511  0.00  0.00    -0.775 OA
ATOM     29  H   *** d   1     -11.422   8.311  -4.684  0.00  0.00     0.167 HD
ENDBRANCH  26  28
ENDBRANCH  18  26
ENDBRANCH  16  18
ENDBRANCH   9  14
BRANCH   8  30
ATOM     30  O   *** d   1      -9.297   7.863  -8.945  0.00  0.00    -0.359 OA
ATOM     31  H   *** d   1      -9.352   7.349  -8.132  0.00  0.00     0.217 HD
ENDBRANCH   8  30
TORSDOF 7
ENDMDL
MODEL 19
REMARK VINA RESULT:      -5.7      4.011      5.926
REMARK  7 active torsions:
REMARK  status: ('A' for Active; 'I' for Inactive)
REMARK    1  A    between atoms: O_3  and  C_13 
REMARK    2  A    between atoms: O_6  and  C_23 
REMARK    3  A    between atoms: N_8  and  C_18 
REMARK       I    between atoms: N_8  and  C_21 
REMARK    4  A    between atoms: C_14  and  C_21 
REMARK    5  A    between atoms: C_18  and  C_20 
REMARK    6  A    between atoms: C_18  and  C_23 
REMARK    7  A    between atoms: C_20  and  C_22 
ROOT
ATOM      1 Cl   *** d   1      -0.355  -5.659 -15.986  0.00  0.00    -0.084 Cl
ATOM      2  O   *** d   1      -5.588  -5.303 -15.919  0.00  0.00    -0.312 OA
ATOM      3  O   *** d   1      -6.171  -6.501 -14.206  0.00  0.00    -0.259 OA
ATOM      4  C   *** d   1      -3.297  -5.262 -16.602  0.00  0.00     0.073 C 
ATOM      5  C   *** d   1      -4.626  -4.537 -16.563  0.00  0.00     0.132 C 
ATOM      6  C   *** d   1      -2.955  -5.890 -15.271  0.00  0.00    -0.015 A 
ATOM      7  C   *** d   1      -3.936  -6.302 -14.437  0.00  0.00     0.081 A 
ATOM      8  C   *** d   1      -3.625  -6.942 -13.275  0.00  0.00     0.098 A 
ATOM      9  C   *** d   1      -2.321  -7.139 -12.954  0.00  0.00     0.067 A 
ATOM     10  C   *** d   1      -1.669  -6.118 -14.951  0.00  0.00     0.042 A 
ATOM     11  C   *** d   1      -5.228  -6.054 -14.831  0.00  0.00     0.297 C 
ATOM     12  C   *** d   1      -5.128  -4.167 -17.958  0.00  0.00     0.040 C 
ATOM     13  C   *** d   1      -1.361  -6.731 -13.803  0.00  0.00     0.044 A 
ENDROOT
BRANCH   9  14
ATOM     14  C   *** d   1      -1.914  -7.743 -11.796  0.00  0.00     0.255 C 
ATOM     15  O   *** d   1      -2.640  -8.433 -11.118  0.00  0.00    -0.268 OA
ATOM     16  N   *** d   1      -0.578  -7.711 -11.503  0.00  0.00    -0.342 N 
ATOM     17  H   *** d   1       0.087  -7.291 -12.151  0.00  0.00     0.163 HD
BRANCH  16  18
ATOM     18  C   *** d   1       0.002  -8.344 -10.311  0.00  0.00     0.186 C 
BRANCH  18  19
ATOM     19  C   *** d   1       1.052  -9.403 -10.692  0.00  0.00     0.074 C 
BRANCH  19  20
ATOM     20  C   *** d   1       0.378 -10.619 -11.287  0.00  0.00    -0.056 A 
ATOM     21  C   *** d   1       0.342 -10.815 -12.617  0.00  0.00     0.007 A 
ATOM     22  C   *** d   1      -0.215 -11.919 -13.137  0.00  0.00     0.001 A 
ATOM     23  C   *** d   1      -0.743 -12.849 -12.326  0.00  0.00     0.000 A 
ATOM     24  C   *** d   1      -0.711 -12.666 -10.998  0.00  0.00     0.001 A 
ATOM     25  C   *** d   1      -0.154 -11.559 -10.485  0.00  0.00     0.007 A 
ENDBRANCH  19  20
ENDBRANCH  18  19
BRANCH  18  26
ATOM     26  C   *** d   1       0.637  -7.236  -9.474  0.00  0.00     0.163 C 
ATOM     27  O   *** d   1       1.801  -6.917  -9.586  0.00  0.00    -0.648 OA
BRANCH  26  28
ATOM     28  O   *** d   1      -0.251  -6.660  -8.634  0.00  0.00    -0.775 OA
ATOM     29  H   *** d   1       0.083  -6.601  -7.725  0.00  0.00     0.167 HD
ENDBRANCH  26  28
ENDBRANCH  18  26
ENDBRANCH  16  18
ENDBRANCH   9  14
BRANCH   8  30
ATOM     30  O   *** d   1      -4.570  -7.457 -12.436  0.00  0.00    -0.359 OA
ATOM     31  H   *** d   1      -4.725  -8.406 -12.473  0.00  0.00     0.217 HD
ENDBRANCH   8  30
TORSDOF 7
ENDMDL
MODEL 20
REMARK VINA RESULT:      -5.6     15.248     18.021
REMARK  7 active torsions:
REMARK  status: ('A' for Active; 'I' for Inactive)
REMARK    1  A    between atoms: O_3  and  C_13 
REMARK    2  A    between atoms: O_6  and  C_23 
REMARK    3  A    between atoms: N_8  and  C_18 
REMARK       I    between atoms: N_8  and  C_21 
REMARK    4  A    between atoms: C_14  and  C_21 
REMARK    5  A    between atoms: C_18  and  C_20 
REMARK    6  A    between atoms: C_18  and  C_23 
REMARK    7  A    between atoms: C_20  and  C_22 
ROOT
ATOM      1 Cl   *** d   1       6.263   6.930  -5.595  0.00  0.00    -0.084 Cl
ATOM      2  O   *** d   1       6.718   7.132 -10.817  0.00  0.00    -0.312 OA
ATOM      3  O   *** d   1       5.547   8.872 -11.376  0.00  0.00    -0.259 OA
ATOM      4  C   *** d   1       6.709   6.389  -8.545  0.00  0.00     0.073 C 
ATOM      5  C   *** d   1       7.460   6.456  -9.858  0.00  0.00     0.132 C 
ATOM      6  C   *** d   1       6.088   7.716  -8.179  0.00  0.00    -0.015 A 
ATOM      7  C   *** d   1       5.702   8.580  -9.144  0.00  0.00     0.081 A 
ATOM      8  C   *** d   1       5.067   9.739  -8.815  0.00  0.00     0.098 A 
ATOM      9  C   *** d   1       4.849  10.028  -7.507  0.00  0.00     0.067 A 
ATOM     10  C   *** d   1       5.839   8.004  -6.889  0.00  0.00     0.042 A 
ATOM     11  C   *** d   1       5.970   8.218 -10.442  0.00  0.00     0.297 C 
ATOM     12  C   *** d   1       7.826   5.071 -10.391  0.00  0.00     0.040 C 
ATOM     13  C   *** d   1       5.231   9.150  -6.562  0.00  0.00     0.044 A 
ENDROOT
BRANCH   9  14
ATOM     14  C   *** d   1       4.248  11.181  -7.081  0.00  0.00     0.255 C 
ATOM     15  O   *** d   1       3.285  11.667  -7.627  0.00  0.00    -0.268 OA
ATOM     16  N   *** d   1       4.646  11.691  -5.875  0.00  0.00    -0.342 N 
ATOM     17  H   *** d   1       5.331  11.201  -5.303  0.00  0.00     0.163 HD
BRANCH  16  18
ATOM     18  C   *** d   1       4.066  12.903  -5.282  0.00  0.00     0.186 C 
BRANCH  18  19
ATOM     19  C   *** d   1       3.307  12.584  -3.981  0.00  0.00     0.074 C 
BRANCH  19  20
ATOM     20  C   *** d   1       2.328  11.456  -4.209  0.00  0.00    -0.056 A 
ATOM     21  C   *** d   1       1.150  11.669  -4.823  0.00  0.00     0.007 A 
ATOM     22  C   *** d   1       0.305  10.654  -5.065  0.00  0.00     0.001 A 
ATOM     23  C   *** d   1       0.633   9.407  -4.698  0.00  0.00     0.000 A 
ATOM     24  C   *** d   1       1.805   9.181  -4.086  0.00  0.00     0.001 A 
ATOM     25  C   *** d   1       2.644  10.200  -3.845  0.00  0.00     0.007 A 
ENDBRANCH  19  20
ENDBRANCH  18  19
BRANCH  18  26
ATOM     26  C   *** d   1       5.217  13.869  -5.008  0.00  0.00     0.163 C 
ATOM     27  O   *** d   1       5.558  14.180  -3.887  0.00  0.00    -0.648 OA
BRANCH  26  28
ATOM     28  O   *** d   1       5.803  14.298  -6.148  0.00  0.00    -0.775 OA
ATOM     29  H   *** d   1       5.676  13.679  -6.885  0.00  0.00     0.167 HD
ENDBRANCH  26  28
ENDBRANCH  18  26
ENDBRANCH  16  18
ENDBRANCH   9  14
BRANCH   8  30
ATOM     30  O   *** d   1       4.578  10.608  -9.747  0.00  0.00    -0.359 OA
ATOM     31  H   *** d   1       4.476  10.281 -10.647  0.00  0.00     0.217 HD
ENDBRANCH   8  30
TORSDOF 7
ENDMDL
