# Supplementary material for: The Potential Mechanisms of Ochratoxin A in Prostate Cancer Development: An Integrated Study Combining Network Toxicology, Machine Learning, and Molecular Docking
Source: Toxins (Basel). 2025 Aug 4;17(8):388. doi: 10.3390/toxins17080388 (PMC12389974; doi:10.3390/toxins17080388)
Supplement: Supplementary file 1 [file toxins-17-00388-s001.zip › molecular docking/ESR1/rep.pdb]

REMARK   4 XXXX COMPLIES WITH FORMAT V. 2.0
ATOM      1  N   MET A   1     -13.456 -18.816 -20.400  1.00  0.00           N  
ATOM      2  CA  MET A   1     -14.719 -18.048 -20.305  1.00  0.00           C  
ATOM      3  C   MET A   1     -14.419 -16.585 -20.004  1.00  0.00           C  
ATOM      4  O   MET A   1     -15.021 -15.694 -20.571  1.00  0.00           O  
ATOM      5  CB  MET A   1     -15.595 -18.617 -19.174  1.00  0.00           C  
ATOM      6  CG  MET A   1     -17.027 -18.102 -19.336  1.00  0.00           C  
ATOM      7  SD  MET A   1     -18.181 -18.412 -17.978  1.00  0.00           S  
ATOM      8  CE  MET A   1     -18.028 -20.215 -17.959  1.00  0.00           C  
ATOM      9  HA  MET A   1     -15.239 -18.109 -21.264  1.00  0.00           H  
ATOM     10  HB2 MET A   1     -15.591 -19.697 -19.221  1.00  0.00           H  
ATOM     11  HB3 MET A   1     -15.203 -18.305 -18.216  1.00  0.00           H  
ATOM     12  HG2 MET A   1     -16.985 -17.034 -19.492  1.00  0.00           H  
ATOM     13  HG3 MET A   1     -17.444 -18.545 -20.228  1.00  0.00           H  
ATOM     14  HE1 MET A   1     -17.922 -20.578 -18.969  1.00  0.00           H  
ATOM     15  HE2 MET A   1     -17.160 -20.497 -17.382  1.00  0.00           H  
ATOM     16  HE3 MET A   1     -18.911 -20.647 -17.511  1.00  0.00           H  
ATOM     17  H1  MET A   1     -12.764 -18.278 -20.957  1.00  0.00           H  
ATOM     18  H2  MET A   1     -13.079 -18.982 -19.445  1.00  0.00           H  
ATOM     19  H3  MET A   1     -13.640 -19.729 -20.863  1.00  0.00           H  
ATOM     20  N   LYS A   2     -13.489 -16.360 -19.109  1.00  0.00           N  
ATOM     21  CA  LYS A   2     -13.130 -14.958 -18.751  1.00  0.00           C  
ATOM     22  C   LYS A   2     -11.701 -14.886 -18.225  1.00  0.00           C  
ATOM     23  O   LYS A   2     -11.370 -15.507 -17.234  1.00  0.00           O  
ATOM     24  CB  LYS A   2     -14.083 -14.477 -17.641  1.00  0.00           C  
ATOM     25  CG  LYS A   2     -15.491 -14.289 -18.219  1.00  0.00           C  
ATOM     26  CD  LYS A   2     -16.333 -13.473 -17.235  1.00  0.00           C  
ATOM     27  CE  LYS A   2     -17.792 -13.476 -17.697  1.00  0.00           C  
ATOM     28  NZ  LYS A   2     -18.668 -12.862 -16.661  1.00  0.00           N  
ATOM     29  H   LYS A   2     -13.031 -17.111 -18.676  1.00  0.00           H  
ATOM     30  HA  LYS A   2     -13.212 -14.327 -19.638  1.00  0.00           H  
ATOM     31  HB2 LYS A   2     -14.114 -15.208 -16.848  1.00  0.00           H  
ATOM     32  HB3 LYS A   2     -13.726 -13.538 -17.242  1.00  0.00           H  
ATOM     33  HG2 LYS A   2     -15.431 -13.767 -19.163  1.00  0.00           H  
ATOM     34  HG3 LYS A   2     -15.950 -15.252 -18.374  1.00  0.00           H  
ATOM     35  HD2 LYS A   2     -16.264 -13.910 -16.250  1.00  0.00           H  
ATOM     36  HD3 LYS A   2     -15.966 -12.457 -17.198  1.00  0.00           H  
ATOM     37  HE2 LYS A   2     -17.882 -12.913 -18.615  1.00  0.00           H  
ATOM     38  HE3 LYS A   2     -18.113 -14.492 -17.874  1.00  0.00           H  
ATOM     39  HZ1 LYS A   2     -18.196 -12.028 -16.258  1.00  0.00           H  
ATOM     40  HZ2 LYS A   2     -19.569 -12.575 -17.093  1.00  0.00           H  
ATOM     41  HZ3 LYS A   2     -18.851 -13.555 -15.906  1.00  0.00           H  
ATOM     42  N   GLU A   3     -10.877 -14.127 -18.898  1.00  0.00           N  
ATOM     43  CA  GLU A   3      -9.466 -14.003 -18.449  1.00  0.00           C  
ATOM     44  C   GLU A   3      -9.401 -13.747 -16.946  1.00  0.00           C  
ATOM     45  O   GLU A   3     -10.146 -12.944 -16.421  1.00  0.00           O  
ATOM     46  CB  GLU A   3      -8.830 -12.813 -19.187  1.00  0.00           C  
ATOM     47  CG  GLU A   3      -7.309 -12.891 -19.050  1.00  0.00           C  
ATOM     48  CD  GLU A   3      -6.776 -14.007 -19.952  1.00  0.00           C  
ATOM     49  OE1 GLU A   3      -7.043 -13.916 -21.139  1.00  0.00           O  
ATOM     50  OE2 GLU A   3      -6.133 -14.886 -19.403  1.00  0.00           O  
ATOM     51  H   GLU A   3     -11.187 -13.644 -19.692  1.00  0.00           H  
ATOM     52  HA  GLU A   3      -8.937 -14.929 -18.676  1.00  0.00           H  
ATOM     53  HB2 GLU A   3      -9.101 -12.848 -20.232  1.00  0.00           H  
ATOM     54  HB3 GLU A   3      -9.185 -11.887 -18.760  1.00  0.00           H  
ATOM     55  HG2 GLU A   3      -6.866 -11.951 -19.346  1.00  0.00           H  
ATOM     56  HG3 GLU A   3      -7.044 -13.104 -18.025  1.00  0.00           H  
ATOM     57  N   THR A   4      -8.509 -14.434 -16.276  1.00  0.00           N  
ATOM     58  CA  THR A   4      -8.394 -14.233 -14.807  1.00  0.00           C  
ATOM     59  C   THR A   4      -7.637 -12.967 -14.483  1.00  0.00           C  
ATOM     60  O   THR A   4      -6.512 -12.792 -14.897  1.00  0.00           O  
ATOM     61  CB  THR A   4      -7.619 -15.411 -14.194  1.00  0.00           C  
ATOM     62  CG2 THR A   4      -7.754 -15.416 -12.656  1.00  0.00           C  
ATOM     63  OG1 THR A   4      -8.299 -16.574 -14.619  1.00  0.00           O  
ATOM     64  H   THR A   4      -7.926 -15.071 -16.738  1.00  0.00           H  
ATOM     65  HA  THR A   4      -9.393 -14.166 -14.377  1.00  0.00           H  
ATOM     66  HB  THR A   4      -6.579 -15.425 -14.519  1.00  0.00           H  
ATOM     67  HG1 THR A   4      -7.930 -16.841 -15.465  1.00  0.00           H  
ATOM     68 1HG2 THR A   4      -7.414 -14.467 -12.254  1.00  0.00           H  
ATOM     69 2HG2 THR A   4      -8.788 -15.568 -12.381  1.00  0.00           H  
ATOM     70 3HG2 THR A   4      -7.153 -16.211 -12.238  1.00  0.00           H  
ATOM     71  N   ARG A   5      -8.276 -12.087 -13.765  1.00  0.00           N  
ATOM     72  CA  ARG A   5      -7.607 -10.816 -13.391  1.00  0.00           C  
ATOM     73  C   ARG A   5      -7.009 -10.994 -12.025  1.00  0.00           C  
ATOM     74  O   ARG A   5      -7.165 -12.034 -11.418  1.00  0.00           O  
ATOM     75  CB  ARG A   5      -8.650  -9.691 -13.375  1.00  0.00           C  
ATOM     76  CG  ARG A   5      -9.540  -9.820 -14.630  1.00  0.00           C  
ATOM     77  CD  ARG A   5      -8.658  -9.915 -15.886  1.00  0.00           C  
ATOM     78  NE  ARG A   5      -7.572  -8.895 -15.804  1.00  0.00           N  
ATOM     79  CZ  ARG A   5      -6.928  -8.559 -16.890  1.00  0.00           C  
ATOM     80  NH1 ARG A   5      -7.609  -8.310 -17.974  1.00  0.00           N  
ATOM     81  NH2 ARG A   5      -5.626  -8.485 -16.853  1.00  0.00           N  
ATOM     82  H   ARG A   5      -9.194 -12.265 -13.473  1.00  0.00           H  
ATOM     83  HA  ARG A   5      -6.794 -10.592 -14.099  1.00  0.00           H  
ATOM     84  HB2 ARG A   5      -9.255  -9.770 -12.487  1.00  0.00           H  
ATOM     85  HB3 ARG A   5      -8.153  -8.735 -13.379  1.00  0.00           H  
ATOM     86  HG2 ARG A   5     -10.149 -10.708 -14.550  1.00  0.00           H  
ATOM     87  HG3 ARG A   5     -10.181  -8.961 -14.710  1.00  0.00           H  
ATOM     88  HD2 ARG A   5      -8.220 -10.897 -15.952  1.00  0.00           H  
ATOM     89  HD3 ARG A   5      -9.255  -9.729 -16.767  1.00  0.00           H  
ATOM     90  HE  ARG A   5      -7.342  -8.484 -14.948  1.00  0.00           H  
ATOM     91 HH11 ARG A   5      -8.608  -8.378 -17.965  1.00  0.00           H  
ATOM     92 HH12 ARG A   5      -7.134  -8.050 -18.815  1.00  0.00           H  
ATOM     93 HH21 ARG A   5      -5.136  -8.686 -16.005  1.00  0.00           H  
ATOM     94 HH22 ARG A   5      -5.117  -8.228 -17.675  1.00  0.00           H  
ATOM     95  N   TYR A   6      -6.340 -10.000 -11.541  1.00  0.00           N  
ATOM     96  CA  TYR A   6      -5.722 -10.142 -10.185  1.00  0.00           C  
ATOM     97  C   TYR A   6      -5.599  -8.797  -9.475  1.00  0.00           C  
ATOM     98  O   TYR A   6      -6.042  -7.791  -9.984  1.00  0.00           O  
ATOM     99  CB  TYR A   6      -4.310 -10.745 -10.394  1.00  0.00           C  
ATOM    100  CG  TYR A   6      -4.352 -11.767 -11.548  1.00  0.00           C  
ATOM    101  CD1 TYR A   6      -4.763 -13.072 -11.328  1.00  0.00           C  
ATOM    102  CD2 TYR A   6      -3.974 -11.397 -12.823  1.00  0.00           C  
ATOM    103  CE1 TYR A   6      -4.788 -13.982 -12.366  1.00  0.00           C  
ATOM    104  CE2 TYR A   6      -3.999 -12.311 -13.856  1.00  0.00           C  
ATOM    105  CZ  TYR A   6      -4.404 -13.609 -13.634  1.00  0.00           C  
ATOM    106  OH  TYR A   6      -4.417 -14.521 -14.668  1.00  0.00           O  
ATOM    107  H   TYR A   6      -6.254  -9.169 -12.049  1.00  0.00           H  
ATOM    108  HA  TYR A   6      -6.336 -10.802  -9.575  1.00  0.00           H  
ATOM    109  HB2 TYR A   6      -3.607  -9.961 -10.642  1.00  0.00           H  
ATOM    110  HB3 TYR A   6      -3.986 -11.237  -9.500  1.00  0.00           H  
ATOM    111  HD1 TYR A   6      -5.086 -13.375 -10.345  1.00  0.00           H  
ATOM    112  HD2 TYR A   6      -3.698 -10.376 -13.022  1.00  0.00           H  
ATOM    113  HE1 TYR A   6      -5.135 -14.989 -12.187  1.00  0.00           H  
ATOM    114  HE2 TYR A   6      -3.699 -12.005 -14.848  1.00  0.00           H  
ATOM    115  HH  TYR A   6      -4.882 -14.126 -15.409  1.00  0.00           H  
ATOM    116  N   CYS A   7      -4.993  -8.808  -8.295  1.00  0.00           N  
ATOM    117  CA  CYS A   7      -4.834  -7.544  -7.543  1.00  0.00           C  
ATOM    118  C   CYS A   7      -4.189  -6.511  -8.455  1.00  0.00           C  
ATOM    119  O   CYS A   7      -2.982  -6.372  -8.506  1.00  0.00           O  
ATOM    120  CB  CYS A   7      -3.948  -7.846  -6.316  1.00  0.00           C  
ATOM    121  SG  CYS A   7      -2.973  -6.552  -5.601  1.00  0.00           S  
ATOM    122  H   CYS A   7      -4.635  -9.641  -7.929  1.00  0.00           H  
ATOM    123  HA  CYS A   7      -5.809  -7.196  -7.242  1.00  0.00           H  
ATOM    124  HB2 CYS A   7      -4.571  -8.241  -5.546  1.00  0.00           H  
ATOM    125  HB3 CYS A   7      -3.266  -8.593  -6.600  1.00  0.00           H  
ATOM    126  N   ALA A   8      -5.031  -5.802  -9.159  1.00  0.00           N  
ATOM    127  CA  ALA A   8      -4.543  -4.761 -10.098  1.00  0.00           C  
ATOM    128  C   ALA A   8      -3.494  -3.862  -9.472  1.00  0.00           C  
ATOM    129  O   ALA A   8      -2.764  -3.196 -10.174  1.00  0.00           O  
ATOM    130  CB  ALA A   8      -5.757  -3.881 -10.509  1.00  0.00           C  
ATOM    131  H   ALA A   8      -6.000  -5.942  -9.046  1.00  0.00           H  
ATOM    132  HA  ALA A   8      -4.115  -5.247 -10.972  1.00  0.00           H  
ATOM    133  HB1 ALA A   8      -6.242  -3.498  -9.624  1.00  0.00           H  
ATOM    134  HB2 ALA A   8      -5.423  -3.050 -11.118  1.00  0.00           H  
ATOM    135  HB3 ALA A   8      -6.468  -4.466 -11.075  1.00  0.00           H  
ATOM    136  N   VAL A   9      -3.395  -3.880  -8.167  1.00  0.00           N  
ATOM    137  CA  VAL A   9      -2.374  -2.996  -7.506  1.00  0.00           C  
ATOM    138  C   VAL A   9      -1.115  -3.664  -7.040  1.00  0.00           C  
ATOM    139  O   VAL A   9      -0.031  -3.241  -7.390  1.00  0.00           O  
ATOM    140  CB  VAL A   9      -2.977  -2.400  -6.206  1.00  0.00           C  
ATOM    141  CG1 VAL A   9      -2.013  -1.293  -5.668  1.00  0.00           C  
ATOM    142  CG2 VAL A   9      -4.353  -1.792  -6.475  1.00  0.00           C  
ATOM    143  H   VAL A   9      -3.982  -4.451  -7.633  1.00  0.00           H  
ATOM    144  HA  VAL A   9      -2.104  -2.189  -8.175  1.00  0.00           H  
ATOM    145  HB  VAL A   9      -3.078  -3.181  -5.460  1.00  0.00           H  
ATOM    146 1HG1 VAL A   9      -1.000  -1.704  -5.487  1.00  0.00           H  
ATOM    147 2HG1 VAL A   9      -1.941  -0.496  -6.390  1.00  0.00           H  
ATOM    148 3HG1 VAL A   9      -2.399  -0.897  -4.743  1.00  0.00           H  
ATOM    149 1HG2 VAL A   9      -4.932  -2.449  -7.100  1.00  0.00           H  
ATOM    150 2HG2 VAL A   9      -4.871  -1.646  -5.540  1.00  0.00           H  
ATOM    151 3HG2 VAL A   9      -4.239  -0.850  -6.960  1.00  0.00           H  
ATOM    152  N   CYS A  10      -1.244  -4.701  -6.261  1.00  0.00           N  
ATOM    153  CA  CYS A  10       0.003  -5.343  -5.776  1.00  0.00           C  
ATOM    154  C   CYS A  10      -0.086  -6.759  -5.087  1.00  0.00           C  
ATOM    155  O   CYS A  10       0.375  -6.891  -3.970  1.00  0.00           O  
ATOM    156  CB  CYS A  10       0.343  -4.352  -4.677  1.00  0.00           C  
ATOM    157  SG  CYS A  10      -1.033  -3.950  -3.541  1.00  0.00           S  
ATOM    158  H   CYS A  10      -2.114  -5.029  -6.022  1.00  0.00           H  
ATOM    159  HA  CYS A  10       0.771  -5.334  -6.538  1.00  0.00           H  
ATOM    160  HB2 CYS A  10       1.201  -4.695  -4.104  1.00  0.00           H  
ATOM    161  HB3 CYS A  10       0.598  -3.452  -5.140  1.00  0.00           H  
ATOM    162  N   ASN A  11      -0.652  -7.784  -5.709  1.00  0.00           N  
ATOM    163  CA  ASN A  11      -0.685  -9.095  -4.980  1.00  0.00           C  
ATOM    164  C   ASN A  11      -1.002 -10.271  -5.907  1.00  0.00           C  
ATOM    165  O   ASN A  11      -0.112 -10.851  -6.497  1.00  0.00           O  
ATOM    166  CB  ASN A  11      -1.748  -9.017  -3.866  1.00  0.00           C  
ATOM    167  CG  ASN A  11      -1.729 -10.313  -3.054  1.00  0.00           C  
ATOM    168  ND2 ASN A  11      -2.860 -10.905  -2.783  1.00  0.00           N  
ATOM    169  OD1 ASN A  11      -0.687 -10.797  -2.660  1.00  0.00           O  
ATOM    170  H   ASN A  11      -1.100  -7.681  -6.575  1.00  0.00           H  
ATOM    171  HA  ASN A  11       0.300  -9.268  -4.544  1.00  0.00           H  
ATOM    172  HB2 ASN A  11      -1.530  -8.186  -3.212  1.00  0.00           H  
ATOM    173  HB3 ASN A  11      -2.719  -8.884  -4.293  1.00  0.00           H  
ATOM    174 1HD2 ASN A  11      -3.704 -10.520  -3.099  1.00  0.00           H  
ATOM    175 2HD2 ASN A  11      -2.866 -11.736  -2.262  1.00  0.00           H  
ATOM    176  N   ASP A  12      -2.258 -10.597  -6.023  1.00  0.00           N  
ATOM    177  CA  ASP A  12      -2.647 -11.732  -6.903  1.00  0.00           C  
ATOM    178  C   ASP A  12      -4.159 -11.820  -7.011  1.00  0.00           C  
ATOM    179  O   ASP A  12      -4.842 -10.850  -6.771  1.00  0.00           O  
ATOM    180  CB  ASP A  12      -2.107 -13.039  -6.292  1.00  0.00           C  
ATOM    181  CG  ASP A  12      -1.968 -14.099  -7.390  1.00  0.00           C  
ATOM    182  OD1 ASP A  12      -2.500 -13.844  -8.459  1.00  0.00           O  
ATOM    183  OD2 ASP A  12      -1.337 -15.103  -7.098  1.00  0.00           O  
ATOM    184  H   ASP A  12      -2.943 -10.072  -5.570  1.00  0.00           H  
ATOM    185  HA  ASP A  12      -2.231 -11.565  -7.897  1.00  0.00           H  
ATOM    186  HB2 ASP A  12      -1.151 -12.855  -5.857  1.00  0.00           H  
ATOM    187  HB3 ASP A  12      -2.781 -13.401  -5.525  1.00  0.00           H  
ATOM    188  N   TYR A  13      -4.662 -12.995  -7.357  1.00  0.00           N  
ATOM    189  CA  TYR A  13      -6.147 -13.156  -7.488  1.00  0.00           C  
ATOM    190  C   TYR A  13      -6.903 -12.295  -6.486  1.00  0.00           C  
ATOM    191  O   TYR A  13      -6.990 -12.606  -5.316  1.00  0.00           O  
ATOM    192  CB  TYR A  13      -6.534 -14.608  -7.255  1.00  0.00           C  
ATOM    193  CG  TYR A  13      -5.609 -15.540  -8.054  1.00  0.00           C  
ATOM    194  CD1 TYR A  13      -5.890 -15.870  -9.375  1.00  0.00           C  
ATOM    195  CD2 TYR A  13      -4.500 -16.098  -7.451  1.00  0.00           C  
ATOM    196  CE1 TYR A  13      -5.075 -16.747 -10.064  1.00  0.00           C  
ATOM    197  CE2 TYR A  13      -3.689 -16.971  -8.145  1.00  0.00           C  
ATOM    198  CZ  TYR A  13      -3.969 -17.302  -9.455  1.00  0.00           C  
ATOM    199  OH  TYR A  13      -3.157 -18.178 -10.145  1.00  0.00           O  
ATOM    200  H   TYR A  13      -4.067 -13.756  -7.525  1.00  0.00           H  
ATOM    201  HA  TYR A  13      -6.437 -12.848  -8.491  1.00  0.00           H  
ATOM    202  HB2 TYR A  13      -6.457 -14.845  -6.203  1.00  0.00           H  
ATOM    203  HB3 TYR A  13      -7.550 -14.748  -7.578  1.00  0.00           H  
ATOM    204  HD1 TYR A  13      -6.741 -15.425  -9.877  1.00  0.00           H  
ATOM    205  HD2 TYR A  13      -4.266 -15.848  -6.428  1.00  0.00           H  
ATOM    206  HE1 TYR A  13      -5.316 -17.013 -11.082  1.00  0.00           H  
ATOM    207  HE2 TYR A  13      -2.825 -17.400  -7.658  1.00  0.00           H  
ATOM    208  HH  TYR A  13      -3.533 -18.306 -11.020  1.00  0.00           H  
ATOM    209  N   ALA A  14      -7.427 -11.230  -6.984  1.00  0.00           N  
ATOM    210  CA  ALA A  14      -8.190 -10.296  -6.122  1.00  0.00           C  
ATOM    211  C   ALA A  14      -9.436 -10.976  -5.574  1.00  0.00           C  
ATOM    212  O   ALA A  14     -10.046 -11.788  -6.239  1.00  0.00           O  
ATOM    213  CB  ALA A  14      -8.603  -9.084  -6.992  1.00  0.00           C  
ATOM    214  H   ALA A  14      -7.329 -11.051  -7.933  1.00  0.00           H  
ATOM    215  HA  ALA A  14      -7.559  -9.981  -5.290  1.00  0.00           H  
ATOM    216  HB1 ALA A  14      -8.745  -9.407  -8.004  1.00  0.00           H  
ATOM    217  HB2 ALA A  14      -9.526  -8.646  -6.626  1.00  0.00           H  
ATOM    218  HB3 ALA A  14      -7.827  -8.341  -6.968  1.00  0.00           H  
ATOM    219  N   SER A  15      -9.793 -10.635  -4.371  1.00  0.00           N  
ATOM    220  CA  SER A  15     -11.001 -11.261  -3.778  1.00  0.00           C  
ATOM    221  C   SER A  15     -12.238 -10.942  -4.611  1.00  0.00           C  
ATOM    222  O   SER A  15     -13.233 -11.634  -4.536  1.00  0.00           O  
ATOM    223  CB  SER A  15     -11.194 -10.708  -2.355  1.00  0.00           C  
ATOM    224  OG  SER A  15     -10.784  -9.354  -2.451  1.00  0.00           O  
ATOM    225  H   SER A  15      -9.266  -9.970  -3.860  1.00  0.00           H  
ATOM    226  HA  SER A  15     -10.861 -12.343  -3.755  1.00  0.00           H  
ATOM    227  HB2 SER A  15     -12.231 -10.766  -2.049  1.00  0.00           H  
ATOM    228  HB3 SER A  15     -10.570 -11.238  -1.660  1.00  0.00           H  
ATOM    229  HG  SER A  15     -11.558  -8.824  -2.653  1.00  0.00           H  
ATOM    230  N   GLY A  16     -12.157  -9.894  -5.389  1.00  0.00           N  
ATOM    231  CA  GLY A  16     -13.331  -9.519  -6.235  1.00  0.00           C  
ATOM    232  C   GLY A  16     -13.319  -8.026  -6.553  1.00  0.00           C  
ATOM    233  O   GLY A  16     -12.362  -7.331  -6.276  1.00  0.00           O  
ATOM    234  H   GLY A  16     -11.333  -9.361  -5.420  1.00  0.00           H  
ATOM    235  HA2 GLY A  16     -13.294 -10.077  -7.158  1.00  0.00           H  
ATOM    236  HA3 GLY A  16     -14.247  -9.760  -5.712  1.00  0.00           H  
ATOM    237  N   TYR A  17     -14.394  -7.569  -7.130  1.00  0.00           N  
ATOM    238  CA  TYR A  17     -14.493  -6.129  -7.486  1.00  0.00           C  
ATOM    239  C   TYR A  17     -14.857  -5.297  -6.247  1.00  0.00           C  
ATOM    240  O   TYR A  17     -15.730  -5.664  -5.486  1.00  0.00           O  
ATOM    241  CB  TYR A  17     -15.617  -5.989  -8.575  1.00  0.00           C  
ATOM    242  CG  TYR A  17     -15.063  -5.322  -9.852  1.00  0.00           C  
ATOM    243  CD1 TYR A  17     -13.904  -5.788 -10.453  1.00  0.00           C  
ATOM    244  CD2 TYR A  17     -15.729  -4.258 -10.428  1.00  0.00           C  
ATOM    245  CE1 TYR A  17     -13.429  -5.197 -11.606  1.00  0.00           C  
ATOM    246  CE2 TYR A  17     -15.250  -3.671 -11.581  1.00  0.00           C  
ATOM    247  CZ  TYR A  17     -14.098  -4.138 -12.179  1.00  0.00           C  
ATOM    248  OH  TYR A  17     -13.632  -3.565 -13.344  1.00  0.00           O  
ATOM    249  H   TYR A  17     -15.137  -8.176  -7.330  1.00  0.00           H  
ATOM    250  HA  TYR A  17     -13.528  -5.790  -7.864  1.00  0.00           H  
ATOM    251  HB2 TYR A  17     -15.990  -6.971  -8.832  1.00  0.00           H  
ATOM    252  HB3 TYR A  17     -16.442  -5.394  -8.196  1.00  0.00           H  
ATOM    253  HD1 TYR A  17     -13.372  -6.625 -10.025  1.00  0.00           H  
ATOM    254  HD2 TYR A  17     -16.631  -3.880  -9.972  1.00  0.00           H  
ATOM    255  HE1 TYR A  17     -12.519  -5.557 -12.055  1.00  0.00           H  
ATOM    256  HE2 TYR A  17     -15.779  -2.837 -12.017  1.00  0.00           H  
ATOM    257  HH  TYR A  17     -14.328  -3.626 -14.003  1.00  0.00           H  
ATOM    258  N   HIS A  18     -14.178  -4.187  -6.077  1.00  0.00           N  
ATOM    259  CA  HIS A  18     -14.460  -3.307  -4.899  1.00  0.00           C  
ATOM    260  C   HIS A  18     -14.437  -1.842  -5.313  1.00  0.00           C  
ATOM    261  O   HIS A  18     -15.326  -1.081  -4.987  1.00  0.00           O  
ATOM    262  CB  HIS A  18     -13.354  -3.530  -3.840  1.00  0.00           C  
ATOM    263  CG  HIS A  18     -13.045  -5.023  -3.721  1.00  0.00           C  
ATOM    264  CD2 HIS A  18     -13.894  -6.083  -3.464  1.00  0.00           C  
ATOM    265  ND1 HIS A  18     -11.907  -5.529  -3.842  1.00  0.00           N  
ATOM    266  CE1 HIS A  18     -11.941  -6.788  -3.691  1.00  0.00           C  
ATOM    267  NE2 HIS A  18     -13.173  -7.237  -3.446  1.00  0.00           N  
ATOM    268  HE2 HIS A  18     -13.491  -8.193  -3.287  1.00  0.00           H  
ATOM    269  H   HIS A  18     -13.485  -3.935  -6.722  1.00  0.00           H  
ATOM    270  HA  HIS A  18     -15.446  -3.544  -4.488  1.00  0.00           H  
ATOM    271  HB2 HIS A  18     -12.453  -3.006  -4.132  1.00  0.00           H  
ATOM    272  HB3 HIS A  18     -13.686  -3.159  -2.882  1.00  0.00           H  
ATOM    273  HD1 HIS A  18     -11.084  -5.013  -4.021  1.00  0.00           H  
ATOM    274  HD2 HIS A  18     -14.957  -6.006  -3.293  1.00  0.00           H  
ATOM    275  HE1 HIS A  18     -11.074  -7.424  -3.753  1.00  0.00           H  
ATOM    276  N   TYR A  19     -13.409  -1.480  -6.030  1.00  0.00           N  
ATOM    277  CA  TYR A  19     -13.278  -0.072  -6.492  1.00  0.00           C  
ATOM    278  C   TYR A  19     -13.839   0.062  -7.887  1.00  0.00           C  
ATOM    279  O   TYR A  19     -14.418   1.066  -8.254  1.00  0.00           O  
ATOM    280  CB  TYR A  19     -11.777   0.235  -6.581  1.00  0.00           C  
ATOM    281  CG  TYR A  19     -11.198   0.266  -5.187  1.00  0.00           C  
ATOM    282  CD1 TYR A  19     -11.326   1.363  -4.418  1.00  0.00           C  
ATOM    283  CD2 TYR A  19     -10.676  -0.870  -4.649  1.00  0.00           C  
ATOM    284  CE1 TYR A  19     -10.976   1.335  -3.099  1.00  0.00           C  
ATOM    285  CE2 TYR A  19     -10.319  -0.917  -3.331  1.00  0.00           C  
ATOM    286  CZ  TYR A  19     -10.468   0.187  -2.537  1.00  0.00           C  
ATOM    287  OH  TYR A  19     -10.114   0.150  -1.204  1.00  0.00           O  
ATOM    288  H   TYR A  19     -12.721  -2.136  -6.263  1.00  0.00           H  
ATOM    289  HA  TYR A  19     -13.788   0.606  -5.810  1.00  0.00           H  
ATOM    290  HB2 TYR A  19     -11.283  -0.523  -7.156  1.00  0.00           H  
ATOM    291  HB3 TYR A  19     -11.641   1.184  -7.048  1.00  0.00           H  
ATOM    292  HD1 TYR A  19     -11.563   2.278  -4.873  1.00  0.00           H  
ATOM    293  HD2 TYR A  19     -10.440  -1.687  -5.291  1.00  0.00           H  
ATOM    294  HE1 TYR A  19     -11.027   2.232  -2.524  1.00  0.00           H  
ATOM    295  HE2 TYR A  19      -9.911  -1.818  -2.926  1.00  0.00           H  
ATOM    296  HH  TYR A  19      -9.660   0.970  -0.995  1.00  0.00           H  
ATOM    297  N   GLY A  20     -13.641  -0.972  -8.625  1.00  0.00           N  
ATOM    298  CA  GLY A  20     -14.112  -1.031 -10.027  1.00  0.00           C  
ATOM    299  C   GLY A  20     -13.055  -1.806 -10.780  1.00  0.00           C  
ATOM    300  O   GLY A  20     -12.971  -1.774 -11.989  1.00  0.00           O  
ATOM    301  H   GLY A  20     -13.167  -1.743  -8.249  1.00  0.00           H  
ATOM    302  HA2 GLY A  20     -15.060  -1.547 -10.080  1.00  0.00           H  
ATOM    303  HA3 GLY A  20     -14.204  -0.034 -10.437  1.00  0.00           H  
ATOM    304  N   VAL A  21     -12.249  -2.484  -9.998  1.00  0.00           N  
ATOM    305  CA  VAL A  21     -11.150  -3.303 -10.548  1.00  0.00           C  
ATOM    306  C   VAL A  21     -10.958  -4.541  -9.699  1.00  0.00           C  
ATOM    307  O   VAL A  21     -11.291  -4.556  -8.530  1.00  0.00           O  
ATOM    308  CB  VAL A  21      -9.817  -2.460 -10.465  1.00  0.00           C  
ATOM    309  CG1 VAL A  21      -9.630  -1.582 -11.744  1.00  0.00           C  
ATOM    310  CG2 VAL A  21      -9.877  -1.554  -9.214  1.00  0.00           C  
ATOM    311  H   VAL A  21     -12.379  -2.446  -9.028  1.00  0.00           H  
ATOM    312  HA  VAL A  21     -11.375  -3.602 -11.570  1.00  0.00           H  
ATOM    313  HB  VAL A  21      -8.967  -3.133 -10.369  1.00  0.00           H  
ATOM    314 1HG1 VAL A  21     -10.445  -1.733 -12.430  1.00  0.00           H  
ATOM    315 2HG1 VAL A  21      -9.587  -0.515 -11.474  1.00  0.00           H  
ATOM    316 3HG1 VAL A  21      -8.701  -1.867 -12.238  1.00  0.00           H  
ATOM    317 1HG2 VAL A  21     -10.112  -2.148  -8.347  1.00  0.00           H  
ATOM    318 2HG2 VAL A  21      -8.922  -1.065  -9.060  1.00  0.00           H  
ATOM    319 3HG2 VAL A  21     -10.638  -0.804  -9.351  1.00  0.00           H  
ATOM    320  N   TRP A  22     -10.433  -5.554 -10.296  1.00  0.00           N  
ATOM    321  CA  TRP A  22     -10.209  -6.794  -9.527  1.00  0.00           C  
ATOM    322  C   TRP A  22      -9.042  -6.517  -8.610  1.00  0.00           C  
ATOM    323  O   TRP A  22      -7.933  -6.941  -8.856  1.00  0.00           O  
ATOM    324  CB  TRP A  22      -9.857  -7.919 -10.512  1.00  0.00           C  
ATOM    325  CG  TRP A  22     -10.985  -8.057 -11.526  1.00  0.00           C  
ATOM    326  CD1 TRP A  22     -10.956  -7.523 -12.724  1.00  0.00           C  
ATOM    327  CD2 TRP A  22     -12.106  -8.708 -11.318  1.00  0.00           C  
ATOM    328  CE2 TRP A  22     -12.932  -8.639 -12.425  1.00  0.00           C  
ATOM    329  CE3 TRP A  22     -12.519  -9.402 -10.196  1.00  0.00           C  
ATOM    330  NE1 TRP A  22     -12.138  -7.878 -13.262  1.00  0.00           N  
ATOM    331  CZ2 TRP A  22     -14.163  -9.260 -12.409  1.00  0.00           C  
ATOM    332  CZ3 TRP A  22     -13.753 -10.023 -10.184  1.00  0.00           C  
ATOM    333  CH2 TRP A  22     -14.573  -9.952 -11.289  1.00  0.00           C  
ATOM    334  H   TRP A  22     -10.168  -5.488 -11.243  1.00  0.00           H  
ATOM    335  HA  TRP A  22     -11.100  -7.029  -8.937  1.00  0.00           H  
ATOM    336  HB2 TRP A  22      -8.943  -7.677 -11.034  1.00  0.00           H  
ATOM    337  HB3 TRP A  22      -9.735  -8.848  -9.989  1.00  0.00           H  
ATOM    338  HD1 TRP A  22     -10.159  -6.959 -13.176  1.00  0.00           H  
ATOM    339  HE1 TRP A  22     -12.411  -7.619 -14.168  1.00  0.00           H  
ATOM    340  HE3 TRP A  22     -11.881  -9.458  -9.328  1.00  0.00           H  
ATOM    341  HZ2 TRP A  22     -14.807  -9.203 -13.274  1.00  0.00           H  
ATOM    342  HZ3 TRP A  22     -14.074 -10.567  -9.309  1.00  0.00           H  
ATOM    343  HH2 TRP A  22     -15.538 -10.437 -11.278  1.00  0.00           H  
ATOM    344  N   SER A  23      -9.323  -5.792  -7.548  1.00  0.00           N  
ATOM    345  CA  SER A  23      -8.250  -5.441  -6.573  1.00  0.00           C  
ATOM    346  C   SER A  23      -8.203  -6.347  -5.349  1.00  0.00           C  
ATOM    347  O   SER A  23      -9.142  -7.024  -5.004  1.00  0.00           O  
ATOM    348  CB  SER A  23      -8.486  -3.973  -6.109  1.00  0.00           C  
ATOM    349  OG  SER A  23      -9.792  -3.658  -6.573  1.00  0.00           O  
ATOM    350  H   SER A  23     -10.238  -5.508  -7.384  1.00  0.00           H  
ATOM    351  HA  SER A  23      -7.291  -5.506  -7.079  1.00  0.00           H  
ATOM    352  HB2 SER A  23      -8.445  -3.884  -5.037  1.00  0.00           H  
ATOM    353  HB3 SER A  23      -7.762  -3.314  -6.559  1.00  0.00           H  
ATOM    354  HG  SER A  23     -10.328  -3.422  -5.811  1.00  0.00           H  
ATOM    355  N   CYS A  24      -7.074  -6.294  -4.731  1.00  0.00           N  
ATOM    356  CA  CYS A  24      -6.795  -7.082  -3.519  1.00  0.00           C  
ATOM    357  C   CYS A  24      -7.816  -6.859  -2.382  1.00  0.00           C  
ATOM    358  O   CYS A  24      -8.849  -6.246  -2.560  1.00  0.00           O  
ATOM    359  CB  CYS A  24      -5.434  -6.547  -3.056  1.00  0.00           C  
ATOM    360  SG  CYS A  24      -5.062  -4.818  -3.537  1.00  0.00           S  
ATOM    361  H   CYS A  24      -6.351  -5.715  -5.096  1.00  0.00           H  
ATOM    362  HA  CYS A  24      -6.741  -8.145  -3.767  1.00  0.00           H  
ATOM    363  HB2 CYS A  24      -5.359  -6.616  -1.980  1.00  0.00           H  
ATOM    364  HB3 CYS A  24      -4.660  -7.173  -3.476  1.00  0.00           H  
ATOM    365  N   GLU A  25      -7.453  -7.392  -1.218  1.00  0.00           N  
ATOM    366  CA  GLU A  25      -8.310  -7.274  -0.004  1.00  0.00           C  
ATOM    367  C   GLU A  25      -7.665  -6.300   0.972  1.00  0.00           C  
ATOM    368  O   GLU A  25      -8.183  -5.236   1.239  1.00  0.00           O  
ATOM    369  CB  GLU A  25      -8.374  -8.652   0.684  1.00  0.00           C  
ATOM    370  CG  GLU A  25      -9.275  -9.585  -0.113  1.00  0.00           C  
ATOM    371  CD  GLU A  25      -9.307 -10.952   0.576  1.00  0.00           C  
ATOM    372  OE1 GLU A  25      -8.390 -11.712   0.313  1.00  0.00           O  
ATOM    373  OE2 GLU A  25     -10.247 -11.159   1.326  1.00  0.00           O  
ATOM    374  H   GLU A  25      -6.601  -7.871  -1.158  1.00  0.00           H  
ATOM    375  HA  GLU A  25      -9.298  -6.920  -0.276  1.00  0.00           H  
ATOM    376  HB2 GLU A  25      -7.381  -9.073   0.740  1.00  0.00           H  
ATOM    377  HB3 GLU A  25      -8.767  -8.541   1.685  1.00  0.00           H  
ATOM    378  HG2 GLU A  25     -10.276  -9.180  -0.156  1.00  0.00           H  
ATOM    379  HG3 GLU A  25      -8.890  -9.698  -1.113  1.00  0.00           H  
ATOM    380  N   GLY A  26      -6.529  -6.700   1.489  1.00  0.00           N  
ATOM    381  CA  GLY A  26      -5.803  -5.830   2.459  1.00  0.00           C  
ATOM    382  C   GLY A  26      -5.216  -4.626   1.734  1.00  0.00           C  
ATOM    383  O   GLY A  26      -5.555  -3.500   2.034  1.00  0.00           O  
ATOM    384  H   GLY A  26      -6.157  -7.569   1.237  1.00  0.00           H  
ATOM    385  HA2 GLY A  26      -6.492  -5.486   3.220  1.00  0.00           H  
ATOM    386  HA3 GLY A  26      -5.006  -6.393   2.922  1.00  0.00           H  
ATOM    387  N   CYS A  27      -4.335  -4.875   0.794  1.00  0.00           N  
ATOM    388  CA  CYS A  27      -3.740  -3.734   0.061  1.00  0.00           C  
ATOM    389  C   CYS A  27      -4.874  -2.833  -0.459  1.00  0.00           C  
ATOM    390  O   CYS A  27      -4.682  -1.670  -0.726  1.00  0.00           O  
ATOM    391  CB  CYS A  27      -2.870  -4.280  -1.127  1.00  0.00           C  
ATOM    392  SG  CYS A  27      -2.793  -6.090  -1.445  1.00  0.00           S  
ATOM    393  H   CYS A  27      -4.077  -5.797   0.581  1.00  0.00           H  
ATOM    394  HA  CYS A  27      -3.130  -3.132   0.760  1.00  0.00           H  
ATOM    395  HB2 CYS A  27      -3.224  -3.823  -2.035  1.00  0.00           H  
ATOM    396  HB3 CYS A  27      -1.856  -3.945  -0.979  1.00  0.00           H  
ATOM    397  N   LYS A  28      -6.022  -3.411  -0.612  1.00  0.00           N  
ATOM    398  CA  LYS A  28      -7.176  -2.621  -1.100  1.00  0.00           C  
ATOM    399  C   LYS A  28      -7.510  -1.578  -0.030  1.00  0.00           C  
ATOM    400  O   LYS A  28      -7.844  -0.449  -0.332  1.00  0.00           O  
ATOM    401  CB  LYS A  28      -8.384  -3.625  -1.334  1.00  0.00           C  
ATOM    402  CG  LYS A  28      -9.656  -3.226  -0.524  1.00  0.00           C  
ATOM    403  CD  LYS A  28     -10.840  -4.065  -1.004  1.00  0.00           C  
ATOM    404  CE  LYS A  28     -12.047  -3.786  -0.107  1.00  0.00           C  
ATOM    405  NZ  LYS A  28     -12.310  -2.321  -0.028  1.00  0.00           N  
ATOM    406  H   LYS A  28      -6.115  -4.365  -0.430  1.00  0.00           H  
ATOM    407  HA  LYS A  28      -6.900  -2.101  -2.032  1.00  0.00           H  
ATOM    408  HB2 LYS A  28      -8.627  -3.652  -2.386  1.00  0.00           H  
ATOM    409  HB3 LYS A  28      -8.076  -4.614  -1.033  1.00  0.00           H  
ATOM    410  HG2 LYS A  28      -9.487  -3.408   0.527  1.00  0.00           H  
ATOM    411  HG3 LYS A  28      -9.882  -2.183  -0.669  1.00  0.00           H  
ATOM    412  HD2 LYS A  28     -11.080  -3.805  -2.024  1.00  0.00           H  
ATOM    413  HD3 LYS A  28     -10.589  -5.111  -0.957  1.00  0.00           H  
ATOM    414  HE2 LYS A  28     -12.920  -4.280  -0.509  1.00  0.00           H  
ATOM    415  HE3 LYS A  28     -11.854  -4.164   0.887  1.00  0.00           H  
ATOM    416  HZ1 LYS A  28     -12.030  -1.870  -0.923  1.00  0.00           H  
ATOM    417  HZ2 LYS A  28     -13.323  -2.159   0.140  1.00  0.00           H  
ATOM    418  HZ3 LYS A  28     -11.759  -1.912   0.753  1.00  0.00           H  
ATOM    419  N   ALA A  29      -7.409  -1.994   1.206  1.00  0.00           N  
ATOM    420  CA  ALA A  29      -7.705  -1.066   2.320  1.00  0.00           C  
ATOM    421  C   ALA A  29      -6.726   0.107   2.289  1.00  0.00           C  
ATOM    422  O   ALA A  29      -7.108   1.248   2.463  1.00  0.00           O  
ATOM    423  CB  ALA A  29      -7.564  -1.858   3.662  1.00  0.00           C  
ATOM    424  H   ALA A  29      -7.139  -2.915   1.391  1.00  0.00           H  
ATOM    425  HA  ALA A  29      -8.717  -0.683   2.196  1.00  0.00           H  
ATOM    426  HB1 ALA A  29      -7.335  -2.897   3.448  1.00  0.00           H  
ATOM    427  HB2 ALA A  29      -6.771  -1.441   4.271  1.00  0.00           H  
ATOM    428  HB3 ALA A  29      -8.493  -1.811   4.213  1.00  0.00           H  
ATOM    429  N   PHE A  30      -5.476  -0.202   2.067  1.00  0.00           N  
ATOM    430  CA  PHE A  30      -4.450   0.871   2.015  1.00  0.00           C  
ATOM    431  C   PHE A  30      -4.913   1.968   1.089  1.00  0.00           C  
ATOM    432  O   PHE A  30      -4.855   3.138   1.409  1.00  0.00           O  
ATOM    433  CB  PHE A  30      -3.138   0.250   1.464  1.00  0.00           C  
ATOM    434  CG  PHE A  30      -2.143   1.360   1.028  1.00  0.00           C  
ATOM    435  CD1 PHE A  30      -2.283   2.021  -0.198  1.00  0.00           C  
ATOM    436  CD2 PHE A  30      -1.081   1.698   1.848  1.00  0.00           C  
ATOM    437  CE1 PHE A  30      -1.364   2.998  -0.576  1.00  0.00           C  
ATOM    438  CE2 PHE A  30      -0.177   2.667   1.462  1.00  0.00           C  
ATOM    439  CZ  PHE A  30      -0.319   3.313   0.258  1.00  0.00           C  
ATOM    440  H   PHE A  30      -5.219  -1.138   1.933  1.00  0.00           H  
ATOM    441  HA  PHE A  30      -4.305   1.280   3.015  1.00  0.00           H  
ATOM    442  HB2 PHE A  30      -2.691  -0.333   2.223  1.00  0.00           H  
ATOM    443  HB3 PHE A  30      -3.354  -0.396   0.623  1.00  0.00           H  
ATOM    444  HD1 PHE A  30      -3.104   1.771  -0.852  1.00  0.00           H  
ATOM    445  HD2 PHE A  30      -0.959   1.201   2.799  1.00  0.00           H  
ATOM    446  HE1 PHE A  30      -1.465   3.516  -1.541  1.00  0.00           H  
ATOM    447  HE2 PHE A  30       0.651   2.917   2.107  1.00  0.00           H  
ATOM    448  HZ  PHE A  30       0.389   4.066  -0.028  1.00  0.00           H  
ATOM    449  N   PHE A  31      -5.362   1.559  -0.040  1.00  0.00           N  
ATOM    450  CA  PHE A  31      -5.850   2.542  -1.037  1.00  0.00           C  
ATOM    451  C   PHE A  31      -7.002   3.385  -0.477  1.00  0.00           C  
ATOM    452  O   PHE A  31      -7.087   4.567  -0.735  1.00  0.00           O  
ATOM    453  CB  PHE A  31      -6.362   1.759  -2.264  1.00  0.00           C  
ATOM    454  CG  PHE A  31      -6.872   2.747  -3.325  1.00  0.00           C  
ATOM    455  CD1 PHE A  31      -6.052   3.731  -3.807  1.00  0.00           C  
ATOM    456  CD2 PHE A  31      -8.186   2.706  -3.750  1.00  0.00           C  
ATOM    457  CE1 PHE A  31      -6.529   4.668  -4.678  1.00  0.00           C  
ATOM    458  CE2 PHE A  31      -8.682   3.638  -4.617  1.00  0.00           C  
ATOM    459  CZ  PHE A  31      -7.848   4.631  -5.095  1.00  0.00           C  
ATOM    460  H   PHE A  31      -5.360   0.591  -0.245  1.00  0.00           H  
ATOM    461  HA  PHE A  31      -5.028   3.202  -1.310  1.00  0.00           H  
ATOM    462  HB2 PHE A  31      -5.569   1.169  -2.670  1.00  0.00           H  
ATOM    463  HB3 PHE A  31      -7.169   1.107  -1.966  1.00  0.00           H  
ATOM    464  HD1 PHE A  31      -5.011   3.742  -3.540  1.00  0.00           H  
ATOM    465  HD2 PHE A  31      -8.797   1.927  -3.444  1.00  0.00           H  
ATOM    466  HE1 PHE A  31      -5.885   5.447  -5.004  1.00  0.00           H  
ATOM    467  HE2 PHE A  31      -9.760   3.638  -4.854  1.00  0.00           H  
ATOM    468  HZ  PHE A  31      -8.224   5.384  -5.775  1.00  0.00           H  
ATOM    469  N   LYS A  32      -7.849   2.760   0.299  1.00  0.00           N  
ATOM    470  CA  LYS A  32      -9.009   3.499   0.889  1.00  0.00           C  
ATOM    471  C   LYS A  32      -8.538   4.568   1.863  1.00  0.00           C  
ATOM    472  O   LYS A  32      -9.086   5.651   1.918  1.00  0.00           O  
ATOM    473  CB  LYS A  32      -9.906   2.448   1.647  1.00  0.00           C  
ATOM    474  CG  LYS A  32     -11.356   2.512   1.136  1.00  0.00           C  
ATOM    475  CD  LYS A  32     -12.016   3.787   1.663  1.00  0.00           C  
ATOM    476  CE  LYS A  32     -13.496   3.795   1.257  1.00  0.00           C  
ATOM    477  NZ  LYS A  32     -13.679   3.145  -0.073  1.00  0.00           N  
ATOM    478  H   LYS A  32      -7.712   1.817   0.512  1.00  0.00           H  
ATOM    479  HA  LYS A  32      -9.559   3.984   0.090  1.00  0.00           H  
ATOM    480  HB2 LYS A  32      -9.513   1.456   1.472  1.00  0.00           H  
ATOM    481  HB3 LYS A  32      -9.896   2.639   2.715  1.00  0.00           H  
ATOM    482  HG2 LYS A  32     -11.362   2.516   0.055  1.00  0.00           H  
ATOM    483  HG3 LYS A  32     -11.901   1.649   1.488  1.00  0.00           H  
ATOM    484  HD2 LYS A  32     -11.934   3.817   2.740  1.00  0.00           H  
ATOM    485  HD3 LYS A  32     -11.518   4.650   1.248  1.00  0.00           H  
ATOM    486  HE2 LYS A  32     -14.077   3.257   1.993  1.00  0.00           H  
ATOM    487  HE3 LYS A  32     -13.852   4.813   1.205  1.00  0.00           H  
ATOM    488  HZ1 LYS A  32     -13.007   3.552  -0.753  1.00  0.00           H  
ATOM    489  HZ2 LYS A  32     -13.509   2.123   0.015  1.00  0.00           H  
ATOM    490  HZ3 LYS A  32     -14.651   3.309  -0.407  1.00  0.00           H  
ATOM    491  N   ARG A  33      -7.538   4.245   2.607  1.00  0.00           N  
ATOM    492  CA  ARG A  33      -7.009   5.223   3.588  1.00  0.00           C  
ATOM    493  C   ARG A  33      -6.059   6.201   2.922  1.00  0.00           C  
ATOM    494  O   ARG A  33      -5.691   7.206   3.499  1.00  0.00           O  
ATOM    495  CB  ARG A  33      -6.221   4.435   4.634  1.00  0.00           C  
ATOM    496  CG  ARG A  33      -5.841   5.359   5.793  1.00  0.00           C  
ATOM    497  CD  ARG A  33      -5.296   4.515   6.948  1.00  0.00           C  
ATOM    498  NE  ARG A  33      -5.091   5.390   8.136  1.00  0.00           N  
ATOM    499  CZ  ARG A  33      -4.872   4.846   9.302  1.00  0.00           C  
ATOM    500  NH1 ARG A  33      -5.487   3.735   9.605  1.00  0.00           N  
ATOM    501  NH2 ARG A  33      -4.046   5.430  10.126  1.00  0.00           N  
ATOM    502  H   ARG A  33      -7.124   3.353   2.518  1.00  0.00           H  
ATOM    503  HA  ARG A  33      -7.833   5.768   4.048  1.00  0.00           H  
ATOM    504  HB2 ARG A  33      -6.824   3.618   5.003  1.00  0.00           H  
ATOM    505  HB3 ARG A  33      -5.326   4.036   4.175  1.00  0.00           H  
ATOM    506  HG2 ARG A  33      -5.086   6.059   5.467  1.00  0.00           H  
ATOM    507  HG3 ARG A  33      -6.713   5.906   6.122  1.00  0.00           H  
ATOM    508  HD2 ARG A  33      -5.999   3.734   7.195  1.00  0.00           H  
ATOM    509  HD3 ARG A  33      -4.353   4.071   6.663  1.00  0.00           H  
ATOM    510  HE  ARG A  33      -5.121   6.365   8.043  1.00  0.00           H  
ATOM    511 HH11 ARG A  33      -6.114   3.314   8.948  1.00  0.00           H  
ATOM    512 HH12 ARG A  33      -5.331   3.304  10.493  1.00  0.00           H  
ATOM    513 HH21 ARG A  33      -3.592   6.281   9.861  1.00  0.00           H  
ATOM    514 HH22 ARG A  33      -3.866   5.027  11.023  1.00  0.00           H  
ATOM    515  N   SER A  34      -5.680   5.889   1.710  1.00  0.00           N  
ATOM    516  CA  SER A  34      -4.736   6.787   0.962  1.00  0.00           C  
ATOM    517  C   SER A  34      -5.362   7.524  -0.224  1.00  0.00           C  
ATOM    518  O   SER A  34      -4.687   8.320  -0.845  1.00  0.00           O  
ATOM    519  CB  SER A  34      -3.654   5.907   0.375  1.00  0.00           C  
ATOM    520  OG  SER A  34      -2.884   6.809  -0.395  1.00  0.00           O  
ATOM    521  H   SER A  34      -5.997   5.059   1.301  1.00  0.00           H  
ATOM    522  HA  SER A  34      -4.299   7.517   1.642  1.00  0.00           H  
ATOM    523  HB2 SER A  34      -3.053   5.456   1.140  1.00  0.00           H  
ATOM    524  HB3 SER A  34      -4.093   5.152  -0.259  1.00  0.00           H  
ATOM    525  HG  SER A  34      -3.411   7.082  -1.144  1.00  0.00           H  
ATOM    526  N   ILE A  35      -6.599   7.249  -0.553  1.00  0.00           N  
ATOM    527  CA  ILE A  35      -7.196   7.987  -1.733  1.00  0.00           C  
ATOM    528  C   ILE A  35      -6.802   9.461  -1.741  1.00  0.00           C  
ATOM    529  O   ILE A  35      -6.315   9.986  -0.765  1.00  0.00           O  
ATOM    530  CB  ILE A  35      -8.750   7.888  -1.755  1.00  0.00           C  
ATOM    531  CG1 ILE A  35      -9.238   6.488  -1.329  1.00  0.00           C  
ATOM    532  CG2 ILE A  35      -9.229   8.152  -3.224  1.00  0.00           C  
ATOM    533  CD1 ILE A  35      -8.919   5.476  -2.433  1.00  0.00           C  
ATOM    534  H   ILE A  35      -7.104   6.566  -0.069  1.00  0.00           H  
ATOM    535  HA  ILE A  35      -6.770   7.549  -2.632  1.00  0.00           H  
ATOM    536  HB  ILE A  35      -9.169   8.633  -1.075  1.00  0.00           H  
ATOM    537 2HG1 ILE A  35      -8.755   6.194  -0.416  1.00  0.00           H  
ATOM    538 3HG1 ILE A  35     -10.305   6.516  -1.166  1.00  0.00           H  
ATOM    539 1HG2 ILE A  35      -8.617   7.578  -3.927  1.00  0.00           H  
ATOM    540 2HG2 ILE A  35     -10.241   7.848  -3.329  1.00  0.00           H  
ATOM    541 3HG2 ILE A  35      -9.155   9.197  -3.455  1.00  0.00           H  
ATOM    542 1HD1 ILE A  35      -7.924   5.647  -2.790  1.00  0.00           H  
ATOM    543 2HD1 ILE A  35      -8.997   4.478  -2.056  1.00  0.00           H  
ATOM    544 3HD1 ILE A  35      -9.615   5.598  -3.249  1.00  0.00           H  
ATOM    545  N   GLN A  36      -7.042  10.085  -2.862  1.00  0.00           N  
ATOM    546  CA  GLN A  36      -6.710  11.516  -3.030  1.00  0.00           C  
ATOM    547  C   GLN A  36      -5.215  11.668  -3.133  1.00  0.00           C  
ATOM    548  O   GLN A  36      -4.466  10.979  -2.468  1.00  0.00           O  
ATOM    549  CB  GLN A  36      -7.221  12.360  -1.844  1.00  0.00           C  
ATOM    550  CG  GLN A  36      -8.655  11.932  -1.474  1.00  0.00           C  
ATOM    551  CD  GLN A  36      -9.352  13.072  -0.720  1.00  0.00           C  
ATOM    552  NE2 GLN A  36     -10.202  13.827  -1.360  1.00  0.00           N  
ATOM    553  OE1 GLN A  36      -9.125  13.285   0.455  1.00  0.00           O  
ATOM    554  H   GLN A  36      -7.439   9.595  -3.610  1.00  0.00           H  
ATOM    555  HA  GLN A  36      -7.154  11.862  -3.966  1.00  0.00           H  
ATOM    556  HB2 GLN A  36      -6.572  12.242  -0.994  1.00  0.00           H  
ATOM    557  HB3 GLN A  36      -7.217  13.403  -2.142  1.00  0.00           H  
ATOM    558  HG2 GLN A  36      -9.216  11.704  -2.370  1.00  0.00           H  
ATOM    559  HG3 GLN A  36      -8.626  11.059  -0.840  1.00  0.00           H  
ATOM    560 1HE2 GLN A  36     -10.389  13.661  -2.307  1.00  0.00           H  
ATOM    561 2HE2 GLN A  36     -10.654  14.561  -0.893  1.00  0.00           H  
ATOM    562  N   GLY A  37      -4.805  12.562  -3.953  1.00  0.00           N  
ATOM    563  CA  GLY A  37      -3.347  12.777  -4.121  1.00  0.00           C  
ATOM    564  C   GLY A  37      -2.757  13.345  -2.847  1.00  0.00           C  
ATOM    565  O   GLY A  37      -1.903  12.744  -2.228  1.00  0.00           O  
ATOM    566  H   GLY A  37      -5.451  13.116  -4.439  1.00  0.00           H  
ATOM    567  HA2 GLY A  37      -2.863  11.822  -4.368  1.00  0.00           H  
ATOM    568  HA3 GLY A  37      -3.187  13.483  -4.916  1.00  0.00           H  
ATOM    569  N   HIS A  38      -3.232  14.510  -2.501  1.00  0.00           N  
ATOM    570  CA  HIS A  38      -2.748  15.207  -1.258  1.00  0.00           C  
ATOM    571  C   HIS A  38      -2.336  14.216  -0.169  1.00  0.00           C  
ATOM    572  O   HIS A  38      -3.164  13.688   0.546  1.00  0.00           O  
ATOM    573  CB  HIS A  38      -3.895  16.075  -0.720  1.00  0.00           C  
ATOM    574  CG  HIS A  38      -4.111  17.268  -1.655  1.00  0.00           C  
ATOM    575  CD2 HIS A  38      -4.945  17.391  -2.751  1.00  0.00           C  
ATOM    576  ND1 HIS A  38      -3.526  18.367  -1.557  1.00  0.00           N  
ATOM    577  CE1 HIS A  38      -3.894  19.172  -2.465  1.00  0.00           C  
ATOM    578  NE2 HIS A  38      -4.803  18.637  -3.281  1.00  0.00           N  
ATOM    579  HE2 HIS A  38      -5.269  19.051  -4.088  1.00  0.00           H  
ATOM    580  H   HIS A  38      -3.900  14.938  -3.074  1.00  0.00           H  
ATOM    581  HA  HIS A  38      -1.887  15.825  -1.515  1.00  0.00           H  
ATOM    582  HB2 HIS A  38      -4.803  15.493  -0.670  1.00  0.00           H  
ATOM    583  HB3 HIS A  38      -3.649  16.436   0.267  1.00  0.00           H  
ATOM    584  HD1 HIS A  38      -2.868  18.581  -0.864  1.00  0.00           H  
ATOM    585  HD2 HIS A  38      -5.603  16.621  -3.126  1.00  0.00           H  
ATOM    586  HE1 HIS A  38      -3.513  20.178  -2.567  1.00  0.00           H  
ATOM    587  N   ASN A  39      -1.055  13.995  -0.071  1.00  0.00           N  
ATOM    588  CA  ASN A  39      -0.538  13.053   0.947  1.00  0.00           C  
ATOM    589  C   ASN A  39       0.993  13.121   0.990  1.00  0.00           C  
ATOM    590  O   ASN A  39       1.637  13.291  -0.027  1.00  0.00           O  
ATOM    591  CB  ASN A  39      -0.986  11.640   0.548  1.00  0.00           C  
ATOM    592  CG  ASN A  39      -0.332  11.241  -0.775  1.00  0.00           C  
ATOM    593  ND2 ASN A  39      -0.409  10.001  -1.168  1.00  0.00           N  
ATOM    594  OD1 ASN A  39       0.249  12.055  -1.465  1.00  0.00           O  
ATOM    595  H   ASN A  39      -0.433  14.455  -0.673  1.00  0.00           H  
ATOM    596  HA  ASN A  39      -0.932  13.315   1.929  1.00  0.00           H  
ATOM    597  HB2 ASN A  39      -0.710  10.946   1.311  1.00  0.00           H  
ATOM    598  HB3 ASN A  39      -2.060  11.622   0.428  1.00  0.00           H  
ATOM    599 1HD2 ASN A  39      -0.882   9.341  -0.619  1.00  0.00           H  
ATOM    600 2HD2 ASN A  39       0.005   9.728  -2.014  1.00  0.00           H  
ATOM    601  N   ASP A  40       1.549  12.998   2.165  1.00  0.00           N  
ATOM    602  CA  ASP A  40       3.041  13.057   2.291  1.00  0.00           C  
ATOM    603  C   ASP A  40       3.678  11.777   1.847  1.00  0.00           C  
ATOM    604  O   ASP A  40       4.718  11.373   2.328  1.00  0.00           O  
ATOM    605  CB  ASP A  40       3.367  13.247   3.737  1.00  0.00           C  
ATOM    606  CG  ASP A  40       2.819  14.590   4.220  1.00  0.00           C  
ATOM    607  OD1 ASP A  40       3.543  15.560   4.061  1.00  0.00           O  
ATOM    608  OD2 ASP A  40       1.707  14.573   4.723  1.00  0.00           O  
ATOM    609  H   ASP A  40       0.991  12.868   2.962  1.00  0.00           H  
ATOM    610  HA  ASP A  40       3.413  13.862   1.687  1.00  0.00           H  
ATOM    611  HB2 ASP A  40       2.912  12.448   4.290  1.00  0.00           H  
ATOM    612  HB3 ASP A  40       4.430  13.217   3.873  1.00  0.00           H  
ATOM    613  N   TYR A  41       3.049  11.192   0.963  1.00  0.00           N  
ATOM    614  CA  TYR A  41       3.537   9.907   0.407  1.00  0.00           C  
ATOM    615  C   TYR A  41       4.803  10.109  -0.418  1.00  0.00           C  
ATOM    616  O   TYR A  41       4.940  11.087  -1.126  1.00  0.00           O  
ATOM    617  CB  TYR A  41       2.441   9.333  -0.519  1.00  0.00           C  
ATOM    618  CG  TYR A  41       1.349   8.623   0.298  1.00  0.00           C  
ATOM    619  CD1 TYR A  41       0.980   9.071   1.553  1.00  0.00           C  
ATOM    620  CD2 TYR A  41       0.697   7.540  -0.240  1.00  0.00           C  
ATOM    621  CE1 TYR A  41      -0.022   8.455   2.251  1.00  0.00           C  
ATOM    622  CE2 TYR A  41      -0.320   6.899   0.462  1.00  0.00           C  
ATOM    623  CZ  TYR A  41      -0.684   7.361   1.723  1.00  0.00           C  
ATOM    624  OH  TYR A  41      -1.675   6.738   2.445  1.00  0.00           O  
ATOM    625  H   TYR A  41       2.237  11.580   0.662  1.00  0.00           H  
ATOM    626  HA  TYR A  41       3.751   9.221   1.225  1.00  0.00           H  
ATOM    627  HB2 TYR A  41       1.994  10.133  -1.085  1.00  0.00           H  
ATOM    628  HB3 TYR A  41       2.873   8.621  -1.203  1.00  0.00           H  
ATOM    629  HD1 TYR A  41       1.478   9.904   1.992  1.00  0.00           H  
ATOM    630  HD2 TYR A  41       0.959   7.212  -1.231  1.00  0.00           H  
ATOM    631  HE1 TYR A  41      -0.328   8.863   3.206  1.00  0.00           H  
ATOM    632  HE2 TYR A  41      -0.838   6.022   0.016  1.00  0.00           H  
ATOM    633  HH  TYR A  41      -2.329   7.400   2.682  1.00  0.00           H  
ATOM    634  N   MET A  42       5.704   9.175  -0.311  1.00  0.00           N  
ATOM    635  CA  MET A  42       6.964   9.285  -1.077  1.00  0.00           C  
ATOM    636  C   MET A  42       7.774   7.989  -0.958  1.00  0.00           C  
ATOM    637  O   MET A  42       7.798   7.360   0.081  1.00  0.00           O  
ATOM    638  CB  MET A  42       7.790  10.512  -0.534  1.00  0.00           C  
ATOM    639  CG  MET A  42       8.883  10.062   0.457  1.00  0.00           C  
ATOM    640  SD  MET A  42       9.694  11.345   1.443  1.00  0.00           S  
ATOM    641  CE  MET A  42      10.456  10.243   2.660  1.00  0.00           C  
ATOM    642  H   MET A  42       5.549   8.405   0.275  1.00  0.00           H  
ATOM    643  HA  MET A  42       6.710   9.434  -2.129  1.00  0.00           H  
ATOM    644  HB2 MET A  42       8.255  11.019  -1.367  1.00  0.00           H  
ATOM    645  HB3 MET A  42       7.124  11.200  -0.039  1.00  0.00           H  
ATOM    646  HG2 MET A  42       8.447   9.354   1.144  1.00  0.00           H  
ATOM    647  HG3 MET A  42       9.652   9.547  -0.104  1.00  0.00           H  
ATOM    648  HE1 MET A  42      10.734   9.315   2.182  1.00  0.00           H  
ATOM    649  HE2 MET A  42      11.336  10.713   3.071  1.00  0.00           H  
ATOM    650  HE3 MET A  42       9.751  10.042   3.454  1.00  0.00           H  
ATOM    651  N   CYS A  43       8.412   7.619  -2.029  1.00  0.00           N  
ATOM    652  CA  CYS A  43       9.232   6.370  -2.015  1.00  0.00           C  
ATOM    653  C   CYS A  43      10.717   6.710  -1.694  1.00  0.00           C  
ATOM    654  O   CYS A  43      11.205   7.740  -2.116  1.00  0.00           O  
ATOM    655  CB  CYS A  43       9.162   5.752  -3.422  1.00  0.00           C  
ATOM    656  SG  CYS A  43      10.213   4.321  -3.756  1.00  0.00           S  
ATOM    657  H   CYS A  43       8.348   8.156  -2.839  1.00  0.00           H  
ATOM    658  HA  CYS A  43       8.824   5.692  -1.275  1.00  0.00           H  
ATOM    659  HB2 CYS A  43       8.139   5.459  -3.609  1.00  0.00           H  
ATOM    660  HB3 CYS A  43       9.419   6.519  -4.138  1.00  0.00           H  
ATOM    661  N   PRO A  44      11.422   5.842  -0.940  1.00  0.00           N  
ATOM    662  CA  PRO A  44      12.832   6.103  -0.600  1.00  0.00           C  
ATOM    663  C   PRO A  44      13.748   6.219  -1.846  1.00  0.00           C  
ATOM    664  O   PRO A  44      14.948   6.066  -1.736  1.00  0.00           O  
ATOM    665  CB  PRO A  44      13.270   4.876   0.272  1.00  0.00           C  
ATOM    666  CG  PRO A  44      12.053   3.892   0.332  1.00  0.00           C  
ATOM    667  CD  PRO A  44      10.858   4.603  -0.352  1.00  0.00           C  
ATOM    668  HA  PRO A  44      12.894   7.024  -0.024  1.00  0.00           H  
ATOM    669  HB2 PRO A  44      14.128   4.377  -0.168  1.00  0.00           H  
ATOM    670  HB3 PRO A  44      13.526   5.208   1.272  1.00  0.00           H  
ATOM    671  HG2 PRO A  44      12.290   2.974  -0.195  1.00  0.00           H  
ATOM    672  HG3 PRO A  44      11.811   3.659   1.364  1.00  0.00           H  
ATOM    673  HD2 PRO A  44      10.430   3.982  -1.121  1.00  0.00           H  
ATOM    674  HD3 PRO A  44      10.105   4.855   0.386  1.00  0.00           H  
ATOM    675  N   ALA A  45      13.182   6.482  -3.002  1.00  0.00           N  
ATOM    676  CA  ALA A  45      14.038   6.599  -4.210  1.00  0.00           C  
ATOM    677  C   ALA A  45      13.311   7.325  -5.252  1.00  0.00           C  
ATOM    678  O   ALA A  45      13.897   7.997  -6.078  1.00  0.00           O  
ATOM    679  CB  ALA A  45      14.375   5.201  -4.719  1.00  0.00           C  
ATOM    680  H   ALA A  45      12.202   6.597  -3.079  1.00  0.00           H  
ATOM    681  HA  ALA A  45      14.922   7.167  -3.970  1.00  0.00           H  
ATOM    682  HB1 ALA A  45      14.822   4.621  -3.926  1.00  0.00           H  
ATOM    683  HB2 ALA A  45      13.467   4.715  -5.049  1.00  0.00           H  
ATOM    684  HB3 ALA A  45      15.065   5.269  -5.545  1.00  0.00           H  
ATOM    685  N   THR A  46      12.048   7.177  -5.226  1.00  0.00           N  
ATOM    686  CA  THR A  46      11.237   7.861  -6.212  1.00  0.00           C  
ATOM    687  C   THR A  46      11.751   7.590  -7.636  1.00  0.00           C  
ATOM    688  O   THR A  46      11.326   8.203  -8.592  1.00  0.00           O  
ATOM    689  CB  THR A  46      11.336   9.368  -5.879  1.00  0.00           C  
ATOM    690  CG2 THR A  46      10.879  10.257  -7.049  1.00  0.00           C  
ATOM    691  OG1 THR A  46      10.360   9.585  -4.880  1.00  0.00           O  
ATOM    692  H   THR A  46      11.634   6.595  -4.557  1.00  0.00           H  
ATOM    693  HA  THR A  46      10.230   7.508  -6.119  1.00  0.00           H  
ATOM    694  HB  THR A  46      12.339   9.633  -5.499  1.00  0.00           H  
ATOM    695  HG1 THR A  46      10.798   9.966  -4.115  1.00  0.00           H  
ATOM    696 1HG2 THR A  46      10.019   9.816  -7.531  1.00  0.00           H  
ATOM    697 2HG2 THR A  46      10.614  11.236  -6.679  1.00  0.00           H  
ATOM    698 3HG2 THR A  46      11.680  10.357  -7.768  1.00  0.00           H  
ATOM    699  N   ASN A  47      12.644   6.650  -7.740  1.00  0.00           N  
ATOM    700  CA  ASN A  47      13.211   6.307  -9.074  1.00  0.00           C  
ATOM    701  C   ASN A  47      12.359   5.281  -9.772  1.00  0.00           C  
ATOM    702  O   ASN A  47      11.437   5.603 -10.496  1.00  0.00           O  
ATOM    703  CB  ASN A  47      14.625   5.726  -8.861  1.00  0.00           C  
ATOM    704  CG  ASN A  47      15.584   6.855  -8.478  1.00  0.00           C  
ATOM    705  ND2 ASN A  47      16.090   7.604  -9.422  1.00  0.00           N  
ATOM    706  OD1 ASN A  47      15.880   7.067  -7.319  1.00  0.00           O  
ATOM    707  H   ASN A  47      12.927   6.158  -6.946  1.00  0.00           H  
ATOM    708  HA  ASN A  47      13.254   7.177  -9.681  1.00  0.00           H  
ATOM    709  HB2 ASN A  47      14.603   4.993  -8.068  1.00  0.00           H  
ATOM    710  HB3 ASN A  47      14.970   5.258  -9.772  1.00  0.00           H  
ATOM    711 1HD2 ASN A  47      15.856   7.439 -10.358  1.00  0.00           H  
ATOM    712 2HD2 ASN A  47      16.704   8.333  -9.192  1.00  0.00           H  
ATOM    713  N   GLN A  48      12.688   4.071  -9.540  1.00  0.00           N  
ATOM    714  CA  GLN A  48      11.932   2.942 -10.163  1.00  0.00           C  
ATOM    715  C   GLN A  48      11.820   1.781  -9.186  1.00  0.00           C  
ATOM    716  O   GLN A  48      12.693   1.569  -8.368  1.00  0.00           O  
ATOM    717  CB  GLN A  48      12.710   2.473 -11.409  1.00  0.00           C  
ATOM    718  CG  GLN A  48      11.891   1.413 -12.161  1.00  0.00           C  
ATOM    719  CD  GLN A  48      10.593   2.038 -12.688  1.00  0.00           C  
ATOM    720  NE2 GLN A  48      10.522   3.335 -12.834  1.00  0.00           N  
ATOM    721  OE1 GLN A  48       9.634   1.350 -12.974  1.00  0.00           O  
ATOM    722  H   GLN A  48      13.439   3.900  -8.953  1.00  0.00           H  
ATOM    723  HA  GLN A  48      10.927   3.277 -10.430  1.00  0.00           H  
ATOM    724  HB2 GLN A  48      12.894   3.315 -12.058  1.00  0.00           H  
ATOM    725  HB3 GLN A  48      13.655   2.049 -11.106  1.00  0.00           H  
ATOM    726  HG2 GLN A  48      12.464   1.034 -12.993  1.00  0.00           H  
ATOM    727  HG3 GLN A  48      11.648   0.598 -11.496  1.00  0.00           H  
ATOM    728 1HE2 GLN A  48      11.290   3.897 -12.607  1.00  0.00           H  
ATOM    729 2HE2 GLN A  48       9.697   3.745 -13.170  1.00  0.00           H  
ATOM    730  N   CYS A  49      10.745   1.048  -9.285  1.00  0.00           N  
ATOM    731  CA  CYS A  49      10.563  -0.101  -8.367  1.00  0.00           C  
ATOM    732  C   CYS A  49       9.190  -0.741  -8.573  1.00  0.00           C  
ATOM    733  O   CYS A  49       8.188  -0.060  -8.660  1.00  0.00           O  
ATOM    734  CB  CYS A  49      10.680   0.435  -6.908  1.00  0.00           C  
ATOM    735  SG  CYS A  49      10.345   2.194  -6.659  1.00  0.00           S  
ATOM    736  H   CYS A  49      10.065   1.256  -9.959  1.00  0.00           H  
ATOM    737  HA  CYS A  49      11.335  -0.844  -8.573  1.00  0.00           H  
ATOM    738  HB2 CYS A  49      10.007  -0.124  -6.270  1.00  0.00           H  
ATOM    739  HB3 CYS A  49      11.686   0.247  -6.560  1.00  0.00           H  
ATOM    740  N   THR A  50       9.176  -2.044  -8.646  1.00  0.00           N  
ATOM    741  CA  THR A  50       7.888  -2.756  -8.845  1.00  0.00           C  
ATOM    742  C   THR A  50       7.200  -2.993  -7.511  1.00  0.00           C  
ATOM    743  O   THR A  50       7.806  -3.474  -6.575  1.00  0.00           O  
ATOM    744  CB  THR A  50       8.177  -4.114  -9.492  1.00  0.00           C  
ATOM    745  CG2 THR A  50       6.875  -4.780  -9.966  1.00  0.00           C  
ATOM    746  OG1 THR A  50       8.883  -3.821 -10.681  1.00  0.00           O  
ATOM    747  H   THR A  50      10.010  -2.549  -8.566  1.00  0.00           H  
ATOM    748  HA  THR A  50       7.234  -2.155  -9.481  1.00  0.00           H  
ATOM    749  HB  THR A  50       8.766  -4.756  -8.840  1.00  0.00           H  
ATOM    750  HG1 THR A  50       9.679  -4.360 -10.694  1.00  0.00           H  
ATOM    751 1HG2 THR A  50       6.089  -4.600  -9.244  1.00  0.00           H  
ATOM    752 2HG2 THR A  50       6.582  -4.369 -10.920  1.00  0.00           H  
ATOM    753 3HG2 THR A  50       7.027  -5.845 -10.070  1.00  0.00           H  
ATOM    754  N   ILE A  51       5.941  -2.651  -7.445  1.00  0.00           N  
ATOM    755  CA  ILE A  51       5.185  -2.847  -6.174  1.00  0.00           C  
ATOM    756  C   ILE A  51       4.569  -4.263  -6.153  1.00  0.00           C  
ATOM    757  O   ILE A  51       4.034  -4.724  -7.143  1.00  0.00           O  
ATOM    758  CB  ILE A  51       4.074  -1.711  -6.102  1.00  0.00           C  
ATOM    759  CG1 ILE A  51       4.413  -0.703  -4.985  1.00  0.00           C  
ATOM    760  CG2 ILE A  51       2.670  -2.315  -5.816  1.00  0.00           C  
ATOM    761  CD1 ILE A  51       4.140  -1.316  -3.588  1.00  0.00           C  
ATOM    762  H   ILE A  51       5.491  -2.277  -8.232  1.00  0.00           H  
ATOM    763  HA  ILE A  51       5.886  -2.764  -5.335  1.00  0.00           H  
ATOM    764  HB  ILE A  51       4.071  -1.173  -7.058  1.00  0.00           H  
ATOM    765 2HG1 ILE A  51       5.453  -0.430  -5.060  1.00  0.00           H  
ATOM    766 3HG1 ILE A  51       3.810   0.184  -5.110  1.00  0.00           H  
ATOM    767 1HG2 ILE A  51       2.725  -2.958  -4.955  1.00  0.00           H  
ATOM    768 2HG2 ILE A  51       1.933  -1.521  -5.624  1.00  0.00           H  
ATOM    769 3HG2 ILE A  51       2.342  -2.895  -6.666  1.00  0.00           H  
ATOM    770 1HD1 ILE A  51       4.471  -2.343  -3.561  1.00  0.00           H  
ATOM    771 2HD1 ILE A  51       4.672  -0.749  -2.826  1.00  0.00           H  
ATOM    772 3HD1 ILE A  51       3.080  -1.285  -3.378  1.00  0.00           H  
ATOM    773  N   ASP A  52       4.658  -4.919  -5.015  1.00  0.00           N  
ATOM    774  CA  ASP A  52       4.088  -6.298  -4.906  1.00  0.00           C  
ATOM    775  C   ASP A  52       3.646  -6.599  -3.470  1.00  0.00           C  
ATOM    776  O   ASP A  52       2.513  -6.364  -3.108  1.00  0.00           O  
ATOM    777  CB  ASP A  52       5.183  -7.303  -5.315  1.00  0.00           C  
ATOM    778  CG  ASP A  52       6.523  -6.855  -4.728  1.00  0.00           C  
ATOM    779  OD1 ASP A  52       6.472  -6.030  -3.830  1.00  0.00           O  
ATOM    780  OD2 ASP A  52       7.521  -7.364  -5.210  1.00  0.00           O  
ATOM    781  H   ASP A  52       5.096  -4.505  -4.243  1.00  0.00           H  
ATOM    782  HA  ASP A  52       3.221  -6.381  -5.565  1.00  0.00           H  
ATOM    783  HB2 ASP A  52       4.940  -8.289  -4.943  1.00  0.00           H  
ATOM    784  HB3 ASP A  52       5.262  -7.339  -6.392  1.00  0.00           H  
ATOM    785  N   LYS A  53       4.552  -7.122  -2.679  1.00  0.00           N  
ATOM    786  CA  LYS A  53       4.195  -7.444  -1.267  1.00  0.00           C  
ATOM    787  C   LYS A  53       3.403  -6.304  -0.634  1.00  0.00           C  
ATOM    788  O   LYS A  53       3.306  -5.229  -1.193  1.00  0.00           O  
ATOM    789  CB  LYS A  53       5.495  -7.641  -0.467  1.00  0.00           C  
ATOM    790  CG  LYS A  53       6.338  -8.754  -1.118  1.00  0.00           C  
ATOM    791  CD  LYS A  53       5.634 -10.118  -0.943  1.00  0.00           C  
ATOM    792  CE  LYS A  53       6.665 -11.246  -1.083  1.00  0.00           C  
ATOM    793  NZ  LYS A  53       7.654 -10.921  -2.148  1.00  0.00           N  
ATOM    794  H   LYS A  53       5.455  -7.302  -3.013  1.00  0.00           H  
ATOM    795  HA  LYS A  53       3.588  -8.346  -1.250  1.00  0.00           H  
ATOM    796  HB2 LYS A  53       6.058  -6.719  -0.461  1.00  0.00           H  
ATOM    797  HB3 LYS A  53       5.257  -7.912   0.551  1.00  0.00           H  
ATOM    798  HG2 LYS A  53       6.460  -8.543  -2.170  1.00  0.00           H  
ATOM    799  HG3 LYS A  53       7.314  -8.783  -0.650  1.00  0.00           H  
ATOM    800  HD2 LYS A  53       5.173 -10.172   0.031  1.00  0.00           H  
ATOM    801  HD3 LYS A  53       4.874 -10.232  -1.701  1.00  0.00           H  
ATOM    802  HE2 LYS A  53       7.186 -11.378  -0.146  1.00  0.00           H  
ATOM    803  HE3 LYS A  53       6.161 -12.166  -1.339  1.00  0.00           H  
ATOM    804  HZ1 LYS A  53       7.761  -9.889  -2.219  1.00  0.00           H  
ATOM    805  HZ2 LYS A  53       8.572 -11.349  -1.910  1.00  0.00           H  
ATOM    806  HZ3 LYS A  53       7.321 -11.299  -3.058  1.00  0.00           H  
ATOM    807  N   ASN A  54       2.847  -6.556   0.529  1.00  0.00           N  
ATOM    808  CA  ASN A  54       2.058  -5.500   1.209  1.00  0.00           C  
ATOM    809  C   ASN A  54       2.947  -4.697   2.144  1.00  0.00           C  
ATOM    810  O   ASN A  54       3.558  -3.729   1.741  1.00  0.00           O  
ATOM    811  CB  ASN A  54       0.945  -6.187   2.032  1.00  0.00           C  
ATOM    812  CG  ASN A  54       1.505  -7.452   2.686  1.00  0.00           C  
ATOM    813  ND2 ASN A  54       2.797  -7.576   2.820  1.00  0.00           N  
ATOM    814  OD1 ASN A  54       0.773  -8.338   3.079  1.00  0.00           O  
ATOM    815  H   ASN A  54       2.961  -7.430   0.954  1.00  0.00           H  
ATOM    816  HA  ASN A  54       1.627  -4.830   0.464  1.00  0.00           H  
ATOM    817  HB2 ASN A  54       0.585  -5.516   2.801  1.00  0.00           H  
ATOM    818  HB3 ASN A  54       0.125  -6.456   1.383  1.00  0.00           H  
ATOM    819 1HD2 ASN A  54       3.392  -6.865   2.505  1.00  0.00           H  
ATOM    820 2HD2 ASN A  54       3.171  -8.380   3.237  1.00  0.00           H  
ATOM    821  N   ARG A  55       2.998  -5.119   3.378  1.00  0.00           N  
ATOM    822  CA  ARG A  55       3.842  -4.405   4.391  1.00  0.00           C  
ATOM    823  C   ARG A  55       3.301  -3.026   4.714  1.00  0.00           C  
ATOM    824  O   ARG A  55       3.522  -2.500   5.786  1.00  0.00           O  
ATOM    825  CB  ARG A  55       5.273  -4.259   3.823  1.00  0.00           C  
ATOM    826  CG  ARG A  55       6.281  -4.111   4.989  1.00  0.00           C  
ATOM    827  CD  ARG A  55       6.679  -5.501   5.520  1.00  0.00           C  
ATOM    828  NE  ARG A  55       7.115  -5.370   6.940  1.00  0.00           N  
ATOM    829  CZ  ARG A  55       8.018  -4.483   7.255  1.00  0.00           C  
ATOM    830  NH1 ARG A  55       9.088  -4.382   6.515  1.00  0.00           N  
ATOM    831  NH2 ARG A  55       7.821  -3.726   8.300  1.00  0.00           N  
ATOM    832  H   ARG A  55       2.492  -5.914   3.636  1.00  0.00           H  
ATOM    833  HA  ARG A  55       3.842  -4.976   5.282  1.00  0.00           H  
ATOM    834  HB2 ARG A  55       5.518  -5.132   3.236  1.00  0.00           H  
ATOM    835  HB3 ARG A  55       5.325  -3.384   3.188  1.00  0.00           H  
ATOM    836  HG2 ARG A  55       7.163  -3.596   4.635  1.00  0.00           H  
ATOM    837  HG3 ARG A  55       5.835  -3.532   5.787  1.00  0.00           H  
ATOM    838  HD2 ARG A  55       5.836  -6.176   5.469  1.00  0.00           H  
ATOM    839  HD3 ARG A  55       7.492  -5.900   4.933  1.00  0.00           H  
ATOM    840  HE  ARG A  55       6.727  -5.946   7.631  1.00  0.00           H  
ATOM    841 HH11 ARG A  55       9.206  -4.979   5.721  1.00  0.00           H  
ATOM    842 HH12 ARG A  55       9.791  -3.707   6.742  1.00  0.00           H  
ATOM    843 HH21 ARG A  55       6.990  -3.832   8.844  1.00  0.00           H  
ATOM    844 HH22 ARG A  55       8.502  -3.041   8.556  1.00  0.00           H  
ATOM    845  N   ARG A  56       2.613  -2.488   3.783  1.00  0.00           N  
ATOM    846  CA  ARG A  56       2.012  -1.125   3.951  1.00  0.00           C  
ATOM    847  C   ARG A  56       2.933  -0.201   4.748  1.00  0.00           C  
ATOM    848  O   ARG A  56       2.489   0.557   5.586  1.00  0.00           O  
ATOM    849  CB  ARG A  56       0.642  -1.247   4.671  1.00  0.00           C  
ATOM    850  CG  ARG A  56       0.807  -1.899   6.055  1.00  0.00           C  
ATOM    851  CD  ARG A  56      -0.504  -1.741   6.830  1.00  0.00           C  
ATOM    852  NE  ARG A  56      -0.370  -2.404   8.158  1.00  0.00           N  
ATOM    853  CZ  ARG A  56      -1.389  -2.414   8.975  1.00  0.00           C  
ATOM    854  NH1 ARG A  56      -2.594  -2.513   8.481  1.00  0.00           N  
ATOM    855  NH2 ARG A  56      -1.168  -2.325  10.257  1.00  0.00           N  
ATOM    856  H   ARG A  56       2.486  -2.973   2.971  1.00  0.00           H  
ATOM    857  HA  ARG A  56       1.876  -0.690   2.958  1.00  0.00           H  
ATOM    858  HB2 ARG A  56       0.212  -0.263   4.789  1.00  0.00           H  
ATOM    859  HB3 ARG A  56      -0.025  -1.848   4.071  1.00  0.00           H  
ATOM    860  HG2 ARG A  56       1.031  -2.948   5.940  1.00  0.00           H  
ATOM    861  HG3 ARG A  56       1.605  -1.420   6.597  1.00  0.00           H  
ATOM    862  HD2 ARG A  56      -0.721  -0.693   6.974  1.00  0.00           H  
ATOM    863  HD3 ARG A  56      -1.313  -2.201   6.280  1.00  0.00           H  
ATOM    864  HE  ARG A  56       0.475  -2.829   8.415  1.00  0.00           H  
ATOM    865 HH11 ARG A  56      -2.725  -2.580   7.492  1.00  0.00           H  
ATOM    866 HH12 ARG A  56      -3.385  -2.522   9.093  1.00  0.00           H  
ATOM    867 HH21 ARG A  56      -0.231  -2.250  10.599  1.00  0.00           H  
ATOM    868 HH22 ARG A  56      -1.935  -2.331  10.898  1.00  0.00           H  
ATOM    869  N   LYS A  57       4.207  -0.293   4.464  1.00  0.00           N  
ATOM    870  CA  LYS A  57       5.185   0.560   5.182  1.00  0.00           C  
ATOM    871  C   LYS A  57       6.494   0.654   4.391  1.00  0.00           C  
ATOM    872  O   LYS A  57       7.545   0.901   4.950  1.00  0.00           O  
ATOM    873  CB  LYS A  57       5.464  -0.081   6.564  1.00  0.00           C  
ATOM    874  CG  LYS A  57       5.941   1.008   7.546  1.00  0.00           C  
ATOM    875  CD  LYS A  57       6.116   0.399   8.961  1.00  0.00           C  
ATOM    876  CE  LYS A  57       7.521  -0.208   9.096  1.00  0.00           C  
ATOM    877  NZ  LYS A  57       8.553   0.867   9.137  1.00  0.00           N  
ATOM    878  H   LYS A  57       4.513  -0.924   3.779  1.00  0.00           H  
ATOM    879  HA  LYS A  57       4.766   1.562   5.294  1.00  0.00           H  
ATOM    880  HB2 LYS A  57       4.558  -0.533   6.940  1.00  0.00           H  
ATOM    881  HB3 LYS A  57       6.224  -0.844   6.470  1.00  0.00           H  
ATOM    882  HG2 LYS A  57       6.881   1.418   7.204  1.00  0.00           H  
ATOM    883  HG3 LYS A  57       5.208   1.800   7.585  1.00  0.00           H  
ATOM    884  HD2 LYS A  57       5.987   1.173   9.703  1.00  0.00           H  
ATOM    885  HD3 LYS A  57       5.372  -0.369   9.126  1.00  0.00           H  
ATOM    886  HE2 LYS A  57       7.578  -0.785  10.009  1.00  0.00           H  
ATOM    887  HE3 LYS A  57       7.720  -0.856   8.258  1.00  0.00           H  
ATOM    888  HZ1 LYS A  57       8.244   1.620   9.784  1.00  0.00           H  
ATOM    889  HZ2 LYS A  57       9.454   0.470   9.471  1.00  0.00           H  
ATOM    890  HZ3 LYS A  57       8.681   1.260   8.182  1.00  0.00           H  
ATOM    891  N   SER A  58       6.395   0.454   3.092  1.00  0.00           N  
ATOM    892  CA  SER A  58       7.614   0.523   2.217  1.00  0.00           C  
ATOM    893  C   SER A  58       7.342   1.404   0.998  1.00  0.00           C  
ATOM    894  O   SER A  58       7.394   2.615   1.088  1.00  0.00           O  
ATOM    895  CB  SER A  58       7.947  -0.900   1.739  1.00  0.00           C  
ATOM    896  OG  SER A  58       8.892  -0.705   0.698  1.00  0.00           O  
ATOM    897  H   SER A  58       5.521   0.260   2.694  1.00  0.00           H  
ATOM    898  HA  SER A  58       8.449   0.950   2.781  1.00  0.00           H  
ATOM    899  HB2 SER A  58       8.384  -1.480   2.540  1.00  0.00           H  
ATOM    900  HB3 SER A  58       7.064  -1.391   1.356  1.00  0.00           H  
ATOM    901  HG  SER A  58       9.379   0.102   0.887  1.00  0.00           H  
ATOM    902  N   CYS A  59       7.056   0.785  -0.129  1.00  0.00           N  
ATOM    903  CA  CYS A  59       6.780   1.585  -1.349  1.00  0.00           C  
ATOM    904  C   CYS A  59       5.305   1.996  -1.321  1.00  0.00           C  
ATOM    905  O   CYS A  59       4.557   1.791  -2.259  1.00  0.00           O  
ATOM    906  CB  CYS A  59       7.098   0.686  -2.588  1.00  0.00           C  
ATOM    907  SG  CYS A  59       8.687   0.937  -3.433  1.00  0.00           S  
ATOM    908  H   CYS A  59       7.006  -0.196  -0.163  1.00  0.00           H  
ATOM    909  HA  CYS A  59       7.396   2.488  -1.339  1.00  0.00           H  
ATOM    910  HB2 CYS A  59       7.062  -0.345  -2.267  1.00  0.00           H  
ATOM    911  HB3 CYS A  59       6.335   0.815  -3.317  1.00  0.00           H  
ATOM    912  N   GLN A  60       4.936   2.572  -0.220  1.00  0.00           N  
ATOM    913  CA  GLN A  60       3.540   3.023  -0.042  1.00  0.00           C  
ATOM    914  C   GLN A  60       3.110   3.993  -1.122  1.00  0.00           C  
ATOM    915  O   GLN A  60       2.027   3.887  -1.651  1.00  0.00           O  
ATOM    916  CB  GLN A  60       3.445   3.733   1.315  1.00  0.00           C  
ATOM    917  CG  GLN A  60       3.634   2.706   2.432  1.00  0.00           C  
ATOM    918  CD  GLN A  60       3.719   3.429   3.777  1.00  0.00           C  
ATOM    919  NE2 GLN A  60       2.616   3.766   4.385  1.00  0.00           N  
ATOM    920  OE1 GLN A  60       4.791   3.694   4.285  1.00  0.00           O  
ATOM    921  H   GLN A  60       5.592   2.717   0.493  1.00  0.00           H  
ATOM    922  HA  GLN A  60       2.885   2.160  -0.064  1.00  0.00           H  
ATOM    923  HB2 GLN A  60       4.212   4.489   1.385  1.00  0.00           H  
ATOM    924  HB3 GLN A  60       2.478   4.203   1.412  1.00  0.00           H  
ATOM    925  HG2 GLN A  60       2.798   2.023   2.446  1.00  0.00           H  
ATOM    926  HG3 GLN A  60       4.546   2.150   2.268  1.00  0.00           H  
ATOM    927 1HE2 GLN A  60       1.749   3.555   3.979  1.00  0.00           H  
ATOM    928 2HE2 GLN A  60       2.652   4.228   5.248  1.00  0.00           H  
ATOM    929  N   ALA A  61       3.958   4.917  -1.454  1.00  0.00           N  
ATOM    930  CA  ALA A  61       3.563   5.885  -2.505  1.00  0.00           C  
ATOM    931  C   ALA A  61       3.474   5.238  -3.860  1.00  0.00           C  
ATOM    932  O   ALA A  61       2.560   5.517  -4.611  1.00  0.00           O  
ATOM    933  CB  ALA A  61       4.551   7.039  -2.528  1.00  0.00           C  
ATOM    934  H   ALA A  61       4.843   4.959  -1.033  1.00  0.00           H  
ATOM    935  HA  ALA A  61       2.587   6.249  -2.266  1.00  0.00           H  
ATOM    936  HB1 ALA A  61       4.787   7.323  -1.518  1.00  0.00           H  
ATOM    937  HB2 ALA A  61       5.458   6.751  -3.044  1.00  0.00           H  
ATOM    938  HB3 ALA A  61       4.098   7.880  -3.031  1.00  0.00           H  
ATOM    939  N   CYS A  62       4.396   4.391  -4.178  1.00  0.00           N  
ATOM    940  CA  CYS A  62       4.303   3.759  -5.497  1.00  0.00           C  
ATOM    941  C   CYS A  62       3.058   2.909  -5.512  1.00  0.00           C  
ATOM    942  O   CYS A  62       2.455   2.696  -6.542  1.00  0.00           O  
ATOM    943  CB  CYS A  62       5.546   2.896  -5.728  1.00  0.00           C  
ATOM    944  SG  CYS A  62       7.138   3.756  -5.723  1.00  0.00           S  
ATOM    945  H   CYS A  62       5.122   4.167  -3.557  1.00  0.00           H  
ATOM    946  HA  CYS A  62       4.205   4.540  -6.262  1.00  0.00           H  
ATOM    947  HB2 CYS A  62       5.575   2.146  -4.973  1.00  0.00           H  
ATOM    948  HB3 CYS A  62       5.441   2.400  -6.680  1.00  0.00           H  
ATOM    949  N   ARG A  63       2.689   2.430  -4.345  1.00  0.00           N  
ATOM    950  CA  ARG A  63       1.482   1.598  -4.261  1.00  0.00           C  
ATOM    951  C   ARG A  63       0.299   2.477  -4.593  1.00  0.00           C  
ATOM    952  O   ARG A  63      -0.483   2.171  -5.465  1.00  0.00           O  
ATOM    953  CB  ARG A  63       1.341   1.067  -2.819  1.00  0.00           C  
ATOM    954  CG  ARG A  63       0.342  -0.104  -2.796  1.00  0.00           C  
ATOM    955  CD  ARG A  63      -0.007  -0.472  -1.327  1.00  0.00           C  
ATOM    956  NE  ARG A  63      -0.068  -1.970  -1.208  1.00  0.00           N  
ATOM    957  CZ  ARG A  63       0.527  -2.571  -0.204  1.00  0.00           C  
ATOM    958  NH1 ARG A  63       1.825  -2.496  -0.105  1.00  0.00           N  
ATOM    959  NH2 ARG A  63      -0.199  -3.224   0.662  1.00  0.00           N  
ATOM    960  H   ARG A  63       3.217   2.621  -3.539  1.00  0.00           H  
ATOM    961  HA  ARG A  63       1.548   0.791  -4.984  1.00  0.00           H  
ATOM    962  HB2 ARG A  63       2.304   0.728  -2.464  1.00  0.00           H  
ATOM    963  HB3 ARG A  63       0.987   1.855  -2.172  1.00  0.00           H  
ATOM    964  HG2 ARG A  63      -0.558   0.180  -3.326  1.00  0.00           H  
ATOM    965  HG3 ARG A  63       0.778  -0.960  -3.287  1.00  0.00           H  
ATOM    966  HD2 ARG A  63       0.748  -0.081  -0.647  1.00  0.00           H  
ATOM    967  HD3 ARG A  63      -0.970  -0.059  -1.063  1.00  0.00           H  
ATOM    968  HE  ARG A  63      -0.550  -2.496  -1.879  1.00  0.00           H  
ATOM    969 HH11 ARG A  63       2.350  -1.986  -0.787  1.00  0.00           H  
ATOM    970 HH12 ARG A  63       2.296  -2.948   0.652  1.00  0.00           H  
ATOM    971 HH21 ARG A  63      -1.193  -3.260   0.556  1.00  0.00           H  
ATOM    972 HH22 ARG A  63       0.238  -3.688   1.432  1.00  0.00           H  
ATOM    973  N   LEU A  64       0.187   3.565  -3.870  1.00  0.00           N  
ATOM    974  CA  LEU A  64      -0.929   4.489  -4.122  1.00  0.00           C  
ATOM    975  C   LEU A  64      -0.951   4.865  -5.588  1.00  0.00           C  
ATOM    976  O   LEU A  64      -1.923   4.650  -6.282  1.00  0.00           O  
ATOM    977  CB  LEU A  64      -0.698   5.779  -3.317  1.00  0.00           C  
ATOM    978  CG  LEU A  64      -1.846   6.781  -3.597  1.00  0.00           C  
ATOM    979  CD1 LEU A  64      -3.204   6.159  -3.144  1.00  0.00           C  
ATOM    980  CD2 LEU A  64      -1.562   8.071  -2.811  1.00  0.00           C  
ATOM    981  H   LEU A  64       0.817   3.743  -3.147  1.00  0.00           H  
ATOM    982  HA  LEU A  64      -1.859   4.008  -3.843  1.00  0.00           H  
ATOM    983  HB2 LEU A  64      -0.668   5.553  -2.267  1.00  0.00           H  
ATOM    984  HB3 LEU A  64       0.244   6.221  -3.607  1.00  0.00           H  
ATOM    985  HG  LEU A  64      -1.884   7.015  -4.656  1.00  0.00           H  
ATOM    986 1HD1 LEU A  64      -3.039   5.486  -2.303  1.00  0.00           H  
ATOM    987 2HD1 LEU A  64      -3.888   6.937  -2.844  1.00  0.00           H  
ATOM    988 3HD1 LEU A  64      -3.654   5.601  -3.969  1.00  0.00           H  
ATOM    989 1HD2 LEU A  64      -1.323   7.829  -1.792  1.00  0.00           H  
ATOM    990 2HD2 LEU A  64      -0.723   8.586  -3.253  1.00  0.00           H  
ATOM    991 3HD2 LEU A  64      -2.426   8.718  -2.834  1.00  0.00           H  
ATOM    992  N   ARG A  65       0.137   5.443  -6.037  1.00  0.00           N  
ATOM    993  CA  ARG A  65       0.210   5.846  -7.454  1.00  0.00           C  
ATOM    994  C   ARG A  65      -0.202   4.683  -8.327  1.00  0.00           C  
ATOM    995  O   ARG A  65      -0.964   4.841  -9.260  1.00  0.00           O  
ATOM    996  CB  ARG A  65       1.686   6.247  -7.768  1.00  0.00           C  
ATOM    997  CG  ARG A  65       1.875   7.775  -7.549  1.00  0.00           C  
ATOM    998  CD  ARG A  65       1.618   8.525  -8.866  1.00  0.00           C  
ATOM    999  NE  ARG A  65       0.265   8.142  -9.393  1.00  0.00           N  
ATOM   1000  CZ  ARG A  65      -0.760   8.934  -9.194  1.00  0.00           C  
ATOM   1001  NH1 ARG A  65      -0.707   9.803  -8.222  1.00  0.00           N  
ATOM   1002  NH2 ARG A  65      -1.801   8.826  -9.975  1.00  0.00           N  
ATOM   1003  H   ARG A  65       0.902   5.595  -5.439  1.00  0.00           H  
ATOM   1004  HA  ARG A  65      -0.486   6.684  -7.624  1.00  0.00           H  
ATOM   1005  HB2 ARG A  65       2.356   5.701  -7.104  1.00  0.00           H  
ATOM   1006  HB3 ARG A  65       1.933   5.991  -8.795  1.00  0.00           H  
ATOM   1007  HG2 ARG A  65       1.188   8.128  -6.790  1.00  0.00           H  
ATOM   1008  HG3 ARG A  65       2.887   7.968  -7.219  1.00  0.00           H  
ATOM   1009  HD2 ARG A  65       1.658   9.595  -8.693  1.00  0.00           H  
ATOM   1010  HD3 ARG A  65       2.371   8.255  -9.592  1.00  0.00           H  
ATOM   1011  HE  ARG A  65       0.149   7.302  -9.884  1.00  0.00           H  
ATOM   1012 HH11 ARG A  65       0.107   9.856  -7.643  1.00  0.00           H  
ATOM   1013 HH12 ARG A  65      -1.480  10.415  -8.055  1.00  0.00           H  
ATOM   1014 HH21 ARG A  65      -1.807   8.148 -10.709  1.00  0.00           H  
ATOM   1015 HH22 ARG A  65      -2.592   9.422  -9.837  1.00  0.00           H  
ATOM   1016  N   LYS A  66       0.308   3.529  -8.014  1.00  0.00           N  
ATOM   1017  CA  LYS A  66      -0.058   2.370  -8.818  1.00  0.00           C  
ATOM   1018  C   LYS A  66      -1.544   2.166  -8.705  1.00  0.00           C  
ATOM   1019  O   LYS A  66      -2.194   1.806  -9.659  1.00  0.00           O  
ATOM   1020  CB  LYS A  66       0.685   1.120  -8.275  1.00  0.00           C  
ATOM   1021  CG  LYS A  66       2.097   1.039  -8.900  1.00  0.00           C  
ATOM   1022  CD  LYS A  66       2.027   0.312 -10.253  1.00  0.00           C  
ATOM   1023  CE  LYS A  66       3.373   0.452 -10.969  1.00  0.00           C  
ATOM   1024  NZ  LYS A  66       3.350  -0.274 -12.270  1.00  0.00           N  
ATOM   1025  H   LYS A  66       0.922   3.438  -7.252  1.00  0.00           H  
ATOM   1026  HA  LYS A  66       0.192   2.565  -9.856  1.00  0.00           H  
ATOM   1027  HB2 LYS A  66       0.770   1.193  -7.201  1.00  0.00           H  
ATOM   1028  HB3 LYS A  66       0.125   0.223  -8.521  1.00  0.00           H  
ATOM   1029  HG2 LYS A  66       2.493   2.035  -9.044  1.00  0.00           H  
ATOM   1030  HG3 LYS A  66       2.753   0.495  -8.235  1.00  0.00           H  
ATOM   1031  HD2 LYS A  66       1.811  -0.734 -10.090  1.00  0.00           H  
ATOM   1032  HD3 LYS A  66       1.247   0.744 -10.860  1.00  0.00           H  
ATOM   1033  HE2 LYS A  66       3.579   1.496 -11.150  1.00  0.00           H  
ATOM   1034  HE3 LYS A  66       4.157   0.040 -10.349  1.00  0.00           H  
ATOM   1035  HZ1 LYS A  66       2.438  -0.112 -12.742  1.00  0.00           H  
ATOM   1036  HZ2 LYS A  66       4.120   0.076 -12.876  1.00  0.00           H  
ATOM   1037  HZ3 LYS A  66       3.477  -1.292 -12.103  1.00  0.00           H  
ATOM   1038  N   CYS A  67      -2.073   2.429  -7.534  1.00  0.00           N  
ATOM   1039  CA  CYS A  67      -3.513   2.251  -7.366  1.00  0.00           C  
ATOM   1040  C   CYS A  67      -4.240   3.255  -8.226  1.00  0.00           C  
ATOM   1041  O   CYS A  67      -5.254   2.961  -8.788  1.00  0.00           O  
ATOM   1042  CB  CYS A  67      -3.868   2.425  -5.877  1.00  0.00           C  
ATOM   1043  SG  CYS A  67      -4.354   0.939  -4.983  1.00  0.00           S  
ATOM   1044  H   CYS A  67      -1.517   2.758  -6.782  1.00  0.00           H  
ATOM   1045  HA  CYS A  67      -3.775   1.260  -7.710  1.00  0.00           H  
ATOM   1046  HB2 CYS A  67      -3.022   2.821  -5.384  1.00  0.00           H  
ATOM   1047  HB3 CYS A  67      -4.663   3.144  -5.781  1.00  0.00           H  
ATOM   1048  HG  CYS A  67      -3.870   0.921  -4.154  1.00  0.00           H  
ATOM   1049  N   TYR A  68      -3.735   4.441  -8.299  1.00  0.00           N  
ATOM   1050  CA  TYR A  68      -4.435   5.417  -9.141  1.00  0.00           C  
ATOM   1051  C   TYR A  68      -4.203   4.999 -10.578  1.00  0.00           C  
ATOM   1052  O   TYR A  68      -4.989   5.293 -11.456  1.00  0.00           O  
ATOM   1053  CB  TYR A  68      -3.838   6.830  -8.913  1.00  0.00           C  
ATOM   1054  CG  TYR A  68      -4.185   7.404  -7.490  1.00  0.00           C  
ATOM   1055  CD1 TYR A  68      -5.457   7.256  -6.917  1.00  0.00           C  
ATOM   1056  CD2 TYR A  68      -3.232   8.144  -6.790  1.00  0.00           C  
ATOM   1057  CE1 TYR A  68      -5.751   7.833  -5.694  1.00  0.00           C  
ATOM   1058  CE2 TYR A  68      -3.549   8.730  -5.568  1.00  0.00           C  
ATOM   1059  CZ  TYR A  68      -4.800   8.573  -5.018  1.00  0.00           C  
ATOM   1060  OH  TYR A  68      -5.092   9.133  -3.802  1.00  0.00           O  
ATOM   1061  H   TYR A  68      -2.907   4.681  -7.810  1.00  0.00           H  
ATOM   1062  HA  TYR A  68      -5.514   5.372  -8.947  1.00  0.00           H  
ATOM   1063  HB2 TYR A  68      -2.762   6.772  -9.015  1.00  0.00           H  
ATOM   1064  HB3 TYR A  68      -4.221   7.504  -9.665  1.00  0.00           H  
ATOM   1065  HD1 TYR A  68      -6.222   6.720  -7.430  1.00  0.00           H  
ATOM   1066  HD2 TYR A  68      -2.217   8.209  -7.167  1.00  0.00           H  
ATOM   1067  HE1 TYR A  68      -6.726   7.637  -5.226  1.00  0.00           H  
ATOM   1068  HE2 TYR A  68      -2.813   9.358  -5.057  1.00  0.00           H  
ATOM   1069  HH  TYR A  68      -4.281   9.170  -3.291  1.00  0.00           H  
ATOM   1070  N   GLU A  69      -3.104   4.307 -10.788  1.00  0.00           N  
ATOM   1071  CA  GLU A  69      -2.789   3.845 -12.156  1.00  0.00           C  
ATOM   1072  C   GLU A  69      -3.748   2.747 -12.540  1.00  0.00           C  
ATOM   1073  O   GLU A  69      -4.157   2.622 -13.678  1.00  0.00           O  
ATOM   1074  CB  GLU A  69      -1.346   3.297 -12.171  1.00  0.00           C  
ATOM   1075  CG  GLU A  69      -0.811   3.316 -13.610  1.00  0.00           C  
ATOM   1076  CD  GLU A  69      -0.432   4.748 -13.994  1.00  0.00           C  
ATOM   1077  OE1 GLU A  69      -0.799   5.630 -13.236  1.00  0.00           O  
ATOM   1078  OE2 GLU A  69       0.205   4.880 -15.027  1.00  0.00           O  
ATOM   1079  H   GLU A  69      -2.485   4.119 -10.043  1.00  0.00           H  
ATOM   1080  HA  GLU A  69      -2.908   4.652 -12.827  1.00  0.00           H  
ATOM   1081  HB2 GLU A  69      -0.723   3.911 -11.545  1.00  0.00           H  
ATOM   1082  HB3 GLU A  69      -1.330   2.283 -11.793  1.00  0.00           H  
ATOM   1083  HG2 GLU A  69       0.060   2.683 -13.683  1.00  0.00           H  
ATOM   1084  HG3 GLU A  69      -1.572   2.953 -14.286  1.00  0.00           H  
ATOM   1085  N   VAL A  70      -4.080   1.983 -11.570  1.00  0.00           N  
ATOM   1086  CA  VAL A  70      -5.026   0.856 -11.797  1.00  0.00           C  
ATOM   1087  C   VAL A  70      -6.290   1.408 -12.391  1.00  0.00           C  
ATOM   1088  O   VAL A  70      -6.940   0.795 -13.215  1.00  0.00           O  
ATOM   1089  CB  VAL A  70      -5.381   0.214 -10.417  1.00  0.00           C  
ATOM   1090  CG1 VAL A  70      -6.691  -0.592 -10.535  1.00  0.00           C  
ATOM   1091  CG2 VAL A  70      -4.267  -0.710  -9.946  1.00  0.00           C  
ATOM   1092  H   VAL A  70      -3.713   2.156 -10.693  1.00  0.00           H  
ATOM   1093  HA  VAL A  70      -4.600   0.150 -12.462  1.00  0.00           H  
ATOM   1094  HB  VAL A  70      -5.504   0.974  -9.711  1.00  0.00           H  
ATOM   1095 1HG1 VAL A  70      -6.680  -1.156 -11.445  1.00  0.00           H  
ATOM   1096 2HG1 VAL A  70      -6.791  -1.260  -9.702  1.00  0.00           H  
ATOM   1097 3HG1 VAL A  70      -7.532   0.081 -10.548  1.00  0.00           H  
ATOM   1098 1HG2 VAL A  70      -3.933  -1.316 -10.763  1.00  0.00           H  
ATOM   1099 2HG2 VAL A  70      -3.447  -0.131  -9.577  1.00  0.00           H  
ATOM   1100 3HG2 VAL A  70      -4.638  -1.346  -9.141  1.00  0.00           H  
ATOM   1101  N   GLY A  71      -6.598   2.559 -11.943  1.00  0.00           N  
ATOM   1102  CA  GLY A  71      -7.823   3.258 -12.415  1.00  0.00           C  
ATOM   1103  C   GLY A  71      -8.994   2.891 -11.497  1.00  0.00           C  
ATOM   1104  O   GLY A  71     -10.059   2.533 -11.958  1.00  0.00           O  
ATOM   1105  H   GLY A  71      -6.011   2.977 -11.295  1.00  0.00           H  
ATOM   1106  HA2 GLY A  71      -7.663   4.325 -12.384  1.00  0.00           H  
ATOM   1107  HA3 GLY A  71      -8.052   2.958 -13.432  1.00  0.00           H  
ATOM   1108  N   MET A  72      -8.766   2.991 -10.196  1.00  0.00           N  
ATOM   1109  CA  MET A  72      -9.874   2.644  -9.219  1.00  0.00           C  
ATOM   1110  C   MET A  72     -10.563   3.914  -8.748  1.00  0.00           C  
ATOM   1111  O   MET A  72     -10.414   4.973  -9.325  1.00  0.00           O  
ATOM   1112  CB  MET A  72      -9.275   1.907  -7.925  1.00  0.00           C  
ATOM   1113  CG  MET A  72      -7.762   2.042  -7.905  1.00  0.00           C  
ATOM   1114  SD  MET A  72      -6.923   1.800  -6.331  1.00  0.00           S  
ATOM   1115  CE  MET A  72      -7.647   0.208  -5.976  1.00  0.00           C  
ATOM   1116  H   MET A  72      -7.885   3.325  -9.866  1.00  0.00           H  
ATOM   1117  HA  MET A  72     -10.608   1.989  -9.729  1.00  0.00           H  
ATOM   1118  HB2 MET A  72      -9.685   2.331  -6.989  1.00  0.00           H  
ATOM   1119  HB3 MET A  72      -9.540   0.861  -7.961  1.00  0.00           H  
ATOM   1120  HG2 MET A  72      -7.371   1.325  -8.595  1.00  0.00           H  
ATOM   1121  HG3 MET A  72      -7.502   3.022  -8.246  1.00  0.00           H  
ATOM   1122  HE1 MET A  72      -7.457  -0.471  -6.831  1.00  0.00           H  
ATOM   1123  HE2 MET A  72      -7.200  -0.201  -5.077  1.00  0.00           H  
ATOM   1124  HE3 MET A  72      -8.725   0.340  -5.822  1.00  0.00           H  
ATOM   1125  N   MET A  73     -11.300   3.763  -7.712  1.00  0.00           N  
ATOM   1126  CA  MET A  73     -12.015   4.882  -7.139  1.00  0.00           C  
ATOM   1127  C   MET A  73     -12.611   4.437  -5.840  1.00  0.00           C  
ATOM   1128  O   MET A  73     -13.357   3.481  -5.795  1.00  0.00           O  
ATOM   1129  CB  MET A  73     -13.123   5.349  -8.094  1.00  0.00           C  
ATOM   1130  CG  MET A  73     -13.752   4.134  -8.794  1.00  0.00           C  
ATOM   1131  SD  MET A  73     -15.320   4.395  -9.659  1.00  0.00           S  
ATOM   1132  CE  MET A  73     -14.635   5.197 -11.129  1.00  0.00           C  
ATOM   1133  H   MET A  73     -11.377   2.885  -7.301  1.00  0.00           H  
ATOM   1134  HA  MET A  73     -11.299   5.680  -6.937  1.00  0.00           H  
ATOM   1135  HB2 MET A  73     -13.879   5.883  -7.534  1.00  0.00           H  
ATOM   1136  HB3 MET A  73     -12.701   6.012  -8.831  1.00  0.00           H  
ATOM   1137  HG2 MET A  73     -13.044   3.757  -9.515  1.00  0.00           H  
ATOM   1138  HG3 MET A  73     -13.912   3.362  -8.059  1.00  0.00           H  
ATOM   1139  HE1 MET A  73     -13.940   5.968 -10.828  1.00  0.00           H  
ATOM   1140  HE2 MET A  73     -14.120   4.464 -11.732  1.00  0.00           H  
ATOM   1141  HE3 MET A  73     -15.435   5.639 -11.703  1.00  0.00           H  
ATOM   1142  N   LYS A  74     -12.233   5.126  -4.807  1.00  0.00           N  
ATOM   1143  CA  LYS A  74     -12.729   4.814  -3.435  1.00  0.00           C  
ATOM   1144  C   LYS A  74     -14.055   4.062  -3.450  1.00  0.00           C  
ATOM   1145  O   LYS A  74     -14.261   3.126  -2.703  1.00  0.00           O  
ATOM   1146  CB  LYS A  74     -12.958   6.133  -2.689  1.00  0.00           C  
ATOM   1147  CG  LYS A  74     -13.256   5.836  -1.214  1.00  0.00           C  
ATOM   1148  CD  LYS A  74     -13.397   7.165  -0.424  1.00  0.00           C  
ATOM   1149  CE  LYS A  74     -14.845   7.686  -0.510  1.00  0.00           C  
ATOM   1150  NZ  LYS A  74     -15.154   8.161  -1.888  1.00  0.00           N  
ATOM   1151  H   LYS A  74     -11.604   5.842  -4.935  1.00  0.00           H  
ATOM   1152  HA  LYS A  74     -11.971   4.216  -2.941  1.00  0.00           H  
ATOM   1153  HB2 LYS A  74     -12.090   6.739  -2.760  1.00  0.00           H  
ATOM   1154  HB3 LYS A  74     -13.789   6.656  -3.131  1.00  0.00           H  
ATOM   1155  HG2 LYS A  74     -14.167   5.261  -1.138  1.00  0.00           H  
ATOM   1156  HG3 LYS A  74     -12.446   5.260  -0.799  1.00  0.00           H  
ATOM   1157  HD2 LYS A  74     -13.142   6.995   0.612  1.00  0.00           H  
ATOM   1158  HD3 LYS A  74     -12.723   7.907  -0.829  1.00  0.00           H  
ATOM   1159  HE2 LYS A  74     -15.535   6.898  -0.245  1.00  0.00           H  
ATOM   1160  HE3 LYS A  74     -14.973   8.507   0.179  1.00  0.00           H  
ATOM   1161  HZ1 LYS A  74     -14.341   8.691  -2.262  1.00  0.00           H  
ATOM   1162  HZ2 LYS A  74     -15.347   7.344  -2.501  1.00  0.00           H  
ATOM   1163  HZ3 LYS A  74     -15.990   8.780  -1.862  1.00  0.00           H  
ATOM   1164  N   GLY A  75     -14.924   4.499  -4.311  1.00  0.00           N  
ATOM   1165  CA  GLY A  75     -16.256   3.840  -4.415  1.00  0.00           C  
ATOM   1166  C   GLY A  75     -17.104   4.158  -3.183  1.00  0.00           C  
ATOM   1167  HC  GLY A  75     -18.195   4.303  -3.250  1.00  0.00           H  
ATOM   1168  O   GLY A  75     -16.508   4.242  -2.123  1.00  0.00           O  
ATOM   1169  H   GLY A  75     -14.693   5.256  -4.899  1.00  0.00           H  
ATOM   1170  HA2 GLY A  75     -16.763   4.197  -5.300  1.00  0.00           H  
ATOM   1171  HA3 GLY A  75     -16.120   2.771  -4.490  1.00  0.00           H  
TER    1172      GLY A  75 
CONECT  121 1172
CONECT  157 1172
CONECT  267  268
CONECT  360 1172
CONECT  392 1172
CONECT  578  579
CONECT  656 1173
CONECT  735 1173
CONECT  907 1173
CONECT  944 1173
CONECT 1166 1167
