# Supplementary material for: The Potential Mechanisms of Ochratoxin A in Prostate Cancer Development: An Integrated Study Combining Network Toxicology, Machine Learning, and Molecular Docking
Source: Toxins (Basel). 2025 Aug 4;17(8):388. doi: 10.3390/toxins17080388 (PMC12389974; doi:10.3390/toxins17080388)
Supplement: Supplementary file 1 [file toxins-17-00388-s001.zip › molecular docking/ESR1/rep.pdbqt]

REMARK   4 XXXX COMPLIES WITH FORMAT V. 2.0
ATOM      1  N   MET A   1     -13.456 -18.816 -20.400  1.00  0.00    -0.066 N 
ATOM      2  CA  MET A   1     -14.719 -18.048 -20.305  1.00  0.00     0.275 C 
ATOM      3  C   MET A   1     -14.419 -16.585 -20.004  1.00  0.00     0.249 C 
ATOM      4  O   MET A   1     -15.021 -15.694 -20.571  1.00  0.00    -0.271 OA
ATOM      5  CB  MET A   1     -15.595 -18.617 -19.174  1.00  0.00     0.053 C 
ATOM      6  CG  MET A   1     -17.027 -18.102 -19.336  1.00  0.00     0.076 C 
ATOM      7  SD  MET A   1     -18.181 -18.412 -17.978  1.00  0.00    -0.173 SA
ATOM      8  CE  MET A   1     -18.028 -20.215 -17.959  1.00  0.00     0.089 C 
ATOM      9  HN3 MET A   1     -12.764 -18.278 -20.957  1.00  0.00     0.275 HD
ATOM     10  HN2 MET A   1     -13.079 -18.982 -19.445  1.00  0.00     0.275 HD
ATOM     11  HN1 MET A   1     -13.640 -19.729 -20.863  1.00  0.00     0.275 HD
ATOM     12  N   LYS A   2     -13.489 -16.360 -19.109  1.00  0.00    -0.346 N 
ATOM     13  CA  LYS A   2     -13.130 -14.958 -18.751  1.00  0.00     0.176 C 
ATOM     14  C   LYS A   2     -11.701 -14.886 -18.225  1.00  0.00     0.241 C 
ATOM     15  O   LYS A   2     -11.370 -15.507 -17.234  1.00  0.00    -0.271 OA
ATOM     16  CB  LYS A   2     -14.083 -14.477 -17.641  1.00  0.00     0.035 C 
ATOM     17  CG  LYS A   2     -15.491 -14.289 -18.219  1.00  0.00     0.004 C 
ATOM     18  CD  LYS A   2     -16.333 -13.473 -17.235  1.00  0.00     0.027 C 
ATOM     19  CE  LYS A   2     -17.792 -13.476 -17.697  1.00  0.00     0.229 C 
ATOM     20  NZ  LYS A   2     -18.668 -12.862 -16.661  1.00  0.00    -0.079 N 
ATOM     21  HN  LYS A   2     -13.031 -17.111 -18.676  1.00  0.00     0.163 HD
ATOM     22  HZ1 LYS A   2     -18.196 -12.028 -16.258  1.00  0.00     0.274 HD
ATOM     23  HZ2 LYS A   2     -19.569 -12.575 -17.093  1.00  0.00     0.274 HD
ATOM     24  HZ3 LYS A   2     -18.851 -13.555 -15.906  1.00  0.00     0.274 HD
ATOM     25  N   GLU A   3     -10.877 -14.127 -18.898  1.00  0.00    -0.346 N 
ATOM     26  CA  GLU A   3      -9.466 -14.003 -18.449  1.00  0.00     0.177 C 
ATOM     27  C   GLU A   3      -9.401 -13.747 -16.946  1.00  0.00     0.241 C 
ATOM     28  O   GLU A   3     -10.146 -12.944 -16.421  1.00  0.00    -0.271 OA
ATOM     29  CB  GLU A   3      -8.830 -12.813 -19.187  1.00  0.00     0.045 C 
ATOM     30  CG  GLU A   3      -7.309 -12.891 -19.050  1.00  0.00     0.116 C 
ATOM     31  CD  GLU A   3      -6.776 -14.007 -19.952  1.00  0.00     0.172 C 
ATOM     32  OE1 GLU A   3      -7.043 -13.916 -21.139  1.00  0.00    -0.648 OA
ATOM     33  OE2 GLU A   3      -6.133 -14.886 -19.403  1.00  0.00    -0.648 OA
ATOM     34  HN  GLU A   3     -11.187 -13.644 -19.692  1.00  0.00     0.163 HD
ATOM     35  N   THR A   4      -8.509 -14.434 -16.276  1.00  0.00    -0.344 N 
ATOM     36  CA  THR A   4      -8.394 -14.233 -14.807  1.00  0.00     0.205 C 
ATOM     37  C   THR A   4      -7.637 -12.967 -14.483  1.00  0.00     0.243 C 
ATOM     38  O   THR A   4      -6.512 -12.792 -14.897  1.00  0.00    -0.271 OA
ATOM     39  CB  THR A   4      -7.619 -15.411 -14.194  1.00  0.00     0.146 C 
ATOM     40  CG2 THR A   4      -7.754 -15.416 -12.656  1.00  0.00     0.042 C 
ATOM     41  OG1 THR A   4      -8.299 -16.574 -14.619  1.00  0.00    -0.393 OA
ATOM     42  HN  THR A   4      -7.926 -15.071 -16.738  1.00  0.00     0.163 HD
ATOM     43  HG1 THR A   4      -7.930 -16.841 -15.465  1.00  0.00     0.210 HD
ATOM     44  N   ARG A   5      -8.276 -12.087 -13.765  1.00  0.00    -0.346 N 
ATOM     45  CA  ARG A   5      -7.607 -10.816 -13.391  1.00  0.00     0.176 C 
ATOM     46  C   ARG A   5      -7.009 -10.994 -12.025  1.00  0.00     0.241 C 
ATOM     47  O   ARG A   5      -7.165 -12.034 -11.418  1.00  0.00    -0.271 OA
ATOM     48  CB  ARG A   5      -8.650  -9.691 -13.375  1.00  0.00     0.036 C 
ATOM     49  CG  ARG A   5      -9.540  -9.820 -14.630  1.00  0.00     0.023 C 
ATOM     50  CD  ARG A   5      -8.658  -9.915 -15.886  1.00  0.00     0.138 C 
ATOM     51  NE  ARG A   5      -7.572  -8.895 -15.804  1.00  0.00    -0.227 N 
ATOM     52  CZ  ARG A   5      -6.928  -8.559 -16.890  1.00  0.00     0.665 C 
ATOM     53  NH1 ARG A   5      -7.609  -8.310 -17.974  1.00  0.00    -0.235 N 
ATOM     54  NH2 ARG A   5      -5.626  -8.485 -16.853  1.00  0.00    -0.235 N 
ATOM     55  HN  ARG A   5      -9.194 -12.265 -13.473  1.00  0.00     0.163 HD
ATOM     56  HE  ARG A   5      -7.342  -8.484 -14.948  1.00  0.00     0.177 HD
ATOM     57  HH  ARG A   5      -8.608  -8.378 -17.965  1.00  0.00     0.174 HD
ATOM     58  HH  ARG A   5      -7.134  -8.050 -18.815  1.00  0.00     0.174 HD
ATOM     59  HH  ARG A   5      -5.136  -8.686 -16.005  1.00  0.00     0.174 HD
ATOM     60  HH  ARG A   5      -5.117  -8.228 -17.675  1.00  0.00     0.174 HD
ATOM     61  N   TYR A   6      -6.340 -10.000 -11.541  1.00  0.00    -0.346 N 
ATOM     62  CA  TYR A   6      -5.722 -10.142 -10.185  1.00  0.00     0.180 C 
ATOM     63  C   TYR A   6      -5.599  -8.797  -9.475  1.00  0.00     0.241 C 
ATOM     64  O   TYR A   6      -6.042  -7.791  -9.984  1.00  0.00    -0.271 OA
ATOM     65  CB  TYR A   6      -4.310 -10.745 -10.394  1.00  0.00     0.073 C 
ATOM     66  CG  TYR A   6      -4.352 -11.767 -11.548  1.00  0.00    -0.056 A 
ATOM     67  CD1 TYR A   6      -4.763 -13.072 -11.328  1.00  0.00     0.010 A 
ATOM     68  CD2 TYR A   6      -3.974 -11.397 -12.823  1.00  0.00     0.010 A 
ATOM     69  CE1 TYR A   6      -4.788 -13.982 -12.366  1.00  0.00     0.037 A 
ATOM     70  CE2 TYR A   6      -3.999 -12.311 -13.856  1.00  0.00     0.037 A 
ATOM     71  CZ  TYR A   6      -4.404 -13.609 -13.634  1.00  0.00     0.065 A 
ATOM     72  OH  TYR A   6      -4.417 -14.521 -14.668  1.00  0.00    -0.361 OA
ATOM     73  HN  TYR A   6      -6.254  -9.169 -12.049  1.00  0.00     0.163 HD
ATOM     74  HH  TYR A   6      -4.882 -14.126 -15.409  1.00  0.00     0.217 HD
ATOM     75  N   CYS A   7      -4.993  -8.808  -8.295  1.00  0.00    -0.345 N 
ATOM     76  CA  CYS A   7      -4.834  -7.544  -7.543  1.00  0.00     0.186 C 
ATOM     77  C   CYS A   7      -4.189  -6.511  -8.455  1.00  0.00     0.241 C 
ATOM     78  O   CYS A   7      -2.982  -6.372  -8.506  1.00  0.00    -0.271 OA
ATOM     79  CB  CYS A   7      -3.948  -7.846  -6.316  1.00  0.00     0.120 C 
ATOM     80  SG  CYS A   7      -2.973  -6.552  -5.601  1.00  0.00    -0.095 SA
ATOM     81  HN  CYS A   7      -4.635  -9.641  -7.929  1.00  0.00     0.163 HD
ATOM     82  N   ALA A   8      -5.031  -5.802  -9.159  1.00  0.00    -0.346 N 
ATOM     83  CA  ALA A   8      -4.543  -4.761 -10.098  1.00  0.00     0.172 C 
ATOM     84  C   ALA A   8      -3.494  -3.862  -9.472  1.00  0.00     0.240 C 
ATOM     85  O   ALA A   8      -2.764  -3.196 -10.174  1.00  0.00    -0.271 OA
ATOM     86  CB  ALA A   8      -5.757  -3.881 -10.509  1.00  0.00     0.042 C 
ATOM     87  HN  ALA A   8      -6.000  -5.942  -9.046  1.00  0.00     0.163 HD
ATOM     88  N   VAL A   9      -3.395  -3.880  -8.167  1.00  0.00    -0.346 N 
ATOM     89  CA  VAL A   9      -2.374  -2.996  -7.506  1.00  0.00     0.180 C 
ATOM     90  C   VAL A   9      -1.115  -3.664  -7.040  1.00  0.00     0.241 C 
ATOM     91  O   VAL A   9      -0.031  -3.241  -7.390  1.00  0.00    -0.271 OA
ATOM     92  CB  VAL A   9      -2.977  -2.400  -6.206  1.00  0.00     0.009 C 
ATOM     93  CG1 VAL A   9      -2.013  -1.293  -5.668  1.00  0.00     0.012 C 
ATOM     94  CG2 VAL A   9      -4.353  -1.792  -6.475  1.00  0.00     0.012 C 
ATOM     95  HN  VAL A   9      -3.982  -4.451  -7.633  1.00  0.00     0.163 HD
ATOM     96  N   CYS A  10      -1.244  -4.701  -6.261  1.00  0.00    -0.345 N 
ATOM     97  CA  CYS A  10       0.003  -5.343  -5.776  1.00  0.00     0.186 C 
ATOM     98  C   CYS A  10      -0.086  -6.759  -5.087  1.00  0.00     0.242 C 
ATOM     99  O   CYS A  10       0.375  -6.891  -3.970  1.00  0.00    -0.271 OA
ATOM    100  CB  CYS A  10       0.343  -4.352  -4.677  1.00  0.00     0.120 C 
ATOM    101  SG  CYS A  10      -1.033  -3.950  -3.541  1.00  0.00    -0.095 SA
ATOM    102  HN  CYS A  10      -2.114  -5.029  -6.022  1.00  0.00     0.163 HD
ATOM    103  N   ASN A  11      -0.652  -7.784  -5.709  1.00  0.00    -0.346 N 
ATOM    104  CA  ASN A  11      -0.685  -9.095  -4.980  1.00  0.00     0.185 C 
ATOM    105  C   ASN A  11      -1.002 -10.271  -5.907  1.00  0.00     0.241 C 
ATOM    106  O   ASN A  11      -0.112 -10.851  -6.497  1.00  0.00    -0.271 OA
ATOM    107  CB  ASN A  11      -1.748  -9.017  -3.866  1.00  0.00     0.137 C 
ATOM    108  CG  ASN A  11      -1.729 -10.313  -3.054  1.00  0.00     0.217 C 
ATOM    109  ND2 ASN A  11      -2.860 -10.905  -2.783  1.00  0.00    -0.370 N 
ATOM    110  OD1 ASN A  11      -0.687 -10.797  -2.660  1.00  0.00    -0.274 OA
ATOM    111  HN  ASN A  11      -1.100  -7.681  -6.575  1.00  0.00     0.163 HD
ATOM    112 1HD2 ASN A  11      -3.704 -10.520  -3.099  1.00  0.00     0.159 HD
ATOM    113 2HD2 ASN A  11      -2.866 -11.736  -2.262  1.00  0.00     0.159 HD
ATOM    114  N   ASP A  12      -2.258 -10.597  -6.023  1.00  0.00    -0.345 N 
ATOM    115  CA  ASP A  12      -2.647 -11.732  -6.903  1.00  0.00     0.186 C 
ATOM    116  C   ASP A  12      -4.159 -11.820  -7.011  1.00  0.00     0.241 C 
ATOM    117  O   ASP A  12      -4.842 -10.850  -6.771  1.00  0.00    -0.271 OA
ATOM    118  CB  ASP A  12      -2.107 -13.039  -6.292  1.00  0.00     0.147 C 
ATOM    119  CG  ASP A  12      -1.968 -14.099  -7.390  1.00  0.00     0.175 C 
ATOM    120  OD1 ASP A  12      -2.500 -13.844  -8.459  1.00  0.00    -0.648 OA
ATOM    121  OD2 ASP A  12      -1.337 -15.103  -7.098  1.00  0.00    -0.648 OA
ATOM    122  HN  ASP A  12      -2.943 -10.072  -5.570  1.00  0.00     0.163 HD
ATOM    123  N   TYR A  13      -4.662 -12.995  -7.357  1.00  0.00    -0.346 N 
ATOM    124  CA  TYR A  13      -6.147 -13.156  -7.488  1.00  0.00     0.180 C 
ATOM    125  C   TYR A  13      -6.903 -12.295  -6.486  1.00  0.00     0.241 C 
ATOM    126  O   TYR A  13      -6.990 -12.606  -5.316  1.00  0.00    -0.271 OA
ATOM    127  CB  TYR A  13      -6.534 -14.608  -7.255  1.00  0.00     0.073 C 
ATOM    128  CG  TYR A  13      -5.609 -15.540  -8.054  1.00  0.00    -0.056 A 
ATOM    129  CD1 TYR A  13      -5.890 -15.870  -9.375  1.00  0.00     0.010 A 
ATOM    130  CD2 TYR A  13      -4.500 -16.098  -7.451  1.00  0.00     0.010 A 
ATOM    131  CE1 TYR A  13      -5.075 -16.747 -10.064  1.00  0.00     0.037 A 
ATOM    132  CE2 TYR A  13      -3.689 -16.971  -8.145  1.00  0.00     0.037 A 
ATOM    133  CZ  TYR A  13      -3.969 -17.302  -9.455  1.00  0.00     0.065 A 
ATOM    134  OH  TYR A  13      -3.157 -18.178 -10.145  1.00  0.00    -0.361 OA
ATOM    135  HN  TYR A  13      -4.067 -13.756  -7.525  1.00  0.00     0.163 HD
ATOM    136  HH  TYR A  13      -3.533 -18.306 -11.020  1.00  0.00     0.217 HD
ATOM    137  N   ALA A  14      -7.427 -11.230  -6.984  1.00  0.00    -0.346 N 
ATOM    138  CA  ALA A  14      -8.190 -10.296  -6.122  1.00  0.00     0.172 C 
ATOM    139  C   ALA A  14      -9.436 -10.976  -5.574  1.00  0.00     0.240 C 
ATOM    140  O   ALA A  14     -10.046 -11.788  -6.239  1.00  0.00    -0.271 OA
ATOM    141  CB  ALA A  14      -8.603  -9.084  -6.992  1.00  0.00     0.042 C 
ATOM    142  HN  ALA A  14      -7.329 -11.051  -7.933  1.00  0.00     0.163 HD
ATOM    143  N   SER A  15      -9.793 -10.635  -4.371  1.00  0.00    -0.344 N 
ATOM    144  CA  SER A  15     -11.001 -11.261  -3.778  1.00  0.00     0.200 C 
ATOM    145  C   SER A  15     -12.238 -10.942  -4.611  1.00  0.00     0.242 C 
ATOM    146  O   SER A  15     -13.233 -11.634  -4.536  1.00  0.00    -0.271 OA
ATOM    147  CB  SER A  15     -11.194 -10.708  -2.355  1.00  0.00     0.199 C 
ATOM    148  OG  SER A  15     -10.784  -9.354  -2.451  1.00  0.00    -0.398 OA
ATOM    149  HN  SER A  15      -9.266  -9.970  -3.860  1.00  0.00     0.163 HD
ATOM    150  HG  SER A  15     -11.558  -8.824  -2.653  1.00  0.00     0.209 HD
ATOM    151  N   GLY A  16     -12.157  -9.894  -5.389  1.00  0.00    -0.350 N 
ATOM    152  CA  GLY A  16     -13.331  -9.519  -6.235  1.00  0.00     0.225 C 
ATOM    153  C   GLY A  16     -13.319  -8.026  -6.553  1.00  0.00     0.236 C 
ATOM    154  O   GLY A  16     -12.362  -7.331  -6.276  1.00  0.00    -0.272 OA
ATOM    155  HN  GLY A  16     -11.333  -9.361  -5.420  1.00  0.00     0.163 HD
ATOM    156  N   TYR A  17     -14.394  -7.569  -7.130  1.00  0.00    -0.346 N 
ATOM    157  CA  TYR A  17     -14.493  -6.129  -7.486  1.00  0.00     0.180 C 
ATOM    158  C   TYR A  17     -14.857  -5.297  -6.247  1.00  0.00     0.241 C 
ATOM    159  O   TYR A  17     -15.730  -5.664  -5.486  1.00  0.00    -0.271 OA
ATOM    160  CB  TYR A  17     -15.617  -5.989  -8.575  1.00  0.00     0.073 C 
ATOM    161  CG  TYR A  17     -15.063  -5.322  -9.852  1.00  0.00    -0.056 A 
ATOM    162  CD1 TYR A  17     -13.904  -5.788 -10.453  1.00  0.00     0.010 A 
ATOM    163  CD2 TYR A  17     -15.729  -4.258 -10.428  1.00  0.00     0.010 A 
ATOM    164  CE1 TYR A  17     -13.429  -5.197 -11.606  1.00  0.00     0.037 A 
ATOM    165  CE2 TYR A  17     -15.250  -3.671 -11.581  1.00  0.00     0.037 A 
ATOM    166  CZ  TYR A  17     -14.098  -4.138 -12.179  1.00  0.00     0.065 A 
ATOM    167  OH  TYR A  17     -13.632  -3.565 -13.344  1.00  0.00    -0.361 OA
ATOM    168  HN  TYR A  17     -15.137  -8.176  -7.330  1.00  0.00     0.163 HD
ATOM    169  HH  TYR A  17     -14.328  -3.626 -14.003  1.00  0.00     0.217 HD
ATOM    170  N   HIS A  18     -14.178  -4.187  -6.077  1.00  0.00    -0.346 N 
ATOM    171  CA  HIS A  18     -14.460  -3.307  -4.899  1.00  0.00     0.182 C 
ATOM    172  C   HIS A  18     -14.437  -1.842  -5.313  1.00  0.00     0.241 C 
ATOM    173  O   HIS A  18     -15.326  -1.081  -4.987  1.00  0.00    -0.271 OA
ATOM    174  CB  HIS A  18     -13.354  -3.530  -3.840  1.00  0.00     0.093 C 
ATOM    175  CG  HIS A  18     -13.045  -5.023  -3.721  1.00  0.00     0.028 A 
ATOM    176  CD2 HIS A  18     -13.894  -6.083  -3.464  1.00  0.00     0.114 A 
ATOM    177  ND1 HIS A  18     -11.907  -5.529  -3.842  1.00  0.00    -0.354 N 
ATOM    178  CE1 HIS A  18     -11.941  -6.788  -3.691  1.00  0.00     0.180 A 
ATOM    179  NE2 HIS A  18     -13.173  -7.237  -3.446  1.00  0.00    -0.360 N 
ATOM    180  HE2 HIS A  18     -13.491  -8.193  -3.287  1.00  0.00     0.166 HD
ATOM    181  HN  HIS A  18     -13.485  -3.935  -6.722  1.00  0.00     0.163 HD
ATOM    182  HD1 HIS A  18     -11.084  -5.013  -4.021  1.00  0.00     0.166 HD
ATOM    183  N   TYR A  19     -13.409  -1.480  -6.030  1.00  0.00    -0.346 N 
ATOM    184  CA  TYR A  19     -13.278  -0.072  -6.492  1.00  0.00     0.180 C 
ATOM    185  C   TYR A  19     -13.839   0.062  -7.887  1.00  0.00     0.241 C 
ATOM    186  O   TYR A  19     -14.418   1.066  -8.254  1.00  0.00    -0.271 OA
ATOM    187  CB  TYR A  19     -11.777   0.235  -6.581  1.00  0.00     0.073 C 
ATOM    188  CG  TYR A  19     -11.198   0.266  -5.187  1.00  0.00    -0.056 A 
ATOM    189  CD1 TYR A  19     -11.326   1.363  -4.418  1.00  0.00     0.010 A 
ATOM    190  CD2 TYR A  19     -10.676  -0.870  -4.649  1.00  0.00     0.010 A 
ATOM    191  CE1 TYR A  19     -10.976   1.335  -3.099  1.00  0.00     0.037 A 
ATOM    192  CE2 TYR A  19     -10.319  -0.917  -3.331  1.00  0.00     0.037 A 
ATOM    193  CZ  TYR A  19     -10.468   0.187  -2.537  1.00  0.00     0.065 A 
ATOM    194  OH  TYR A  19     -10.114   0.150  -1.204  1.00  0.00    -0.361 OA
ATOM    195  HN  TYR A  19     -12.721  -2.136  -6.263  1.00  0.00     0.163 HD
ATOM    196  HH  TYR A  19      -9.660   0.970  -0.995  1.00  0.00     0.217 HD
ATOM    197  N   GLY A  20     -13.641  -0.972  -8.625  1.00  0.00    -0.351 N 
ATOM    198  CA  GLY A  20     -14.112  -1.031 -10.027  1.00  0.00     0.225 C 
ATOM    199  C   GLY A  20     -13.055  -1.806 -10.780  1.00  0.00     0.236 C 
ATOM    200  O   GLY A  20     -12.971  -1.774 -11.989  1.00  0.00    -0.272 OA
ATOM    201  HN  GLY A  20     -13.167  -1.743  -8.249  1.00  0.00     0.163 HD
ATOM    202  N   VAL A  21     -12.249  -2.484  -9.998  1.00  0.00    -0.346 N 
ATOM    203  CA  VAL A  21     -11.150  -3.303 -10.548  1.00  0.00     0.180 C 
ATOM    204  C   VAL A  21     -10.958  -4.541  -9.699  1.00  0.00     0.241 C 
ATOM    205  O   VAL A  21     -11.291  -4.556  -8.530  1.00  0.00    -0.271 OA
ATOM    206  CB  VAL A  21      -9.817  -2.460 -10.465  1.00  0.00     0.009 C 
ATOM    207  CG1 VAL A  21      -9.630  -1.582 -11.744  1.00  0.00     0.012 C 
ATOM    208  CG2 VAL A  21      -9.877  -1.554  -9.214  1.00  0.00     0.012 C 
ATOM    209  HN  VAL A  21     -12.379  -2.446  -9.028  1.00  0.00     0.163 HD
ATOM    210  N   TRP A  22     -10.433  -5.554 -10.296  1.00  0.00    -0.346 N 
ATOM    211  CA  TRP A  22     -10.209  -6.794  -9.527  1.00  0.00     0.181 C 
ATOM    212  C   TRP A  22      -9.042  -6.517  -8.610  1.00  0.00     0.241 C 
ATOM    213  O   TRP A  22      -7.933  -6.941  -8.856  1.00  0.00    -0.271 OA
ATOM    214  CB  TRP A  22      -9.857  -7.919 -10.512  1.00  0.00     0.075 C 
ATOM    215  CG  TRP A  22     -10.985  -8.057 -11.526  1.00  0.00    -0.028 A 
ATOM    216  CD1 TRP A  22     -10.956  -7.523 -12.724  1.00  0.00     0.096 A 
ATOM    217  CD2 TRP A  22     -12.106  -8.708 -11.318  1.00  0.00    -0.002 A 
ATOM    218  CE2 TRP A  22     -12.932  -8.639 -12.425  1.00  0.00     0.042 A 
ATOM    219  CE3 TRP A  22     -12.519  -9.402 -10.196  1.00  0.00     0.014 A 
ATOM    220  NE1 TRP A  22     -12.138  -7.878 -13.262  1.00  0.00    -0.365 N 
ATOM    221  CZ2 TRP A  22     -14.163  -9.260 -12.409  1.00  0.00     0.030 A 
ATOM    222  CZ3 TRP A  22     -13.753 -10.023 -10.184  1.00  0.00     0.001 A 
ATOM    223  CH2 TRP A  22     -14.573  -9.952 -11.289  1.00  0.00     0.002 A 
ATOM    224  HN  TRP A  22     -10.168  -5.488 -11.243  1.00  0.00     0.163 HD
ATOM    225  HE1 TRP A  22     -12.411  -7.619 -14.168  1.00  0.00     0.165 HD
ATOM    226  N   SER A  23      -9.323  -5.792  -7.548  1.00  0.00    -0.344 N 
ATOM    227  CA  SER A  23      -8.250  -5.441  -6.573  1.00  0.00     0.200 C 
ATOM    228  C   SER A  23      -8.203  -6.347  -5.349  1.00  0.00     0.243 C 
ATOM    229  O   SER A  23      -9.142  -7.024  -5.004  1.00  0.00    -0.271 OA
ATOM    230  CB  SER A  23      -8.486  -3.973  -6.109  1.00  0.00     0.199 C 
ATOM    231  OG  SER A  23      -9.792  -3.658  -6.573  1.00  0.00    -0.398 OA
ATOM    232  HN  SER A  23     -10.238  -5.508  -7.384  1.00  0.00     0.163 HD
ATOM    233  HG  SER A  23     -10.328  -3.422  -5.811  1.00  0.00     0.209 HD
ATOM    234  N   CYS A  24      -7.074  -6.294  -4.731  1.00  0.00    -0.345 N 
ATOM    235  CA  CYS A  24      -6.795  -7.082  -3.519  1.00  0.00     0.186 C 
ATOM    236  C   CYS A  24      -7.816  -6.859  -2.382  1.00  0.00     0.241 C 
ATOM    237  O   CYS A  24      -8.849  -6.246  -2.560  1.00  0.00    -0.271 OA
ATOM    238  CB  CYS A  24      -5.434  -6.547  -3.056  1.00  0.00     0.120 C 
ATOM    239  SG  CYS A  24      -5.062  -4.818  -3.537  1.00  0.00    -0.095 SA
ATOM    240  HN  CYS A  24      -6.351  -5.715  -5.096  1.00  0.00     0.163 HD
ATOM    241  N   GLU A  25      -7.453  -7.392  -1.218  1.00  0.00    -0.346 N 
ATOM    242  CA  GLU A  25      -8.310  -7.274  -0.004  1.00  0.00     0.177 C 
ATOM    243  C   GLU A  25      -7.665  -6.300   0.972  1.00  0.00     0.240 C 
ATOM    244  O   GLU A  25      -8.183  -5.236   1.239  1.00  0.00    -0.271 OA
ATOM    245  CB  GLU A  25      -8.374  -8.652   0.684  1.00  0.00     0.045 C 
ATOM    246  CG  GLU A  25      -9.275  -9.585  -0.113  1.00  0.00     0.116 C 
ATOM    247  CD  GLU A  25      -9.307 -10.952   0.576  1.00  0.00     0.172 C 
ATOM    248  OE1 GLU A  25      -8.390 -11.712   0.313  1.00  0.00    -0.648 OA
ATOM    249  OE2 GLU A  25     -10.247 -11.159   1.326  1.00  0.00    -0.648 OA
ATOM    250  HN  GLU A  25      -6.601  -7.871  -1.158  1.00  0.00     0.163 HD
ATOM    251  N   GLY A  26      -6.529  -6.700   1.489  1.00  0.00    -0.351 N 
ATOM    252  CA  GLY A  26      -5.803  -5.830   2.459  1.00  0.00     0.225 C 
ATOM    253  C   GLY A  26      -5.216  -4.626   1.734  1.00  0.00     0.236 C 
ATOM    254  O   GLY A  26      -5.555  -3.500   2.034  1.00  0.00    -0.272 OA
ATOM    255  HN  GLY A  26      -6.157  -7.569   1.237  1.00  0.00     0.163 HD
ATOM    256  N   CYS A  27      -4.335  -4.875   0.794  1.00  0.00    -0.346 N 
ATOM    257  CA  CYS A  27      -3.740  -3.734   0.061  1.00  0.00     0.186 C 
ATOM    258  C   CYS A  27      -4.874  -2.833  -0.459  1.00  0.00     0.241 C 
ATOM    259  O   CYS A  27      -4.682  -1.670  -0.726  1.00  0.00    -0.271 OA
ATOM    260  CB  CYS A  27      -2.870  -4.280  -1.127  1.00  0.00     0.120 C 
ATOM    261  SG  CYS A  27      -2.793  -6.090  -1.445  1.00  0.00    -0.095 SA
ATOM    262  HN  CYS A  27      -4.077  -5.797   0.581  1.00  0.00     0.163 HD
ATOM    263  N   LYS A  28      -6.022  -3.411  -0.612  1.00  0.00    -0.346 N 
ATOM    264  CA  LYS A  28      -7.176  -2.621  -1.100  1.00  0.00     0.176 C 
ATOM    265  C   LYS A  28      -7.510  -1.578  -0.030  1.00  0.00     0.241 C 
ATOM    266  O   LYS A  28      -7.844  -0.449  -0.332  1.00  0.00    -0.271 OA
ATOM    267  CB  LYS A  28      -8.384  -3.625  -1.334  1.00  0.00     0.035 C 
ATOM    268  CG  LYS A  28      -9.656  -3.226  -0.524  1.00  0.00     0.004 C 
ATOM    269  CD  LYS A  28     -10.840  -4.065  -1.004  1.00  0.00     0.027 C 
ATOM    270  CE  LYS A  28     -12.047  -3.786  -0.107  1.00  0.00     0.229 C 
ATOM    271  NZ  LYS A  28     -12.310  -2.321  -0.028  1.00  0.00    -0.079 N 
ATOM    272  HN  LYS A  28      -6.115  -4.365  -0.430  1.00  0.00     0.163 HD
ATOM    273  HZ1 LYS A  28     -12.030  -1.870  -0.923  1.00  0.00     0.274 HD
ATOM    274  HZ2 LYS A  28     -13.323  -2.159   0.140  1.00  0.00     0.274 HD
ATOM    275  HZ3 LYS A  28     -11.759  -1.912   0.753  1.00  0.00     0.274 HD
ATOM    276  N   ALA A  29      -7.409  -1.994   1.206  1.00  0.00    -0.346 N 
ATOM    277  CA  ALA A  29      -7.705  -1.066   2.320  1.00  0.00     0.172 C 
ATOM    278  C   ALA A  29      -6.726   0.107   2.289  1.00  0.00     0.240 C 
ATOM    279  O   ALA A  29      -7.108   1.248   2.463  1.00  0.00    -0.271 OA
ATOM    280  CB  ALA A  29      -7.564  -1.858   3.662  1.00  0.00     0.042 C 
ATOM    281  HN  ALA A  29      -7.139  -2.915   1.391  1.00  0.00     0.163 HD
ATOM    282  N   PHE A  30      -5.476  -0.202   2.067  1.00  0.00    -0.346 N 
ATOM    283  CA  PHE A  30      -4.450   0.871   2.015  1.00  0.00     0.180 C 
ATOM    284  C   PHE A  30      -4.913   1.968   1.089  1.00  0.00     0.241 C 
ATOM    285  O   PHE A  30      -4.855   3.138   1.409  1.00  0.00    -0.271 OA
ATOM    286  CB  PHE A  30      -3.138   0.250   1.464  1.00  0.00     0.073 C 
ATOM    287  CG  PHE A  30      -2.143   1.360   1.028  1.00  0.00    -0.056 A 
ATOM    288  CD1 PHE A  30      -2.283   2.021  -0.198  1.00  0.00     0.007 A 
ATOM    289  CD2 PHE A  30      -1.081   1.698   1.848  1.00  0.00     0.007 A 
ATOM    290  CE1 PHE A  30      -1.364   2.998  -0.576  1.00  0.00     0.001 A 
ATOM    291  CE2 PHE A  30      -0.177   2.667   1.462  1.00  0.00     0.001 A 
ATOM    292  CZ  PHE A  30      -0.319   3.313   0.258  1.00  0.00     0.000 A 
ATOM    293  HN  PHE A  30      -5.219  -1.138   1.933  1.00  0.00     0.163 HD
ATOM    294  N   PHE A  31      -5.362   1.559  -0.040  1.00  0.00    -0.346 N 
ATOM    295  CA  PHE A  31      -5.850   2.542  -1.037  1.00  0.00     0.180 C 
ATOM    296  C   PHE A  31      -7.002   3.385  -0.477  1.00  0.00     0.241 C 
ATOM    297  O   PHE A  31      -7.087   4.567  -0.735  1.00  0.00    -0.271 OA
ATOM    298  CB  PHE A  31      -6.362   1.759  -2.264  1.00  0.00     0.073 C 
ATOM    299  CG  PHE A  31      -6.872   2.747  -3.325  1.00  0.00    -0.056 A 
ATOM    300  CD1 PHE A  31      -6.052   3.731  -3.807  1.00  0.00     0.007 A 
ATOM    301  CD2 PHE A  31      -8.186   2.706  -3.750  1.00  0.00     0.007 A 
ATOM    302  CE1 PHE A  31      -6.529   4.668  -4.678  1.00  0.00     0.001 A 
ATOM    303  CE2 PHE A  31      -8.682   3.638  -4.617  1.00  0.00     0.001 A 
ATOM    304  CZ  PHE A  31      -7.848   4.631  -5.095  1.00  0.00     0.000 A 
ATOM    305  HN  PHE A  31      -5.360   0.591  -0.245  1.00  0.00     0.163 HD
ATOM    306  N   LYS A  32      -7.849   2.760   0.299  1.00  0.00    -0.346 N 
ATOM    307  CA  LYS A  32      -9.009   3.499   0.889  1.00  0.00     0.176 C 
ATOM    308  C   LYS A  32      -8.538   4.568   1.863  1.00  0.00     0.241 C 
ATOM    309  O   LYS A  32      -9.086   5.651   1.918  1.00  0.00    -0.271 OA
ATOM    310  CB  LYS A  32      -9.906   2.448   1.647  1.00  0.00     0.035 C 
ATOM    311  CG  LYS A  32     -11.356   2.512   1.136  1.00  0.00     0.004 C 
ATOM    312  CD  LYS A  32     -12.016   3.787   1.663  1.00  0.00     0.027 C 
ATOM    313  CE  LYS A  32     -13.496   3.795   1.257  1.00  0.00     0.229 C 
ATOM    314  NZ  LYS A  32     -13.679   3.145  -0.073  1.00  0.00    -0.079 N 
ATOM    315  HN  LYS A  32      -7.712   1.817   0.512  1.00  0.00     0.163 HD
ATOM    316  HZ1 LYS A  32     -13.007   3.552  -0.753  1.00  0.00     0.274 HD
ATOM    317  HZ2 LYS A  32     -13.509   2.123   0.015  1.00  0.00     0.274 HD
ATOM    318  HZ3 LYS A  32     -14.651   3.309  -0.407  1.00  0.00     0.274 HD
ATOM    319  N   ARG A  33      -7.538   4.245   2.607  1.00  0.00    -0.346 N 
ATOM    320  CA  ARG A  33      -7.009   5.223   3.588  1.00  0.00     0.176 C 
ATOM    321  C   ARG A  33      -6.059   6.201   2.922  1.00  0.00     0.241 C 
ATOM    322  O   ARG A  33      -5.691   7.206   3.499  1.00  0.00    -0.271 OA
ATOM    323  CB  ARG A  33      -6.221   4.435   4.634  1.00  0.00     0.036 C 
ATOM    324  CG  ARG A  33      -5.841   5.359   5.793  1.00  0.00     0.023 C 
ATOM    325  CD  ARG A  33      -5.296   4.515   6.948  1.00  0.00     0.138 C 
ATOM    326  NE  ARG A  33      -5.091   5.390   8.136  1.00  0.00    -0.227 N 
ATOM    327  CZ  ARG A  33      -4.872   4.846   9.302  1.00  0.00     0.665 C 
ATOM    328  NH1 ARG A  33      -5.487   3.735   9.605  1.00  0.00    -0.235 N 
ATOM    329  NH2 ARG A  33      -4.046   5.430  10.126  1.00  0.00    -0.235 N 
ATOM    330  HN  ARG A  33      -7.124   3.353   2.518  1.00  0.00     0.163 HD
ATOM    331  HE  ARG A  33      -5.121   6.365   8.043  1.00  0.00     0.177 HD
ATOM    332  HH  ARG A  33      -6.114   3.314   8.948  1.00  0.00     0.174 HD
ATOM    333  HH  ARG A  33      -5.331   3.304  10.493  1.00  0.00     0.174 HD
ATOM    334  HH  ARG A  33      -3.592   6.281   9.861  1.00  0.00     0.174 HD
ATOM    335  HH  ARG A  33      -3.866   5.027  11.023  1.00  0.00     0.174 HD
ATOM    336  N   SER A  34      -5.680   5.889   1.710  1.00  0.00    -0.344 N 
ATOM    337  CA  SER A  34      -4.736   6.787   0.962  1.00  0.00     0.200 C 
ATOM    338  C   SER A  34      -5.362   7.524  -0.224  1.00  0.00     0.243 C 
ATOM    339  O   SER A  34      -4.687   8.320  -0.845  1.00  0.00    -0.271 OA
ATOM    340  CB  SER A  34      -3.654   5.907   0.375  1.00  0.00     0.199 C 
ATOM    341  OG  SER A  34      -2.884   6.809  -0.395  1.00  0.00    -0.398 OA
ATOM    342  HN  SER A  34      -5.997   5.059   1.301  1.00  0.00     0.163 HD
ATOM    343  HG  SER A  34      -3.411   7.082  -1.144  1.00  0.00     0.209 HD
ATOM    344  N   ILE A  35      -6.599   7.249  -0.553  1.00  0.00    -0.346 N 
ATOM    345  CA  ILE A  35      -7.196   7.987  -1.733  1.00  0.00     0.180 C 
ATOM    346  C   ILE A  35      -6.802   9.461  -1.741  1.00  0.00     0.241 C 
ATOM    347  O   ILE A  35      -6.315   9.986  -0.765  1.00  0.00    -0.271 OA
ATOM    348  CB  ILE A  35      -8.750   7.888  -1.755  1.00  0.00     0.013 C 
ATOM    349  CG1 ILE A  35      -9.238   6.488  -1.329  1.00  0.00     0.002 C 
ATOM    350  CG2 ILE A  35      -9.229   8.152  -3.224  1.00  0.00     0.012 C 
ATOM    351  CD1 ILE A  35      -8.919   5.476  -2.433  1.00  0.00     0.005 C 
ATOM    352  HN  ILE A  35      -7.104   6.566  -0.069  1.00  0.00     0.163 HD
ATOM    353  N   GLN A  36      -7.042  10.085  -2.862  1.00  0.00    -0.346 N 
ATOM    354  CA  GLN A  36      -6.710  11.516  -3.030  1.00  0.00     0.177 C 
ATOM    355  C   GLN A  36      -5.215  11.668  -3.133  1.00  0.00     0.240 C 
ATOM    356  O   GLN A  36      -4.466  10.979  -2.468  1.00  0.00    -0.271 OA
ATOM    357  CB  GLN A  36      -7.221  12.360  -1.844  1.00  0.00     0.044 C 
ATOM    358  CG  GLN A  36      -8.655  11.932  -1.474  1.00  0.00     0.105 C 
ATOM    359  CD  GLN A  36      -9.352  13.072  -0.720  1.00  0.00     0.215 C 
ATOM    360  NE2 GLN A  36     -10.202  13.827  -1.360  1.00  0.00    -0.370 N 
ATOM    361  OE1 GLN A  36      -9.125  13.285   0.455  1.00  0.00    -0.274 OA
ATOM    362  HN  GLN A  36      -7.439   9.595  -3.610  1.00  0.00     0.163 HD
ATOM    363 1HE2 GLN A  36     -10.389  13.661  -2.307  1.00  0.00     0.159 HD
ATOM    364 2HE2 GLN A  36     -10.654  14.561  -0.893  1.00  0.00     0.159 HD
ATOM    365  N   GLY A  37      -4.805  12.562  -3.953  1.00  0.00    -0.351 N 
ATOM    366  CA  GLY A  37      -3.347  12.777  -4.121  1.00  0.00     0.225 C 
ATOM    367  C   GLY A  37      -2.757  13.345  -2.847  1.00  0.00     0.236 C 
ATOM    368  O   GLY A  37      -1.903  12.744  -2.228  1.00  0.00    -0.272 OA
ATOM    369  HN  GLY A  37      -5.451  13.116  -4.439  1.00  0.00     0.163 HD
ATOM    370  N   HIS A  38      -3.232  14.510  -2.501  1.00  0.00    -0.346 N 
ATOM    371  CA  HIS A  38      -2.748  15.207  -1.258  1.00  0.00     0.182 C 
ATOM    372  C   HIS A  38      -2.336  14.216  -0.169  1.00  0.00     0.241 C 
ATOM    373  O   HIS A  38      -3.164  13.688   0.546  1.00  0.00    -0.271 OA
ATOM    374  CB  HIS A  38      -3.895  16.075  -0.720  1.00  0.00     0.093 C 
ATOM    375  CG  HIS A  38      -4.111  17.268  -1.655  1.00  0.00     0.028 A 
ATOM    376  CD2 HIS A  38      -4.945  17.391  -2.751  1.00  0.00     0.114 A 
ATOM    377  ND1 HIS A  38      -3.526  18.367  -1.557  1.00  0.00    -0.354 N 
ATOM    378  CE1 HIS A  38      -3.894  19.172  -2.465  1.00  0.00     0.180 A 
ATOM    379  NE2 HIS A  38      -4.803  18.637  -3.281  1.00  0.00    -0.360 N 
ATOM    380  HE2 HIS A  38      -5.269  19.051  -4.088  1.00  0.00     0.166 HD
ATOM    381  HN  HIS A  38      -3.900  14.938  -3.074  1.00  0.00     0.163 HD
ATOM    382  HD1 HIS A  38      -2.868  18.581  -0.864  1.00  0.00     0.166 HD
ATOM    383  N   ASN A  39      -1.055  13.995  -0.071  1.00  0.00    -0.346 N 
ATOM    384  CA  ASN A  39      -0.538  13.053   0.947  1.00  0.00     0.185 C 
ATOM    385  C   ASN A  39       0.993  13.121   0.990  1.00  0.00     0.241 C 
ATOM    386  O   ASN A  39       1.637  13.291  -0.027  1.00  0.00    -0.271 OA
ATOM    387  CB  ASN A  39      -0.986  11.640   0.548  1.00  0.00     0.137 C 
ATOM    388  CG  ASN A  39      -0.332  11.241  -0.775  1.00  0.00     0.217 C 
ATOM    389  ND2 ASN A  39      -0.409  10.001  -1.168  1.00  0.00    -0.370 N 
ATOM    390  OD1 ASN A  39       0.249  12.055  -1.465  1.00  0.00    -0.274 OA
ATOM    391  HN  ASN A  39      -0.433  14.455  -0.673  1.00  0.00     0.163 HD
ATOM    392 1HD2 ASN A  39      -0.882   9.341  -0.619  1.00  0.00     0.159 HD
ATOM    393 2HD2 ASN A  39       0.005   9.728  -2.014  1.00  0.00     0.159 HD
ATOM    394  N   ASP A  40       1.549  12.998   2.165  1.00  0.00    -0.345 N 
ATOM    395  CA  ASP A  40       3.041  13.057   2.291  1.00  0.00     0.186 C 
ATOM    396  C   ASP A  40       3.678  11.777   1.847  1.00  0.00     0.241 C 
ATOM    397  O   ASP A  40       4.718  11.373   2.328  1.00  0.00    -0.271 OA
ATOM    398  CB  ASP A  40       3.367  13.247   3.737  1.00  0.00     0.147 C 
ATOM    399  CG  ASP A  40       2.819  14.590   4.220  1.00  0.00     0.175 C 
ATOM    400  OD1 ASP A  40       3.543  15.560   4.061  1.00  0.00    -0.648 OA
ATOM    401  OD2 ASP A  40       1.707  14.573   4.723  1.00  0.00    -0.648 OA
ATOM    402  HN  ASP A  40       0.991  12.868   2.962  1.00  0.00     0.163 HD
ATOM    403  N   TYR A  41       3.049  11.192   0.963  1.00  0.00    -0.346 N 
ATOM    404  CA  TYR A  41       3.537   9.907   0.407  1.00  0.00     0.180 C 
ATOM    405  C   TYR A  41       4.803  10.109  -0.418  1.00  0.00     0.241 C 
ATOM    406  O   TYR A  41       4.940  11.087  -1.126  1.00  0.00    -0.271 OA
ATOM    407  CB  TYR A  41       2.441   9.333  -0.519  1.00  0.00     0.073 C 
ATOM    408  CG  TYR A  41       1.349   8.623   0.298  1.00  0.00    -0.056 A 
ATOM    409  CD1 TYR A  41       0.980   9.071   1.553  1.00  0.00     0.010 A 
ATOM    410  CD2 TYR A  41       0.697   7.540  -0.240  1.00  0.00     0.010 A 
ATOM    411  CE1 TYR A  41      -0.022   8.455   2.251  1.00  0.00     0.037 A 
ATOM    412  CE2 TYR A  41      -0.320   6.899   0.462  1.00  0.00     0.037 A 
ATOM    413  CZ  TYR A  41      -0.684   7.361   1.723  1.00  0.00     0.065 A 
ATOM    414  OH  TYR A  41      -1.675   6.738   2.445  1.00  0.00    -0.361 OA
ATOM    415  HN  TYR A  41       2.237  11.580   0.662  1.00  0.00     0.163 HD
ATOM    416  HH  TYR A  41      -2.329   7.400   2.682  1.00  0.00     0.217 HD
ATOM    417  N   MET A  42       5.704   9.175  -0.311  1.00  0.00    -0.346 N 
ATOM    418  CA  MET A  42       6.964   9.285  -1.077  1.00  0.00     0.177 C 
ATOM    419  C   MET A  42       7.774   7.989  -0.958  1.00  0.00     0.241 C 
ATOM    420  O   MET A  42       7.798   7.360   0.081  1.00  0.00    -0.271 OA
ATOM    421  CB  MET A  42       7.790  10.512  -0.534  1.00  0.00     0.045 C 
ATOM    422  CG  MET A  42       8.883  10.062   0.457  1.00  0.00     0.076 C 
ATOM    423  SD  MET A  42       9.694  11.345   1.443  1.00  0.00    -0.173 SA
ATOM    424  CE  MET A  42      10.456  10.243   2.660  1.00  0.00     0.089 C 
ATOM    425  HN  MET A  42       5.549   8.405   0.275  1.00  0.00     0.163 HD
ATOM    426  N   CYS A  43       8.412   7.619  -2.029  1.00  0.00    -0.345 N 
ATOM    427  CA  CYS A  43       9.232   6.370  -2.015  1.00  0.00     0.186 C 
ATOM    428  C   CYS A  43      10.717   6.710  -1.694  1.00  0.00     0.244 C 
ATOM    429  O   CYS A  43      11.205   7.740  -2.116  1.00  0.00    -0.271 OA
ATOM    430  CB  CYS A  43       9.162   5.752  -3.422  1.00  0.00     0.120 C 
ATOM    431  SG  CYS A  43      10.213   4.321  -3.756  1.00  0.00    -0.095 SA
ATOM    432  HN  CYS A  43       8.348   8.156  -2.839  1.00  0.00     0.163 HD
ATOM    433  N   PRO A  44      11.422   5.842  -0.940  1.00  0.00    -0.337 N 
ATOM    434  CA  PRO A  44      12.832   6.103  -0.600  1.00  0.00     0.179 C 
ATOM    435  C   PRO A  44      13.748   6.219  -1.846  1.00  0.00     0.241 C 
ATOM    436  O   PRO A  44      14.948   6.066  -1.736  1.00  0.00    -0.271 OA
ATOM    437  CB  PRO A  44      13.270   4.876   0.272  1.00  0.00     0.037 C 
ATOM    438  CG  PRO A  44      12.053   3.892   0.332  1.00  0.00     0.022 C 
ATOM    439  CD  PRO A  44      10.858   4.603  -0.352  1.00  0.00     0.127 C 
ATOM    440  N   ALA A  45      13.182   6.482  -3.002  1.00  0.00    -0.346 N 
ATOM    441  CA  ALA A  45      14.038   6.599  -4.210  1.00  0.00     0.172 C 
ATOM    442  C   ALA A  45      13.311   7.325  -5.252  1.00  0.00     0.240 C 
ATOM    443  O   ALA A  45      13.897   7.997  -6.078  1.00  0.00    -0.271 OA
ATOM    444  CB  ALA A  45      14.375   5.201  -4.719  1.00  0.00     0.042 C 
ATOM    445  HN  ALA A  45      12.202   6.597  -3.079  1.00  0.00     0.163 HD
ATOM    446  N   THR A  46      12.048   7.177  -5.226  1.00  0.00    -0.344 N 
ATOM    447  CA  THR A  46      11.237   7.861  -6.212  1.00  0.00     0.205 C 
ATOM    448  C   THR A  46      11.751   7.590  -7.636  1.00  0.00     0.243 C 
ATOM    449  O   THR A  46      11.326   8.203  -8.592  1.00  0.00    -0.271 OA
ATOM    450  CB  THR A  46      11.336   9.368  -5.879  1.00  0.00     0.146 C 
ATOM    451  CG2 THR A  46      10.879  10.257  -7.049  1.00  0.00     0.042 C 
ATOM    452  OG1 THR A  46      10.360   9.585  -4.880  1.00  0.00    -0.393 OA
ATOM    453  HN  THR A  46      11.634   6.595  -4.557  1.00  0.00     0.163 HD
ATOM    454  HG1 THR A  46      10.798   9.966  -4.115  1.00  0.00     0.210 HD
ATOM    455  N   ASN A  47      12.644   6.650  -7.740  1.00  0.00    -0.345 N 
ATOM    456  CA  ASN A  47      13.211   6.307  -9.074  1.00  0.00     0.185 C 
ATOM    457  C   ASN A  47      12.359   5.281  -9.772  1.00  0.00     0.241 C 
ATOM    458  O   ASN A  47      11.437   5.603 -10.496  1.00  0.00    -0.271 OA
ATOM    459  CB  ASN A  47      14.625   5.726  -8.861  1.00  0.00     0.137 C 
ATOM    460  CG  ASN A  47      15.584   6.855  -8.478  1.00  0.00     0.217 C 
ATOM    461  ND2 ASN A  47      16.090   7.604  -9.422  1.00  0.00    -0.370 N 
ATOM    462  OD1 ASN A  47      15.880   7.067  -7.319  1.00  0.00    -0.274 OA
ATOM    463  HN  ASN A  47      12.927   6.158  -6.946  1.00  0.00     0.163 HD
ATOM    464 1HD2 ASN A  47      15.856   7.439 -10.358  1.00  0.00     0.159 HD
ATOM    465 2HD2 ASN A  47      16.704   8.333  -9.192  1.00  0.00     0.159 HD
ATOM    466  N   GLN A  48      12.688   4.071  -9.540  1.00  0.00    -0.346 N 
ATOM    467  CA  GLN A  48      11.932   2.942 -10.163  1.00  0.00     0.177 C 
ATOM    468  C   GLN A  48      11.820   1.781  -9.186  1.00  0.00     0.241 C 
ATOM    469  O   GLN A  48      12.693   1.569  -8.368  1.00  0.00    -0.271 OA
ATOM    470  CB  GLN A  48      12.710   2.473 -11.409  1.00  0.00     0.044 C 
ATOM    471  CG  GLN A  48      11.891   1.413 -12.161  1.00  0.00     0.105 C 
ATOM    472  CD  GLN A  48      10.593   2.038 -12.688  1.00  0.00     0.215 C 
ATOM    473  NE2 GLN A  48      10.522   3.335 -12.834  1.00  0.00    -0.370 N 
ATOM    474  OE1 GLN A  48       9.634   1.350 -12.974  1.00  0.00    -0.274 OA
ATOM    475  HN  GLN A  48      13.439   3.900  -8.953  1.00  0.00     0.163 HD
ATOM    476 1HE2 GLN A  48      11.290   3.897 -12.607  1.00  0.00     0.159 HD
ATOM    477 2HE2 GLN A  48       9.697   3.745 -13.170  1.00  0.00     0.159 HD
ATOM    478  N   CYS A  49      10.745   1.048  -9.285  1.00  0.00    -0.345 N 
ATOM    479  CA  CYS A  49      10.563  -0.101  -8.367  1.00  0.00     0.186 C 
ATOM    480  C   CYS A  49       9.190  -0.741  -8.573  1.00  0.00     0.242 C 
ATOM    481  O   CYS A  49       8.188  -0.060  -8.660  1.00  0.00    -0.271 OA
ATOM    482  CB  CYS A  49      10.680   0.435  -6.908  1.00  0.00     0.120 C 
ATOM    483  SG  CYS A  49      10.345   2.194  -6.659  1.00  0.00    -0.095 SA
ATOM    484  HN  CYS A  49      10.065   1.256  -9.959  1.00  0.00     0.163 HD
ATOM    485  N   THR A  50       9.176  -2.044  -8.646  1.00  0.00    -0.344 N 
ATOM    486  CA  THR A  50       7.888  -2.756  -8.845  1.00  0.00     0.205 C 
ATOM    487  C   THR A  50       7.200  -2.993  -7.511  1.00  0.00     0.243 C 
ATOM    488  O   THR A  50       7.806  -3.474  -6.575  1.00  0.00    -0.271 OA
ATOM    489  CB  THR A  50       8.177  -4.114  -9.492  1.00  0.00     0.146 C 
ATOM    490  CG2 THR A  50       6.875  -4.780  -9.966  1.00  0.00     0.042 C 
ATOM    491  OG1 THR A  50       8.883  -3.821 -10.681  1.00  0.00    -0.393 OA
ATOM    492  HN  THR A  50      10.010  -2.549  -8.566  1.00  0.00     0.163 HD
ATOM    493  HG1 THR A  50       9.679  -4.360 -10.694  1.00  0.00     0.210 HD
ATOM    494  N   ILE A  51       5.941  -2.651  -7.445  1.00  0.00    -0.346 N 
ATOM    495  CA  ILE A  51       5.185  -2.847  -6.174  1.00  0.00     0.180 C 
ATOM    496  C   ILE A  51       4.569  -4.263  -6.153  1.00  0.00     0.241 C 
ATOM    497  O   ILE A  51       4.034  -4.724  -7.143  1.00  0.00    -0.271 OA
ATOM    498  CB  ILE A  51       4.074  -1.711  -6.102  1.00  0.00     0.013 C 
ATOM    499  CG1 ILE A  51       4.413  -0.703  -4.985  1.00  0.00     0.002 C 
ATOM    500  CG2 ILE A  51       2.670  -2.315  -5.816  1.00  0.00     0.012 C 
ATOM    501  CD1 ILE A  51       4.140  -1.316  -3.588  1.00  0.00     0.005 C 
ATOM    502  HN  ILE A  51       5.491  -2.277  -8.232  1.00  0.00     0.163 HD
ATOM    503  N   ASP A  52       4.658  -4.919  -5.015  1.00  0.00    -0.345 N 
ATOM    504  CA  ASP A  52       4.088  -6.298  -4.906  1.00  0.00     0.186 C 
ATOM    505  C   ASP A  52       3.646  -6.599  -3.470  1.00  0.00     0.241 C 
ATOM    506  O   ASP A  52       2.513  -6.364  -3.108  1.00  0.00    -0.271 OA
ATOM    507  CB  ASP A  52       5.183  -7.303  -5.315  1.00  0.00     0.147 C 
ATOM    508  CG  ASP A  52       6.523  -6.855  -4.728  1.00  0.00     0.175 C 
ATOM    509  OD1 ASP A  52       6.472  -6.030  -3.830  1.00  0.00    -0.648 OA
ATOM    510  OD2 ASP A  52       7.521  -7.364  -5.210  1.00  0.00    -0.648 OA
ATOM    511  HN  ASP A  52       5.096  -4.505  -4.243  1.00  0.00     0.163 HD
ATOM    512  N   LYS A  53       4.552  -7.122  -2.679  1.00  0.00    -0.346 N 
ATOM    513  CA  LYS A  53       4.195  -7.444  -1.267  1.00  0.00     0.176 C 
ATOM    514  C   LYS A  53       3.403  -6.304  -0.634  1.00  0.00     0.241 C 
ATOM    515  O   LYS A  53       3.306  -5.229  -1.193  1.00  0.00    -0.271 OA
ATOM    516  CB  LYS A  53       5.495  -7.641  -0.467  1.00  0.00     0.035 C 
ATOM    517  CG  LYS A  53       6.338  -8.754  -1.118  1.00  0.00     0.004 C 
ATOM    518  CD  LYS A  53       5.634 -10.118  -0.943  1.00  0.00     0.027 C 
ATOM    519  CE  LYS A  53       6.665 -11.246  -1.083  1.00  0.00     0.229 C 
ATOM    520  NZ  LYS A  53       7.654 -10.921  -2.148  1.00  0.00    -0.079 N 
ATOM    521  HN  LYS A  53       5.455  -7.302  -3.013  1.00  0.00     0.163 HD
ATOM    522  HZ1 LYS A  53       7.761  -9.889  -2.219  1.00  0.00     0.274 HD
ATOM    523  HZ2 LYS A  53       8.572 -11.349  -1.910  1.00  0.00     0.274 HD
ATOM    524  HZ3 LYS A  53       7.321 -11.299  -3.058  1.00  0.00     0.274 HD
ATOM    525  N   ASN A  54       2.847  -6.556   0.529  1.00  0.00    -0.346 N 
ATOM    526  CA  ASN A  54       2.058  -5.500   1.209  1.00  0.00     0.185 C 
ATOM    527  C   ASN A  54       2.947  -4.697   2.144  1.00  0.00     0.241 C 
ATOM    528  O   ASN A  54       3.558  -3.729   1.741  1.00  0.00    -0.271 OA
ATOM    529  CB  ASN A  54       0.945  -6.187   2.032  1.00  0.00     0.137 C 
ATOM    530  CG  ASN A  54       1.505  -7.452   2.686  1.00  0.00     0.217 C 
ATOM    531  ND2 ASN A  54       2.797  -7.576   2.820  1.00  0.00    -0.370 N 
ATOM    532  OD1 ASN A  54       0.773  -8.338   3.079  1.00  0.00    -0.274 OA
ATOM    533  HN  ASN A  54       2.961  -7.430   0.954  1.00  0.00     0.163 HD
ATOM    534 1HD2 ASN A  54       3.392  -6.865   2.505  1.00  0.00     0.159 HD
ATOM    535 2HD2 ASN A  54       3.171  -8.380   3.237  1.00  0.00     0.159 HD
ATOM    536  N   ARG A  55       2.998  -5.119   3.378  1.00  0.00    -0.346 N 
ATOM    537  CA  ARG A  55       3.842  -4.405   4.391  1.00  0.00     0.176 C 
ATOM    538  C   ARG A  55       3.301  -3.026   4.714  1.00  0.00     0.241 C 
ATOM    539  O   ARG A  55       3.522  -2.500   5.786  1.00  0.00    -0.271 OA
ATOM    540  CB  ARG A  55       5.273  -4.259   3.823  1.00  0.00     0.036 C 
ATOM    541  CG  ARG A  55       6.281  -4.111   4.989  1.00  0.00     0.023 C 
ATOM    542  CD  ARG A  55       6.679  -5.501   5.520  1.00  0.00     0.138 C 
ATOM    543  NE  ARG A  55       7.115  -5.370   6.940  1.00  0.00    -0.227 N 
ATOM    544  CZ  ARG A  55       8.018  -4.483   7.255  1.00  0.00     0.665 C 
ATOM    545  NH1 ARG A  55       9.088  -4.382   6.515  1.00  0.00    -0.235 N 
ATOM    546  NH2 ARG A  55       7.821  -3.726   8.300  1.00  0.00    -0.235 N 
ATOM    547  HN  ARG A  55       2.492  -5.914   3.636  1.00  0.00     0.163 HD
ATOM    548  HE  ARG A  55       6.727  -5.946   7.631  1.00  0.00     0.177 HD
ATOM    549  HH  ARG A  55       9.206  -4.979   5.721  1.00  0.00     0.174 HD
ATOM    550  HH  ARG A  55       9.791  -3.707   6.742  1.00  0.00     0.174 HD
ATOM    551  HH  ARG A  55       6.990  -3.832   8.844  1.00  0.00     0.174 HD
ATOM    552  HH  ARG A  55       8.502  -3.041   8.556  1.00  0.00     0.174 HD
ATOM    553  N   ARG A  56       2.613  -2.488   3.783  1.00  0.00    -0.346 N 
ATOM    554  CA  ARG A  56       2.012  -1.125   3.951  1.00  0.00     0.176 C 
ATOM    555  C   ARG A  56       2.933  -0.201   4.748  1.00  0.00     0.241 C 
ATOM    556  O   ARG A  56       2.489   0.557   5.586  1.00  0.00    -0.271 OA
ATOM    557  CB  ARG A  56       0.642  -1.247   4.671  1.00  0.00     0.036 C 
ATOM    558  CG  ARG A  56       0.807  -1.899   6.055  1.00  0.00     0.023 C 
ATOM    559  CD  ARG A  56      -0.504  -1.741   6.830  1.00  0.00     0.138 C 
ATOM    560  NE  ARG A  56      -0.370  -2.404   8.158  1.00  0.00    -0.227 N 
ATOM    561  CZ  ARG A  56      -1.389  -2.414   8.975  1.00  0.00     0.665 C 
ATOM    562  NH1 ARG A  56      -2.594  -2.513   8.481  1.00  0.00    -0.235 N 
ATOM    563  NH2 ARG A  56      -1.168  -2.325  10.257  1.00  0.00    -0.235 N 
ATOM    564  HN  ARG A  56       2.486  -2.973   2.971  1.00  0.00     0.163 HD
ATOM    565  HE  ARG A  56       0.475  -2.829   8.415  1.00  0.00     0.177 HD
ATOM    566  HH  ARG A  56      -2.725  -2.580   7.492  1.00  0.00     0.174 HD
ATOM    567  HH  ARG A  56      -3.385  -2.522   9.093  1.00  0.00     0.174 HD
ATOM    568  HH  ARG A  56      -0.231  -2.250  10.599  1.00  0.00     0.174 HD
ATOM    569  HH  ARG A  56      -1.935  -2.331  10.898  1.00  0.00     0.174 HD
ATOM    570  N   LYS A  57       4.207  -0.293   4.464  1.00  0.00    -0.346 N 
ATOM    571  CA  LYS A  57       5.185   0.560   5.182  1.00  0.00     0.176 C 
ATOM    572  C   LYS A  57       6.494   0.654   4.391  1.00  0.00     0.241 C 
ATOM    573  O   LYS A  57       7.545   0.901   4.950  1.00  0.00    -0.271 OA
ATOM    574  CB  LYS A  57       5.464  -0.081   6.564  1.00  0.00     0.035 C 
ATOM    575  CG  LYS A  57       5.941   1.008   7.546  1.00  0.00     0.004 C 
ATOM    576  CD  LYS A  57       6.116   0.399   8.961  1.00  0.00     0.027 C 
ATOM    577  CE  LYS A  57       7.521  -0.208   9.096  1.00  0.00     0.229 C 
ATOM    578  NZ  LYS A  57       8.553   0.867   9.137  1.00  0.00    -0.079 N 
ATOM    579  HN  LYS A  57       4.513  -0.924   3.779  1.00  0.00     0.163 HD
ATOM    580  HZ1 LYS A  57       8.244   1.620   9.784  1.00  0.00     0.274 HD
ATOM    581  HZ2 LYS A  57       9.454   0.470   9.471  1.00  0.00     0.274 HD
ATOM    582  HZ3 LYS A  57       8.681   1.260   8.182  1.00  0.00     0.274 HD
ATOM    583  N   SER A  58       6.395   0.454   3.092  1.00  0.00    -0.344 N 
ATOM    584  CA  SER A  58       7.614   0.523   2.217  1.00  0.00     0.200 C 
ATOM    585  C   SER A  58       7.342   1.404   0.998  1.00  0.00     0.243 C 
ATOM    586  O   SER A  58       7.394   2.615   1.088  1.00  0.00    -0.271 OA
ATOM    587  CB  SER A  58       7.947  -0.900   1.739  1.00  0.00     0.199 C 
ATOM    588  OG  SER A  58       8.892  -0.705   0.698  1.00  0.00    -0.398 OA
ATOM    589  HN  SER A  58       5.521   0.260   2.694  1.00  0.00     0.163 HD
ATOM    590  HG  SER A  58       9.379   0.102   0.887  1.00  0.00     0.209 HD
ATOM    591  N   CYS A  59       7.056   0.785  -0.129  1.00  0.00    -0.345 N 
ATOM    592  CA  CYS A  59       6.780   1.585  -1.349  1.00  0.00     0.186 C 
ATOM    593  C   CYS A  59       5.305   1.996  -1.321  1.00  0.00     0.241 C 
ATOM    594  O   CYS A  59       4.557   1.791  -2.259  1.00  0.00    -0.271 OA
ATOM    595  CB  CYS A  59       7.098   0.686  -2.588  1.00  0.00     0.120 C 
ATOM    596  SG  CYS A  59       8.687   0.937  -3.433  1.00  0.00    -0.095 SA
ATOM    597  HN  CYS A  59       7.006  -0.196  -0.163  1.00  0.00     0.163 HD
ATOM    598  N   GLN A  60       4.936   2.572  -0.220  1.00  0.00    -0.346 N 
ATOM    599  CA  GLN A  60       3.540   3.023  -0.042  1.00  0.00     0.177 C 
ATOM    600  C   GLN A  60       3.110   3.993  -1.122  1.00  0.00     0.241 C 
ATOM    601  O   GLN A  60       2.027   3.887  -1.651  1.00  0.00    -0.271 OA
ATOM    602  CB  GLN A  60       3.445   3.733   1.315  1.00  0.00     0.044 C 
ATOM    603  CG  GLN A  60       3.634   2.706   2.432  1.00  0.00     0.105 C 
ATOM    604  CD  GLN A  60       3.719   3.429   3.777  1.00  0.00     0.215 C 
ATOM    605  NE2 GLN A  60       2.616   3.766   4.385  1.00  0.00    -0.370 N 
ATOM    606  OE1 GLN A  60       4.791   3.694   4.285  1.00  0.00    -0.274 OA
ATOM    607  HN  GLN A  60       5.592   2.717   0.493  1.00  0.00     0.163 HD
ATOM    608 1HE2 GLN A  60       1.749   3.555   3.979  1.00  0.00     0.159 HD
ATOM    609 2HE2 GLN A  60       2.652   4.228   5.248  1.00  0.00     0.159 HD
ATOM    610  N   ALA A  61       3.958   4.917  -1.454  1.00  0.00    -0.346 N 
ATOM    611  CA  ALA A  61       3.563   5.885  -2.505  1.00  0.00     0.172 C 
ATOM    612  C   ALA A  61       3.474   5.238  -3.860  1.00  0.00     0.240 C 
ATOM    613  O   ALA A  61       2.560   5.517  -4.611  1.00  0.00    -0.271 OA
ATOM    614  CB  ALA A  61       4.551   7.039  -2.528  1.00  0.00     0.042 C 
ATOM    615  HN  ALA A  61       4.843   4.959  -1.033  1.00  0.00     0.163 HD
ATOM    616  N   CYS A  62       4.396   4.391  -4.178  1.00  0.00    -0.345 N 
ATOM    617  CA  CYS A  62       4.303   3.759  -5.497  1.00  0.00     0.186 C 
ATOM    618  C   CYS A  62       3.058   2.909  -5.512  1.00  0.00     0.241 C 
ATOM    619  O   CYS A  62       2.455   2.696  -6.542  1.00  0.00    -0.271 OA
ATOM    620  CB  CYS A  62       5.546   2.896  -5.728  1.00  0.00     0.120 C 
ATOM    621  SG  CYS A  62       7.138   3.756  -5.723  1.00  0.00    -0.095 SA
ATOM    622  HN  CYS A  62       5.122   4.167  -3.557  1.00  0.00     0.163 HD
ATOM    623  N   ARG A  63       2.689   2.430  -4.345  1.00  0.00    -0.346 N 
ATOM    624  CA  ARG A  63       1.482   1.598  -4.261  1.00  0.00     0.176 C 
ATOM    625  C   ARG A  63       0.299   2.477  -4.593  1.00  0.00     0.241 C 
ATOM    626  O   ARG A  63      -0.483   2.171  -5.465  1.00  0.00    -0.271 OA
ATOM    627  CB  ARG A  63       1.341   1.067  -2.819  1.00  0.00     0.036 C 
ATOM    628  CG  ARG A  63       0.342  -0.104  -2.796  1.00  0.00     0.023 C 
ATOM    629  CD  ARG A  63      -0.007  -0.472  -1.327  1.00  0.00     0.138 C 
ATOM    630  NE  ARG A  63      -0.068  -1.970  -1.208  1.00  0.00    -0.227 N 
ATOM    631  CZ  ARG A  63       0.527  -2.571  -0.204  1.00  0.00     0.665 C 
ATOM    632  NH1 ARG A  63       1.825  -2.496  -0.105  1.00  0.00    -0.235 N 
ATOM    633  NH2 ARG A  63      -0.199  -3.224   0.662  1.00  0.00    -0.235 N 
ATOM    634  HN  ARG A  63       3.217   2.621  -3.539  1.00  0.00     0.163 HD
ATOM    635  HE  ARG A  63      -0.550  -2.496  -1.879  1.00  0.00     0.177 HD
ATOM    636  HH  ARG A  63       2.350  -1.986  -0.787  1.00  0.00     0.174 HD
ATOM    637  HH  ARG A  63       2.296  -2.948   0.652  1.00  0.00     0.174 HD
ATOM    638  HH  ARG A  63      -1.193  -3.260   0.556  1.00  0.00     0.174 HD
ATOM    639  HH  ARG A  63       0.238  -3.688   1.432  1.00  0.00     0.174 HD
ATOM    640  N   LEU A  64       0.187   3.565  -3.870  1.00  0.00    -0.346 N 
ATOM    641  CA  LEU A  64      -0.929   4.489  -4.122  1.00  0.00     0.177 C 
ATOM    642  C   LEU A  64      -0.951   4.865  -5.588  1.00  0.00     0.241 C 
ATOM    643  O   LEU A  64      -1.923   4.650  -6.282  1.00  0.00    -0.271 OA
ATOM    644  CB  LEU A  64      -0.698   5.779  -3.317  1.00  0.00     0.038 C 
ATOM    645  CG  LEU A  64      -1.846   6.781  -3.597  1.00  0.00    -0.020 C 
ATOM    646  CD1 LEU A  64      -3.204   6.159  -3.144  1.00  0.00     0.009 C 
ATOM    647  CD2 LEU A  64      -1.562   8.071  -2.811  1.00  0.00     0.009 C 
ATOM    648  HN  LEU A  64       0.817   3.743  -3.147  1.00  0.00     0.163 HD
ATOM    649  N   ARG A  65       0.137   5.443  -6.037  1.00  0.00    -0.346 N 
ATOM    650  CA  ARG A  65       0.210   5.846  -7.454  1.00  0.00     0.176 C 
ATOM    651  C   ARG A  65      -0.202   4.683  -8.327  1.00  0.00     0.241 C 
ATOM    652  O   ARG A  65      -0.964   4.841  -9.260  1.00  0.00    -0.271 OA
ATOM    653  CB  ARG A  65       1.686   6.247  -7.768  1.00  0.00     0.036 C 
ATOM    654  CG  ARG A  65       1.875   7.775  -7.549  1.00  0.00     0.023 C 
ATOM    655  CD  ARG A  65       1.618   8.525  -8.866  1.00  0.00     0.138 C 
ATOM    656  NE  ARG A  65       0.265   8.142  -9.393  1.00  0.00    -0.227 N 
ATOM    657  CZ  ARG A  65      -0.760   8.934  -9.194  1.00  0.00     0.665 C 
ATOM    658  NH1 ARG A  65      -0.707   9.803  -8.222  1.00  0.00    -0.235 N 
ATOM    659  NH2 ARG A  65      -1.801   8.826  -9.975  1.00  0.00    -0.235 N 
ATOM    660  HN  ARG A  65       0.902   5.595  -5.439  1.00  0.00     0.163 HD
ATOM    661  HE  ARG A  65       0.149   7.302  -9.884  1.00  0.00     0.177 HD
ATOM    662  HH  ARG A  65       0.107   9.856  -7.643  1.00  0.00     0.174 HD
ATOM    663  HH  ARG A  65      -1.480  10.415  -8.055  1.00  0.00     0.174 HD
ATOM    664  HH  ARG A  65      -1.807   8.148 -10.709  1.00  0.00     0.174 HD
ATOM    665  HH  ARG A  65      -2.592   9.422  -9.837  1.00  0.00     0.174 HD
ATOM    666  N   LYS A  66       0.308   3.529  -8.014  1.00  0.00    -0.346 N 
ATOM    667  CA  LYS A  66      -0.058   2.370  -8.818  1.00  0.00     0.176 C 
ATOM    668  C   LYS A  66      -1.544   2.166  -8.705  1.00  0.00     0.241 C 
ATOM    669  O   LYS A  66      -2.194   1.806  -9.659  1.00  0.00    -0.271 OA
ATOM    670  CB  LYS A  66       0.685   1.120  -8.275  1.00  0.00     0.035 C 
ATOM    671  CG  LYS A  66       2.097   1.039  -8.900  1.00  0.00     0.004 C 
ATOM    672  CD  LYS A  66       2.027   0.312 -10.253  1.00  0.00     0.027 C 
ATOM    673  CE  LYS A  66       3.373   0.452 -10.969  1.00  0.00     0.229 C 
ATOM    674  NZ  LYS A  66       3.350  -0.274 -12.270  1.00  0.00    -0.079 N 
ATOM    675  HN  LYS A  66       0.922   3.438  -7.252  1.00  0.00     0.163 HD
ATOM    676  HZ1 LYS A  66       2.438  -0.112 -12.742  1.00  0.00     0.274 HD
ATOM    677  HZ2 LYS A  66       4.120   0.076 -12.876  1.00  0.00     0.274 HD
ATOM    678  HZ3 LYS A  66       3.477  -1.292 -12.103  1.00  0.00     0.274 HD
ATOM    679  N   CYS A  67      -2.073   2.429  -7.534  1.00  0.00    -0.345 N 
ATOM    680  CA  CYS A  67      -3.513   2.251  -7.366  1.00  0.00     0.185 C 
ATOM    681  C   CYS A  67      -4.240   3.255  -8.226  1.00  0.00     0.241 C 
ATOM    682  O   CYS A  67      -5.254   2.961  -8.788  1.00  0.00    -0.271 OA
ATOM    683  CB  CYS A  67      -3.868   2.425  -5.877  1.00  0.00     0.105 C 
ATOM    684  SG  CYS A  67      -4.354   0.939  -4.983  1.00  0.00    -0.180 SA
ATOM    685  HN  CYS A  67      -1.517   2.758  -6.782  1.00  0.00     0.163 HD
ATOM    686  HG  CYS A  67      -3.870   0.921  -4.154  1.00  0.00     0.101 HD
ATOM    687  N   TYR A  68      -3.735   4.441  -8.299  1.00  0.00    -0.346 N 
ATOM    688  CA  TYR A  68      -4.435   5.417  -9.141  1.00  0.00     0.180 C 
ATOM    689  C   TYR A  68      -4.203   4.999 -10.578  1.00  0.00     0.241 C 
ATOM    690  O   TYR A  68      -4.989   5.293 -11.456  1.00  0.00    -0.271 OA
ATOM    691  CB  TYR A  68      -3.838   6.830  -8.913  1.00  0.00     0.073 C 
ATOM    692  CG  TYR A  68      -4.185   7.404  -7.490  1.00  0.00    -0.056 A 
ATOM    693  CD1 TYR A  68      -5.457   7.256  -6.917  1.00  0.00     0.010 A 
ATOM    694  CD2 TYR A  68      -3.232   8.144  -6.790  1.00  0.00     0.010 A 
ATOM    695  CE1 TYR A  68      -5.751   7.833  -5.694  1.00  0.00     0.037 A 
ATOM    696  CE2 TYR A  68      -3.549   8.730  -5.568  1.00  0.00     0.037 A 
ATOM    697  CZ  TYR A  68      -4.800   8.573  -5.018  1.00  0.00     0.065 A 
ATOM    698  OH  TYR A  68      -5.092   9.133  -3.802  1.00  0.00    -0.361 OA
ATOM    699  HN  TYR A  68      -2.907   4.681  -7.810  1.00  0.00     0.163 HD
ATOM    700  HH  TYR A  68      -4.281   9.170  -3.291  1.00  0.00     0.217 HD
ATOM    701  N   GLU A  69      -3.104   4.307 -10.788  1.00  0.00    -0.346 N 
ATOM    702  CA  GLU A  69      -2.789   3.845 -12.156  1.00  0.00     0.177 C 
ATOM    703  C   GLU A  69      -3.748   2.747 -12.540  1.00  0.00     0.241 C 
ATOM    704  O   GLU A  69      -4.157   2.622 -13.678  1.00  0.00    -0.271 OA
ATOM    705  CB  GLU A  69      -1.346   3.297 -12.171  1.00  0.00     0.045 C 
ATOM    706  CG  GLU A  69      -0.811   3.316 -13.610  1.00  0.00     0.116 C 
ATOM    707  CD  GLU A  69      -0.432   4.748 -13.994  1.00  0.00     0.172 C 
ATOM    708  OE1 GLU A  69      -0.799   5.630 -13.236  1.00  0.00    -0.648 OA
ATOM    709  OE2 GLU A  69       0.205   4.880 -15.027  1.00  0.00    -0.648 OA
ATOM    710  HN  GLU A  69      -2.485   4.119 -10.043  1.00  0.00     0.163 HD
ATOM    711  N   VAL A  70      -4.080   1.983 -11.570  1.00  0.00    -0.346 N 
ATOM    712  CA  VAL A  70      -5.026   0.856 -11.797  1.00  0.00     0.180 C 
ATOM    713  C   VAL A  70      -6.290   1.408 -12.391  1.00  0.00     0.241 C 
ATOM    714  O   VAL A  70      -6.940   0.795 -13.215  1.00  0.00    -0.271 OA
ATOM    715  CB  VAL A  70      -5.381   0.214 -10.417  1.00  0.00     0.009 C 
ATOM    716  CG1 VAL A  70      -6.691  -0.592 -10.535  1.00  0.00     0.012 C 
ATOM    717  CG2 VAL A  70      -4.267  -0.710  -9.946  1.00  0.00     0.012 C 
ATOM    718  HN  VAL A  70      -3.713   2.156 -10.693  1.00  0.00     0.163 HD
ATOM    719  N   GLY A  71      -6.598   2.559 -11.943  1.00  0.00    -0.351 N 
ATOM    720  CA  GLY A  71      -7.823   3.258 -12.415  1.00  0.00     0.225 C 
ATOM    721  C   GLY A  71      -8.994   2.891 -11.497  1.00  0.00     0.236 C 
ATOM    722  O   GLY A  71     -10.059   2.533 -11.958  1.00  0.00    -0.272 OA
ATOM    723  HN  GLY A  71      -6.011   2.977 -11.295  1.00  0.00     0.163 HD
ATOM    724  N   MET A  72      -8.766   2.991 -10.196  1.00  0.00    -0.346 N 
ATOM    725  CA  MET A  72      -9.874   2.644  -9.219  1.00  0.00     0.177 C 
ATOM    726  C   MET A  72     -10.563   3.914  -8.748  1.00  0.00     0.241 C 
ATOM    727  O   MET A  72     -10.414   4.973  -9.325  1.00  0.00    -0.271 OA
ATOM    728  CB  MET A  72      -9.275   1.907  -7.925  1.00  0.00     0.045 C 
ATOM    729  CG  MET A  72      -7.762   2.042  -7.905  1.00  0.00     0.076 C 
ATOM    730  SD  MET A  72      -6.923   1.800  -6.331  1.00  0.00    -0.173 SA
ATOM    731  CE  MET A  72      -7.647   0.208  -5.976  1.00  0.00     0.089 C 
ATOM    732  HN  MET A  72      -7.885   3.325  -9.866  1.00  0.00     0.163 HD
ATOM    733  N   MET A  73     -11.300   3.763  -7.712  1.00  0.00    -0.346 N 
ATOM    734  CA  MET A  73     -12.015   4.882  -7.139  1.00  0.00     0.177 C 
ATOM    735  C   MET A  73     -12.611   4.437  -5.840  1.00  0.00     0.241 C 
ATOM    736  O   MET A  73     -13.357   3.481  -5.795  1.00  0.00    -0.271 OA
ATOM    737  CB  MET A  73     -13.123   5.349  -8.094  1.00  0.00     0.045 C 
ATOM    738  CG  MET A  73     -13.752   4.134  -8.794  1.00  0.00     0.076 C 
ATOM    739  SD  MET A  73     -15.320   4.395  -9.659  1.00  0.00    -0.173 SA
ATOM    740  CE  MET A  73     -14.635   5.197 -11.129  1.00  0.00     0.089 C 
ATOM    741  HN  MET A  73     -11.377   2.885  -7.301  1.00  0.00     0.163 HD
ATOM    742  N   LYS A  74     -12.233   5.126  -4.807  1.00  0.00    -0.346 N 
ATOM    743  CA  LYS A  74     -12.729   4.814  -3.435  1.00  0.00     0.176 C 
ATOM    744  C   LYS A  74     -14.055   4.062  -3.450  1.00  0.00     0.240 C 
ATOM    745  O   LYS A  74     -14.261   3.126  -2.703  1.00  0.00    -0.271 OA
ATOM    746  CB  LYS A  74     -12.958   6.133  -2.689  1.00  0.00     0.035 C 
ATOM    747  CG  LYS A  74     -13.256   5.836  -1.214  1.00  0.00     0.004 C 
ATOM    748  CD  LYS A  74     -13.397   7.165  -0.424  1.00  0.00     0.027 C 
ATOM    749  CE  LYS A  74     -14.845   7.686  -0.510  1.00  0.00     0.229 C 
ATOM    750  NZ  LYS A  74     -15.154   8.161  -1.888  1.00  0.00    -0.079 N 
ATOM    751  HN  LYS A  74     -11.604   5.842  -4.935  1.00  0.00     0.163 HD
ATOM    752  HZ1 LYS A  74     -14.341   8.691  -2.262  1.00  0.00     0.274 HD
ATOM    753  HZ2 LYS A  74     -15.347   7.344  -2.501  1.00  0.00     0.274 HD
ATOM    754  HZ3 LYS A  74     -15.990   8.780  -1.862  1.00  0.00     0.274 HD
ATOM    755  N   GLY A  75     -14.924   4.499  -4.311  1.00  0.00    -0.353 N 
ATOM    756  CA  GLY A  75     -16.256   3.840  -4.415  1.00  0.00     0.192 C 
ATOM    757  C   GLY A  75     -17.104   4.158  -3.183  1.00  0.00     0.250 C 
ATOM    758  O   GLY A  75     -16.508   4.242  -2.123  1.00  0.00    -0.305 OA
ATOM    759  HN  GLY A  75     -14.693   5.256  -4.899  1.00  0.00     0.162 HD
TER     760      GLY A  75 
HETATM  760 ZN    ZN A  98      -2.851  -5.393  -3.624  1.00  0.00     0.000 Zn
HETATM  761 ZN    ZN A  99       9.002   2.715  -4.866  1.00  0.00     0.000 Zn
