# Supplementary material for: The Potential Mechanisms of Ochratoxin A in Prostate Cancer Development: An Integrated Study Combining Network Toxicology, Machine Learning, and Molecular Docking
Source: Toxins (Basel). 2025 Aug 4;17(8):388. doi: 10.3390/toxins17080388 (PMC12389974; doi:10.3390/toxins17080388)
Supplement: Supplementary file 1 [file toxins-17-00388-s001.zip › molecular docking/INS/config.txt]

 receptor = rep.pdbqt
ligand = lig.pdbqt

center_x = -0.34
center_y = -0.35
center_z = 0.405

size_x = 40
size_y = 40
size_z = 40

energy_range = 5
num_modes = 20
