# Supplementary material for: The Potential Mechanisms of Ochratoxin A in Prostate Cancer Development: An Integrated Study Combining Network Toxicology, Machine Learning, and Molecular Docking
Source: Toxins (Basel). 2025 Aug 4;17(8):388. doi: 10.3390/toxins17080388 (PMC12389974; doi:10.3390/toxins17080388)
Supplement: Supplementary file 1 [file toxins-17-00388-s001.zip › molecular docking/INS/log.txt]

#################################################################
# If you used AutoDock Vina in your work, please cite:          #
#                                                               #
# O. Trott, A. J. Olson,                                        #
# AutoDock Vina: improving the speed and accuracy of docking    #
# with a new scoring function, efficient optimization and       #
# multithreading, Journal of Computational Chemistry 31 (2010)  #
# 455-461                                                       #
#                                                               #
# DOI 10.1002/jcc.21334                                         #
#                                                               #
# Please see http://vina.scripps.edu for more information.      #
#################################################################

WARNING: The search space volume > 27000 Angstrom^3 (See FAQ)
Detected 16 CPUs
WARNING: at low exhaustiveness, it may be impossible to utilize all CPUs
Reading input ... done.
Setting up the scoring function ... done.
Analyzing the binding site ... done.
Using random seed: -1327733000
Performing search ... done.
Refining results ... done.

mode |   affinity | dist from best mode
     | (kcal/mol) | rmsd l.b.| rmsd u.b.
-----+------------+----------+----------
   1         -6.4      0.000      0.000
   2         -6.2      2.936      4.321
   3         -6.1      3.739      5.934
   4         -6.0      1.941      3.130
   5         -6.0      5.665      9.739
   6         -5.9      3.053      5.273
   7         -5.7      4.728      6.683
   8         -5.6     17.281     20.115
   9         -5.6      8.434     11.806
  10         -5.6      6.288     10.647
  11         -5.5      3.454      4.607
  12         -5.5      4.024      6.066
  13         -5.4      3.120      4.815
  14         -5.4      2.827      8.133
  15         -5.4      6.130     10.452
  16         -5.3      2.895      4.814
  17         -5.2     18.867     21.774
  18         -5.2      6.210     10.120
  19         -5.2      9.118     12.250
  20         -5.2     16.451     17.723
Writing output ... done.
