# Supplementary material for: The Potential Mechanisms of Ochratoxin A in Prostate Cancer Development: An Integrated Study Combining Network Toxicology, Machine Learning, and Molecular Docking
Source: Toxins (Basel). 2025 Aug 4;17(8):388. doi: 10.3390/toxins17080388 (PMC12389974; doi:10.3390/toxins17080388)
Supplement: Supplementary file 1 [file toxins-17-00388-s001.zip › molecular docking/INS/output.pdbqt]

MODEL 1
REMARK VINA RESULT:      -6.4      0.000      0.000
REMARK  7 active torsions:
REMARK  status: ('A' for Active; 'I' for Inactive)
REMARK    1  A    between atoms: O_3  and  C_13 
REMARK    2  A    between atoms: O_6  and  C_23 
REMARK    3  A    between atoms: N_8  and  C_18 
REMARK       I    between atoms: N_8  and  C_21 
REMARK    4  A    between atoms: C_14  and  C_21 
REMARK    5  A    between atoms: C_18  and  C_20 
REMARK    6  A    between atoms: C_18  and  C_23 
REMARK    7  A    between atoms: C_20  and  C_22 
ROOT
ATOM      1 Cl   *** d   1     -11.010   4.895   2.576  0.00  0.00    -0.084 Cl
ATOM      2  O   *** d   1     -14.286   0.916   1.601  0.00  0.00    -0.312 OA
ATOM      3  O   *** d   1     -13.115  -0.851   2.067  0.00  0.00    -0.259 OA
ATOM      4  C   *** d   1     -13.241   3.066   1.643  0.00  0.00     0.073 C 
ATOM      5  C   *** d   1     -14.521   2.271   1.790  0.00  0.00     0.132 C 
ATOM      6  C   *** d   1     -12.086   2.420   2.373  0.00  0.00    -0.015 A 
ATOM      7  C   *** d   1     -12.044   1.078   2.536  0.00  0.00     0.081 A 
ATOM      8  C   *** d   1     -10.963   0.491   3.121  0.00  0.00     0.098 A 
ATOM      9  C   *** d   1      -9.942   1.270   3.559  0.00  0.00     0.067 A 
ATOM     10  C   *** d   1     -11.053   3.174   2.788  0.00  0.00     0.042 A 
ATOM     11  C   *** d   1     -13.124   0.365   2.075  0.00  0.00     0.297 C 
ATOM     12  C   *** d   1     -15.608   2.733   0.820  0.00  0.00     0.040 C 
ATOM     13  C   *** d   1      -9.998   2.601   3.378  0.00  0.00     0.044 A 
ENDROOT
BRANCH   9  14
ATOM     14  C   *** d   1      -8.831   0.772   4.186  0.00  0.00     0.255 C 
ATOM     15  O   *** d   1      -7.990   0.113   3.619  0.00  0.00    -0.268 OA
ATOM     16  N   *** d   1      -8.580   1.201   5.460  0.00  0.00    -0.342 N 
ATOM     17  H   *** d   1      -9.176   1.900   5.901  0.00  0.00     0.163 HD
BRANCH  16  18
ATOM     18  C   *** d   1      -7.410   0.774   6.239  0.00  0.00     0.186 C 
BRANCH  18  19
ATOM     19  C   *** d   1      -6.645   1.981   6.813  0.00  0.00     0.074 C 
BRANCH  19  20
ATOM     20  C   *** d   1      -7.186   3.268   6.233  0.00  0.00    -0.056 A 
ATOM     21  C   *** d   1      -6.686   3.784   5.095  0.00  0.00     0.007 A 
ATOM     22  C   *** d   1      -7.203   4.901   4.560  0.00  0.00     0.001 A 
ATOM     23  C   *** d   1      -8.234   5.517   5.157  0.00  0.00     0.000 A 
ATOM     24  C   *** d   1      -8.742   5.010   6.291  0.00  0.00     0.001 A 
ATOM     25  C   *** d   1      -8.220   3.895   6.822  0.00  0.00     0.007 A 
ENDBRANCH  19  20
ENDBRANCH  18  19
BRANCH  18  26
ATOM     26  C   *** d   1      -7.920  -0.122   7.366  0.00  0.00     0.163 C 
ATOM     27  O   *** d   1      -8.056   0.271   8.504  0.00  0.00    -0.648 OA
BRANCH  26  28
ATOM     28  O   *** d   1      -8.213  -1.368   6.931  0.00  0.00    -0.775 OA
ATOM     29  H   *** d   1      -9.163  -1.562   6.976  0.00  0.00     0.167 HD
ENDBRANCH  26  28
ENDBRANCH  18  26
ENDBRANCH  16  18
ENDBRANCH   9  14
BRANCH   8  30
ATOM     30  O   *** d   1     -10.825  -0.862   3.236  0.00  0.00    -0.359 OA
ATOM     31  H   *** d   1     -10.056  -1.265   2.820  0.00  0.00     0.217 HD
ENDBRANCH   8  30
TORSDOF 7
ENDMDL
MODEL 2
REMARK VINA RESULT:      -6.2      2.936      4.321
REMARK  7 active torsions:
REMARK  status: ('A' for Active; 'I' for Inactive)
REMARK    1  A    between atoms: O_3  and  C_13 
REMARK    2  A    between atoms: O_6  and  C_23 
REMARK    3  A    between atoms: N_8  and  C_18 
REMARK       I    between atoms: N_8  and  C_21 
REMARK    4  A    between atoms: C_14  and  C_21 
REMARK    5  A    between atoms: C_18  and  C_20 
REMARK    6  A    between atoms: C_18  and  C_23 
REMARK    7  A    between atoms: C_20  and  C_22 
ROOT
ATOM      1 Cl   *** d   1     -10.578   7.783   4.091  0.00  0.00    -0.084 Cl
ATOM      2  O   *** d   1     -13.053   6.383  -0.317  0.00  0.00    -0.312 OA
ATOM      3  O   *** d   1     -12.387   4.346  -0.665  0.00  0.00    -0.259 OA
ATOM      4  C   *** d   1     -12.078   7.652   1.460  0.00  0.00     0.073 C 
ATOM      5  C   *** d   1     -13.284   7.423   0.573  0.00  0.00     0.132 C 
ATOM      6  C   *** d   1     -11.510   6.355   1.989  0.00  0.00    -0.015 A 
ATOM      7  C   *** d   1     -11.627   5.215   1.273  0.00  0.00     0.081 A 
ATOM      8  C   *** d   1     -11.042   4.066   1.713  0.00  0.00     0.098 A 
ATOM      9  C   *** d   1     -10.364   4.074   2.888  0.00  0.00     0.067 A 
ATOM     10  C   *** d   1     -10.811   6.353   3.138  0.00  0.00     0.042 A 
ATOM     11  C   *** d   1     -12.339   5.290   0.101  0.00  0.00     0.297 C 
ATOM     12  C   *** d   1     -13.678   8.675  -0.209  0.00  0.00     0.040 C 
ATOM     13  C   *** d   1     -10.250   5.222   3.579  0.00  0.00     0.044 A 
ENDROOT
BRANCH   9  14
ATOM     14  C   *** d   1      -9.772   2.962   3.423  0.00  0.00     0.255 C 
ATOM     15  O   *** d   1      -8.668   2.972   3.917  0.00  0.00    -0.268 OA
ATOM     16  N   *** d   1     -10.546   1.843   3.567  0.00  0.00    -0.342 N 
ATOM     17  H   *** d   1     -11.535   1.860   3.326  0.00  0.00     0.163 HD
BRANCH  16  18
ATOM     18  C   *** d   1     -10.050   0.590   4.153  0.00  0.00     0.186 C 
BRANCH  18  19
ATOM     19  C   *** d   1     -10.261   0.561   5.678  0.00  0.00     0.074 C 
BRANCH  19  20
ATOM     20  C   *** d   1      -8.960   0.847   6.393  0.00  0.00    -0.056 A 
ATOM     21  C   *** d   1      -7.833   0.181   6.080  0.00  0.00     0.007 A 
ATOM     22  C   *** d   1      -6.671   0.472   6.685  0.00  0.00     0.001 A 
ATOM     23  C   *** d   1      -6.620   1.440   7.611  0.00  0.00     0.000 A 
ATOM     24  C   *** d   1      -7.737   2.113   7.929  0.00  0.00     0.001 A 
ATOM     25  C   *** d   1      -8.895   1.816   7.323  0.00  0.00     0.007 A 
ENDBRANCH  19  20
ENDBRANCH  18  19
BRANCH  18  26
ATOM     26  C   *** d   1     -10.810  -0.553   3.485  0.00  0.00     0.163 C 
ATOM     27  O   *** d   1     -11.893  -0.402   2.961  0.00  0.00    -0.648 OA
BRANCH  26  28
ATOM     28  O   *** d   1     -10.124  -1.717   3.535  0.00  0.00    -0.775 OA
ATOM     29  H   *** d   1      -9.494  -1.807   2.802  0.00  0.00     0.167 HD
ENDBRANCH  26  28
ENDBRANCH  18  26
ENDBRANCH  16  18
ENDBRANCH   9  14
BRANCH   8  30
ATOM     30  O   *** d   1     -11.052   2.906   0.993  0.00  0.00    -0.359 OA
ATOM     31  H   *** d   1     -10.648   2.924   0.120  0.00  0.00     0.217 HD
ENDBRANCH   8  30
TORSDOF 7
ENDMDL
MODEL 3
REMARK VINA RESULT:      -6.1      3.739      5.934
REMARK  7 active torsions:
REMARK  status: ('A' for Active; 'I' for Inactive)
REMARK    1  A    between atoms: O_3  and  C_13 
REMARK    2  A    between atoms: O_6  and  C_23 
REMARK    3  A    between atoms: N_8  and  C_18 
REMARK       I    between atoms: N_8  and  C_21 
REMARK    4  A    between atoms: C_14  and  C_21 
REMARK    5  A    between atoms: C_18  and  C_20 
REMARK    6  A    between atoms: C_18  and  C_23 
REMARK    7  A    between atoms: C_20  and  C_22 
ROOT
ATOM      1 Cl   *** d   1      -7.201   4.828   6.441  0.00  0.00    -0.084 Cl
ATOM      2  O   *** d   1      -9.854   1.622   3.248  0.00  0.00    -0.312 OA
ATOM      3  O   *** d   1      -9.160  -0.359   3.803  0.00  0.00    -0.259 OA
ATOM      4  C   *** d   1      -8.824   3.546   4.224  0.00  0.00     0.073 C 
ATOM      5  C   *** d   1     -10.066   2.948   3.596  0.00  0.00     0.132 C 
ATOM      6  C   *** d   1      -8.201   2.618   5.241  0.00  0.00    -0.015 A 
ATOM      7  C   *** d   1      -8.326   1.278   5.112  0.00  0.00     0.081 A 
ATOM      8  C   *** d   1      -7.695   0.443   5.983  0.00  0.00     0.098 A 
ATOM      9  C   *** d   1      -6.961   0.970   6.995  0.00  0.00     0.067 A 
ATOM     10  C   *** d   1      -7.447   3.124   6.233  0.00  0.00     0.042 A 
ATOM     11  C   *** d   1      -9.096   0.826   4.068  0.00  0.00     0.297 C 
ATOM     12  C   *** d   1     -10.526   3.725   2.363  0.00  0.00     0.040 C 
ATOM     13  C   *** d   1      -6.840   2.305   7.099  0.00  0.00     0.044 A 
ENDROOT
BRANCH   9  14
ATOM     14  C   *** d   1      -6.318   0.210   7.934  0.00  0.00     0.255 C 
ATOM     15  O   *** d   1      -5.120   0.234   8.100  0.00  0.00    -0.268 OA
ATOM     16  N   *** d   1      -7.093  -0.459   8.842  0.00  0.00    -0.342 N 
ATOM     17  H   *** d   1      -8.106  -0.353   8.840  0.00  0.00     0.163 HD
BRANCH  16  18
ATOM     18  C   *** d   1      -6.538  -1.285   9.922  0.00  0.00     0.186 C 
BRANCH  18  19
ATOM     19  C   *** d   1      -6.255  -0.448  11.183  0.00  0.00     0.074 C 
BRANCH  19  20
ATOM     20  C   *** d   1      -4.784  -0.501  11.529  0.00  0.00    -0.056 A 
ATOM     21  C   *** d   1      -4.219   0.434  12.314  0.00  0.00     0.007 A 
ATOM     22  C   *** d   1      -2.924   0.355  12.656  0.00  0.00     0.001 A 
ATOM     23  C   *** d   1      -2.175  -0.669  12.218  0.00  0.00     0.000 A 
ATOM     24  C   *** d   1      -2.729  -1.608  11.437  0.00  0.00     0.001 A 
ATOM     25  C   *** d   1      -4.023  -1.522  11.096  0.00  0.00     0.007 A 
ENDBRANCH  19  20
ENDBRANCH  18  19
BRANCH  18  26
ATOM     26  C   *** d   1      -7.558  -2.380  10.224  0.00  0.00     0.163 C 
ATOM     27  O   *** d   1      -8.592  -2.166  10.818  0.00  0.00    -0.648 OA
BRANCH  26  28
ATOM     28  O   *** d   1      -7.176  -3.580   9.734  0.00  0.00    -0.775 OA
ATOM     29  H   *** d   1      -7.806  -4.287   9.950  0.00  0.00     0.167 HD
ENDBRANCH  26  28
ENDBRANCH  18  26
ENDBRANCH  16  18
ENDBRANCH   9  14
BRANCH   8  30
ATOM     30  O   *** d   1      -7.713  -0.916   5.853  0.00  0.00    -0.359 OA
ATOM     31  H   *** d   1      -8.495  -1.312   5.455  0.00  0.00     0.217 HD
ENDBRANCH   8  30
TORSDOF 7
ENDMDL
MODEL 4
REMARK VINA RESULT:      -6.0      1.941      3.130
REMARK  7 active torsions:
REMARK  status: ('A' for Active; 'I' for Inactive)
REMARK    1  A    between atoms: O_3  and  C_13 
REMARK    2  A    between atoms: O_6  and  C_23 
REMARK    3  A    between atoms: N_8  and  C_18 
REMARK       I    between atoms: N_8  and  C_21 
REMARK    4  A    between atoms: C_14  and  C_21 
REMARK    5  A    between atoms: C_18  and  C_20 
REMARK    6  A    between atoms: C_18  and  C_23 
REMARK    7  A    between atoms: C_20  and  C_22 
ROOT
ATOM      1 Cl   *** d   1      -9.856   4.635   3.414  0.00  0.00    -0.084 Cl
ATOM      2  O   *** d   1     -11.449  -0.320   2.758  0.00  0.00    -0.312 OA
ATOM      3  O   *** d   1      -9.992  -1.487   3.867  0.00  0.00    -0.259 OA
ATOM      4  C   *** d   1     -11.120   2.034   2.502  0.00  0.00     0.073 C 
ATOM      5  C   *** d   1     -12.106   0.887   2.565  0.00  0.00     0.132 C 
ATOM      6  C   *** d   1     -10.075   1.943   3.589  0.00  0.00    -0.015 A 
ATOM      7  C   *** d   1      -9.695   0.740   4.074  0.00  0.00     0.081 A 
ATOM      8  C   *** d   1      -8.695   0.655   4.994  0.00  0.00     0.098 A 
ATOM      9  C   *** d   1      -8.102   1.792   5.437  0.00  0.00     0.067 A 
ATOM     10  C   *** d   1      -9.458   3.059   4.017  0.00  0.00     0.042 A 
ATOM     11  C   *** d   1     -10.353  -0.361   3.582  0.00  0.00     0.297 C 
ATOM     12  C   *** d   1     -12.970   0.793   1.308  0.00  0.00     0.040 C 
ATOM     13  C   *** d   1      -8.487   2.979   4.934  0.00  0.00     0.044 A 
ENDROOT
BRANCH   9  14
ATOM     14  C   *** d   1      -7.112   1.806   6.381  0.00  0.00     0.255 C 
ATOM     15  O   *** d   1      -6.452   0.833   6.665  0.00  0.00    -0.268 OA
ATOM     16  N   *** d   1      -6.737   3.023   6.884  0.00  0.00    -0.342 N 
ATOM     17  H   *** d   1      -7.152   3.883   6.529  0.00  0.00     0.163 HD
BRANCH  16  18
ATOM     18  C   *** d   1      -5.669   3.190   7.879  0.00  0.00     0.186 C 
BRANCH  18  19
ATOM     19  C   *** d   1      -4.999   4.571   7.758  0.00  0.00     0.074 C 
BRANCH  19  20
ATOM     20  C   *** d   1      -5.549   5.318   6.564  0.00  0.00    -0.056 A 
ATOM     21  C   *** d   1      -6.621   6.123   6.680  0.00  0.00     0.007 A 
ATOM     22  C   *** d   1      -7.075   6.820   5.627  0.00  0.00     0.001 A 
ATOM     23  C   *** d   1      -6.457   6.723   4.440  0.00  0.00     0.000 A 
ATOM     24  C   *** d   1      -5.386   5.925   4.314  0.00  0.00     0.001 A 
ATOM     25  C   *** d   1      -4.938   5.229   5.369  0.00  0.00     0.007 A 
ENDBRANCH  19  20
ENDBRANCH  18  19
BRANCH  18  26
ATOM     26  C   *** d   1      -6.304   3.020   9.257  0.00  0.00     0.163 C 
ATOM     27  O   *** d   1      -6.859   3.928   9.838  0.00  0.00    -0.648 OA
BRANCH  26  28
ATOM     28  O   *** d   1      -6.189   1.755   9.718  0.00  0.00    -0.775 OA
ATOM     29  H   *** d   1      -5.333   1.356   9.494  0.00  0.00     0.167 HD
ENDBRANCH  26  28
ENDBRANCH  18  26
ENDBRANCH  16  18
ENDBRANCH   9  14
BRANCH   8  30
ATOM     30  O   *** d   1      -8.210  -0.535   5.455  0.00  0.00    -0.359 OA
ATOM     31  H   *** d   1      -7.351  -0.820   5.126  0.00  0.00     0.217 HD
ENDBRANCH   8  30
TORSDOF 7
ENDMDL
MODEL 5
REMARK VINA RESULT:      -6.0      5.665      9.739
REMARK  7 active torsions:
REMARK  status: ('A' for Active; 'I' for Inactive)
REMARK    1  A    between atoms: O_3  and  C_13 
REMARK    2  A    between atoms: O_6  and  C_23 
REMARK    3  A    between atoms: N_8  and  C_18 
REMARK       I    between atoms: N_8  and  C_21 
REMARK    4  A    between atoms: C_14  and  C_21 
REMARK    5  A    between atoms: C_18  and  C_20 
REMARK    6  A    between atoms: C_18  and  C_23 
REMARK    7  A    between atoms: C_20  and  C_22 
ROOT
ATOM      1 Cl   *** d   1      -3.459   9.554   2.954  0.00  0.00    -0.084 Cl
ATOM      2  O   *** d   1       0.154   8.103   6.469  0.00  0.00    -0.312 OA
ATOM      3  O   *** d   1      -0.817   6.518   7.592  0.00  0.00    -0.259 OA
ATOM      4  C   *** d   1      -1.097   9.328   4.842  0.00  0.00     0.073 C 
ATOM      5  C   *** d   1       0.261   8.834   5.295  0.00  0.00     0.132 C 
ATOM      6  C   *** d   1      -2.152   8.250   4.933  0.00  0.00    -0.015 A 
ATOM      7  C   *** d   1      -2.053   7.274   5.863  0.00  0.00     0.081 A 
ATOM      8  C   *** d   1      -3.046   6.351   5.997  0.00  0.00     0.098 A 
ATOM      9  C   *** d   1      -4.121   6.409   5.171  0.00  0.00     0.067 A 
ATOM     10  C   *** d   1      -3.237   8.310   4.141  0.00  0.00     0.042 A 
ATOM     11  C   *** d   1      -0.928   7.280   6.651  0.00  0.00     0.297 C 
ATOM     12  C   *** d   1       1.256   9.975   5.502  0.00  0.00     0.040 C 
ATOM     13  C   *** d   1      -4.205   7.394   4.260  0.00  0.00     0.044 A 
ENDROOT
BRANCH   9  14
ATOM     14  C   *** d   1      -5.151   5.507   5.212  0.00  0.00     0.255 C 
ATOM     15  O   *** d   1      -5.407   4.752   4.303  0.00  0.00    -0.268 OA
ATOM     16  N   *** d   1      -5.791   5.335   6.409  0.00  0.00    -0.342 N 
ATOM     17  H   *** d   1      -5.477   5.828   7.243  0.00  0.00     0.163 HD
BRANCH  16  18
ATOM     18  C   *** d   1      -6.891   4.381   6.605  0.00  0.00     0.186 C 
BRANCH  18  19
ATOM     19  C   *** d   1      -6.362   2.981   6.968  0.00  0.00     0.074 C 
BRANCH  19  20
ATOM     20  C   *** d   1      -7.024   1.931   6.105  0.00  0.00    -0.056 A 
ATOM     21  C   *** d   1      -7.042   0.637   6.472  0.00  0.00     0.007 A 
ATOM     22  C   *** d   1      -7.673  -0.283   5.726  0.00  0.00     0.001 A 
ATOM     23  C   *** d   1      -8.300   0.083   4.598  0.00  0.00     0.000 A 
ATOM     24  C   *** d   1      -8.291   1.371   4.223  0.00  0.00     0.001 A 
ATOM     25  C   *** d   1      -7.657   2.285   4.972  0.00  0.00     0.007 A 
ENDBRANCH  19  20
ENDBRANCH  18  19
BRANCH  18  26
ATOM     26  C   *** d   1      -7.771   4.929   7.726  0.00  0.00     0.163 C 
ATOM     27  O   *** d   1      -7.373   5.741   8.533  0.00  0.00    -0.648 OA
BRANCH  26  28
ATOM     28  O   *** d   1      -9.022   4.421   7.685  0.00  0.00    -0.775 OA
ATOM     29  H   *** d   1      -9.125   3.745   6.995  0.00  0.00     0.167 HD
ENDBRANCH  26  28
ENDBRANCH  18  26
ENDBRANCH  16  18
ENDBRANCH   9  14
BRANCH   8  30
ATOM     30  O   *** d   1      -3.045   5.396   6.972  0.00  0.00    -0.359 OA
ATOM     31  H   *** d   1      -3.225   4.489   6.704  0.00  0.00     0.217 HD
ENDBRANCH   8  30
TORSDOF 7
ENDMDL
MODEL 6
REMARK VINA RESULT:      -5.9      3.053      5.273
REMARK  7 active torsions:
REMARK  status: ('A' for Active; 'I' for Inactive)
REMARK    1  A    between atoms: O_3  and  C_13 
REMARK    2  A    between atoms: O_6  and  C_23 
REMARK    3  A    between atoms: N_8  and  C_18 
REMARK       I    between atoms: N_8  and  C_21 
REMARK    4  A    between atoms: C_14  and  C_21 
REMARK    5  A    between atoms: C_18  and  C_20 
REMARK    6  A    between atoms: C_18  and  C_23 
REMARK    7  A    between atoms: C_20  and  C_22 
ROOT
ATOM      1 Cl   *** d   1     -10.084   7.802   3.431  0.00  0.00    -0.084 Cl
ATOM      2  O   *** d   1     -12.420   6.059  -0.929  0.00  0.00    -0.312 OA
ATOM      3  O   *** d   1     -12.373   3.899  -0.719  0.00  0.00    -0.259 OA
ATOM      4  C   *** d   1     -11.287   7.422   0.675  0.00  0.00     0.073 C 
ATOM      5  C   *** d   1     -12.412   7.312  -0.333  0.00  0.00     0.132 C 
ATOM      6  C   *** d   1     -11.193   6.197   1.555  0.00  0.00    -0.015 A 
ATOM      7  C   *** d   1     -11.579   4.989   1.090  0.00  0.00     0.081 A 
ATOM      8  C   *** d   1     -11.417   3.874   1.855  0.00  0.00     0.098 A 
ATOM      9  C   *** d   1     -10.887   3.995   3.099  0.00  0.00     0.067 A 
ATOM     10  C   *** d   1     -10.644   6.296   2.779  0.00  0.00     0.042 A 
ATOM     11  C   *** d   1     -12.117   4.955  -0.174  0.00  0.00     0.297 C 
ATOM     12  C   *** d   1     -12.329   8.384  -1.418  0.00  0.00     0.040 C 
ATOM     13  C   *** d   1     -10.499   5.205   3.539  0.00  0.00     0.044 A 
ENDROOT
BRANCH   9  14
ATOM     14  C   *** d   1     -10.716   2.937   3.950  0.00  0.00     0.255 C 
ATOM     15  O   *** d   1     -11.294   2.837   5.007  0.00  0.00    -0.268 OA
ATOM     16  N   *** d   1     -10.001   1.866   3.488  0.00  0.00    -0.342 N 
ATOM     17  H   *** d   1      -9.654   1.845   2.530  0.00  0.00     0.163 HD
BRANCH  16  18
ATOM     18  C   *** d   1      -9.765   0.652   4.280  0.00  0.00     0.186 C 
BRANCH  18  19
ATOM     19  C   *** d   1     -10.396  -0.586   3.615  0.00  0.00     0.074 C 
BRANCH  19  20
ATOM     20  C   *** d   1     -11.898  -0.559   3.775  0.00  0.00    -0.056 A 
ATOM     21  C   *** d   1     -12.468  -0.465   4.991  0.00  0.00     0.007 A 
ATOM     22  C   *** d   1     -13.801  -0.393   5.123  0.00  0.00     0.001 A 
ATOM     23  C   *** d   1     -14.586  -0.410   4.036  0.00  0.00     0.000 A 
ATOM     24  C   *** d   1     -14.029  -0.501   2.818  0.00  0.00     0.001 A 
ATOM     25  C   *** d   1     -12.696  -0.575   2.692  0.00  0.00     0.007 A 
ENDBRANCH  19  20
ENDBRANCH  18  19
BRANCH  18  26
ATOM     26  C   *** d   1      -8.253   0.480   4.407  0.00  0.00     0.163 C 
ATOM     27  O   *** d   1      -7.640   0.795   5.404  0.00  0.00    -0.648 OA
BRANCH  26  28
ATOM     28  O   *** d   1      -7.710  -0.074   3.301  0.00  0.00    -0.775 OA
ATOM     29  H   *** d   1      -7.465   0.589   2.636  0.00  0.00     0.167 HD
ENDBRANCH  26  28
ENDBRANCH  18  26
ENDBRANCH  16  18
ENDBRANCH   9  14
BRANCH   8  30
ATOM     30  O   *** d   1     -11.707   2.618   1.408  0.00  0.00    -0.359 OA
ATOM     31  H   *** d   1     -12.584   2.472   1.036  0.00  0.00     0.217 HD
ENDBRANCH   8  30
TORSDOF 7
ENDMDL
MODEL 7
REMARK VINA RESULT:      -5.7      4.728      6.683
REMARK  7 active torsions:
REMARK  status: ('A' for Active; 'I' for Inactive)
REMARK    1  A    between atoms: O_3  and  C_13 
REMARK    2  A    between atoms: O_6  and  C_23 
REMARK    3  A    between atoms: N_8  and  C_18 
REMARK       I    between atoms: N_8  and  C_21 
REMARK    4  A    between atoms: C_14  and  C_21 
REMARK    5  A    between atoms: C_18  and  C_20 
REMARK    6  A    between atoms: C_18  and  C_23 
REMARK    7  A    between atoms: C_20  and  C_22 
ROOT
ATOM      1 Cl   *** d   1     -10.319   4.325   2.799  0.00  0.00    -0.084 Cl
ATOM      2  O   *** d   1      -8.732  -0.059   5.202  0.00  0.00    -0.312 OA
ATOM      3  O   *** d   1      -6.869   0.514   6.158  0.00  0.00    -0.259 OA
ATOM      4  C   *** d   1      -9.834   1.487   3.749  0.00  0.00     0.073 C 
ATOM      5  C   *** d   1      -9.969   0.309   4.691  0.00  0.00     0.132 C 
ATOM      6  C   *** d   1      -8.931   2.561   4.311  0.00  0.00    -0.015 A 
ATOM      7  C   *** d   1      -7.923   2.236   5.151  0.00  0.00     0.081 A 
ATOM      8  C   *** d   1      -7.060   3.194   5.590  0.00  0.00     0.098 A 
ATOM      9  C   *** d   1      -7.240   4.480   5.195  0.00  0.00     0.067 A 
ATOM     10  C   *** d   1      -9.079   3.835   3.907  0.00  0.00     0.042 A 
ATOM     11  C   *** d   1      -7.817   0.915   5.510  0.00  0.00     0.297 C 
ATOM     12  C   *** d   1     -10.616  -0.902   4.020  0.00  0.00     0.040 C 
ATOM     13  C   *** d   1      -8.243   4.780   4.351  0.00  0.00     0.044 A 
ENDROOT
BRANCH   9  14
ATOM     14  C   *** d   1      -6.443   5.513   5.610  0.00  0.00     0.255 C 
ATOM     15  O   *** d   1      -6.290   5.806   6.773  0.00  0.00    -0.268 OA
ATOM     16  N   *** d   1      -5.647   6.111   4.671  0.00  0.00    -0.342 N 
ATOM     17  H   *** d   1      -5.620   5.764   3.714  0.00  0.00     0.163 HD
BRANCH  16  18
ATOM     18  C   *** d   1      -4.722   7.209   4.981  0.00  0.00     0.186 C 
BRANCH  18  19
ATOM     19  C   *** d   1      -3.496   7.191   4.049  0.00  0.00     0.074 C 
BRANCH  19  20
ATOM     20  C   *** d   1      -2.268   7.670   4.789  0.00  0.00    -0.056 A 
ATOM     21  C   *** d   1      -1.390   8.510   4.211  0.00  0.00     0.007 A 
ATOM     22  C   *** d   1      -0.327   8.970   4.890  0.00  0.00     0.001 A 
ATOM     23  C   *** d   1      -0.131   8.596   6.163  0.00  0.00     0.000 A 
ATOM     24  C   *** d   1      -1.000   7.760   6.750  0.00  0.00     0.001 A 
ATOM     25  C   *** d   1      -2.059   7.303   6.066  0.00  0.00     0.007 A 
ENDBRANCH  19  20
ENDBRANCH  18  19
BRANCH  18  26
ATOM     26  C   *** d   1      -5.498   8.514   4.820  0.00  0.00     0.163 C 
ATOM     27  O   *** d   1      -5.556   9.353   5.693  0.00  0.00    -0.648 OA
BRANCH  26  28
ATOM     28  O   *** d   1      -6.074   8.616   3.602  0.00  0.00    -0.775 OA
ATOM     29  H   *** d   1      -5.485   9.022   2.946  0.00  0.00     0.167 HD
ENDBRANCH  26  28
ENDBRANCH  18  26
ENDBRANCH  16  18
ENDBRANCH   9  14
BRANCH   8  30
ATOM     30  O   *** d   1      -5.974   2.915   6.368  0.00  0.00    -0.359 OA
ATOM     31  H   *** d   1      -5.822   1.993   6.600  0.00  0.00     0.217 HD
ENDBRANCH   8  30
TORSDOF 7
ENDMDL
MODEL 8
REMARK VINA RESULT:      -5.6     17.281     20.115
REMARK  7 active torsions:
REMARK  status: ('A' for Active; 'I' for Inactive)
REMARK    1  A    between atoms: O_3  and  C_13 
REMARK    2  A    between atoms: O_6  and  C_23 
REMARK    3  A    between atoms: N_8  and  C_18 
REMARK       I    between atoms: N_8  and  C_21 
REMARK    4  A    between atoms: C_14  and  C_21 
REMARK    5  A    between atoms: C_18  and  C_20 
REMARK    6  A    between atoms: C_18  and  C_23 
REMARK    7  A    between atoms: C_20  and  C_22 
ROOT
ATOM      1 Cl   *** d   1       2.436 -11.799   3.467  0.00  0.00    -0.084 Cl
ATOM      2  O   *** d   1       7.087  -9.375   3.371  0.00  0.00    -0.312 OA
ATOM      3  O   *** d   1       7.666  -9.439   1.279  0.00  0.00    -0.259 OA
ATOM      4  C   *** d   1       5.123 -10.536   4.084  0.00  0.00     0.073 C 
ATOM      5  C   *** d   1       6.081  -9.389   4.327  0.00  0.00     0.132 C 
ATOM      6  C   *** d   1       4.741 -10.656   2.627  0.00  0.00    -0.015 A 
ATOM      7  C   *** d   1       5.602 -10.267   1.660  0.00  0.00     0.081 A 
ATOM      8  C   *** d   1       5.289 -10.452   0.347  0.00  0.00     0.098 A 
ATOM      9  C   *** d   1       4.096 -11.009   0.022  0.00  0.00     0.067 A 
ATOM     10  C   *** d   1       3.574 -11.232   2.288  0.00  0.00     0.042 A 
ATOM     11  C   *** d   1       6.783  -9.701   2.074  0.00  0.00     0.297 C 
ATOM     12  C   *** d   1       6.711  -9.442   5.718  0.00  0.00     0.040 C 
ATOM     13  C   *** d   1       3.258 -11.400   0.998  0.00  0.00     0.044 A 
ENDROOT
BRANCH   9  14
ATOM     14  C   *** d   1       3.684 -11.205  -1.269  0.00  0.00     0.255 C 
ATOM     15  O   *** d   1       3.313 -12.277  -1.690  0.00  0.00    -0.268 OA
ATOM     16  N   *** d   1       3.511 -10.096  -2.051  0.00  0.00    -0.342 N 
ATOM     17  H   *** d   1       3.641  -9.162  -1.667  0.00  0.00     0.163 HD
BRANCH  16  18
ATOM     18  C   *** d   1       3.045 -10.157  -3.443  0.00  0.00     0.186 C 
BRANCH  18  19
ATOM     19  C   *** d   1       1.737  -9.366  -3.632  0.00  0.00     0.074 C 
BRANCH  19  20
ATOM     20  C   *** d   1       0.745  -9.727  -2.550  0.00  0.00    -0.056 A 
ATOM     21  C   *** d   1       0.097 -10.905  -2.565  0.00  0.00     0.007 A 
ATOM     22  C   *** d   1      -0.747 -11.240  -1.576  0.00  0.00     0.001 A 
ATOM     23  C   *** d   1      -0.950 -10.396  -0.553  0.00  0.00     0.000 A 
ATOM     24  C   *** d   1      -0.308  -9.219  -0.527  0.00  0.00     0.001 A 
ATOM     25  C   *** d   1       0.532  -8.890  -1.519  0.00  0.00     0.007 A 
ENDBRANCH  19  20
ENDBRANCH  18  19
BRANCH  18  26
ATOM     26  C   *** d   1       4.154  -9.576  -4.317  0.00  0.00     0.163 C 
ATOM     27  O   *** d   1       5.221  -9.218  -3.869  0.00  0.00    -0.648 OA
BRANCH  26  28
ATOM     28  O   *** d   1       3.805  -9.537  -5.622  0.00  0.00    -0.775 OA
ATOM     29  H   *** d   1       3.194 -10.253  -5.864  0.00  0.00     0.167 HD
ENDBRANCH  26  28
ENDBRANCH  18  26
ENDBRANCH  16  18
ENDBRANCH   9  14
BRANCH   8  30
ATOM     30  O   *** d   1       6.152 -10.159  -0.669  0.00  0.00    -0.359 OA
ATOM     31  H   *** d   1       6.207 -10.786  -1.397  0.00  0.00     0.217 HD
ENDBRANCH   8  30
TORSDOF 7
ENDMDL
MODEL 9
REMARK VINA RESULT:      -5.6      8.434     11.806
REMARK  7 active torsions:
REMARK  status: ('A' for Active; 'I' for Inactive)
REMARK    1  A    between atoms: O_3  and  C_13 
REMARK    2  A    between atoms: O_6  and  C_23 
REMARK    3  A    between atoms: N_8  and  C_18 
REMARK       I    between atoms: N_8  and  C_21 
REMARK    4  A    between atoms: C_14  and  C_21 
REMARK    5  A    between atoms: C_18  and  C_20 
REMARK    6  A    between atoms: C_18  and  C_23 
REMARK    7  A    between atoms: C_20  and  C_22 
ROOT
ATOM      1 Cl   *** d   1       0.757  11.898   4.194  0.00  0.00    -0.084 Cl
ATOM      2  O   *** d   1       1.600   9.552  -0.421  0.00  0.00    -0.312 OA
ATOM      3  O   *** d   1       0.247   7.855  -0.399  0.00  0.00    -0.259 OA
ATOM      4  C   *** d   1       1.831  10.898   1.541  0.00  0.00     0.073 C 
ATOM      5  C   *** d   1       1.919  10.824   0.031  0.00  0.00     0.132 C 
ATOM      6  C   *** d   1       0.583  10.231   2.069  0.00  0.00    -0.015 A 
ATOM      7  C   *** d   1       0.024   9.197   1.401  0.00  0.00     0.081 A 
ATOM      8  C   *** d   1      -1.052   8.545   1.920  0.00  0.00     0.098 A 
ATOM      9  C   *** d   1      -1.572   8.960   3.103  0.00  0.00     0.067 A 
ATOM     10  C   *** d   1       0.073  10.611   3.254  0.00  0.00     0.042 A 
ATOM     11  C   *** d   1       0.604   8.848   0.205  0.00  0.00     0.297 C 
ATOM     12  C   *** d   1       3.302  11.212  -0.491  0.00  0.00     0.040 C 
ATOM     13  C   *** d   1      -0.995   9.983   3.758  0.00  0.00     0.044 A 
ENDROOT
BRANCH   9  14
ATOM     14  C   *** d   1      -2.669   8.385   3.686  0.00  0.00     0.255 C 
ATOM     15  O   *** d   1      -3.803   8.623   3.340  0.00  0.00    -0.268 OA
ATOM     16  N   *** d   1      -2.452   7.362   4.568  0.00  0.00    -0.342 N 
ATOM     17  H   *** d   1      -1.510   7.017   4.743  0.00  0.00     0.163 HD
BRANCH  16  18
ATOM     18  C   *** d   1      -3.536   6.636   5.243  0.00  0.00     0.186 C 
BRANCH  18  19
ATOM     19  C   *** d   1      -4.090   5.504   4.358  0.00  0.00     0.074 C 
BRANCH  19  20
ATOM     20  C   *** d   1      -5.598   5.458   4.450  0.00  0.00    -0.056 A 
ATOM     21  C   *** d   1      -6.247   4.304   4.688  0.00  0.00     0.007 A 
ATOM     22  C   *** d   1      -7.582   4.277   4.816  0.00  0.00     0.001 A 
ATOM     23  C   *** d   1      -8.289   5.412   4.711  0.00  0.00     0.000 A 
ATOM     24  C   *** d   1      -7.653   6.570   4.477  0.00  0.00     0.001 A 
ATOM     25  C   *** d   1      -6.319   6.590   4.348  0.00  0.00     0.007 A 
ENDBRANCH  19  20
ENDBRANCH  18  19
BRANCH  18  26
ATOM     26  C   *** d   1      -2.962   6.070   6.540  0.00  0.00     0.163 C 
ATOM     27  O   *** d   1      -3.481   5.155   7.141  0.00  0.00    -0.648 OA
BRANCH  26  28
ATOM     28  O   *** d   1      -1.819   6.693   6.905  0.00  0.00    -0.775 OA
ATOM     29  H   *** d   1      -1.523   7.341   6.245  0.00  0.00     0.167 HD
ENDBRANCH  26  28
ENDBRANCH  18  26
ENDBRANCH  16  18
ENDBRANCH   9  14
BRANCH   8  30
ATOM     30  O   *** d   1      -1.605   7.442   1.335  0.00  0.00    -0.359 OA
ATOM     31  H   *** d   1      -1.722   6.661   1.886  0.00  0.00     0.217 HD
ENDBRANCH   8  30
TORSDOF 7
ENDMDL
MODEL 10
REMARK VINA RESULT:      -5.6      6.288     10.647
REMARK  7 active torsions:
REMARK  status: ('A' for Active; 'I' for Inactive)
REMARK    1  A    between atoms: O_3  and  C_13 
REMARK    2  A    between atoms: O_6  and  C_23 
REMARK    3  A    between atoms: N_8  and  C_18 
REMARK       I    between atoms: N_8  and  C_21 
REMARK    4  A    between atoms: C_14  and  C_21 
REMARK    5  A    between atoms: C_18  and  C_20 
REMARK    6  A    between atoms: C_18  and  C_23 
REMARK    7  A    between atoms: C_20  and  C_22 
ROOT
ATOM      1 Cl   *** d   1      -4.846   7.974  11.198  0.00  0.00    -0.084 Cl
ATOM      2  O   *** d   1       0.207   7.417   9.903  0.00  0.00    -0.312 OA
ATOM      3  O   *** d   1       0.206   5.766   8.493  0.00  0.00    -0.259 OA
ATOM      4  C   *** d   1      -1.819   8.003  11.030  0.00  0.00     0.073 C 
ATOM      5  C   *** d   1      -0.473   8.464  10.509  0.00  0.00     0.132 C 
ATOM      6  C   *** d   1      -2.552   7.145  10.025  0.00  0.00    -0.015 A 
ATOM      7  C   *** d   1      -1.864   6.388   9.141  0.00  0.00     0.081 A 
ATOM      8  C   *** d   1      -2.525   5.554   8.292  0.00  0.00     0.098 A 
ATOM      9  C   *** d   1      -3.881   5.510   8.326  0.00  0.00     0.067 A 
ATOM     10  C   *** d   1      -3.894   7.069  10.066  0.00  0.00     0.042 A 
ATOM     11  C   *** d   1      -0.495   6.500   9.163  0.00  0.00     0.297 C 
ATOM     12  C   *** d   1       0.402   9.063  11.608  0.00  0.00     0.040 C 
ATOM     13  C   *** d   1      -4.546   6.262   9.220  0.00  0.00     0.044 A 
ENDROOT
BRANCH   9  14
ATOM     14  C   *** d   1      -4.630   4.726   7.491  0.00  0.00     0.255 C 
ATOM     15  O   *** d   1      -4.761   3.533   7.642  0.00  0.00    -0.268 OA
ATOM     16  N   *** d   1      -5.409   5.359   6.562  0.00  0.00    -0.342 N 
ATOM     17  H   *** d   1      -5.458   6.376   6.530  0.00  0.00     0.163 HD
BRANCH  16  18
ATOM     18  C   *** d   1      -6.285   4.645   5.623  0.00  0.00     0.186 C 
BRANCH  18  19
ATOM     19  C   *** d   1      -7.461   3.972   6.353  0.00  0.00     0.074 C 
BRANCH  19  20
ATOM     20  C   *** d   1      -7.663   2.565   5.837  0.00  0.00    -0.056 A 
ATOM     21  C   *** d   1      -8.267   2.337   4.657  0.00  0.00     0.007 A 
ATOM     22  C   *** d   1      -8.400   1.089   4.181  0.00  0.00     0.001 A 
ATOM     23  C   *** d   1      -7.924   0.049   4.882  0.00  0.00     0.000 A 
ATOM     24  C   *** d   1      -7.317   0.265   6.059  0.00  0.00     0.001 A 
ATOM     25  C   *** d   1      -7.189   1.514   6.530  0.00  0.00     0.007 A 
ENDBRANCH  19  20
ENDBRANCH  18  19
BRANCH  18  26
ATOM     26  C   *** d   1      -6.797   5.670   4.613  0.00  0.00     0.163 C 
ATOM     27  O   *** d   1      -7.975   5.818   4.370  0.00  0.00    -0.648 OA
BRANCH  26  28
ATOM     28  O   *** d   1      -5.792   6.386   4.061  0.00  0.00    -0.775 OA
ATOM     29  H   *** d   1      -5.889   7.340   4.215  0.00  0.00     0.167 HD
ENDBRANCH  26  28
ENDBRANCH  18  26
ENDBRANCH  16  18
ENDBRANCH   9  14
BRANCH   8  30
ATOM     30  O   *** d   1      -1.884   4.703   7.439  0.00  0.00    -0.359 OA
ATOM     31  H   *** d   1      -2.411   4.016   7.018  0.00  0.00     0.217 HD
ENDBRANCH   8  30
TORSDOF 7
ENDMDL
MODEL 11
REMARK VINA RESULT:      -5.5      3.454      4.607
REMARK  7 active torsions:
REMARK  status: ('A' for Active; 'I' for Inactive)
REMARK    1  A    between atoms: O_3  and  C_13 
REMARK    2  A    between atoms: O_6  and  C_23 
REMARK    3  A    between atoms: N_8  and  C_18 
REMARK       I    between atoms: N_8  and  C_21 
REMARK    4  A    between atoms: C_14  and  C_21 
REMARK    5  A    between atoms: C_18  and  C_20 
REMARK    6  A    between atoms: C_18  and  C_23 
REMARK    7  A    between atoms: C_20  and  C_22 
ROOT
ATOM      1 Cl   *** d   1     -12.619   8.728   2.533  0.00  0.00    -0.084 Cl
ATOM      2  O   *** d   1     -12.967   4.857  -0.989  0.00  0.00    -0.312 OA
ATOM      3  O   *** d   1     -11.648   3.320  -0.208  0.00  0.00    -0.259 OA
ATOM      4  C   *** d   1     -13.058   6.989   0.089  0.00  0.00     0.073 C 
ATOM      5  C   *** d   1     -13.778   5.959  -0.757  0.00  0.00     0.132 C 
ATOM      6  C   *** d   1     -12.336   6.358   1.257  0.00  0.00    -0.015 A 
ATOM      7  C   *** d   1     -11.864   5.095   1.168  0.00  0.00     0.081 A 
ATOM      8  C   *** d   1     -11.142   4.558   2.190  0.00  0.00     0.098 A 
ATOM      9  C   *** d   1     -10.924   5.297   3.308  0.00  0.00     0.067 A 
ATOM     10  C   *** d   1     -12.087   7.087   2.359  0.00  0.00     0.042 A 
ATOM     11  C   *** d   1     -12.139   4.412   0.008  0.00  0.00     0.297 C 
ATOM     12  C   *** d   1     -14.247   6.530  -2.094  0.00  0.00     0.040 C 
ATOM     13  C   *** d   1     -11.392   6.555   3.372  0.00  0.00     0.044 A 
ENDROOT
BRANCH   9  14
ATOM     14  C   *** d   1     -10.237   4.830   4.396  0.00  0.00     0.255 C 
ATOM     15  O   *** d   1     -10.713   4.064   5.201  0.00  0.00    -0.268 OA
ATOM     16  N   *** d   1      -8.898   5.103   4.461  0.00  0.00    -0.342 N 
ATOM     17  H   *** d   1      -8.429   5.595   3.702  0.00  0.00     0.163 HD
BRANCH  16  18
ATOM     18  C   *** d   1      -8.033   4.640   5.554  0.00  0.00     0.186 C 
BRANCH  18  19
ATOM     19  C   *** d   1      -6.931   3.697   5.038  0.00  0.00     0.074 C 
BRANCH  19  20
ATOM     20  C   *** d   1      -7.362   2.256   5.186  0.00  0.00    -0.056 A 
ATOM     21  C   *** d   1      -8.050   1.632   4.213  0.00  0.00     0.007 A 
ATOM     22  C   *** d   1      -8.389   0.338   4.330  0.00  0.00     0.001 A 
ATOM     23  C   *** d   1      -8.038  -0.351   5.425  0.00  0.00     0.000 A 
ATOM     24  C   *** d   1      -7.349   0.260   6.401  0.00  0.00     0.001 A 
ATOM     25  C   *** d   1      -7.016   1.553   6.279  0.00  0.00     0.007 A 
ENDBRANCH  19  20
ENDBRANCH  18  19
BRANCH  18  26
ATOM     26  C   *** d   1      -7.419   5.879   6.202  0.00  0.00     0.163 C 
ATOM     27  O   *** d   1      -7.857   6.995   6.025  0.00  0.00    -0.648 OA
BRANCH  26  28
ATOM     28  O   *** d   1      -6.368   5.571   6.993  0.00  0.00    -0.775 OA
ATOM     29  H   *** d   1      -6.535   5.774   7.927  0.00  0.00     0.167 HD
ENDBRANCH  26  28
ENDBRANCH  18  26
ENDBRANCH  16  18
ENDBRANCH   9  14
BRANCH   8  30
ATOM     30  O   *** d   1     -10.568   3.322   2.124  0.00  0.00    -0.359 OA
ATOM     31  H   *** d   1     -10.087   3.100   1.320  0.00  0.00     0.217 HD
ENDBRANCH   8  30
TORSDOF 7
ENDMDL
MODEL 12
REMARK VINA RESULT:      -5.5      4.024      6.066
REMARK  7 active torsions:
REMARK  status: ('A' for Active; 'I' for Inactive)
REMARK    1  A    between atoms: O_3  and  C_13 
REMARK    2  A    between atoms: O_6  and  C_23 
REMARK    3  A    between atoms: N_8  and  C_18 
REMARK       I    between atoms: N_8  and  C_21 
REMARK    4  A    between atoms: C_14  and  C_21 
REMARK    5  A    between atoms: C_18  and  C_20 
REMARK    6  A    between atoms: C_18  and  C_23 
REMARK    7  A    between atoms: C_20  and  C_22 
ROOT
ATOM      1 Cl   *** d   1     -12.388   0.300   7.934  0.00  0.00    -0.084 Cl
ATOM      2  O   *** d   1     -10.113   0.603   3.218  0.00  0.00    -0.312 OA
ATOM      3  O   *** d   1      -7.992   0.438   3.649  0.00  0.00    -0.259 OA
ATOM      4  C   *** d   1     -11.673   0.753   5.023  0.00  0.00     0.073 C 
ATOM      5  C   *** d   1     -11.425   0.342   3.586  0.00  0.00     0.132 C 
ATOM      6  C   *** d   1     -10.558   0.306   5.940  0.00  0.00    -0.015 A 
ATOM      7  C   *** d   1      -9.297   0.180   5.472  0.00  0.00     0.081 A 
ATOM      8  C   *** d   1      -8.280  -0.142   6.318  0.00  0.00     0.098 A 
ATOM      9  C   *** d   1      -8.551  -0.360   7.630  0.00  0.00     0.067 A 
ATOM     10  C   *** d   1     -10.807   0.115   7.248  0.00  0.00     0.042 A 
ATOM     11  C   *** d   1      -9.109   0.406   4.130  0.00  0.00     0.297 C 
ATOM     12  C   *** d   1     -12.370   1.042   2.610  0.00  0.00     0.040 C 
ATOM     13  C   *** d   1      -9.811  -0.219   8.077  0.00  0.00     0.044 A 
ENDROOT
BRANCH   9  14
ATOM     14  C   *** d   1      -7.600  -0.718   8.546  0.00  0.00     0.255 C 
ATOM     15  O   *** d   1      -6.652  -0.021   8.824  0.00  0.00    -0.268 OA
ATOM     16  N   *** d   1      -7.845  -1.828   9.308  0.00  0.00    -0.342 N 
ATOM     17  H   *** d   1      -8.724  -2.335   9.223  0.00  0.00     0.163 HD
BRANCH  16  18
ATOM     18  C   *** d   1      -6.927  -2.309  10.349  0.00  0.00     0.186 C 
BRANCH  18  19
ATOM     19  C   *** d   1      -6.910  -1.364  11.565  0.00  0.00     0.074 C 
BRANCH  19  20
ATOM     20  C   *** d   1      -5.493  -0.943  11.882  0.00  0.00    -0.056 A 
ATOM     21  C   *** d   1      -4.440  -1.659  11.447  0.00  0.00     0.007 A 
ATOM     22  C   *** d   1      -3.184  -1.255  11.691  0.00  0.00     0.001 A 
ATOM     23  C   *** d   1      -2.965  -0.122  12.374  0.00  0.00     0.000 A 
ATOM     24  C   *** d   1      -4.006   0.601  12.812  0.00  0.00     0.001 A 
ATOM     25  C   *** d   1      -5.259   0.191  12.567  0.00  0.00     0.007 A 
ENDBRANCH  19  20
ENDBRANCH  18  19
BRANCH  18  26
ATOM     26  C   *** d   1      -7.399  -3.702  10.760  0.00  0.00     0.163 C 
ATOM     27  O   *** d   1      -6.634  -4.582  11.089  0.00  0.00    -0.648 OA
BRANCH  26  28
ATOM     28  O   *** d   1      -8.746  -3.811  10.732  0.00  0.00    -0.775 OA
ATOM     29  H   *** d   1      -9.159  -3.152  10.150  0.00  0.00     0.167 HD
ENDBRANCH  26  28
ENDBRANCH  18  26
ENDBRANCH  16  18
ENDBRANCH   9  14
BRANCH   8  30
ATOM     30  O   *** d   1      -6.975  -0.200   5.922  0.00  0.00    -0.359 OA
ATOM     31  H   *** d   1      -6.669   0.474   5.306  0.00  0.00     0.217 HD
ENDBRANCH   8  30
TORSDOF 7
ENDMDL
MODEL 13
REMARK VINA RESULT:      -5.4      3.120      4.815
REMARK  7 active torsions:
REMARK  status: ('A' for Active; 'I' for Inactive)
REMARK    1  A    between atoms: O_3  and  C_13 
REMARK    2  A    between atoms: O_6  and  C_23 
REMARK    3  A    between atoms: N_8  and  C_18 
REMARK       I    between atoms: N_8  and  C_21 
REMARK    4  A    between atoms: C_14  and  C_21 
REMARK    5  A    between atoms: C_18  and  C_20 
REMARK    6  A    between atoms: C_18  and  C_23 
REMARK    7  A    between atoms: C_20  and  C_22 
ROOT
ATOM      1 Cl   *** d   1     -12.327   8.121   2.131  0.00  0.00    -0.084 Cl
ATOM      2  O   *** d   1     -14.588   5.759  -1.971  0.00  0.00    -0.312 OA
ATOM      3  O   *** d   1     -13.658   3.798  -2.022  0.00  0.00    -0.259 OA
ATOM      4  C   *** d   1     -13.793   7.398  -0.423  0.00  0.00     0.073 C 
ATOM      5  C   *** d   1     -14.957   6.882  -1.243  0.00  0.00     0.132 C 
ATOM      6  C   *** d   1     -13.058   6.283   0.284  0.00  0.00    -0.015 A 
ATOM      7  C   *** d   1     -13.022   5.042  -0.250  0.00  0.00     0.081 A 
ATOM      8  C   *** d   1     -12.291   4.059   0.345  0.00  0.00     0.098 A 
ATOM      9  C   *** d   1     -11.621   4.334   1.493  0.00  0.00     0.067 A 
ATOM     10  C   *** d   1     -12.367   6.546   1.407  0.00  0.00     0.042 A 
ATOM     11  C   *** d   1     -13.736   4.845  -1.407  0.00  0.00     0.297 C 
ATOM     12  C   *** d   1     -15.512   7.939  -2.196  0.00  0.00     0.040 C 
ATOM     13  C   *** d   1     -11.662   5.577   2.003  0.00  0.00     0.044 A 
ENDROOT
BRANCH   9  14
ATOM     14  C   *** d   1     -10.888   3.403   2.178  0.00  0.00     0.255 C 
ATOM     15  O   *** d   1      -9.818   3.646   2.686  0.00  0.00    -0.268 OA
ATOM     16  N   *** d   1     -11.487   2.204   2.450  0.00  0.00    -0.342 N 
ATOM     17  H   *** d   1     -12.458   2.036   2.191  0.00  0.00     0.163 HD
BRANCH  16  18
ATOM     18  C   *** d   1     -10.830   1.126   3.202  0.00  0.00     0.186 C 
BRANCH  18  19
ATOM     19  C   *** d   1     -10.826   1.416   4.714  0.00  0.00     0.074 C 
BRANCH  19  20
ATOM     20  C   *** d   1      -9.430   1.267   5.273  0.00  0.00    -0.056 A 
ATOM     21  C   *** d   1      -8.665   2.342   5.535  0.00  0.00     0.007 A 
ATOM     22  C   *** d   1      -7.445   2.205   6.076  0.00  0.00     0.001 A 
ATOM     23  C   *** d   1      -6.973   0.984   6.367  0.00  0.00     0.000 A 
ATOM     24  C   *** d   1      -7.727  -0.096   6.112  0.00  0.00     0.001 A 
ATOM     25  C   *** d   1      -8.945   0.047   5.569  0.00  0.00     0.007 A 
ENDBRANCH  19  20
ENDBRANCH  18  19
BRANCH  18  26
ATOM     26  C   *** d   1     -11.593  -0.163   2.905  0.00  0.00     0.163 C 
ATOM     27  O   *** d   1     -12.665  -0.174   2.340  0.00  0.00    -0.648 OA
BRANCH  26  28
ATOM     28  O   *** d   1     -10.922  -1.259   3.324  0.00  0.00    -0.775 OA
ATOM     29  H   *** d   1     -11.431  -2.076   3.198  0.00  0.00     0.167 HD
ENDBRANCH  26  28
ENDBRANCH  18  26
ENDBRANCH  16  18
ENDBRANCH   9  14
BRANCH   8  30
ATOM     30  O   *** d   1     -12.146   2.813  -0.192  0.00  0.00    -0.359 OA
ATOM     31  H   *** d   1     -11.426   2.268   0.142  0.00  0.00     0.217 HD
ENDBRANCH   8  30
TORSDOF 7
ENDMDL
MODEL 14
REMARK VINA RESULT:      -5.4      2.827      8.133
REMARK  7 active torsions:
REMARK  status: ('A' for Active; 'I' for Inactive)
REMARK    1  A    between atoms: O_3  and  C_13 
REMARK    2  A    between atoms: O_6  and  C_23 
REMARK    3  A    between atoms: N_8  and  C_18 
REMARK       I    between atoms: N_8  and  C_21 
REMARK    4  A    between atoms: C_14  and  C_21 
REMARK    5  A    between atoms: C_18  and  C_20 
REMARK    6  A    between atoms: C_18  and  C_23 
REMARK    7  A    between atoms: C_20  and  C_22 
ROOT
ATOM      1 Cl   *** d   1      -8.695   5.095   4.387  0.00  0.00    -0.084 Cl
ATOM      2  O   *** d   1      -8.757  -0.131   4.833  0.00  0.00    -0.312 OA
ATOM      3  O   *** d   1     -10.449  -0.739   3.617  0.00  0.00    -0.259 OA
ATOM      4  C   *** d   1      -8.349   2.196   5.202  0.00  0.00     0.073 C 
ATOM      5  C   *** d   1      -7.767   0.801   5.112  0.00  0.00     0.132 C 
ATOM      6  C   *** d   1      -9.317   2.480   4.077  0.00  0.00    -0.015 A 
ATOM      7  C   *** d   1     -10.029   1.476   3.518  0.00  0.00     0.081 A 
ATOM      8  C   *** d   1     -10.960   1.745   2.562  0.00  0.00     0.098 A 
ATOM      9  C   *** d   1     -11.147   3.028   2.160  0.00  0.00     0.067 A 
ATOM     10  C   *** d   1      -9.534   3.749   3.689  0.00  0.00     0.042 A 
ATOM     11  C   *** d   1      -9.770   0.206   3.972  0.00  0.00     0.297 C 
ATOM     12  C   *** d   1      -7.036   0.390   6.390  0.00  0.00     0.040 C 
ATOM     13  C   *** d   1     -10.437   4.013   2.737  0.00  0.00     0.044 A 
ENDROOT
BRANCH   9  14
ATOM     14  C   *** d   1     -12.038   3.389   1.186  0.00  0.00     0.255 C 
ATOM     15  O   *** d   1     -11.759   3.412   0.009  0.00  0.00    -0.268 OA
ATOM     16  N   *** d   1     -13.346   3.548   1.554  0.00  0.00    -0.342 N 
ATOM     17  H   *** d   1     -13.645   3.357   2.509  0.00  0.00     0.163 HD
BRANCH  16  18
ATOM     18  C   *** d   1     -14.412   3.904   0.608  0.00  0.00     0.186 C 
BRANCH  18  19
ATOM     19  C   *** d   1     -15.315   2.695   0.299  0.00  0.00     0.074 C 
BRANCH  19  20
ATOM     20  C   *** d   1     -15.509   2.554  -1.194  0.00  0.00    -0.056 A 
ATOM     21  C   *** d   1     -16.575   1.908  -1.700  0.00  0.00     0.007 A 
ATOM     22  C   *** d   1     -16.766   1.827  -3.026  0.00  0.00     0.001 A 
ATOM     23  C   *** d   1     -15.890   2.398  -3.866  0.00  0.00     0.000 A 
ATOM     24  C   *** d   1     -14.825   3.047  -3.373  0.00  0.00     0.001 A 
ATOM     25  C   *** d   1     -14.638   3.122  -2.047  0.00  0.00     0.007 A 
ENDBRANCH  19  20
ENDBRANCH  18  19
BRANCH  18  26
ATOM     26  C   *** d   1     -15.223   5.030   1.243  0.00  0.00     0.163 C 
ATOM     27  O   *** d   1     -15.993   4.846   2.161  0.00  0.00    -0.648 OA
BRANCH  26  28
ATOM     28  O   *** d   1     -14.958   6.229   0.677  0.00  0.00    -0.775 OA
ATOM     29  H   *** d   1     -14.061   6.275   0.310  0.00  0.00     0.167 HD
ENDBRANCH  26  28
ENDBRANCH  18  26
ENDBRANCH  16  18
ENDBRANCH   9  14
BRANCH   8  30
ATOM     30  O   *** d   1     -11.769   0.787   2.023  0.00  0.00    -0.359 OA
ATOM     31  H   *** d   1     -12.720   0.922   2.087  0.00  0.00     0.217 HD
ENDBRANCH   8  30
TORSDOF 7
ENDMDL
MODEL 15
REMARK VINA RESULT:      -5.4      6.130     10.452
REMARK  7 active torsions:
REMARK  status: ('A' for Active; 'I' for Inactive)
REMARK    1  A    between atoms: O_3  and  C_13 
REMARK    2  A    between atoms: O_6  and  C_23 
REMARK    3  A    between atoms: N_8  and  C_18 
REMARK       I    between atoms: N_8  and  C_21 
REMARK    4  A    between atoms: C_14  and  C_21 
REMARK    5  A    between atoms: C_18  and  C_20 
REMARK    6  A    between atoms: C_18  and  C_23 
REMARK    7  A    between atoms: C_20  and  C_22 
ROOT
ATOM      1 Cl   *** d   1      -4.032   6.745  12.786  0.00  0.00    -0.084 Cl
ATOM      2  O   *** d   1       0.108   6.904   9.569  0.00  0.00    -0.312 OA
ATOM      3  O   *** d   1      -0.522   5.740   7.849  0.00  0.00    -0.259 OA
ATOM      4  C   *** d   1      -1.300   7.010  11.498  0.00  0.00     0.073 C 
ATOM      5  C   *** d   1      -0.231   7.685  10.665  0.00  0.00     0.132 C 
ATOM      6  C   *** d   1      -2.407   6.438  10.643  0.00  0.00    -0.015 A 
ATOM      7  C   *** d   1      -2.151   6.016   9.385  0.00  0.00     0.081 A 
ATOM      8  C   *** d   1      -3.131   5.425   8.647  0.00  0.00     0.098 A 
ATOM      9  C   *** d   1      -4.372   5.289   9.179  0.00  0.00     0.067 A 
ATOM     10  C   *** d   1      -3.635   6.270  11.166  0.00  0.00     0.042 A 
ATOM     11  C   *** d   1      -0.873   6.201   8.918  0.00  0.00     0.297 C 
ATOM     12  C   *** d   1       1.030   7.991  11.473  0.00  0.00     0.040 C 
ATOM     13  C   *** d   1      -4.603   5.706  10.436  0.00  0.00     0.044 A 
ENDROOT
BRANCH   9  14
ATOM     14  C   *** d   1      -5.425   4.737   8.501  0.00  0.00     0.255 C 
ATOM     15  O   *** d   1      -5.975   5.284   7.572  0.00  0.00    -0.268 OA
ATOM     16  N   *** d   1      -5.738   3.434   8.774  0.00  0.00    -0.342 N 
ATOM     17  H   *** d   1      -5.174   2.889   9.425  0.00  0.00     0.163 HD
BRANCH  16  18
ATOM     18  C   *** d   1      -6.822   2.707   8.101  0.00  0.00     0.186 C 
BRANCH  18  19
ATOM     19  C   *** d   1      -6.302   1.427   7.419  0.00  0.00     0.074 C 
BRANCH  19  20
ATOM     20  C   *** d   1      -7.196   1.052   6.259  0.00  0.00    -0.056 A 
ATOM     21  C   *** d   1      -7.491   1.939   5.291  0.00  0.00     0.007 A 
ATOM     22  C   *** d   1      -8.246   1.585   4.239  0.00  0.00     0.001 A 
ATOM     23  C   *** d   1      -8.714   0.333   4.140  0.00  0.00     0.000 A 
ATOM     24  C   *** d   1      -8.425  -0.561   5.098  0.00  0.00     0.001 A 
ATOM     25  C   *** d   1      -7.672  -0.201   6.148  0.00  0.00     0.007 A 
ENDBRANCH  19  20
ENDBRANCH  18  19
BRANCH  18  26
ATOM     26  C   *** d   1      -7.864   2.362   9.163  0.00  0.00     0.163 C 
ATOM     27  O   *** d   1      -7.874   1.302   9.751  0.00  0.00    -0.648 OA
BRANCH  26  28
ATOM     28  O   *** d   1      -8.733   3.376   9.371  0.00  0.00    -0.775 OA
ATOM     29  H   *** d   1      -8.490   3.921  10.137  0.00  0.00     0.167 HD
ENDBRANCH  26  28
ENDBRANCH  18  26
ENDBRANCH  16  18
ENDBRANCH   9  14
BRANCH   8  30
ATOM     30  O   *** d   1      -2.911   4.902   7.405  0.00  0.00    -0.359 OA
ATOM     31  H   *** d   1      -3.628   4.400   7.003  0.00  0.00     0.217 HD
ENDBRANCH   8  30
TORSDOF 7
ENDMDL
MODEL 16
REMARK VINA RESULT:      -5.3      2.895      4.814
REMARK  7 active torsions:
REMARK  status: ('A' for Active; 'I' for Inactive)
REMARK    1  A    between atoms: O_3  and  C_13 
REMARK    2  A    between atoms: O_6  and  C_23 
REMARK    3  A    between atoms: N_8  and  C_18 
REMARK       I    between atoms: N_8  and  C_21 
REMARK    4  A    between atoms: C_14  and  C_21 
REMARK    5  A    between atoms: C_18  and  C_20 
REMARK    6  A    between atoms: C_18  and  C_23 
REMARK    7  A    between atoms: C_20  and  C_22 
ROOT
ATOM      1 Cl   *** d   1      -8.082   7.097   5.531  0.00  0.00    -0.084 Cl
ATOM      2  O   *** d   1     -12.104   7.129   2.163  0.00  0.00    -0.312 OA
ATOM      3  O   *** d   1     -12.190   5.086   1.433  0.00  0.00    -0.259 OA
ATOM      4  C   *** d   1     -10.303   7.794   3.588  0.00  0.00     0.073 C 
ATOM      5  C   *** d   1     -11.739   8.020   3.162  0.00  0.00     0.132 C 
ATOM      6  C   *** d   1      -9.991   6.327   3.774  0.00  0.00    -0.015 A 
ATOM      7  C   *** d   1     -10.646   5.392   3.050  0.00  0.00     0.081 A 
ATOM      8  C   *** d   1     -10.306   4.078   3.159  0.00  0.00     0.098 A 
ATOM      9  C   *** d   1      -9.321   3.716   4.019  0.00  0.00     0.067 A 
ATOM     10  C   *** d   1      -8.998   5.956   4.601  0.00  0.00     0.042 A 
ATOM     11  C   *** d   1     -11.637   5.840   2.212  0.00  0.00     0.297 C 
ATOM     12  C   *** d   1     -11.984   9.448   2.677  0.00  0.00     0.040 C 
ATOM     13  C   *** d   1      -8.674   4.663   4.722  0.00  0.00     0.044 A 
ENDROOT
BRANCH   9  14
ATOM     14  C   *** d   1      -8.933   2.419   4.217  0.00  0.00     0.255 C 
ATOM     15  O   *** d   1      -7.801   2.031   4.043  0.00  0.00    -0.268 OA
ATOM     16  N   *** d   1      -9.830   1.577   4.817  0.00  0.00    -0.342 N 
ATOM     17  H   *** d   1     -10.731   1.923   5.143  0.00  0.00     0.163 HD
BRANCH  16  18
ATOM     18  C   *** d   1      -9.537   0.170   5.119  0.00  0.00     0.186 C 
BRANCH  18  19
ATOM     19  C   *** d   1      -9.803  -0.155   6.601  0.00  0.00     0.074 C 
BRANCH  19  20
ATOM     20  C   *** d   1      -8.541   0.031   7.412  0.00  0.00    -0.056 A 
ATOM     21  C   *** d   1      -8.545  -0.116   8.749  0.00  0.00     0.007 A 
ATOM     22  C   *** d   1      -7.412   0.003   9.459  0.00  0.00     0.001 A 
ATOM     23  C   *** d   1      -6.254   0.269   8.835  0.00  0.00     0.000 A 
ATOM     24  C   *** d   1      -6.238   0.415   7.502  0.00  0.00     0.001 A 
ATOM     25  C   *** d   1      -7.373   0.297   6.799  0.00  0.00     0.007 A 
ENDBRANCH  19  20
ENDBRANCH  18  19
BRANCH  18  26
ATOM     26  C   *** d   1     -10.428  -0.681   4.216  0.00  0.00     0.163 C 
ATOM     27  O   *** d   1     -11.603  -0.440   4.041  0.00  0.00    -0.648 OA
BRANCH  26  28
ATOM     28  O   *** d   1      -9.746  -1.693   3.637  0.00  0.00    -0.775 OA
ATOM     29  H   *** d   1      -8.785  -1.604   3.747  0.00  0.00     0.167 HD
ENDBRANCH  26  28
ENDBRANCH  18  26
ENDBRANCH  16  18
ENDBRANCH   9  14
BRANCH   8  30
ATOM     30  O   *** d   1     -10.870   3.099   2.392  0.00  0.00    -0.359 OA
ATOM     31  H   *** d   1     -11.230   2.332   2.849  0.00  0.00     0.217 HD
ENDBRANCH   8  30
TORSDOF 7
ENDMDL
MODEL 17
REMARK VINA RESULT:      -5.2     18.867     21.774
REMARK  7 active torsions:
REMARK  status: ('A' for Active; 'I' for Inactive)
REMARK    1  A    between atoms: O_3  and  C_13 
REMARK    2  A    between atoms: O_6  and  C_23 
REMARK    3  A    between atoms: N_8  and  C_18 
REMARK       I    between atoms: N_8  and  C_21 
REMARK    4  A    between atoms: C_14  and  C_21 
REMARK    5  A    between atoms: C_18  and  C_20 
REMARK    6  A    between atoms: C_18  and  C_23 
REMARK    7  A    between atoms: C_20  and  C_22 
ROOT
ATOM      1 Cl   *** d   1      10.280 -11.750  -0.351  0.00  0.00    -0.084 Cl
ATOM      2  O   *** d   1      11.410  -7.366   2.297  0.00  0.00    -0.312 OA
ATOM      3  O   *** d   1       9.474  -6.643   2.961  0.00  0.00    -0.259 OA
ATOM      4  C   *** d   1      11.523  -9.250   0.829  0.00  0.00     0.073 C 
ATOM      5  C   *** d   1      12.210  -8.428   1.899  0.00  0.00     0.132 C 
ATOM      6  C   *** d   1      10.074  -9.518   1.164  0.00  0.00    -0.015 A 
ATOM      7  C   *** d   1       9.369  -8.636   1.909  0.00  0.00     0.081 A 
ATOM      8  C   *** d   1       8.043  -8.839   2.140  0.00  0.00     0.098 A 
ATOM      9  C   *** d   1       7.443  -9.947   1.636  0.00  0.00     0.067 A 
ATOM     10  C   *** d   1       9.458 -10.596   0.648  0.00  0.00     0.042 A 
ATOM     11  C   *** d   1      10.054  -7.547   2.391  0.00  0.00     0.297 C 
ATOM     12  C   *** d   1      13.566  -7.892   1.441  0.00  0.00     0.040 C 
ATOM     13  C   *** d   1       8.159 -10.806   0.889  0.00  0.00     0.044 A 
ENDROOT
BRANCH   9  14
ATOM     14  C   *** d   1       6.124 -10.249   1.843  0.00  0.00     0.255 C 
ATOM     15  O   *** d   1       5.547 -10.021   2.880  0.00  0.00    -0.268 OA
ATOM     16  N   *** d   1       5.393 -10.653   0.759  0.00  0.00    -0.342 N 
ATOM     17  H   *** d   1       5.810 -10.680  -0.170  0.00  0.00     0.163 HD
BRANCH  16  18
ATOM     18  C   *** d   1       3.962 -10.979   0.829  0.00  0.00     0.186 C 
BRANCH  18  19
ATOM     19  C   *** d   1       3.368 -11.205  -0.574  0.00  0.00     0.074 C 
BRANCH  19  20
ATOM     20  C   *** d   1       1.996 -10.579  -0.669  0.00  0.00    -0.056 A 
ATOM     21  C   *** d   1       0.950 -11.086   0.009  0.00  0.00     0.007 A 
ATOM     22  C   *** d   1      -0.255 -10.498  -0.041  0.00  0.00     0.001 A 
ATOM     23  C   *** d   1      -0.429  -9.386  -0.771  0.00  0.00     0.000 A 
ATOM     24  C   *** d   1       0.607  -8.869  -1.449  0.00  0.00     0.001 A 
ATOM     25  C   *** d   1       1.808  -9.463  -1.397  0.00  0.00     0.007 A 
ENDBRANCH  19  20
ENDBRANCH  18  19
BRANCH  18  26
ATOM     26  C   *** d   1       3.827 -12.241   1.677  0.00  0.00     0.163 C 
ATOM     27  O   *** d   1       4.251 -13.319   1.321  0.00  0.00    -0.648 OA
BRANCH  26  28
ATOM     28  O   *** d   1       3.209 -11.998   2.855  0.00  0.00    -0.775 OA
ATOM     29  H   *** d   1       2.852 -12.805   3.259  0.00  0.00     0.167 HD
ENDBRANCH  26  28
ENDBRANCH  18  26
ENDBRANCH  16  18
ENDBRANCH   9  14
BRANCH   8  30
ATOM     30  O   *** d   1       7.261  -7.943   2.810  0.00  0.00    -0.359 OA
ATOM     31  H   *** d   1       6.541  -7.531   2.321  0.00  0.00     0.217 HD
ENDBRANCH   8  30
TORSDOF 7
ENDMDL
MODEL 18
REMARK VINA RESULT:      -5.2      6.210     10.120
REMARK  7 active torsions:
REMARK  status: ('A' for Active; 'I' for Inactive)
REMARK    1  A    between atoms: O_3  and  C_13 
REMARK    2  A    between atoms: O_6  and  C_23 
REMARK    3  A    between atoms: N_8  and  C_18 
REMARK       I    between atoms: N_8  and  C_21 
REMARK    4  A    between atoms: C_14  and  C_21 
REMARK    5  A    between atoms: C_18  and  C_20 
REMARK    6  A    between atoms: C_18  and  C_23 
REMARK    7  A    between atoms: C_20  and  C_22 
ROOT
ATOM      1 Cl   *** d   1      -2.184   8.852   1.657  0.00  0.00    -0.084 Cl
ATOM      2  O   *** d   1       0.542   8.685   6.135  0.00  0.00    -0.312 OA
ATOM      3  O   *** d   1      -0.904   8.000   7.602  0.00  0.00    -0.259 OA
ATOM      4  C   *** d   1      -0.181   9.174   3.910  0.00  0.00     0.073 C 
ATOM      5  C   *** d   1       0.957   8.744   4.812  0.00  0.00     0.132 C 
ATOM      6  C   *** d   1      -1.467   8.452   4.236  0.00  0.00    -0.015 A 
ATOM      7  C   *** d   1      -1.714   8.031   5.496  0.00  0.00     0.081 A 
ATOM      8  C   *** d   1      -2.909   7.454   5.806  0.00  0.00     0.098 A 
ATOM      9  C   *** d   1      -3.835   7.284   4.829  0.00  0.00     0.067 A 
ATOM     10  C   *** d   1      -2.407   8.301   3.286  0.00  0.00     0.042 A 
ATOM     11  C   *** d   1      -0.719   8.231   6.422  0.00  0.00     0.297 C 
ATOM     12  C   *** d   1       2.167   9.672   4.706  0.00  0.00     0.040 C 
ATOM     13  C   *** d   1      -3.574   7.719   3.584  0.00  0.00     0.044 A 
ENDROOT
BRANCH   9  14
ATOM     14  C   *** d   1      -5.049   6.687   5.040  0.00  0.00     0.255 C 
ATOM     15  O   *** d   1      -6.074   7.071   4.526  0.00  0.00    -0.268 OA
ATOM     16  N   *** d   1      -5.057   5.494   5.711  0.00  0.00    -0.342 N 
ATOM     17  H   *** d   1      -4.186   5.053   5.998  0.00  0.00     0.163 HD
BRANCH  16  18
ATOM     18  C   *** d   1      -6.282   4.729   5.980  0.00  0.00     0.186 C 
BRANCH  18  19
ATOM     19  C   *** d   1      -6.437   3.552   4.999  0.00  0.00     0.074 C 
BRANCH  19  20
ATOM     20  C   *** d   1      -7.861   3.469   4.500  0.00  0.00    -0.056 A 
ATOM     21  C   *** d   1      -8.451   2.282   4.272  0.00  0.00     0.007 A 
ATOM     22  C   *** d   1      -9.731   2.214   3.875  0.00  0.00     0.001 A 
ATOM     23  C   *** d   1     -10.442   3.339   3.704  0.00  0.00     0.000 A 
ATOM     24  C   *** d   1      -9.865   4.528   3.930  0.00  0.00     0.001 A 
ATOM     25  C   *** d   1      -8.584   4.590   4.325  0.00  0.00     0.007 A 
ENDBRANCH  19  20
ENDBRANCH  18  19
BRANCH  18  26
ATOM     26  C   *** d   1      -6.192   4.221   7.417  0.00  0.00     0.163 C 
ATOM     27  O   *** d   1      -7.070   4.404   8.232  0.00  0.00    -0.648 OA
BRANCH  26  28
ATOM     28  O   *** d   1      -5.047   3.541   7.645  0.00  0.00    -0.775 OA
ATOM     29  H   *** d   1      -5.207   2.609   7.866  0.00  0.00     0.167 HD
ENDBRANCH  26  28
ENDBRANCH  18  26
ENDBRANCH  16  18
ENDBRANCH   9  14
BRANCH   8  30
ATOM     30  O   *** d   1      -3.249   7.089   7.076  0.00  0.00    -0.359 OA
ATOM     31  H   *** d   1      -2.750   6.371   7.479  0.00  0.00     0.217 HD
ENDBRANCH   8  30
TORSDOF 7
ENDMDL
MODEL 19
REMARK VINA RESULT:      -5.2      9.118     12.250
REMARK  7 active torsions:
REMARK  status: ('A' for Active; 'I' for Inactive)
REMARK    1  A    between atoms: O_3  and  C_13 
REMARK    2  A    between atoms: O_6  and  C_23 
REMARK    3  A    between atoms: N_8  and  C_18 
REMARK       I    between atoms: N_8  and  C_21 
REMARK    4  A    between atoms: C_14  and  C_21 
REMARK    5  A    between atoms: C_18  and  C_20 
REMARK    6  A    between atoms: C_18  and  C_23 
REMARK    7  A    between atoms: C_20  and  C_22 
ROOT
ATOM      1 Cl   *** d   1       0.190   9.581   6.765  0.00  0.00    -0.084 Cl
ATOM      2  O   *** d   1      -3.096   5.621   7.779  0.00  0.00    -0.312 OA
ATOM      3  O   *** d   1      -4.233   5.402   5.942  0.00  0.00    -0.259 OA
ATOM      4  C   *** d   1      -1.565   7.443   8.005  0.00  0.00     0.073 C 
ATOM      5  C   *** d   1      -1.935   6.033   8.416  0.00  0.00     0.132 C 
ATOM      6  C   *** d   1      -1.687   7.648   6.513  0.00  0.00    -0.015 A 
ATOM      7  C   *** d   1      -2.588   6.940   5.797  0.00  0.00     0.081 A 
ATOM      8  C   *** d   1      -2.754   7.185   4.467  0.00  0.00     0.098 A 
ATOM      9  C   *** d   1      -1.987   8.130   3.867  0.00  0.00     0.067 A 
ATOM     10  C   *** d   1      -0.955   8.600   5.909  0.00  0.00     0.042 A 
ATOM     11  C   *** d   1      -3.316   5.994   6.478  0.00  0.00     0.297 C 
ATOM     12  C   *** d   1      -2.115   5.896   9.928  0.00  0.00     0.040 C 
ATOM     13  C   *** d   1      -1.104   8.831   4.599  0.00  0.00     0.044 A 
ENDROOT
BRANCH   9  14
ATOM     14  C   *** d   1      -2.061   8.422   2.532  0.00  0.00     0.255 C 
ATOM     15  O   *** d   1      -3.075   8.800   1.992  0.00  0.00    -0.268 OA
ATOM     16  N   *** d   1      -0.888   8.465   1.829  0.00  0.00    -0.342 N 
ATOM     17  H   *** d   1       0.005   8.328   2.299  0.00  0.00     0.163 HD
BRANCH  16  18
ATOM     18  C   *** d   1      -0.816   8.795   0.399  0.00  0.00     0.186 C 
BRANCH  18  19
ATOM     19  C   *** d   1      -0.026  10.095   0.162  0.00  0.00     0.074 C 
BRANCH  19  20
ATOM     20  C   *** d   1       0.502  10.634   1.472  0.00  0.00    -0.056 A 
ATOM     21  C   *** d   1      -0.157  11.595   2.146  0.00  0.00     0.007 A 
ATOM     22  C   *** d   1       0.292  12.035   3.332  0.00  0.00     0.001 A 
ATOM     23  C   *** d   1       1.408  11.515   3.862  0.00  0.00     0.000 A 
ATOM     24  C   *** d   1       2.072  10.555   3.201  0.00  0.00     0.001 A 
ATOM     25  C   *** d   1       1.620  10.120   2.015  0.00  0.00     0.007 A 
ENDBRANCH  19  20
ENDBRANCH  18  19
BRANCH  18  26
ATOM     26  C   *** d   1      -0.138   7.621  -0.303  0.00  0.00     0.163 C 
ATOM     27  O   *** d   1       1.034   7.354  -0.148  0.00  0.00    -0.648 OA
BRANCH  26  28
ATOM     28  O   *** d   1      -1.000   6.926  -1.078  0.00  0.00    -0.775 OA
ATOM     29  H   *** d   1      -0.772   5.983  -1.132  0.00  0.00     0.167 HD
ENDBRANCH  26  28
ENDBRANCH  18  26
ENDBRANCH  16  18
ENDBRANCH   9  14
BRANCH   8  30
ATOM     30  O   *** d   1      -3.705   6.564   3.711  0.00  0.00    -0.359 OA
ATOM     31  H   *** d   1      -3.742   6.787   2.775  0.00  0.00     0.217 HD
ENDBRANCH   8  30
TORSDOF 7
ENDMDL
MODEL 20
REMARK VINA RESULT:      -5.2     16.451     17.723
REMARK  7 active torsions:
REMARK  status: ('A' for Active; 'I' for Inactive)
REMARK    1  A    between atoms: O_3  and  C_13 
REMARK    2  A    between atoms: O_6  and  C_23 
REMARK    3  A    between atoms: N_8  and  C_18 
REMARK       I    between atoms: N_8  and  C_21 
REMARK    4  A    between atoms: C_14  and  C_21 
REMARK    5  A    between atoms: C_18  and  C_20 
REMARK    6  A    between atoms: C_18  and  C_23 
REMARK    7  A    between atoms: C_20  and  C_22 
ROOT
ATOM      1 Cl   *** d   1      -6.137 -13.387  -3.953  0.00  0.00    -0.084 Cl
ATOM      2  O   *** d   1      -4.277 -11.465  -8.465  0.00  0.00    -0.312 OA
ATOM      3  O   *** d   1      -2.400 -10.533  -7.902  0.00  0.00    -0.259 OA
ATOM      4  C   *** d   1      -5.715 -12.338  -6.766  0.00  0.00     0.073 C 
ATOM      5  C   *** d   1      -5.259 -12.411  -8.208  0.00  0.00     0.132 C 
ATOM      6  C   *** d   1      -4.550 -12.221  -5.810  0.00  0.00    -0.015 A 
ATOM      7  C   *** d   1      -3.404 -11.618  -6.198  0.00  0.00     0.081 A 
ATOM      8  C   *** d   1      -2.388 -11.440  -5.309  0.00  0.00     0.098 A 
ATOM      9  C   *** d   1      -2.528 -11.898  -4.040  0.00  0.00     0.067 A 
ATOM     10  C   *** d   1      -4.685 -12.643  -4.540  0.00  0.00     0.042 A 
ATOM     11  C   *** d   1      -3.339 -11.195  -7.503  0.00  0.00     0.297 C 
ATOM     12  C   *** d   1      -6.412 -12.219  -9.193  0.00  0.00     0.040 C 
ATOM     13  C   *** d   1      -3.680 -12.485  -3.671  0.00  0.00     0.044 A 
ENDROOT
BRANCH   9  14
ATOM     14  C   *** d   1      -1.550 -11.792  -3.089  0.00  0.00     0.255 C 
ATOM     15  O   *** d   1      -0.547 -12.468  -3.091  0.00  0.00    -0.268 OA
ATOM     16  N   *** d   1      -1.633 -10.745  -2.212  0.00  0.00    -0.342 N 
ATOM     17  H   *** d   1      -2.372 -10.050  -2.300  0.00  0.00     0.163 HD
BRANCH  16  18
ATOM     18  C   *** d   1      -0.638 -10.492  -1.161  0.00  0.00     0.186 C 
BRANCH  18  19
ATOM     19  C   *** d   1       0.110  -9.167  -1.402  0.00  0.00     0.074 C 
BRANCH  19  20
ATOM     20  C   *** d   1       1.397  -9.421  -2.153  0.00  0.00    -0.056 A 
ATOM     21  C   *** d   1       1.414  -9.515  -3.495  0.00  0.00     0.007 A 
ATOM     22  C   *** d   1       2.567  -9.693  -4.158  0.00  0.00     0.001 A 
ATOM     23  C   *** d   1       3.724  -9.776  -3.484  0.00  0.00     0.000 A 
ATOM     24  C   *** d   1       3.720  -9.681  -2.146  0.00  0.00     0.001 A 
ATOM     25  C   *** d   1       2.564  -9.505  -1.489  0.00  0.00     0.007 A 
ENDBRANCH  19  20
ENDBRANCH  18  19
BRANCH  18  26
ATOM     26  C   *** d   1      -1.385 -10.451   0.170  0.00  0.00     0.163 C 
ATOM     27  O   *** d   1      -0.827 -10.259   1.228  0.00  0.00    -0.648 OA
BRANCH  26  28
ATOM     28  O   *** d   1      -2.715 -10.629   0.012  0.00  0.00    -0.775 OA
ATOM     29  H   *** d   1      -2.972 -11.564   0.062  0.00  0.00     0.167 HD
ENDBRANCH  26  28
ENDBRANCH  18  26
ENDBRANCH  16  18
ENDBRANCH   9  14
BRANCH   8  30
ATOM     30  O   *** d   1      -1.243 -10.764  -5.618  0.00  0.00    -0.359 OA
ATOM     31  H   *** d   1      -0.412 -11.132  -5.301  0.00  0.00     0.217 HD
ENDBRANCH   8  30
TORSDOF 7
ENDMDL
