# Supplementary material for: The Potential Mechanisms of Ochratoxin A in Prostate Cancer Development: An Integrated Study Combining Network Toxicology, Machine Learning, and Molecular Docking
Source: Toxins (Basel). 2025 Aug 4;17(8):388. doi: 10.3390/toxins17080388 (PMC12389974; doi:10.3390/toxins17080388)
Supplement: Supplementary file 1 [file toxins-17-00388-s001.zip › molecular docking/INS/rep.pdb]

REMARK   4 XXXX COMPLIES WITH FORMAT V. 2.0
ATOM      1  N   GLY A   1       0.074   3.305  12.661  1.00  0.00           N  
ATOM      2  CA  GLY A   1       0.320   3.899  11.317  1.00  0.00           C  
ATOM      3  C   GLY A   1       0.777   2.805  10.350  1.00  0.00           C  
ATOM      4  O   GLY A   1       1.476   1.883  10.729  1.00  0.00           O  
ATOM      5  HA2 GLY A   1      -0.591   4.349  10.949  1.00  0.00           H  
ATOM      6  HA3 GLY A   1       1.089   4.653  11.390  1.00  0.00           H  
ATOM      7  H1  GLY A   1       0.795   2.584  12.859  1.00  0.00           H  
ATOM      8  H2  GLY A   1       0.121   4.053  13.384  1.00  0.00           H  
ATOM      9  H3  GLY A   1      -0.867   2.864  12.678  1.00  0.00           H  
ATOM     10  N   ILE A   2       0.386   2.901   9.105  1.00  0.00           N  
ATOM     11  CA  ILE A   2       0.793   1.870   8.105  1.00  0.00           C  
ATOM     12  C   ILE A   2       1.508   2.542   6.931  1.00  0.00           C  
ATOM     13  O   ILE A   2       2.588   2.138   6.541  1.00  0.00           O  
ATOM     14  CB  ILE A   2      -0.439   1.134   7.599  1.00  0.00           C  
ATOM     15  CG1 ILE A   2      -1.243   0.594   8.792  1.00  0.00           C  
ATOM     16  CG2 ILE A   2      -0.011  -0.031   6.692  1.00  0.00           C  
ATOM     17  CD1 ILE A   2      -2.400   1.545   9.106  1.00  0.00           C  
ATOM     18  H   ILE A   2      -0.176   3.654   8.826  1.00  0.00           H  
ATOM     19  HA  ILE A   2       1.449   1.166   8.566  1.00  0.00           H  
ATOM     20  HB  ILE A   2      -1.039   1.817   7.038  1.00  0.00           H  
ATOM     21 2HG1 ILE A   2      -1.637  -0.382   8.548  1.00  0.00           H  
ATOM     22 3HG1 ILE A   2      -0.600   0.517   9.656  1.00  0.00           H  
ATOM     23 1HG2 ILE A   2       1.027   0.085   6.415  1.00  0.00           H  
ATOM     24 2HG2 ILE A   2      -0.140  -0.966   7.217  1.00  0.00           H  
ATOM     25 3HG2 ILE A   2      -0.622  -0.034   5.801  1.00  0.00           H  
ATOM     26 1HD1 ILE A   2      -2.007   2.524   9.339  1.00  0.00           H  
ATOM     27 2HD1 ILE A   2      -3.051   1.615   8.247  1.00  0.00           H  
ATOM     28 3HD1 ILE A   2      -2.956   1.169   9.951  1.00  0.00           H  
ATOM     29  N   VAL A   3       0.915   3.563   6.367  1.00  0.00           N  
ATOM     30  CA  VAL A   3       1.555   4.267   5.218  1.00  0.00           C  
ATOM     31  C   VAL A   3       2.716   5.117   5.736  1.00  0.00           C  
ATOM     32  O   VAL A   3       3.846   4.967   5.311  1.00  0.00           O  
ATOM     33  CB  VAL A   3       0.528   5.173   4.529  1.00  0.00           C  
ATOM     34  CG1 VAL A   3       1.149   5.784   3.273  1.00  0.00           C  
ATOM     35  CG2 VAL A   3      -0.703   4.351   4.135  1.00  0.00           C  
ATOM     36  H   VAL A   3       0.045   3.868   6.703  1.00  0.00           H  
ATOM     37  HA  VAL A   3       1.929   3.542   4.511  1.00  0.00           H  
ATOM     38  HB  VAL A   3       0.235   5.963   5.206  1.00  0.00           H  
ATOM     39 1HG1 VAL A   3       2.086   6.256   3.528  1.00  0.00           H  
ATOM     40 2HG1 VAL A   3       1.324   5.007   2.544  1.00  0.00           H  
ATOM     41 3HG1 VAL A   3       0.476   6.520   2.861  1.00  0.00           H  
ATOM     42 1HG2 VAL A   3      -0.823   3.525   4.819  1.00  0.00           H  
ATOM     43 2HG2 VAL A   3      -1.581   4.979   4.173  1.00  0.00           H  
ATOM     44 3HG2 VAL A   3      -0.576   3.973   3.132  1.00  0.00           H  
ATOM     45  N   GLU A   4       2.441   6.005   6.656  1.00  0.00           N  
ATOM     46  CA  GLU A   4       3.519   6.869   7.219  1.00  0.00           C  
ATOM     47  C   GLU A   4       4.582   6.002   7.909  1.00  0.00           C  
ATOM     48  O   GLU A   4       5.690   6.446   8.145  1.00  0.00           O  
ATOM     49  CB  GLU A   4       2.911   7.836   8.238  1.00  0.00           C  
ATOM     50  CG  GLU A   4       3.696   9.150   8.225  1.00  0.00           C  
ATOM     51  CD  GLU A   4       4.809   9.089   9.273  1.00  0.00           C  
ATOM     52  OE1 GLU A   4       4.518   8.709  10.395  1.00  0.00           O  
ATOM     53  OE2 GLU A   4       5.933   9.422   8.935  1.00  0.00           O  
ATOM     54  H   GLU A   4       1.522   6.099   6.981  1.00  0.00           H  
ATOM     55  HA  GLU A   4       3.979   7.432   6.422  1.00  0.00           H  
ATOM     56  HB2 GLU A   4       1.880   8.030   7.979  1.00  0.00           H  
ATOM     57  HB3 GLU A   4       2.960   7.400   9.223  1.00  0.00           H  
ATOM     58  HG2 GLU A   4       4.129   9.301   7.246  1.00  0.00           H  
ATOM     59  HG3 GLU A   4       3.032   9.969   8.455  1.00  0.00           H  
ATOM     60  N   GLN A   5       4.256   4.772   8.238  1.00  0.00           N  
ATOM     61  CA  GLN A   5       5.246   3.879   8.916  1.00  0.00           C  
ATOM     62  C   GLN A   5       6.505   3.741   8.052  1.00  0.00           C  
ATOM     63  O   GLN A   5       7.614   3.772   8.553  1.00  0.00           O  
ATOM     64  CB  GLN A   5       4.621   2.498   9.127  1.00  0.00           C  
ATOM     65  CG  GLN A   5       5.159   1.881  10.422  1.00  0.00           C  
ATOM     66  CD  GLN A   5       4.165   2.127  11.560  1.00  0.00           C  
ATOM     67  NE2 GLN A   5       3.781   3.346  11.823  1.00  0.00           N  
ATOM     68  OE1 GLN A   5       3.733   1.201  12.216  1.00  0.00           O  
ATOM     69  H   GLN A   5       3.359   4.434   8.044  1.00  0.00           H  
ATOM     70  HA  GLN A   5       5.513   4.301   9.872  1.00  0.00           H  
ATOM     71  HB2 GLN A   5       3.547   2.596   9.192  1.00  0.00           H  
ATOM     72  HB3 GLN A   5       4.874   1.859   8.294  1.00  0.00           H  
ATOM     73  HG2 GLN A   5       5.292   0.818  10.285  1.00  0.00           H  
ATOM     74  HG3 GLN A   5       6.107   2.334  10.671  1.00  0.00           H  
ATOM     75 1HE2 GLN A   5       4.128   4.095  11.295  1.00  0.00           H  
ATOM     76 2HE2 GLN A   5       3.146   3.513  12.551  1.00  0.00           H  
ATOM     77  N   CYS A   6       6.342   3.588   6.760  1.00  0.00           N  
ATOM     78  CA  CYS A   6       7.532   3.446   5.868  1.00  0.00           C  
ATOM     79  C   CYS A   6       7.243   4.090   4.505  1.00  0.00           C  
ATOM     80  O   CYS A   6       7.570   3.543   3.469  1.00  0.00           O  
ATOM     81  CB  CYS A   6       7.855   1.956   5.690  1.00  0.00           C  
ATOM     82  SG  CYS A   6       9.253   1.500   6.754  1.00  0.00           S  
ATOM     83  H   CYS A   6       5.440   3.566   6.379  1.00  0.00           H  
ATOM     84  HA  CYS A   6       8.374   3.943   6.321  1.00  0.00           H  
ATOM     85  HB2 CYS A   6       6.992   1.369   5.962  1.00  0.00           H  
ATOM     86  HB3 CYS A   6       8.111   1.759   4.660  1.00  0.00           H  
ATOM     87  N   CYS A   7       6.642   5.255   4.502  1.00  0.00           N  
ATOM     88  CA  CYS A   7       6.341   5.945   3.210  1.00  0.00           C  
ATOM     89  C   CYS A   7       7.655   6.275   2.499  1.00  0.00           C  
ATOM     90  O   CYS A   7       7.787   6.097   1.303  1.00  0.00           O  
ATOM     91  CB  CYS A   7       5.576   7.245   3.486  1.00  0.00           C  
ATOM     92  SG  CYS A   7       4.357   7.528   2.177  1.00  0.00           S  
ATOM     93  H   CYS A   7       6.395   5.680   5.350  1.00  0.00           H  
ATOM     94  HA  CYS A   7       5.745   5.295   2.586  1.00  0.00           H  
ATOM     95  HB2 CYS A   7       5.071   7.168   4.437  1.00  0.00           H  
ATOM     96  HB3 CYS A   7       6.271   8.072   3.515  1.00  0.00           H  
ATOM     97  N   THR A   8       8.625   6.754   3.234  1.00  0.00           N  
ATOM     98  CA  THR A   8       9.939   7.103   2.621  1.00  0.00           C  
ATOM     99  C   THR A   8      10.921   5.946   2.821  1.00  0.00           C  
ATOM    100  O   THR A   8      12.118   6.147   2.911  1.00  0.00           O  
ATOM    101  CB  THR A   8      10.492   8.361   3.293  1.00  0.00           C  
ATOM    102  CG2 THR A   8      11.439   9.081   2.332  1.00  0.00           C  
ATOM    103  OG1 THR A   8       9.417   9.223   3.637  1.00  0.00           O  
ATOM    104  H   THR A   8       8.487   6.886   4.196  1.00  0.00           H  
ATOM    105  HA  THR A   8       9.807   7.287   1.564  1.00  0.00           H  
ATOM    106  HB  THR A   8      11.033   8.085   4.186  1.00  0.00           H  
ATOM    107  HG1 THR A   8       9.758   9.905   4.221  1.00  0.00           H  
ATOM    108 1HG2 THR A   8      11.872   8.365   1.649  1.00  0.00           H  
ATOM    109 2HG2 THR A   8      10.890   9.825   1.774  1.00  0.00           H  
ATOM    110 3HG2 THR A   8      12.225   9.562   2.895  1.00  0.00           H  
ATOM    111  N   SER A   9      10.422   4.738   2.892  1.00  0.00           N  
ATOM    112  CA  SER A   9      11.317   3.561   3.085  1.00  0.00           C  
ATOM    113  C   SER A   9      10.576   2.290   2.668  1.00  0.00           C  
ATOM    114  O   SER A   9       9.476   2.347   2.151  1.00  0.00           O  
ATOM    115  CB  SER A   9      11.716   3.460   4.558  1.00  0.00           C  
ATOM    116  OG  SER A   9      10.623   3.873   5.368  1.00  0.00           O  
ATOM    117  H   SER A   9       9.456   4.604   2.815  1.00  0.00           H  
ATOM    118  HA  SER A   9      12.203   3.677   2.477  1.00  0.00           H  
ATOM    119  HB2 SER A   9      11.970   2.441   4.796  1.00  0.00           H  
ATOM    120  HB3 SER A   9      12.573   4.095   4.742  1.00  0.00           H  
ATOM    121  HG  SER A   9      10.972   4.129   6.226  1.00  0.00           H  
ATOM    122  N   ILE A  10      11.173   1.149   2.882  1.00  0.00           N  
ATOM    123  CA  ILE A  10      10.514  -0.139   2.492  1.00  0.00           C  
ATOM    124  C   ILE A  10      10.388  -1.012   3.745  1.00  0.00           C  
ATOM    125  O   ILE A  10      11.333  -1.652   4.163  1.00  0.00           O  
ATOM    126  CB  ILE A  10      11.341  -0.884   1.409  1.00  0.00           C  
ATOM    127  CG1 ILE A  10      12.367   0.062   0.750  1.00  0.00           C  
ATOM    128  CG2 ILE A  10      10.397  -1.420   0.326  1.00  0.00           C  
ATOM    129  CD1 ILE A  10      13.222  -0.706  -0.260  1.00  0.00           C  
ATOM    130  H   ILE A  10      12.062   1.134   3.295  1.00  0.00           H  
ATOM    131  HA  ILE A  10       9.525   0.074   2.109  1.00  0.00           H  
ATOM    132  HB  ILE A  10      11.861  -1.714   1.868  1.00  0.00           H  
ATOM    133 2HG1 ILE A  10      11.843   0.859   0.243  1.00  0.00           H  
ATOM    134 3HG1 ILE A  10      13.006   0.482   1.512  1.00  0.00           H  
ATOM    135 1HG2 ILE A  10       9.410  -1.557   0.742  1.00  0.00           H  
ATOM    136 2HG2 ILE A  10      10.350  -0.713  -0.491  1.00  0.00           H  
ATOM    137 3HG2 ILE A  10      10.769  -2.367  -0.039  1.00  0.00           H  
ATOM    138 1HD1 ILE A  10      12.579  -1.208  -0.967  1.00  0.00           H  
ATOM    139 2HD1 ILE A  10      13.864  -0.014  -0.783  1.00  0.00           H  
ATOM    140 3HD1 ILE A  10      13.825  -1.435   0.261  1.00  0.00           H  
ATOM    141  N   CYS A  11       9.230  -1.017   4.359  1.00  0.00           N  
ATOM    142  CA  CYS A  11       9.033  -1.821   5.604  1.00  0.00           C  
ATOM    143  C   CYS A  11       8.681  -3.276   5.253  1.00  0.00           C  
ATOM    144  O   CYS A  11       9.548  -4.127   5.200  1.00  0.00           O  
ATOM    145  CB  CYS A  11       7.911  -1.186   6.438  1.00  0.00           C  
ATOM    146  SG  CYS A  11       8.619  -0.144   7.739  1.00  0.00           S  
ATOM    147  H   CYS A  11       8.491  -0.477   4.009  1.00  0.00           H  
ATOM    148  HA  CYS A  11       9.951  -1.813   6.174  1.00  0.00           H  
ATOM    149  HB2 CYS A  11       7.290  -0.579   5.797  1.00  0.00           H  
ATOM    150  HB3 CYS A  11       7.312  -1.964   6.886  1.00  0.00           H  
ATOM    151  N   SER A  12       7.420  -3.576   5.025  1.00  0.00           N  
ATOM    152  CA  SER A  12       7.033  -4.981   4.694  1.00  0.00           C  
ATOM    153  C   SER A  12       5.547  -5.042   4.328  1.00  0.00           C  
ATOM    154  O   SER A  12       4.748  -4.248   4.789  1.00  0.00           O  
ATOM    155  CB  SER A  12       7.296  -5.877   5.905  1.00  0.00           C  
ATOM    156  OG  SER A  12       8.634  -6.352   5.856  1.00  0.00           O  
ATOM    157  H   SER A  12       6.733  -2.881   5.078  1.00  0.00           H  
ATOM    158  HA  SER A  12       7.622  -5.327   3.857  1.00  0.00           H  
ATOM    159  HB2 SER A  12       7.154  -5.311   6.810  1.00  0.00           H  
ATOM    160  HB3 SER A  12       6.605  -6.709   5.891  1.00  0.00           H  
ATOM    161  HG  SER A  12       8.740  -7.013   6.544  1.00  0.00           H  
ATOM    162  N   LEU A  13       5.178  -5.984   3.499  1.00  0.00           N  
ATOM    163  CA  LEU A  13       3.749  -6.119   3.083  1.00  0.00           C  
ATOM    164  C   LEU A  13       2.890  -6.543   4.279  1.00  0.00           C  
ATOM    165  O   LEU A  13       1.689  -6.352   4.279  1.00  0.00           O  
ATOM    166  CB  LEU A  13       3.655  -7.173   1.959  1.00  0.00           C  
ATOM    167  CG  LEU A  13       2.198  -7.442   1.500  1.00  0.00           C  
ATOM    168  CD1 LEU A  13       1.501  -8.407   2.469  1.00  0.00           C  
ATOM    169  CD2 LEU A  13       1.391  -6.135   1.395  1.00  0.00           C  
ATOM    170  H   LEU A  13       5.846  -6.607   3.145  1.00  0.00           H  
ATOM    171  HA  LEU A  13       3.399  -5.169   2.714  1.00  0.00           H  
ATOM    172  HB2 LEU A  13       4.225  -6.829   1.110  1.00  0.00           H  
ATOM    173  HB3 LEU A  13       4.086  -8.098   2.314  1.00  0.00           H  
ATOM    174  HG  LEU A  13       2.231  -7.908   0.524  1.00  0.00           H  
ATOM    175 1HD1 LEU A  13       2.214  -8.772   3.193  1.00  0.00           H  
ATOM    176 2HD1 LEU A  13       0.701  -7.894   2.984  1.00  0.00           H  
ATOM    177 3HD1 LEU A  13       1.094  -9.240   1.916  1.00  0.00           H  
ATOM    178 1HD2 LEU A  13       2.066  -5.298   1.327  1.00  0.00           H  
ATOM    179 2HD2 LEU A  13       0.773  -6.168   0.512  1.00  0.00           H  
ATOM    180 3HD2 LEU A  13       0.767  -6.025   2.269  1.00  0.00           H  
ATOM    181  N   TYR A  14       3.483  -7.128   5.294  1.00  0.00           N  
ATOM    182  CA  TYR A  14       2.685  -7.572   6.478  1.00  0.00           C  
ATOM    183  C   TYR A  14       1.890  -6.379   7.054  1.00  0.00           C  
ATOM    184  O   TYR A  14       0.865  -6.559   7.686  1.00  0.00           O  
ATOM    185  CB  TYR A  14       3.643  -8.230   7.517  1.00  0.00           C  
ATOM    186  CG  TYR A  14       3.864  -7.374   8.753  1.00  0.00           C  
ATOM    187  CD1 TYR A  14       4.743  -6.284   8.709  1.00  0.00           C  
ATOM    188  CD2 TYR A  14       3.187  -7.679   9.939  1.00  0.00           C  
ATOM    189  CE1 TYR A  14       4.943  -5.501   9.851  1.00  0.00           C  
ATOM    190  CE2 TYR A  14       3.388  -6.896  11.082  1.00  0.00           C  
ATOM    191  CZ  TYR A  14       4.266  -5.807  11.038  1.00  0.00           C  
ATOM    192  OH  TYR A  14       4.463  -5.036  12.165  1.00  0.00           O  
ATOM    193  H   TYR A  14       4.451  -7.283   5.273  1.00  0.00           H  
ATOM    194  HA  TYR A  14       1.976  -8.319   6.145  1.00  0.00           H  
ATOM    195  HB2 TYR A  14       3.224  -9.175   7.825  1.00  0.00           H  
ATOM    196  HB3 TYR A  14       4.596  -8.412   7.041  1.00  0.00           H  
ATOM    197  HD1 TYR A  14       5.265  -6.049   7.794  1.00  0.00           H  
ATOM    198  HD2 TYR A  14       2.509  -8.519   9.972  1.00  0.00           H  
ATOM    199  HE1 TYR A  14       5.621  -4.661   9.818  1.00  0.00           H  
ATOM    200  HE2 TYR A  14       2.865  -7.133  11.996  1.00  0.00           H  
ATOM    201  HH  TYR A  14       3.611  -4.691  12.442  1.00  0.00           H  
ATOM    202  N   GLN A  15       2.351  -5.171   6.829  1.00  0.00           N  
ATOM    203  CA  GLN A  15       1.617  -3.980   7.350  1.00  0.00           C  
ATOM    204  C   GLN A  15       0.429  -3.681   6.435  1.00  0.00           C  
ATOM    205  O   GLN A  15      -0.679  -3.473   6.892  1.00  0.00           O  
ATOM    206  CB  GLN A  15       2.551  -2.767   7.385  1.00  0.00           C  
ATOM    207  CG  GLN A  15       2.043  -1.758   8.421  1.00  0.00           C  
ATOM    208  CD  GLN A  15       2.788  -1.951   9.747  1.00  0.00           C  
ATOM    209  NE2 GLN A  15       2.611  -1.087  10.710  1.00  0.00           N  
ATOM    210  OE1 GLN A  15       3.539  -2.894   9.912  1.00  0.00           O  
ATOM    211  H   GLN A  15       3.174  -5.049   6.309  1.00  0.00           H  
ATOM    212  HA  GLN A  15       1.258  -4.187   8.349  1.00  0.00           H  
ATOM    213  HB2 GLN A  15       3.549  -3.088   7.650  1.00  0.00           H  
ATOM    214  HB3 GLN A  15       2.570  -2.300   6.411  1.00  0.00           H  
ATOM    215  HG2 GLN A  15       2.212  -0.755   8.056  1.00  0.00           H  
ATOM    216  HG3 GLN A  15       0.985  -1.908   8.581  1.00  0.00           H  
ATOM    217 1HE2 GLN A  15       2.007  -0.327  10.581  1.00  0.00           H  
ATOM    218 2HE2 GLN A  15       3.080  -1.201  11.563  1.00  0.00           H  
ATOM    219  N   LEU A  16       0.654  -3.665   5.145  1.00  0.00           N  
ATOM    220  CA  LEU A  16      -0.456  -3.386   4.188  1.00  0.00           C  
ATOM    221  C   LEU A  16      -1.495  -4.517   4.239  1.00  0.00           C  
ATOM    222  O   LEU A  16      -2.599  -4.368   3.754  1.00  0.00           O  
ATOM    223  CB  LEU A  16       0.107  -3.280   2.768  1.00  0.00           C  
ATOM    224  CG  LEU A  16       0.376  -1.813   2.430  1.00  0.00           C  
ATOM    225  CD1 LEU A  16       1.070  -1.724   1.070  1.00  0.00           C  
ATOM    226  CD2 LEU A  16      -0.951  -1.050   2.378  1.00  0.00           C  
ATOM    227  H   LEU A  16       1.558  -3.840   4.807  1.00  0.00           H  
ATOM    228  HA  LEU A  16      -0.932  -2.454   4.453  1.00  0.00           H  
ATOM    229  HB2 LEU A  16       1.030  -3.839   2.705  1.00  0.00           H  
ATOM    230  HB3 LEU A  16      -0.607  -3.683   2.065  1.00  0.00           H  
ATOM    231  HG  LEU A  16       1.015  -1.380   3.187  1.00  0.00           H  
ATOM    232 1HD1 LEU A  16       0.607  -2.417   0.384  1.00  0.00           H  
ATOM    233 2HD1 LEU A  16       0.982  -0.721   0.685  1.00  0.00           H  
ATOM    234 3HD1 LEU A  16       2.115  -1.976   1.182  1.00  0.00           H  
ATOM    235 1HD2 LEU A  16      -1.746  -1.730   2.114  1.00  0.00           H  
ATOM    236 2HD2 LEU A  16      -1.154  -0.616   3.345  1.00  0.00           H  
ATOM    237 3HD2 LEU A  16      -0.888  -0.267   1.637  1.00  0.00           H  
ATOM    238  N   GLU A  17      -1.152  -5.645   4.821  1.00  0.00           N  
ATOM    239  CA  GLU A  17      -2.121  -6.780   4.903  1.00  0.00           C  
ATOM    240  C   GLU A  17      -3.382  -6.349   5.663  1.00  0.00           C  
ATOM    241  O   GLU A  17      -4.417  -6.980   5.558  1.00  0.00           O  
ATOM    242  CB  GLU A  17      -1.466  -7.953   5.635  1.00  0.00           C  
ATOM    243  CG  GLU A  17      -2.009  -9.273   5.081  1.00  0.00           C  
ATOM    244  CD  GLU A  17      -3.242  -9.693   5.881  1.00  0.00           C  
ATOM    245  OE1 GLU A  17      -3.100  -9.935   7.069  1.00  0.00           O  
ATOM    246  OE2 GLU A  17      -4.308  -9.768   5.293  1.00  0.00           O  
ATOM    247  H   GLU A  17      -0.258  -5.747   5.204  1.00  0.00           H  
ATOM    248  HA  GLU A  17      -2.396  -7.090   3.905  1.00  0.00           H  
ATOM    249  HB2 GLU A  17      -0.396  -7.915   5.492  1.00  0.00           H  
ATOM    250  HB3 GLU A  17      -1.691  -7.890   6.690  1.00  0.00           H  
ATOM    251  HG2 GLU A  17      -2.277  -9.143   4.042  1.00  0.00           H  
ATOM    252  HG3 GLU A  17      -1.250 -10.037   5.164  1.00  0.00           H  
ATOM    253  N   ASN A  18      -3.309  -5.283   6.427  1.00  0.00           N  
ATOM    254  CA  ASN A  18      -4.505  -4.820   7.191  1.00  0.00           C  
ATOM    255  C   ASN A  18      -5.259  -3.751   6.388  1.00  0.00           C  
ATOM    256  O   ASN A  18      -5.915  -2.895   6.951  1.00  0.00           O  
ATOM    257  CB  ASN A  18      -4.052  -4.225   8.526  1.00  0.00           C  
ATOM    258  CG  ASN A  18      -3.520  -5.340   9.429  1.00  0.00           C  
ATOM    259  ND2 ASN A  18      -3.755  -5.292  10.711  1.00  0.00           N  
ATOM    260  OD1 ASN A  18      -2.885  -6.264   8.962  1.00  0.00           O  
ATOM    261  H   ASN A  18      -2.467  -4.791   6.503  1.00  0.00           H  
ATOM    262  HA  ASN A  18      -5.159  -5.658   7.376  1.00  0.00           H  
ATOM    263  HB2 ASN A  18      -3.269  -3.500   8.350  1.00  0.00           H  
ATOM    264  HB3 ASN A  18      -4.888  -3.743   9.008  1.00  0.00           H  
ATOM    265 1HD2 ASN A  18      -4.269  -4.548  11.089  1.00  0.00           H  
ATOM    266 2HD2 ASN A  18      -3.417  -6.000  11.299  1.00  0.00           H  
ATOM    267  N   TYR A  19      -5.175  -3.797   5.078  1.00  0.00           N  
ATOM    268  CA  TYR A  19      -5.891  -2.788   4.241  1.00  0.00           C  
ATOM    269  C   TYR A  19      -6.961  -3.475   3.382  1.00  0.00           C  
ATOM    270  O   TYR A  19      -7.425  -2.920   2.405  1.00  0.00           O  
ATOM    271  CB  TYR A  19      -4.887  -2.083   3.325  1.00  0.00           C  
ATOM    272  CG  TYR A  19      -4.355  -0.852   4.015  1.00  0.00           C  
ATOM    273  CD1 TYR A  19      -3.606  -0.980   5.190  1.00  0.00           C  
ATOM    274  CD2 TYR A  19      -4.610   0.417   3.481  1.00  0.00           C  
ATOM    275  CE1 TYR A  19      -3.110   0.161   5.831  1.00  0.00           C  
ATOM    276  CE2 TYR A  19      -4.113   1.559   4.122  1.00  0.00           C  
ATOM    277  CZ  TYR A  19      -3.364   1.431   5.298  1.00  0.00           C  
ATOM    278  OH  TYR A  19      -2.875   2.556   5.932  1.00  0.00           O  
ATOM    279  H   TYR A  19      -4.645  -4.494   4.648  1.00  0.00           H  
ATOM    280  HA  TYR A  19      -6.361  -2.057   4.883  1.00  0.00           H  
ATOM    281  HB2 TYR A  19      -4.069  -2.755   3.104  1.00  0.00           H  
ATOM    282  HB3 TYR A  19      -5.376  -1.797   2.406  1.00  0.00           H  
ATOM    283  HD1 TYR A  19      -3.411  -1.960   5.601  1.00  0.00           H  
ATOM    284  HD2 TYR A  19      -5.188   0.516   2.575  1.00  0.00           H  
ATOM    285  HE1 TYR A  19      -2.530   0.063   6.737  1.00  0.00           H  
ATOM    286  HE2 TYR A  19      -4.311   2.538   3.711  1.00  0.00           H  
ATOM    287  HH  TYR A  19      -3.616   3.139   6.112  1.00  0.00           H  
ATOM    288  N   CYS A  20      -7.358  -4.675   3.737  1.00  0.00           N  
ATOM    289  CA  CYS A  20      -8.400  -5.388   2.941  1.00  0.00           C  
ATOM    290  C   CYS A  20      -9.698  -5.458   3.749  1.00  0.00           C  
ATOM    291  O   CYS A  20     -10.475  -6.385   3.612  1.00  0.00           O  
ATOM    292  CB  CYS A  20      -7.918  -6.803   2.621  1.00  0.00           C  
ATOM    293  SG  CYS A  20      -6.921  -6.774   1.111  1.00  0.00           S  
ATOM    294  H   CYS A  20      -6.975  -5.105   4.529  1.00  0.00           H  
ATOM    295  HA  CYS A  20      -8.579  -4.852   2.019  1.00  0.00           H  
ATOM    296  HB2 CYS A  20      -7.319  -7.173   3.442  1.00  0.00           H  
ATOM    297  HB3 CYS A  20      -8.771  -7.451   2.478  1.00  0.00           H  
ATOM    298  N   ASN A  21      -9.935  -4.484   4.592  1.00  0.00           N  
ATOM    299  CA  ASN A  21     -11.180  -4.484   5.416  1.00  0.00           C  
ATOM    300  C   ASN A  21     -12.386  -4.199   4.518  1.00  0.00           C  
ATOM    301  O   ASN A  21     -12.208  -4.169   3.312  1.00  0.00           O  
ATOM    302  CB  ASN A  21     -11.079  -3.401   6.494  1.00  0.00           C  
ATOM    303  CG  ASN A  21     -10.412  -3.982   7.743  1.00  0.00           C  
ATOM    304  ND2 ASN A  21     -11.155  -4.379   8.739  1.00  0.00           N  
ATOM    305  OD1 ASN A  21      -9.202  -4.073   7.813  1.00  0.00           O  
ATOM    306  OXT ASN A  21     -13.466  -4.014   5.054  1.00  0.00           O  
ATOM    307  H   ASN A  21      -9.293  -3.750   4.682  1.00  0.00           H  
ATOM    308  HA  ASN A  21     -11.301  -5.449   5.885  1.00  0.00           H  
ATOM    309  HB2 ASN A  21     -10.490  -2.576   6.121  1.00  0.00           H  
ATOM    310  HB3 ASN A  21     -12.069  -3.052   6.747  1.00  0.00           H  
ATOM    311 1HD2 ASN A  21     -12.131  -4.305   8.683  1.00  0.00           H  
ATOM    312 2HD2 ASN A  21     -10.738  -4.752   9.544  1.00  0.00           H  
TER     313      ASN A  21 
ATOM    313  N   PHE B   1       6.204  -3.216   1.503  1.00  0.00           N  
ATOM    314  CA  PHE B   1       5.535  -4.200   0.603  1.00  0.00           C  
ATOM    315  C   PHE B   1       6.517  -5.328   0.262  1.00  0.00           C  
ATOM    316  O   PHE B   1       6.385  -6.438   0.742  1.00  0.00           O  
ATOM    317  CB  PHE B   1       5.076  -3.487  -0.674  1.00  0.00           C  
ATOM    318  CG  PHE B   1       4.233  -4.425  -1.503  1.00  0.00           C  
ATOM    319  CD1 PHE B   1       2.911  -4.689  -1.135  1.00  0.00           C  
ATOM    320  CD2 PHE B   1       4.779  -5.033  -2.635  1.00  0.00           C  
ATOM    321  CE1 PHE B   1       2.134  -5.566  -1.901  1.00  0.00           C  
ATOM    322  CE2 PHE B   1       4.005  -5.909  -3.402  1.00  0.00           C  
ATOM    323  CZ  PHE B   1       2.683  -6.176  -3.035  1.00  0.00           C  
ATOM    324  HA  PHE B   1       4.675  -4.617   1.108  1.00  0.00           H  
ATOM    325  HB2 PHE B   1       4.491  -2.619  -0.409  1.00  0.00           H  
ATOM    326  HB3 PHE B   1       5.937  -3.177  -1.245  1.00  0.00           H  
ATOM    327  HD1 PHE B   1       2.488  -4.216  -0.262  1.00  0.00           H  
ATOM    328  HD2 PHE B   1       5.796  -4.822  -2.919  1.00  0.00           H  
ATOM    329  HE1 PHE B   1       1.113  -5.771  -1.619  1.00  0.00           H  
ATOM    330  HE2 PHE B   1       4.428  -6.379  -4.277  1.00  0.00           H  
ATOM    331  HZ  PHE B   1       2.087  -6.854  -3.624  1.00  0.00           H  
ATOM    332  H1  PHE B   1       7.064  -2.856   1.045  1.00  0.00           H  
ATOM    333  H2  PHE B   1       5.555  -2.426   1.695  1.00  0.00           H  
ATOM    334  H3  PHE B   1       6.459  -3.681   2.397  1.00  0.00           H  
ATOM    335  N   VAL B   2       7.513  -5.051  -0.545  1.00  0.00           N  
ATOM    336  CA  VAL B   2       8.515  -6.109  -0.895  1.00  0.00           C  
ATOM    337  C   VAL B   2       9.762  -5.478  -1.538  1.00  0.00           C  
ATOM    338  O   VAL B   2      10.866  -5.950  -1.337  1.00  0.00           O  
ATOM    339  CB  VAL B   2       7.884  -7.159  -1.830  1.00  0.00           C  
ATOM    340  CG1 VAL B   2       7.510  -6.541  -3.184  1.00  0.00           C  
ATOM    341  CG2 VAL B   2       8.878  -8.307  -2.043  1.00  0.00           C  
ATOM    342  H   VAL B   2       7.609  -4.148  -0.901  1.00  0.00           H  
ATOM    343  HA  VAL B   2       8.816  -6.600   0.017  1.00  0.00           H  
ATOM    344  HB  VAL B   2       6.990  -7.549  -1.365  1.00  0.00           H  
ATOM    345 1HG1 VAL B   2       7.687  -5.479  -3.159  1.00  0.00           H  
ATOM    346 2HG1 VAL B   2       8.105  -6.986  -3.966  1.00  0.00           H  
ATOM    347 3HG1 VAL B   2       6.463  -6.724  -3.382  1.00  0.00           H  
ATOM    348 1HG2 VAL B   2       9.886  -7.941  -1.910  1.00  0.00           H  
ATOM    349 2HG2 VAL B   2       8.681  -9.091  -1.326  1.00  0.00           H  
ATOM    350 3HG2 VAL B   2       8.767  -8.697  -3.044  1.00  0.00           H  
ATOM    351  N   ASN B   3       9.609  -4.408  -2.285  1.00  0.00           N  
ATOM    352  CA  ASN B   3      10.798  -3.749  -2.907  1.00  0.00           C  
ATOM    353  C   ASN B   3      10.463  -2.291  -3.237  1.00  0.00           C  
ATOM    354  O   ASN B   3      11.262  -1.401  -3.012  1.00  0.00           O  
ATOM    355  CB  ASN B   3      11.216  -4.492  -4.181  1.00  0.00           C  
ATOM    356  CG  ASN B   3      10.057  -4.536  -5.183  1.00  0.00           C  
ATOM    357  ND2 ASN B   3       9.447  -5.667  -5.403  1.00  0.00           N  
ATOM    358  OD1 ASN B   3       9.718  -3.538  -5.787  1.00  0.00           O  
ATOM    359  H   ASN B   3       8.720  -4.029  -2.423  1.00  0.00           H  
ATOM    360  HA  ASN B   3      11.617  -3.769  -2.202  1.00  0.00           H  
ATOM    361  HB2 ASN B   3      12.055  -3.983  -4.629  1.00  0.00           H  
ATOM    362  HB3 ASN B   3      11.504  -5.500  -3.925  1.00  0.00           H  
ATOM    363 1HD2 ASN B   3       9.733  -6.477  -4.932  1.00  0.00           H  
ATOM    364 2HD2 ASN B   3       8.703  -5.707  -6.039  1.00  0.00           H  
ATOM    365  N   GLN B   4       9.290  -2.040  -3.761  1.00  0.00           N  
ATOM    366  CA  GLN B   4       8.901  -0.641  -4.098  1.00  0.00           C  
ATOM    367  C   GLN B   4       8.539   0.100  -2.809  1.00  0.00           C  
ATOM    368  O   GLN B   4       8.242  -0.510  -1.799  1.00  0.00           O  
ATOM    369  CB  GLN B   4       7.691  -0.657  -5.039  1.00  0.00           C  
ATOM    370  CG  GLN B   4       8.161  -0.469  -6.484  1.00  0.00           C  
ATOM    371  CD  GLN B   4       7.031  -0.846  -7.444  1.00  0.00           C  
ATOM    372  NE2 GLN B   4       7.323  -1.218  -8.661  1.00  0.00           N  
ATOM    373  OE1 GLN B   4       5.871  -0.800  -7.085  1.00  0.00           O  
ATOM    374  H   GLN B   4       8.663  -2.772  -3.930  1.00  0.00           H  
ATOM    375  HA  GLN B   4       9.729  -0.141  -4.579  1.00  0.00           H  
ATOM    376  HB2 GLN B   4       7.178  -1.604  -4.947  1.00  0.00           H  
ATOM    377  HB3 GLN B   4       7.017   0.145  -4.776  1.00  0.00           H  
ATOM    378  HG2 GLN B   4       8.438   0.564  -6.641  1.00  0.00           H  
ATOM    379  HG3 GLN B   4       9.015  -1.103  -6.670  1.00  0.00           H  
ATOM    380 1HE2 GLN B   4       8.257  -1.254  -8.952  1.00  0.00           H  
ATOM    381 2HE2 GLN B   4       6.605  -1.461  -9.285  1.00  0.00           H  
ATOM    382  N   HIS B   5       8.564   1.407  -2.838  1.00  0.00           N  
ATOM    383  CA  HIS B   5       8.226   2.189  -1.616  1.00  0.00           C  
ATOM    384  C   HIS B   5       6.707   2.331  -1.504  1.00  0.00           C  
ATOM    385  O   HIS B   5       5.969   1.803  -2.314  1.00  0.00           O  
ATOM    386  CB  HIS B   5       8.887   3.565  -1.698  1.00  0.00           C  
ATOM    387  CG  HIS B   5      10.355   3.410  -1.413  1.00  0.00           C  
ATOM    388  CD2 HIS B   5      11.082   3.546  -0.258  1.00  0.00           C  
ATOM    389  ND1 HIS B   5      11.265   3.037  -2.390  1.00  0.00           N  
ATOM    390  CE1 HIS B   5      12.476   2.961  -1.806  1.00  0.00           C  
ATOM    391  NE2 HIS B   5      12.420   3.263  -0.507  1.00  0.00           N  
ATOM    392  HE2 HIS B   5      13.192   3.282   0.159  1.00  0.00           H  
ATOM    393  H   HIS B   5       8.810   1.873  -3.664  1.00  0.00           H  
ATOM    394  HA  HIS B   5       8.598   1.667  -0.747  1.00  0.00           H  
ATOM    395  HB2 HIS B   5       8.748   3.975  -2.689  1.00  0.00           H  
ATOM    396  HB3 HIS B   5       8.444   4.225  -0.967  1.00  0.00           H  
ATOM    397  HD1 HIS B   5      11.064   2.862  -3.332  1.00  0.00           H  
ATOM    398  HD2 HIS B   5      10.677   3.820   0.700  1.00  0.00           H  
ATOM    399  HE1 HIS B   5      13.379   2.677  -2.320  1.00  0.00           H  
ATOM    400  N   LEU B   6       6.236   3.019  -0.495  1.00  0.00           N  
ATOM    401  CA  LEU B   6       4.763   3.172  -0.313  1.00  0.00           C  
ATOM    402  C   LEU B   6       4.393   4.652  -0.168  1.00  0.00           C  
ATOM    403  O   LEU B   6       3.732   5.045   0.776  1.00  0.00           O  
ATOM    404  CB  LEU B   6       4.342   2.411   0.944  1.00  0.00           C  
ATOM    405  CG  LEU B   6       4.712   0.937   0.793  1.00  0.00           C  
ATOM    406  CD1 LEU B   6       4.670   0.258   2.164  1.00  0.00           C  
ATOM    407  CD2 LEU B   6       3.716   0.255  -0.149  1.00  0.00           C  
ATOM    408  H   LEU B   6       6.852   3.420   0.153  1.00  0.00           H  
ATOM    409  HA  LEU B   6       4.252   2.757  -1.170  1.00  0.00           H  
ATOM    410  HB2 LEU B   6       4.853   2.823   1.801  1.00  0.00           H  
ATOM    411  HB3 LEU B   6       3.277   2.501   1.082  1.00  0.00           H  
ATOM    412  HG  LEU B   6       5.709   0.860   0.385  1.00  0.00           H  
ATOM    413 1HD1 LEU B   6       4.833   0.995   2.938  1.00  0.00           H  
ATOM    414 2HD1 LEU B   6       3.706  -0.206   2.306  1.00  0.00           H  
ATOM    415 3HD1 LEU B   6       5.443  -0.494   2.216  1.00  0.00           H  
ATOM    416 1HD2 LEU B   6       3.368   0.968  -0.881  1.00  0.00           H  
ATOM    417 2HD2 LEU B   6       4.201  -0.569  -0.650  1.00  0.00           H  
ATOM    418 3HD2 LEU B   6       2.877  -0.113   0.422  1.00  0.00           H  
ATOM    419  N   CYS B   7       4.804   5.472  -1.101  1.00  0.00           N  
ATOM    420  CA  CYS B   7       4.467   6.923  -1.021  1.00  0.00           C  
ATOM    421  C   CYS B   7       4.012   7.410  -2.398  1.00  0.00           C  
ATOM    422  O   CYS B   7       4.639   7.134  -3.404  1.00  0.00           O  
ATOM    423  CB  CYS B   7       5.703   7.710  -0.552  1.00  0.00           C  
ATOM    424  SG  CYS B   7       5.284   8.761   0.869  1.00  0.00           S  
ATOM    425  H   CYS B   7       5.327   5.132  -1.856  1.00  0.00           H  
ATOM    426  HA  CYS B   7       3.659   7.056  -0.322  1.00  0.00           H  
ATOM    427  HB2 CYS B   7       6.477   7.015  -0.265  1.00  0.00           H  
ATOM    428  HB3 CYS B   7       6.064   8.329  -1.361  1.00  0.00           H  
ATOM    429  N   GLY B   8       2.912   8.118  -2.445  1.00  0.00           N  
ATOM    430  CA  GLY B   8       2.386   8.614  -3.749  1.00  0.00           C  
ATOM    431  C   GLY B   8       1.395   7.587  -4.297  1.00  0.00           C  
ATOM    432  O   GLY B   8       0.592   7.043  -3.563  1.00  0.00           O  
ATOM    433  H   GLY B   8       2.423   8.310  -1.618  1.00  0.00           H  
ATOM    434  HA2 GLY B   8       1.888   9.563  -3.602  1.00  0.00           H  
ATOM    435  HA3 GLY B   8       3.200   8.735  -4.447  1.00  0.00           H  
ATOM    436  N   SER B   9       1.454   7.306  -5.574  1.00  0.00           N  
ATOM    437  CA  SER B   9       0.524   6.296  -6.161  1.00  0.00           C  
ATOM    438  C   SER B   9       1.105   4.882  -5.993  1.00  0.00           C  
ATOM    439  O   SER B   9       0.532   3.917  -6.462  1.00  0.00           O  
ATOM    440  CB  SER B   9       0.324   6.591  -7.648  1.00  0.00           C  
ATOM    441  OG  SER B   9       1.492   6.212  -8.364  1.00  0.00           O  
ATOM    442  H   SER B   9       2.118   7.749  -6.142  1.00  0.00           H  
ATOM    443  HA  SER B   9      -0.431   6.351  -5.656  1.00  0.00           H  
ATOM    444  HB2 SER B   9      -0.517   6.028  -8.018  1.00  0.00           H  
ATOM    445  HB3 SER B   9       0.134   7.648  -7.782  1.00  0.00           H  
ATOM    446  HG  SER B   9       1.887   7.006  -8.731  1.00  0.00           H  
ATOM    447  N   HIS B  10       2.233   4.746  -5.327  1.00  0.00           N  
ATOM    448  CA  HIS B  10       2.834   3.394  -5.131  1.00  0.00           C  
ATOM    449  C   HIS B  10       2.058   2.652  -4.047  1.00  0.00           C  
ATOM    450  O   HIS B  10       1.896   1.448  -4.099  1.00  0.00           O  
ATOM    451  CB  HIS B  10       4.295   3.545  -4.701  1.00  0.00           C  
ATOM    452  CG  HIS B  10       5.063   4.259  -5.778  1.00  0.00           C  
ATOM    453  CD2 HIS B  10       4.898   4.315  -7.140  1.00  0.00           C  
ATOM    454  ND1 HIS B  10       6.168   5.049  -5.498  1.00  0.00           N  
ATOM    455  CE1 HIS B  10       6.620   5.541  -6.665  1.00  0.00           C  
ATOM    456  NE2 HIS B  10       5.883   5.125  -7.697  1.00  0.00           N  
ATOM    457  HE2 HIS B  10       6.014   5.352  -8.683  1.00  0.00           H  
ATOM    458  H   HIS B  10       2.681   5.530  -4.951  1.00  0.00           H  
ATOM    459  HA  HIS B  10       2.783   2.838  -6.055  1.00  0.00           H  
ATOM    460  HB2 HIS B  10       4.344   4.116  -3.784  1.00  0.00           H  
ATOM    461  HB3 HIS B  10       4.725   2.568  -4.541  1.00  0.00           H  
ATOM    462  HD1 HIS B  10       6.550   5.216  -4.611  1.00  0.00           H  
ATOM    463  HD2 HIS B  10       4.123   3.807  -7.695  1.00  0.00           H  
ATOM    464  HE1 HIS B  10       7.475   6.195  -6.754  1.00  0.00           H  
ATOM    465  N   LEU B  11       1.576   3.367  -3.064  1.00  0.00           N  
ATOM    466  CA  LEU B  11       0.803   2.719  -1.968  1.00  0.00           C  
ATOM    467  C   LEU B  11      -0.505   2.174  -2.539  1.00  0.00           C  
ATOM    468  O   LEU B  11      -0.837   1.025  -2.342  1.00  0.00           O  
ATOM    469  CB  LEU B  11       0.519   3.758  -0.863  1.00  0.00           C  
ATOM    470  CG  LEU B  11      -0.149   3.128   0.383  1.00  0.00           C  
ATOM    471  CD1 LEU B  11      -1.625   2.843   0.105  1.00  0.00           C  
ATOM    472  CD2 LEU B  11       0.553   1.823   0.787  1.00  0.00           C  
ATOM    473  H   LEU B  11       1.720   4.337  -3.050  1.00  0.00           H  
ATOM    474  HA  LEU B  11       1.382   1.904  -1.560  1.00  0.00           H  
ATOM    475  HB2 LEU B  11       1.451   4.212  -0.564  1.00  0.00           H  
ATOM    476  HB3 LEU B  11      -0.131   4.524  -1.261  1.00  0.00           H  
ATOM    477  HG  LEU B  11      -0.082   3.831   1.203  1.00  0.00           H  
ATOM    478 1HD1 LEU B  11      -1.991   3.534  -0.641  1.00  0.00           H  
ATOM    479 2HD1 LEU B  11      -1.735   1.832  -0.257  1.00  0.00           H  
ATOM    480 3HD1 LEU B  11      -2.193   2.962   1.016  1.00  0.00           H  
ATOM    481 1HD2 LEU B  11       1.559   1.821   0.397  1.00  0.00           H  
ATOM    482 2HD2 LEU B  11       0.584   1.750   1.864  1.00  0.00           H  
ATOM    483 3HD2 LEU B  11       0.010   0.982   0.384  1.00  0.00           H  
ATOM    484  N   VAL B  12      -1.248   2.992  -3.243  1.00  0.00           N  
ATOM    485  CA  VAL B  12      -2.548   2.531  -3.831  1.00  0.00           C  
ATOM    486  C   VAL B  12      -2.323   1.287  -4.704  1.00  0.00           C  
ATOM    487  O   VAL B  12      -3.026   0.297  -4.584  1.00  0.00           O  
ATOM    488  CB  VAL B  12      -3.151   3.652  -4.688  1.00  0.00           C  
ATOM    489  CG1 VAL B  12      -4.588   3.284  -5.065  1.00  0.00           C  
ATOM    490  CG2 VAL B  12      -3.159   4.966  -3.898  1.00  0.00           C  
ATOM    491  H   VAL B  12      -0.952   3.916  -3.384  1.00  0.00           H  
ATOM    492  HA  VAL B  12      -3.232   2.286  -3.031  1.00  0.00           H  
ATOM    493  HB  VAL B  12      -2.561   3.775  -5.587  1.00  0.00           H  
ATOM    494 1HG1 VAL B  12      -5.024   2.683  -4.279  1.00  0.00           H  
ATOM    495 2HG1 VAL B  12      -5.169   4.186  -5.190  1.00  0.00           H  
ATOM    496 3HG1 VAL B  12      -4.586   2.725  -5.988  1.00  0.00           H  
ATOM    497 1HG2 VAL B  12      -3.261   4.753  -2.845  1.00  0.00           H  
ATOM    498 2HG2 VAL B  12      -2.232   5.494  -4.070  1.00  0.00           H  
ATOM    499 3HG2 VAL B  12      -3.987   5.577  -4.225  1.00  0.00           H  
ATOM    500  N   GLU B  13      -1.346   1.330  -5.577  1.00  0.00           N  
ATOM    501  CA  GLU B  13      -1.066   0.154  -6.459  1.00  0.00           C  
ATOM    502  C   GLU B  13      -0.715  -1.060  -5.596  1.00  0.00           C  
ATOM    503  O   GLU B  13      -0.967  -2.193  -5.967  1.00  0.00           O  
ATOM    504  CB  GLU B  13       0.110   0.480  -7.384  1.00  0.00           C  
ATOM    505  CG  GLU B  13       0.115  -0.493  -8.566  1.00  0.00           C  
ATOM    506  CD  GLU B  13       1.472  -0.434  -9.270  1.00  0.00           C  
ATOM    507  OE1 GLU B  13       2.380  -1.114  -8.821  1.00  0.00           O  
ATOM    508  OE2 GLU B  13       1.580   0.288 -10.248  1.00  0.00           O  
ATOM    509  H   GLU B  13      -0.795   2.136  -5.650  1.00  0.00           H  
ATOM    510  HA  GLU B  13      -1.940  -0.066  -7.052  1.00  0.00           H  
ATOM    511  HB2 GLU B  13       0.013   1.491  -7.748  1.00  0.00           H  
ATOM    512  HB3 GLU B  13       1.036   0.381  -6.837  1.00  0.00           H  
ATOM    513  HG2 GLU B  13      -0.061  -1.497  -8.208  1.00  0.00           H  
ATOM    514  HG3 GLU B  13      -0.662  -0.216  -9.263  1.00  0.00           H  
ATOM    515  N   ALA B  14      -0.136  -0.830  -4.446  1.00  0.00           N  
ATOM    516  CA  ALA B  14       0.236  -1.958  -3.546  1.00  0.00           C  
ATOM    517  C   ALA B  14      -1.030  -2.561  -2.935  1.00  0.00           C  
ATOM    518  O   ALA B  14      -1.097  -3.749  -2.679  1.00  0.00           O  
ATOM    519  CB  ALA B  14       1.147  -1.440  -2.433  1.00  0.00           C  
ATOM    520  H   ALA B  14       0.054   0.092  -4.172  1.00  0.00           H  
ATOM    521  HA  ALA B  14       0.756  -2.714  -4.115  1.00  0.00           H  
ATOM    522  HB1 ALA B  14       1.703  -0.586  -2.793  1.00  0.00           H  
ATOM    523  HB2 ALA B  14       0.548  -1.148  -1.584  1.00  0.00           H  
ATOM    524  HB3 ALA B  14       1.834  -2.219  -2.139  1.00  0.00           H  
ATOM    525  N   LEU B  15      -2.039  -1.753  -2.710  1.00  0.00           N  
ATOM    526  CA  LEU B  15      -3.305  -2.285  -2.126  1.00  0.00           C  
ATOM    527  C   LEU B  15      -3.937  -3.241  -3.136  1.00  0.00           C  
ATOM    528  O   LEU B  15      -4.432  -4.295  -2.784  1.00  0.00           O  
ATOM    529  CB  LEU B  15      -4.283  -1.142  -1.831  1.00  0.00           C  
ATOM    530  CG  LEU B  15      -3.596  -0.030  -1.028  1.00  0.00           C  
ATOM    531  CD1 LEU B  15      -4.607   1.072  -0.726  1.00  0.00           C  
ATOM    532  CD2 LEU B  15      -3.057  -0.586   0.291  1.00  0.00           C  
ATOM    533  H   LEU B  15      -1.964  -0.804  -2.936  1.00  0.00           H  
ATOM    534  HA  LEU B  15      -3.084  -2.820  -1.213  1.00  0.00           H  
ATOM    535  HB2 LEU B  15      -4.648  -0.734  -2.762  1.00  0.00           H  
ATOM    536  HB3 LEU B  15      -5.113  -1.526  -1.261  1.00  0.00           H  
ATOM    537  HG  LEU B  15      -2.787   0.382  -1.605  1.00  0.00           H  
ATOM    538 1HD1 LEU B  15      -5.484   0.639  -0.268  1.00  0.00           H  
ATOM    539 2HD1 LEU B  15      -4.166   1.789  -0.049  1.00  0.00           H  
ATOM    540 3HD1 LEU B  15      -4.887   1.567  -1.645  1.00  0.00           H  
ATOM    541 1HD2 LEU B  15      -3.674  -1.412   0.614  1.00  0.00           H  
ATOM    542 2HD2 LEU B  15      -2.043  -0.928   0.149  1.00  0.00           H  
ATOM    543 3HD2 LEU B  15      -3.074   0.192   1.042  1.00  0.00           H  
ATOM    544  N   GLU B  16      -3.909  -2.879  -4.395  1.00  0.00           N  
ATOM    545  CA  GLU B  16      -4.491  -3.764  -5.446  1.00  0.00           C  
ATOM    546  C   GLU B  16      -3.700  -5.073  -5.483  1.00  0.00           C  
ATOM    547  O   GLU B  16      -4.257  -6.141  -5.662  1.00  0.00           O  
ATOM    548  CB  GLU B  16      -4.396  -3.070  -6.807  1.00  0.00           C  
ATOM    549  CG  GLU B  16      -5.574  -3.498  -7.684  1.00  0.00           C  
ATOM    550  CD  GLU B  16      -5.163  -3.437  -9.157  1.00  0.00           C  
ATOM    551  OE1 GLU B  16      -5.199  -2.355  -9.718  1.00  0.00           O  
ATOM    552  OE2 GLU B  16      -4.819  -4.475  -9.698  1.00  0.00           O  
ATOM    553  H   GLU B  16      -3.492  -2.025  -4.648  1.00  0.00           H  
ATOM    554  HA  GLU B  16      -5.526  -3.971  -5.215  1.00  0.00           H  
ATOM    555  HB2 GLU B  16      -4.421  -1.999  -6.666  1.00  0.00           H  
ATOM    556  HB3 GLU B  16      -3.472  -3.350  -7.289  1.00  0.00           H  
ATOM    557  HG2 GLU B  16      -5.863  -4.507  -7.431  1.00  0.00           H  
ATOM    558  HG3 GLU B  16      -6.408  -2.832  -7.518  1.00  0.00           H  
ATOM    559  N   LEU B  17      -2.407  -4.992  -5.304  1.00  0.00           N  
ATOM    560  CA  LEU B  17      -1.563  -6.223  -5.314  1.00  0.00           C  
ATOM    561  C   LEU B  17      -1.952  -7.112  -4.126  1.00  0.00           C  
ATOM    562  O   LEU B  17      -1.824  -8.320  -4.177  1.00  0.00           O  
ATOM    563  CB  LEU B  17      -0.084  -5.822  -5.199  1.00  0.00           C  
ATOM    564  CG  LEU B  17       0.750  -6.593  -6.230  1.00  0.00           C  
ATOM    565  CD1 LEU B  17       0.316  -6.188  -7.642  1.00  0.00           C  
ATOM    566  CD2 LEU B  17       2.238  -6.267  -6.035  1.00  0.00           C  
ATOM    567  H   LEU B  17      -1.989  -4.117  -5.156  1.00  0.00           H  
ATOM    568  HA  LEU B  17      -1.723  -6.762  -6.236  1.00  0.00           H  
ATOM    569  HB2 LEU B  17       0.012  -4.762  -5.384  1.00  0.00           H  
ATOM    570  HB3 LEU B  17       0.278  -6.046  -4.207  1.00  0.00           H  
ATOM    571  HG  LEU B  17       0.591  -7.654  -6.096  1.00  0.00           H  
ATOM    572 1HD1 LEU B  17      -0.008  -5.159  -7.638  1.00  0.00           H  
ATOM    573 2HD1 LEU B  17       1.150  -6.302  -8.320  1.00  0.00           H  
ATOM    574 3HD1 LEU B  17      -0.498  -6.821  -7.963  1.00  0.00           H  
ATOM    575 1HD2 LEU B  17       2.340  -5.361  -5.453  1.00  0.00           H  
ATOM    576 2HD2 LEU B  17       2.720  -7.081  -5.513  1.00  0.00           H  
ATOM    577 3HD2 LEU B  17       2.709  -6.130  -6.997  1.00  0.00           H  
ATOM    578  N   VAL B  18      -2.426  -6.517  -3.058  1.00  0.00           N  
ATOM    579  CA  VAL B  18      -2.825  -7.313  -1.861  1.00  0.00           C  
ATOM    580  C   VAL B  18      -4.135  -8.056  -2.145  1.00  0.00           C  
ATOM    581  O   VAL B  18      -4.157  -9.267  -2.260  1.00  0.00           O  
ATOM    582  CB  VAL B  18      -3.016  -6.369  -0.668  1.00  0.00           C  
ATOM    583  CG1 VAL B  18      -3.319  -7.185   0.592  1.00  0.00           C  
ATOM    584  CG2 VAL B  18      -1.736  -5.549  -0.453  1.00  0.00           C  
ATOM    585  H   VAL B  18      -2.516  -5.541  -3.044  1.00  0.00           H  
ATOM    586  HA  VAL B  18      -2.049  -8.029  -1.631  1.00  0.00           H  
ATOM    587  HB  VAL B  18      -3.840  -5.701  -0.867  1.00  0.00           H  
ATOM    588 1HG1 VAL B  18      -2.557  -7.939   0.724  1.00  0.00           H  
ATOM    589 2HG1 VAL B  18      -3.330  -6.530   1.451  1.00  0.00           H  
ATOM    590 3HG1 VAL B  18      -4.284  -7.661   0.490  1.00  0.00           H  
ATOM    591 1HG2 VAL B  18      -1.122  -5.594  -1.341  1.00  0.00           H  
ATOM    592 2HG2 VAL B  18      -1.997  -4.522  -0.249  1.00  0.00           H  
ATOM    593 3HG2 VAL B  18      -1.185  -5.950   0.385  1.00  0.00           H  
ATOM    594  N   CYS B  19      -5.226  -7.338  -2.256  1.00  0.00           N  
ATOM    595  CA  CYS B  19      -6.536  -7.997  -2.528  1.00  0.00           C  
ATOM    596  C   CYS B  19      -6.807  -7.981  -4.035  1.00  0.00           C  
ATOM    597  O   CYS B  19      -6.656  -8.983  -4.708  1.00  0.00           O  
ATOM    598  CB  CYS B  19      -7.650  -7.248  -1.790  1.00  0.00           C  
ATOM    599  SG  CYS B  19      -7.908  -7.994  -0.160  1.00  0.00           S  
ATOM    600  H   CYS B  19      -5.181  -6.364  -2.157  1.00  0.00           H  
ATOM    601  HA  CYS B  19      -6.500  -9.021  -2.183  1.00  0.00           H  
ATOM    602  HB2 CYS B  19      -7.368  -6.212  -1.670  1.00  0.00           H  
ATOM    603  HB3 CYS B  19      -8.564  -7.307  -2.360  1.00  0.00           H  
ATOM    604  N   GLY B  20      -7.199  -6.850  -4.569  1.00  0.00           N  
ATOM    605  CA  GLY B  20      -7.472  -6.768  -6.035  1.00  0.00           C  
ATOM    606  C   GLY B  20      -8.930  -6.363  -6.296  1.00  0.00           C  
ATOM    607  O   GLY B  20      -9.285  -6.016  -7.407  1.00  0.00           O  
ATOM    608  H   GLY B  20      -7.308  -6.056  -4.006  1.00  0.00           H  
ATOM    609  HA2 GLY B  20      -6.814  -6.034  -6.479  1.00  0.00           H  
ATOM    610  HA3 GLY B  20      -7.286  -7.732  -6.486  1.00  0.00           H  
ATOM    611  N   GLU B  21      -9.778  -6.403  -5.293  1.00  0.00           N  
ATOM    612  CA  GLU B  21     -11.205  -6.020  -5.504  1.00  0.00           C  
ATOM    613  C   GLU B  21     -11.361  -4.511  -5.317  1.00  0.00           C  
ATOM    614  O   GLU B  21     -10.701  -3.908  -4.493  1.00  0.00           O  
ATOM    615  CB  GLU B  21     -12.086  -6.748  -4.489  1.00  0.00           C  
ATOM    616  CG  GLU B  21     -12.435  -8.141  -5.018  1.00  0.00           C  
ATOM    617  CD  GLU B  21     -13.264  -8.892  -3.973  1.00  0.00           C  
ATOM    618  OE1 GLU B  21     -12.672  -9.420  -3.046  1.00  0.00           O  
ATOM    619  OE2 GLU B  21     -14.475  -8.924  -4.117  1.00  0.00           O  
ATOM    620  H   GLU B  21      -9.479  -6.686  -4.405  1.00  0.00           H  
ATOM    621  HA  GLU B  21     -11.507  -6.293  -6.505  1.00  0.00           H  
ATOM    622  HB2 GLU B  21     -11.554  -6.842  -3.553  1.00  0.00           H  
ATOM    623  HB3 GLU B  21     -12.994  -6.186  -4.333  1.00  0.00           H  
ATOM    624  HG2 GLU B  21     -13.007  -8.046  -5.931  1.00  0.00           H  
ATOM    625  HG3 GLU B  21     -11.528  -8.689  -5.217  1.00  0.00           H  
ATOM    626  N   ARG B  22     -12.236  -3.900  -6.076  1.00  0.00           N  
ATOM    627  CA  ARG B  22     -12.445  -2.429  -5.945  1.00  0.00           C  
ATOM    628  C   ARG B  22     -13.277  -2.151  -4.693  1.00  0.00           C  
ATOM    629  O   ARG B  22     -14.060  -2.977  -4.264  1.00  0.00           O  
ATOM    630  CB  ARG B  22     -13.184  -1.902  -7.175  1.00  0.00           C  
ATOM    631  CG  ARG B  22     -12.302  -2.077  -8.414  1.00  0.00           C  
ATOM    632  CD  ARG B  22     -13.145  -1.890  -9.678  1.00  0.00           C  
ATOM    633  NE  ARG B  22     -12.964  -0.499 -10.196  1.00  0.00           N  
ATOM    634  CZ  ARG B  22     -13.344  -0.164 -11.414  1.00  0.00           C  
ATOM    635  HZ  ARG B  22     -13.197   0.874 -11.758  1.00  0.00           H  
ATOM    636  NH1 ARG B  22     -13.894  -1.037 -12.228  1.00  0.00           N  
ATOM    637  NH2 ARG B  22     -13.168   1.062 -11.822  1.00  0.00           N  
ATOM    638  H   ARG B  22     -12.757  -4.410  -6.730  1.00  0.00           H  
ATOM    639  HA  ARG B  22     -11.489  -1.937  -5.858  1.00  0.00           H  
ATOM    640  HB2 ARG B  22     -14.104  -2.453  -7.307  1.00  0.00           H  
ATOM    641  HB3 ARG B  22     -13.408  -0.855  -7.040  1.00  0.00           H  
ATOM    642  HG2 ARG B  22     -11.510  -1.343  -8.396  1.00  0.00           H  
ATOM    643  HG3 ARG B  22     -11.874  -3.068  -8.412  1.00  0.00           H  
ATOM    644  HD2 ARG B  22     -12.827  -2.598 -10.430  1.00  0.00           H  
ATOM    645  HD3 ARG B  22     -14.187  -2.055  -9.446  1.00  0.00           H  
ATOM    646  HE  ARG B  22     -12.557   0.179  -9.619  1.00  0.00           H  
ATOM    647 HH11 ARG B  22     -14.036  -1.982 -11.936  1.00  0.00           H  
ATOM    648 HH12 ARG B  22     -14.172  -0.754 -13.145  1.00  0.00           H  
ATOM    649 HH21 ARG B  22     -12.749   1.736 -11.214  1.00  0.00           H  
ATOM    650 HH22 ARG B  22     -13.451   1.329 -12.744  1.00  0.00           H  
ATOM    651  N   GLY B  23     -13.108  -0.996  -4.103  1.00  0.00           N  
ATOM    652  CA  GLY B  23     -13.881  -0.656  -2.870  1.00  0.00           C  
ATOM    653  C   GLY B  23     -13.552  -1.664  -1.763  1.00  0.00           C  
ATOM    654  O   GLY B  23     -14.344  -1.893  -0.867  1.00  0.00           O  
ATOM    655  H   GLY B  23     -12.466  -0.350  -4.468  1.00  0.00           H  
ATOM    656  HA2 GLY B  23     -13.618   0.339  -2.543  1.00  0.00           H  
ATOM    657  HA3 GLY B  23     -14.938  -0.697  -3.086  1.00  0.00           H  
ATOM    658  N   GLY B  24     -12.390  -2.266  -1.819  1.00  0.00           N  
ATOM    659  CA  GLY B  24     -11.998  -3.258  -0.776  1.00  0.00           C  
ATOM    660  C   GLY B  24     -10.872  -2.677   0.083  1.00  0.00           C  
ATOM    661  O   GLY B  24     -10.724  -3.022   1.241  1.00  0.00           O  
ATOM    662  H   GLY B  24     -11.770  -2.063  -2.551  1.00  0.00           H  
ATOM    663  HA2 GLY B  24     -12.853  -3.480  -0.152  1.00  0.00           H  
ATOM    664  HA3 GLY B  24     -11.652  -4.164  -1.252  1.00  0.00           H  
ATOM    665  N   PHE B  25     -10.078  -1.801  -0.479  1.00  0.00           N  
ATOM    666  CA  PHE B  25      -8.956  -1.192   0.292  1.00  0.00           C  
ATOM    667  C   PHE B  25      -8.975   0.327   0.111  1.00  0.00           C  
ATOM    668  O   PHE B  25      -9.881   0.877  -0.485  1.00  0.00           O  
ATOM    669  CB  PHE B  25      -7.625  -1.751  -0.218  1.00  0.00           C  
ATOM    670  CG  PHE B  25      -7.546  -1.603  -1.721  1.00  0.00           C  
ATOM    671  CD1 PHE B  25      -7.142  -0.387  -2.289  1.00  0.00           C  
ATOM    672  CD2 PHE B  25      -7.871  -2.684  -2.546  1.00  0.00           C  
ATOM    673  CE1 PHE B  25      -7.064  -0.255  -3.679  1.00  0.00           C  
ATOM    674  CE2 PHE B  25      -7.794  -2.553  -3.937  1.00  0.00           C  
ATOM    675  CZ  PHE B  25      -7.390  -1.339  -4.504  1.00  0.00           C  
ATOM    676  H   PHE B  25     -10.218  -1.544  -1.414  1.00  0.00           H  
ATOM    677  HA  PHE B  25      -9.068  -1.431   1.339  1.00  0.00           H  
ATOM    678  HB2 PHE B  25      -6.810  -1.212   0.240  1.00  0.00           H  
ATOM    679  HB3 PHE B  25      -7.553  -2.797   0.041  1.00  0.00           H  
ATOM    680  HD1 PHE B  25      -6.890   0.449  -1.655  1.00  0.00           H  
ATOM    681  HD2 PHE B  25      -8.183  -3.622  -2.109  1.00  0.00           H  
ATOM    682  HE1 PHE B  25      -6.752   0.681  -4.117  1.00  0.00           H  
ATOM    683  HE2 PHE B  25      -8.046  -3.389  -4.573  1.00  0.00           H  
ATOM    684  HZ  PHE B  25      -7.329  -1.236  -5.578  1.00  0.00           H  
ATOM    685  N   TYR B  26      -7.981   1.006   0.625  1.00  0.00           N  
ATOM    686  CA  TYR B  26      -7.931   2.493   0.492  1.00  0.00           C  
ATOM    687  C   TYR B  26      -7.858   2.872  -0.993  1.00  0.00           C  
ATOM    688  O   TYR B  26      -6.849   2.683  -1.646  1.00  0.00           O  
ATOM    689  CB  TYR B  26      -6.694   3.023   1.246  1.00  0.00           C  
ATOM    690  CG  TYR B  26      -6.501   4.514   1.015  1.00  0.00           C  
ATOM    691  CD1 TYR B  26      -7.603   5.381   0.973  1.00  0.00           C  
ATOM    692  CD2 TYR B  26      -5.207   5.021   0.846  1.00  0.00           C  
ATOM    693  CE1 TYR B  26      -7.408   6.751   0.763  1.00  0.00           C  
ATOM    694  CE2 TYR B  26      -5.013   6.391   0.637  1.00  0.00           C  
ATOM    695  CZ  TYR B  26      -6.113   7.255   0.595  1.00  0.00           C  
ATOM    696  OH  TYR B  26      -5.921   8.605   0.386  1.00  0.00           O  
ATOM    697  H   TYR B  26      -7.265   0.535   1.102  1.00  0.00           H  
ATOM    698  HA  TYR B  26      -8.823   2.919   0.925  1.00  0.00           H  
ATOM    699  HB2 TYR B  26      -6.823   2.846   2.303  1.00  0.00           H  
ATOM    700  HB3 TYR B  26      -5.818   2.495   0.904  1.00  0.00           H  
ATOM    701  HD1 TYR B  26      -8.601   4.991   1.099  1.00  0.00           H  
ATOM    702  HD2 TYR B  26      -4.358   4.353   0.877  1.00  0.00           H  
ATOM    703  HE1 TYR B  26      -8.257   7.418   0.731  1.00  0.00           H  
ATOM    704  HE2 TYR B  26      -4.015   6.782   0.506  1.00  0.00           H  
ATOM    705  HH  TYR B  26      -5.263   8.706  -0.307  1.00  0.00           H  
ATOM    706  N   THR B  27      -8.927   3.412  -1.520  1.00  0.00           N  
ATOM    707  CA  THR B  27      -8.943   3.816  -2.955  1.00  0.00           C  
ATOM    708  C   THR B  27      -9.298   5.308  -3.056  1.00  0.00           C  
ATOM    709  O   THR B  27     -10.458   5.645  -3.183  1.00  0.00           O  
ATOM    710  CB  THR B  27      -9.992   2.989  -3.704  1.00  0.00           C  
ATOM    711  CG2 THR B  27      -9.583   1.516  -3.703  1.00  0.00           C  
ATOM    712  OG1 THR B  27     -11.250   3.133  -3.060  1.00  0.00           O  
ATOM    713  H   THR B  27      -9.723   3.556  -0.967  1.00  0.00           H  
ATOM    714  HA  THR B  27      -7.969   3.644  -3.388  1.00  0.00           H  
ATOM    715  HB  THR B  27     -10.067   3.337  -4.723  1.00  0.00           H  
ATOM    716  HG1 THR B  27     -11.161   2.813  -2.159  1.00  0.00           H  
ATOM    717 1HG2 THR B  27      -8.965   1.314  -2.840  1.00  0.00           H  
ATOM    718 2HG2 THR B  27     -10.467   0.897  -3.666  1.00  0.00           H  
ATOM    719 3HG2 THR B  27      -9.028   1.296  -4.603  1.00  0.00           H  
ATOM    720  N   PRO B  28      -8.297   6.170  -2.989  1.00  0.00           N  
ATOM    721  CA  PRO B  28      -8.497   7.638  -3.063  1.00  0.00           C  
ATOM    722  C   PRO B  28      -9.090   8.024  -4.423  1.00  0.00           C  
ATOM    723  O   PRO B  28      -8.374   8.348  -5.351  1.00  0.00           O  
ATOM    724  CB  PRO B  28      -7.107   8.268  -2.890  1.00  0.00           C  
ATOM    725  CG  PRO B  28      -6.086   7.121  -2.773  1.00  0.00           C  
ATOM    726  CD  PRO B  28      -6.862   5.801  -2.832  1.00  0.00           C  
ATOM    727  HA  PRO B  28      -9.147   7.965  -2.267  1.00  0.00           H  
ATOM    728  HB2 PRO B  28      -6.870   8.885  -3.746  1.00  0.00           H  
ATOM    729  HB3 PRO B  28      -7.084   8.863  -1.990  1.00  0.00           H  
ATOM    730  HG2 PRO B  28      -5.383   7.172  -3.592  1.00  0.00           H  
ATOM    731  HG3 PRO B  28      -5.561   7.190  -1.833  1.00  0.00           H  
ATOM    732  HD2 PRO B  28      -6.533   5.214  -3.679  1.00  0.00           H  
ATOM    733  HD3 PRO B  28      -6.725   5.246  -1.918  1.00  0.00           H  
ATOM    734  N   LYS B  29     -10.395   7.991  -4.544  1.00  0.00           N  
ATOM    735  CA  LYS B  29     -11.049   8.356  -5.840  1.00  0.00           C  
ATOM    736  C   LYS B  29     -12.561   8.151  -5.719  1.00  0.00           C  
ATOM    737  O   LYS B  29     -13.294   8.984  -6.226  1.00  0.00           O  
ATOM    738  CB  LYS B  29     -10.507   7.474  -6.975  1.00  0.00           C  
ATOM    739  CG  LYS B  29     -10.520   6.000  -6.546  1.00  0.00           C  
ATOM    740  CD  LYS B  29     -11.012   5.126  -7.702  1.00  0.00           C  
ATOM    741  CE  LYS B  29     -10.025   5.209  -8.871  1.00  0.00           C  
ATOM    742  NZ  LYS B  29      -8.940   4.204  -8.679  1.00  0.00           N  
ATOM    743  OXT LYS B  29     -12.959   7.165  -5.122  1.00  0.00           O  
ATOM    744  H   LYS B  29     -10.947   7.730  -3.779  1.00  0.00           H  
ATOM    745  HA  LYS B  29     -10.846   9.394  -6.063  1.00  0.00           H  
ATOM    746  HB2 LYS B  29     -11.126   7.601  -7.850  1.00  0.00           H  
ATOM    747  HB3 LYS B  29      -9.494   7.771  -7.204  1.00  0.00           H  
ATOM    748  HG2 LYS B  29      -9.519   5.700  -6.268  1.00  0.00           H  
ATOM    749  HG3 LYS B  29     -11.179   5.877  -5.699  1.00  0.00           H  
ATOM    750  HD2 LYS B  29     -11.091   4.102  -7.369  1.00  0.00           H  
ATOM    751  HD3 LYS B  29     -11.980   5.473  -8.028  1.00  0.00           H  
ATOM    752  HE2 LYS B  29     -10.544   5.005  -9.794  1.00  0.00           H  
ATOM    753  HE3 LYS B  29      -9.595   6.199  -8.910  1.00  0.00           H  
ATOM    754  HZ1 LYS B  29      -9.357   3.292  -8.407  1.00  0.00           H  
ATOM    755  HZ2 LYS B  29      -8.412   4.092  -9.567  1.00  0.00           H  
ATOM    756  HZ3 LYS B  29      -8.295   4.529  -7.930  1.00  0.00           H  
TER     757      LYS B  29 
CONECT  391  392
CONECT  456  457
CONECT  634  635
