# Supplementary material for: The Potential Mechanisms of Ochratoxin A in Prostate Cancer Development: An Integrated Study Combining Network Toxicology, Machine Learning, and Molecular Docking
Source: Toxins (Basel). 2025 Aug 4;17(8):388. doi: 10.3390/toxins17080388 (PMC12389974; doi:10.3390/toxins17080388)
Supplement: Supplementary file 1 [file toxins-17-00388-s001.zip › molecular docking/INS/rep.pdbqt]

REMARK   4 XXXX COMPLIES WITH FORMAT V. 2.0
ATOM      1  N   GLY A   1       0.074   3.305  12.661  1.00  0.00    -0.071 N 
ATOM      2  CA  GLY A   1       0.320   3.899  11.317  1.00  0.00     0.332 C 
ATOM      3  C   GLY A   1       0.777   2.805  10.350  1.00  0.00     0.243 C 
ATOM      4  O   GLY A   1       1.476   1.883  10.729  1.00  0.00    -0.272 OA
ATOM      5  HN2 GLY A   1       0.795   2.584  12.859  1.00  0.00     0.274 HD
ATOM      6  HN3 GLY A   1       0.121   4.053  13.384  1.00  0.00     0.274 HD
ATOM      7  HN1 GLY A   1      -0.867   2.864  12.678  1.00  0.00     0.274 HD
ATOM      8  N   ILE A   2       0.386   2.901   9.105  1.00  0.00    -0.346 N 
ATOM      9  CA  ILE A   2       0.793   1.870   8.105  1.00  0.00     0.180 C 
ATOM     10  C   ILE A   2       1.508   2.542   6.931  1.00  0.00     0.241 C 
ATOM     11  O   ILE A   2       2.588   2.138   6.541  1.00  0.00    -0.271 OA
ATOM     12  CB  ILE A   2      -0.439   1.134   7.599  1.00  0.00     0.013 C 
ATOM     13  CG1 ILE A   2      -1.243   0.594   8.792  1.00  0.00     0.002 C 
ATOM     14  CG2 ILE A   2      -0.011  -0.031   6.692  1.00  0.00     0.012 C 
ATOM     15  CD1 ILE A   2      -2.400   1.545   9.106  1.00  0.00     0.005 C 
ATOM     16  HN  ILE A   2      -0.176   3.654   8.826  1.00  0.00     0.163 HD
ATOM     17  N   VAL A   3       0.915   3.563   6.367  1.00  0.00    -0.346 N 
ATOM     18  CA  VAL A   3       1.555   4.267   5.218  1.00  0.00     0.180 C 
ATOM     19  C   VAL A   3       2.716   5.117   5.736  1.00  0.00     0.241 C 
ATOM     20  O   VAL A   3       3.846   4.967   5.311  1.00  0.00    -0.271 OA
ATOM     21  CB  VAL A   3       0.528   5.173   4.529  1.00  0.00     0.009 C 
ATOM     22  CG1 VAL A   3       1.149   5.784   3.273  1.00  0.00     0.012 C 
ATOM     23  CG2 VAL A   3      -0.703   4.351   4.135  1.00  0.00     0.012 C 
ATOM     24  HN  VAL A   3       0.045   3.868   6.703  1.00  0.00     0.163 HD
ATOM     25  N   GLU A   4       2.441   6.005   6.656  1.00  0.00    -0.346 N 
ATOM     26  CA  GLU A   4       3.519   6.869   7.219  1.00  0.00     0.177 C 
ATOM     27  C   GLU A   4       4.582   6.002   7.909  1.00  0.00     0.241 C 
ATOM     28  O   GLU A   4       5.690   6.446   8.145  1.00  0.00    -0.271 OA
ATOM     29  CB  GLU A   4       2.911   7.836   8.238  1.00  0.00     0.045 C 
ATOM     30  CG  GLU A   4       3.696   9.150   8.225  1.00  0.00     0.116 C 
ATOM     31  CD  GLU A   4       4.809   9.089   9.273  1.00  0.00     0.172 C 
ATOM     32  OE1 GLU A   4       4.518   8.709  10.395  1.00  0.00    -0.648 OA
ATOM     33  OE2 GLU A   4       5.933   9.422   8.935  1.00  0.00    -0.648 OA
ATOM     34  HN  GLU A   4       1.522   6.099   6.981  1.00  0.00     0.163 HD
ATOM     35  N   GLN A   5       4.256   4.772   8.238  1.00  0.00    -0.346 N 
ATOM     36  CA  GLN A   5       5.246   3.879   8.916  1.00  0.00     0.177 C 
ATOM     37  C   GLN A   5       6.505   3.741   8.052  1.00  0.00     0.241 C 
ATOM     38  O   GLN A   5       7.614   3.772   8.553  1.00  0.00    -0.271 OA
ATOM     39  CB  GLN A   5       4.621   2.498   9.127  1.00  0.00     0.044 C 
ATOM     40  CG  GLN A   5       5.159   1.881  10.422  1.00  0.00     0.105 C 
ATOM     41  CD  GLN A   5       4.165   2.127  11.560  1.00  0.00     0.215 C 
ATOM     42  NE2 GLN A   5       3.781   3.346  11.823  1.00  0.00    -0.370 N 
ATOM     43  OE1 GLN A   5       3.733   1.201  12.216  1.00  0.00    -0.274 OA
ATOM     44  HN  GLN A   5       3.359   4.434   8.044  1.00  0.00     0.163 HD
ATOM     45 1HE2 GLN A   5       4.128   4.095  11.295  1.00  0.00     0.159 HD
ATOM     46 2HE2 GLN A   5       3.146   3.513  12.551  1.00  0.00     0.159 HD
ATOM     47  N   CYS A   6       6.342   3.588   6.760  1.00  0.00    -0.345 N 
ATOM     48  CA  CYS A   6       7.532   3.446   5.868  1.00  0.00     0.186 C 
ATOM     49  C   CYS A   6       7.243   4.090   4.505  1.00  0.00     0.242 C 
ATOM     50  O   CYS A   6       7.570   3.543   3.469  1.00  0.00    -0.271 OA
ATOM     51  CB  CYS A   6       7.855   1.956   5.690  1.00  0.00     0.120 C 
ATOM     52  SG  CYS A   6       9.253   1.500   6.754  1.00  0.00    -0.095 SA
ATOM     53  HN  CYS A   6       5.440   3.566   6.379  1.00  0.00     0.163 HD
ATOM     54  N   CYS A   7       6.642   5.255   4.502  1.00  0.00    -0.345 N 
ATOM     55  CA  CYS A   7       6.341   5.945   3.210  1.00  0.00     0.186 C 
ATOM     56  C   CYS A   7       7.655   6.275   2.499  1.00  0.00     0.242 C 
ATOM     57  O   CYS A   7       7.787   6.097   1.303  1.00  0.00    -0.271 OA
ATOM     58  CB  CYS A   7       5.576   7.245   3.486  1.00  0.00     0.120 C 
ATOM     59  SG  CYS A   7       4.357   7.528   2.177  1.00  0.00    -0.095 SA
ATOM     60  HN  CYS A   7       6.395   5.680   5.350  1.00  0.00     0.163 HD
ATOM     61  N   THR A   8       8.625   6.754   3.234  1.00  0.00    -0.344 N 
ATOM     62  CA  THR A   8       9.939   7.103   2.621  1.00  0.00     0.205 C 
ATOM     63  C   THR A   8      10.921   5.946   2.821  1.00  0.00     0.243 C 
ATOM     64  O   THR A   8      12.118   6.147   2.911  1.00  0.00    -0.271 OA
ATOM     65  CB  THR A   8      10.492   8.361   3.293  1.00  0.00     0.146 C 
ATOM     66  CG2 THR A   8      11.439   9.081   2.332  1.00  0.00     0.042 C 
ATOM     67  OG1 THR A   8       9.417   9.223   3.637  1.00  0.00    -0.393 OA
ATOM     68  HN  THR A   8       8.487   6.886   4.196  1.00  0.00     0.163 HD
ATOM     69  HG1 THR A   8       9.758   9.905   4.221  1.00  0.00     0.210 HD
ATOM     70  N   SER A   9      10.422   4.738   2.892  1.00  0.00    -0.344 N 
ATOM     71  CA  SER A   9      11.317   3.561   3.085  1.00  0.00     0.200 C 
ATOM     72  C   SER A   9      10.576   2.290   2.668  1.00  0.00     0.243 C 
ATOM     73  O   SER A   9       9.476   2.347   2.151  1.00  0.00    -0.271 OA
ATOM     74  CB  SER A   9      11.716   3.460   4.558  1.00  0.00     0.199 C 
ATOM     75  OG  SER A   9      10.623   3.873   5.368  1.00  0.00    -0.398 OA
ATOM     76  HN  SER A   9       9.456   4.604   2.815  1.00  0.00     0.163 HD
ATOM     77  HG  SER A   9      10.972   4.129   6.226  1.00  0.00     0.209 HD
ATOM     78  N   ILE A  10      11.173   1.149   2.882  1.00  0.00    -0.346 N 
ATOM     79  CA  ILE A  10      10.514  -0.139   2.492  1.00  0.00     0.180 C 
ATOM     80  C   ILE A  10      10.388  -1.012   3.745  1.00  0.00     0.241 C 
ATOM     81  O   ILE A  10      11.333  -1.652   4.163  1.00  0.00    -0.271 OA
ATOM     82  CB  ILE A  10      11.341  -0.884   1.409  1.00  0.00     0.013 C 
ATOM     83  CG1 ILE A  10      12.367   0.062   0.750  1.00  0.00     0.002 C 
ATOM     84  CG2 ILE A  10      10.397  -1.420   0.326  1.00  0.00     0.012 C 
ATOM     85  CD1 ILE A  10      13.222  -0.706  -0.260  1.00  0.00     0.005 C 
ATOM     86  HN  ILE A  10      12.062   1.134   3.295  1.00  0.00     0.163 HD
ATOM     87  N   CYS A  11       9.230  -1.017   4.359  1.00  0.00    -0.345 N 
ATOM     88  CA  CYS A  11       9.033  -1.821   5.604  1.00  0.00     0.186 C 
ATOM     89  C   CYS A  11       8.681  -3.276   5.253  1.00  0.00     0.242 C 
ATOM     90  O   CYS A  11       9.548  -4.127   5.200  1.00  0.00    -0.271 OA
ATOM     91  CB  CYS A  11       7.911  -1.186   6.438  1.00  0.00     0.120 C 
ATOM     92  SG  CYS A  11       8.619  -0.144   7.739  1.00  0.00    -0.095 SA
ATOM     93  HN  CYS A  11       8.491  -0.477   4.009  1.00  0.00     0.163 HD
ATOM     94  N   SER A  12       7.420  -3.576   5.025  1.00  0.00    -0.344 N 
ATOM     95  CA  SER A  12       7.033  -4.981   4.694  1.00  0.00     0.200 C 
ATOM     96  C   SER A  12       5.547  -5.042   4.328  1.00  0.00     0.243 C 
ATOM     97  O   SER A  12       4.748  -4.248   4.789  1.00  0.00    -0.271 OA
ATOM     98  CB  SER A  12       7.296  -5.877   5.905  1.00  0.00     0.199 C 
ATOM     99  OG  SER A  12       8.634  -6.352   5.856  1.00  0.00    -0.398 OA
ATOM    100  HN  SER A  12       6.733  -2.881   5.078  1.00  0.00     0.163 HD
ATOM    101  HG  SER A  12       8.740  -7.013   6.544  1.00  0.00     0.209 HD
ATOM    102  N   LEU A  13       5.178  -5.984   3.499  1.00  0.00    -0.346 N 
ATOM    103  CA  LEU A  13       3.749  -6.119   3.083  1.00  0.00     0.177 C 
ATOM    104  C   LEU A  13       2.890  -6.543   4.279  1.00  0.00     0.241 C 
ATOM    105  O   LEU A  13       1.689  -6.352   4.279  1.00  0.00    -0.271 OA
ATOM    106  CB  LEU A  13       3.655  -7.173   1.959  1.00  0.00     0.038 C 
ATOM    107  CG  LEU A  13       2.198  -7.442   1.500  1.00  0.00    -0.020 C 
ATOM    108  CD1 LEU A  13       1.501  -8.407   2.469  1.00  0.00     0.009 C 
ATOM    109  CD2 LEU A  13       1.391  -6.135   1.395  1.00  0.00     0.009 C 
ATOM    110  HN  LEU A  13       5.846  -6.607   3.145  1.00  0.00     0.163 HD
ATOM    111  N   TYR A  14       3.483  -7.128   5.294  1.00  0.00    -0.346 N 
ATOM    112  CA  TYR A  14       2.685  -7.572   6.478  1.00  0.00     0.180 C 
ATOM    113  C   TYR A  14       1.890  -6.379   7.054  1.00  0.00     0.241 C 
ATOM    114  O   TYR A  14       0.865  -6.559   7.686  1.00  0.00    -0.271 OA
ATOM    115  CB  TYR A  14       3.643  -8.230   7.517  1.00  0.00     0.073 C 
ATOM    116  CG  TYR A  14       3.864  -7.374   8.753  1.00  0.00    -0.056 A 
ATOM    117  CD1 TYR A  14       4.743  -6.284   8.709  1.00  0.00     0.010 A 
ATOM    118  CD2 TYR A  14       3.187  -7.679   9.939  1.00  0.00     0.010 A 
ATOM    119  CE1 TYR A  14       4.943  -5.501   9.851  1.00  0.00     0.037 A 
ATOM    120  CE2 TYR A  14       3.388  -6.896  11.082  1.00  0.00     0.037 A 
ATOM    121  CZ  TYR A  14       4.266  -5.807  11.038  1.00  0.00     0.065 A 
ATOM    122  OH  TYR A  14       4.463  -5.036  12.165  1.00  0.00    -0.361 OA
ATOM    123  HN  TYR A  14       4.451  -7.283   5.273  1.00  0.00     0.163 HD
ATOM    124  HH  TYR A  14       3.611  -4.691  12.442  1.00  0.00     0.217 HD
ATOM    125  N   GLN A  15       2.351  -5.171   6.829  1.00  0.00    -0.346 N 
ATOM    126  CA  GLN A  15       1.617  -3.980   7.350  1.00  0.00     0.177 C 
ATOM    127  C   GLN A  15       0.429  -3.681   6.435  1.00  0.00     0.241 C 
ATOM    128  O   GLN A  15      -0.679  -3.473   6.892  1.00  0.00    -0.271 OA
ATOM    129  CB  GLN A  15       2.551  -2.767   7.385  1.00  0.00     0.044 C 
ATOM    130  CG  GLN A  15       2.043  -1.758   8.421  1.00  0.00     0.105 C 
ATOM    131  CD  GLN A  15       2.788  -1.951   9.747  1.00  0.00     0.215 C 
ATOM    132  NE2 GLN A  15       2.611  -1.087  10.710  1.00  0.00    -0.370 N 
ATOM    133  OE1 GLN A  15       3.539  -2.894   9.912  1.00  0.00    -0.274 OA
ATOM    134  HN  GLN A  15       3.174  -5.049   6.309  1.00  0.00     0.163 HD
ATOM    135 1HE2 GLN A  15       2.007  -0.327  10.581  1.00  0.00     0.159 HD
ATOM    136 2HE2 GLN A  15       3.080  -1.201  11.563  1.00  0.00     0.159 HD
ATOM    137  N   LEU A  16       0.654  -3.665   5.145  1.00  0.00    -0.346 N 
ATOM    138  CA  LEU A  16      -0.456  -3.386   4.188  1.00  0.00     0.177 C 
ATOM    139  C   LEU A  16      -1.495  -4.517   4.239  1.00  0.00     0.241 C 
ATOM    140  O   LEU A  16      -2.599  -4.368   3.754  1.00  0.00    -0.271 OA
ATOM    141  CB  LEU A  16       0.107  -3.280   2.768  1.00  0.00     0.038 C 
ATOM    142  CG  LEU A  16       0.376  -1.813   2.430  1.00  0.00    -0.020 C 
ATOM    143  CD1 LEU A  16       1.070  -1.724   1.070  1.00  0.00     0.009 C 
ATOM    144  CD2 LEU A  16      -0.951  -1.050   2.378  1.00  0.00     0.009 C 
ATOM    145  HN  LEU A  16       1.558  -3.840   4.807  1.00  0.00     0.163 HD
ATOM    146  N   GLU A  17      -1.152  -5.645   4.821  1.00  0.00    -0.346 N 
ATOM    147  CA  GLU A  17      -2.121  -6.780   4.903  1.00  0.00     0.177 C 
ATOM    148  C   GLU A  17      -3.382  -6.349   5.663  1.00  0.00     0.241 C 
ATOM    149  O   GLU A  17      -4.417  -6.980   5.558  1.00  0.00    -0.271 OA
ATOM    150  CB  GLU A  17      -1.466  -7.953   5.635  1.00  0.00     0.045 C 
ATOM    151  CG  GLU A  17      -2.009  -9.273   5.081  1.00  0.00     0.116 C 
ATOM    152  CD  GLU A  17      -3.242  -9.693   5.881  1.00  0.00     0.172 C 
ATOM    153  OE1 GLU A  17      -3.100  -9.935   7.069  1.00  0.00    -0.648 OA
ATOM    154  OE2 GLU A  17      -4.308  -9.768   5.293  1.00  0.00    -0.648 OA
ATOM    155  HN  GLU A  17      -0.258  -5.747   5.204  1.00  0.00     0.163 HD
ATOM    156  N   ASN A  18      -3.309  -5.283   6.427  1.00  0.00    -0.346 N 
ATOM    157  CA  ASN A  18      -4.505  -4.820   7.191  1.00  0.00     0.185 C 
ATOM    158  C   ASN A  18      -5.259  -3.751   6.388  1.00  0.00     0.241 C 
ATOM    159  O   ASN A  18      -5.915  -2.895   6.951  1.00  0.00    -0.271 OA
ATOM    160  CB  ASN A  18      -4.052  -4.225   8.526  1.00  0.00     0.137 C 
ATOM    161  CG  ASN A  18      -3.520  -5.340   9.429  1.00  0.00     0.217 C 
ATOM    162  ND2 ASN A  18      -3.755  -5.292  10.711  1.00  0.00    -0.370 N 
ATOM    163  OD1 ASN A  18      -2.885  -6.264   8.962  1.00  0.00    -0.274 OA
ATOM    164  HN  ASN A  18      -2.467  -4.791   6.503  1.00  0.00     0.163 HD
ATOM    165 1HD2 ASN A  18      -4.269  -4.548  11.089  1.00  0.00     0.159 HD
ATOM    166 2HD2 ASN A  18      -3.417  -6.000  11.299  1.00  0.00     0.159 HD
ATOM    167  N   TYR A  19      -5.175  -3.797   5.078  1.00  0.00    -0.346 N 
ATOM    168  CA  TYR A  19      -5.891  -2.788   4.241  1.00  0.00     0.180 C 
ATOM    169  C   TYR A  19      -6.961  -3.475   3.382  1.00  0.00     0.241 C 
ATOM    170  O   TYR A  19      -7.425  -2.920   2.405  1.00  0.00    -0.271 OA
ATOM    171  CB  TYR A  19      -4.887  -2.083   3.325  1.00  0.00     0.073 C 
ATOM    172  CG  TYR A  19      -4.355  -0.852   4.015  1.00  0.00    -0.056 A 
ATOM    173  CD1 TYR A  19      -3.606  -0.980   5.190  1.00  0.00     0.010 A 
ATOM    174  CD2 TYR A  19      -4.610   0.417   3.481  1.00  0.00     0.010 A 
ATOM    175  CE1 TYR A  19      -3.110   0.161   5.831  1.00  0.00     0.037 A 
ATOM    176  CE2 TYR A  19      -4.113   1.559   4.122  1.00  0.00     0.037 A 
ATOM    177  CZ  TYR A  19      -3.364   1.431   5.298  1.00  0.00     0.065 A 
ATOM    178  OH  TYR A  19      -2.875   2.556   5.932  1.00  0.00    -0.361 OA
ATOM    179  HN  TYR A  19      -4.645  -4.494   4.648  1.00  0.00     0.163 HD
ATOM    180  HH  TYR A  19      -3.616   3.139   6.112  1.00  0.00     0.217 HD
ATOM    181  N   CYS A  20      -7.358  -4.675   3.737  1.00  0.00    -0.345 N 
ATOM    182  CA  CYS A  20      -8.400  -5.388   2.941  1.00  0.00     0.186 C 
ATOM    183  C   CYS A  20      -9.698  -5.458   3.749  1.00  0.00     0.242 C 
ATOM    184  O   CYS A  20     -10.475  -6.385   3.612  1.00  0.00    -0.271 OA
ATOM    185  CB  CYS A  20      -7.918  -6.803   2.621  1.00  0.00     0.120 C 
ATOM    186  SG  CYS A  20      -6.921  -6.774   1.111  1.00  0.00    -0.095 SA
ATOM    187  HN  CYS A  20      -6.975  -5.105   4.529  1.00  0.00     0.163 HD
ATOM    188  N   ASN A  21      -9.935  -4.484   4.592  1.00  0.00    -0.344 N 
ATOM    189  CA  ASN A  21     -11.180  -4.484   5.416  1.00  0.00     0.194 C 
ATOM    190  C   ASN A  21     -12.386  -4.199   4.518  1.00  0.00     0.197 C 
ATOM    191  O   ASN A  21     -12.208  -4.169   3.312  1.00  0.00    -0.646 OA
ATOM    192  CB  ASN A  21     -11.079  -3.401   6.494  1.00  0.00     0.138 C 
ATOM    193  CG  ASN A  21     -10.412  -3.982   7.743  1.00  0.00     0.217 C 
ATOM    194  ND2 ASN A  21     -11.155  -4.379   8.739  1.00  0.00    -0.370 N 
ATOM    195  OD1 ASN A  21      -9.202  -4.073   7.813  1.00  0.00    -0.274 OA
ATOM    196  OXT ASN A  21     -13.466  -4.014   5.054  1.00  0.00    -0.646 OA
ATOM    197  HN  ASN A  21      -9.293  -3.750   4.682  1.00  0.00     0.163 HD
ATOM    198 1HD2 ASN A  21     -12.131  -4.305   8.683  1.00  0.00     0.159 HD
ATOM    199 2HD2 ASN A  21     -10.738  -4.752   9.544  1.00  0.00     0.159 HD
TER     200      ASN A  21 
ATOM    200  N   PHE B   1       6.204  -3.216   1.503  1.00  0.00    -0.066 N 
ATOM    201  CA  PHE B   1       5.535  -4.200   0.603  1.00  0.00     0.278 C 
ATOM    202  C   PHE B   1       6.517  -5.328   0.262  1.00  0.00     0.249 C 
ATOM    203  O   PHE B   1       6.385  -6.438   0.742  1.00  0.00    -0.271 OA
ATOM    204  CB  PHE B   1       5.076  -3.487  -0.674  1.00  0.00     0.081 C 
ATOM    205  CG  PHE B   1       4.233  -4.425  -1.503  1.00  0.00    -0.056 A 
ATOM    206  CD1 PHE B   1       2.911  -4.689  -1.135  1.00  0.00     0.007 A 
ATOM    207  CD2 PHE B   1       4.779  -5.033  -2.635  1.00  0.00     0.007 A 
ATOM    208  CE1 PHE B   1       2.134  -5.566  -1.901  1.00  0.00     0.001 A 
ATOM    209  CE2 PHE B   1       4.005  -5.909  -3.402  1.00  0.00     0.001 A 
ATOM    210  CZ  PHE B   1       2.683  -6.176  -3.035  1.00  0.00     0.000 A 
ATOM    211  HN1 PHE B   1       7.064  -2.856   1.045  1.00  0.00     0.275 HD
ATOM    212  HN2 PHE B   1       5.555  -2.426   1.695  1.00  0.00     0.275 HD
ATOM    213  HN3 PHE B   1       6.459  -3.681   2.397  1.00  0.00     0.275 HD
ATOM    214  N   VAL B   2       7.513  -5.051  -0.545  1.00  0.00    -0.346 N 
ATOM    215  CA  VAL B   2       8.515  -6.109  -0.895  1.00  0.00     0.180 C 
ATOM    216  C   VAL B   2       9.762  -5.478  -1.538  1.00  0.00     0.241 C 
ATOM    217  O   VAL B   2      10.866  -5.950  -1.337  1.00  0.00    -0.271 OA
ATOM    218  CB  VAL B   2       7.884  -7.159  -1.830  1.00  0.00     0.009 C 
ATOM    219  CG1 VAL B   2       7.510  -6.541  -3.184  1.00  0.00     0.012 C 
ATOM    220  CG2 VAL B   2       8.878  -8.307  -2.043  1.00  0.00     0.012 C 
ATOM    221  HN  VAL B   2       7.609  -4.148  -0.901  1.00  0.00     0.163 HD
ATOM    222  N   ASN B   3       9.609  -4.408  -2.285  1.00  0.00    -0.346 N 
ATOM    223  CA  ASN B   3      10.798  -3.749  -2.907  1.00  0.00     0.185 C 
ATOM    224  C   ASN B   3      10.463  -2.291  -3.237  1.00  0.00     0.241 C 
ATOM    225  O   ASN B   3      11.262  -1.401  -3.012  1.00  0.00    -0.271 OA
ATOM    226  CB  ASN B   3      11.216  -4.492  -4.181  1.00  0.00     0.137 C 
ATOM    227  CG  ASN B   3      10.057  -4.536  -5.183  1.00  0.00     0.217 C 
ATOM    228  ND2 ASN B   3       9.447  -5.667  -5.403  1.00  0.00    -0.370 N 
ATOM    229  OD1 ASN B   3       9.718  -3.538  -5.787  1.00  0.00    -0.274 OA
ATOM    230  HN  ASN B   3       8.720  -4.029  -2.423  1.00  0.00     0.163 HD
ATOM    231 1HD2 ASN B   3       9.733  -6.477  -4.932  1.00  0.00     0.159 HD
ATOM    232 2HD2 ASN B   3       8.703  -5.707  -6.039  1.00  0.00     0.159 HD
ATOM    233  N   GLN B   4       9.290  -2.040  -3.761  1.00  0.00    -0.346 N 
ATOM    234  CA  GLN B   4       8.901  -0.641  -4.098  1.00  0.00     0.177 C 
ATOM    235  C   GLN B   4       8.539   0.100  -2.809  1.00  0.00     0.241 C 
ATOM    236  O   GLN B   4       8.242  -0.510  -1.799  1.00  0.00    -0.271 OA
ATOM    237  CB  GLN B   4       7.691  -0.657  -5.039  1.00  0.00     0.044 C 
ATOM    238  CG  GLN B   4       8.161  -0.469  -6.484  1.00  0.00     0.105 C 
ATOM    239  CD  GLN B   4       7.031  -0.846  -7.444  1.00  0.00     0.215 C 
ATOM    240  NE2 GLN B   4       7.323  -1.218  -8.661  1.00  0.00    -0.370 N 
ATOM    241  OE1 GLN B   4       5.871  -0.800  -7.085  1.00  0.00    -0.274 OA
ATOM    242  HN  GLN B   4       8.663  -2.772  -3.930  1.00  0.00     0.163 HD
ATOM    243 1HE2 GLN B   4       8.257  -1.254  -8.952  1.00  0.00     0.159 HD
ATOM    244 2HE2 GLN B   4       6.605  -1.461  -9.285  1.00  0.00     0.159 HD
ATOM    245  N   HIS B   5       8.564   1.407  -2.838  1.00  0.00    -0.346 N 
ATOM    246  CA  HIS B   5       8.226   2.189  -1.616  1.00  0.00     0.182 C 
ATOM    247  C   HIS B   5       6.707   2.331  -1.504  1.00  0.00     0.241 C 
ATOM    248  O   HIS B   5       5.969   1.803  -2.314  1.00  0.00    -0.271 OA
ATOM    249  CB  HIS B   5       8.887   3.565  -1.698  1.00  0.00     0.093 C 
ATOM    250  CG  HIS B   5      10.355   3.410  -1.413  1.00  0.00     0.028 A 
ATOM    251  CD2 HIS B   5      11.082   3.546  -0.258  1.00  0.00     0.114 A 
ATOM    252  ND1 HIS B   5      11.265   3.037  -2.390  1.00  0.00    -0.354 N 
ATOM    253  CE1 HIS B   5      12.476   2.961  -1.806  1.00  0.00     0.180 A 
ATOM    254  NE2 HIS B   5      12.420   3.263  -0.507  1.00  0.00    -0.360 N 
ATOM    255  HE2 HIS B   5      13.192   3.282   0.159  1.00  0.00     0.166 HD
ATOM    256  HN  HIS B   5       8.810   1.873  -3.664  1.00  0.00     0.163 HD
ATOM    257  HD1 HIS B   5      11.064   2.862  -3.332  1.00  0.00     0.166 HD
ATOM    258  N   LEU B   6       6.236   3.019  -0.495  1.00  0.00    -0.346 N 
ATOM    259  CA  LEU B   6       4.763   3.172  -0.313  1.00  0.00     0.177 C 
ATOM    260  C   LEU B   6       4.393   4.652  -0.168  1.00  0.00     0.241 C 
ATOM    261  O   LEU B   6       3.732   5.045   0.776  1.00  0.00    -0.271 OA
ATOM    262  CB  LEU B   6       4.342   2.411   0.944  1.00  0.00     0.038 C 
ATOM    263  CG  LEU B   6       4.712   0.937   0.793  1.00  0.00    -0.020 C 
ATOM    264  CD1 LEU B   6       4.670   0.258   2.164  1.00  0.00     0.009 C 
ATOM    265  CD2 LEU B   6       3.716   0.255  -0.149  1.00  0.00     0.009 C 
ATOM    266  HN  LEU B   6       6.852   3.420   0.153  1.00  0.00     0.163 HD
ATOM    267  N   CYS B   7       4.804   5.472  -1.101  1.00  0.00    -0.345 N 
ATOM    268  CA  CYS B   7       4.467   6.923  -1.021  1.00  0.00     0.186 C 
ATOM    269  C   CYS B   7       4.012   7.410  -2.398  1.00  0.00     0.241 C 
ATOM    270  O   CYS B   7       4.639   7.134  -3.404  1.00  0.00    -0.271 OA
ATOM    271  CB  CYS B   7       5.703   7.710  -0.552  1.00  0.00     0.120 C 
ATOM    272  SG  CYS B   7       5.284   8.761   0.869  1.00  0.00    -0.095 SA
ATOM    273  HN  CYS B   7       5.327   5.132  -1.856  1.00  0.00     0.163 HD
ATOM    274  N   GLY B   8       2.912   8.118  -2.445  1.00  0.00    -0.351 N 
ATOM    275  CA  GLY B   8       2.386   8.614  -3.749  1.00  0.00     0.225 C 
ATOM    276  C   GLY B   8       1.395   7.587  -4.297  1.00  0.00     0.236 C 
ATOM    277  O   GLY B   8       0.592   7.043  -3.563  1.00  0.00    -0.272 OA
ATOM    278  HN  GLY B   8       2.423   8.310  -1.618  1.00  0.00     0.163 HD
ATOM    279  N   SER B   9       1.454   7.306  -5.574  1.00  0.00    -0.344 N 
ATOM    280  CA  SER B   9       0.524   6.296  -6.161  1.00  0.00     0.200 C 
ATOM    281  C   SER B   9       1.105   4.882  -5.993  1.00  0.00     0.243 C 
ATOM    282  O   SER B   9       0.532   3.917  -6.462  1.00  0.00    -0.271 OA
ATOM    283  CB  SER B   9       0.324   6.591  -7.648  1.00  0.00     0.199 C 
ATOM    284  OG  SER B   9       1.492   6.212  -8.364  1.00  0.00    -0.398 OA
ATOM    285  HN  SER B   9       2.118   7.749  -6.142  1.00  0.00     0.163 HD
ATOM    286  HG  SER B   9       1.887   7.006  -8.731  1.00  0.00     0.209 HD
ATOM    287  N   HIS B  10       2.233   4.746  -5.327  1.00  0.00    -0.346 N 
ATOM    288  CA  HIS B  10       2.834   3.394  -5.131  1.00  0.00     0.182 C 
ATOM    289  C   HIS B  10       2.058   2.652  -4.047  1.00  0.00     0.241 C 
ATOM    290  O   HIS B  10       1.896   1.448  -4.099  1.00  0.00    -0.271 OA
ATOM    291  CB  HIS B  10       4.295   3.545  -4.701  1.00  0.00     0.093 C 
ATOM    292  CG  HIS B  10       5.063   4.259  -5.778  1.00  0.00     0.028 A 
ATOM    293  CD2 HIS B  10       4.898   4.315  -7.140  1.00  0.00     0.114 A 
ATOM    294  ND1 HIS B  10       6.168   5.049  -5.498  1.00  0.00    -0.354 N 
ATOM    295  CE1 HIS B  10       6.620   5.541  -6.665  1.00  0.00     0.180 A 
ATOM    296  NE2 HIS B  10       5.883   5.125  -7.697  1.00  0.00    -0.360 N 
ATOM    297  HE2 HIS B  10       6.014   5.352  -8.683  1.00  0.00     0.166 HD
ATOM    298  HN  HIS B  10       2.681   5.530  -4.951  1.00  0.00     0.163 HD
ATOM    299  HD1 HIS B  10       6.550   5.216  -4.611  1.00  0.00     0.166 HD
ATOM    300  N   LEU B  11       1.576   3.367  -3.064  1.00  0.00    -0.346 N 
ATOM    301  CA  LEU B  11       0.803   2.719  -1.968  1.00  0.00     0.177 C 
ATOM    302  C   LEU B  11      -0.505   2.174  -2.539  1.00  0.00     0.241 C 
ATOM    303  O   LEU B  11      -0.837   1.025  -2.342  1.00  0.00    -0.271 OA
ATOM    304  CB  LEU B  11       0.519   3.758  -0.863  1.00  0.00     0.038 C 
ATOM    305  CG  LEU B  11      -0.149   3.128   0.383  1.00  0.00    -0.020 C 
ATOM    306  CD1 LEU B  11      -1.625   2.843   0.105  1.00  0.00     0.009 C 
ATOM    307  CD2 LEU B  11       0.553   1.823   0.787  1.00  0.00     0.009 C 
ATOM    308  HN  LEU B  11       1.720   4.337  -3.050  1.00  0.00     0.163 HD
ATOM    309  N   VAL B  12      -1.248   2.992  -3.243  1.00  0.00    -0.346 N 
ATOM    310  CA  VAL B  12      -2.548   2.531  -3.831  1.00  0.00     0.180 C 
ATOM    311  C   VAL B  12      -2.323   1.287  -4.704  1.00  0.00     0.241 C 
ATOM    312  O   VAL B  12      -3.026   0.297  -4.584  1.00  0.00    -0.271 OA
ATOM    313  CB  VAL B  12      -3.151   3.652  -4.688  1.00  0.00     0.009 C 
ATOM    314  CG1 VAL B  12      -4.588   3.284  -5.065  1.00  0.00     0.012 C 
ATOM    315  CG2 VAL B  12      -3.159   4.966  -3.898  1.00  0.00     0.012 C 
ATOM    316  HN  VAL B  12      -0.952   3.916  -3.384  1.00  0.00     0.163 HD
ATOM    317  N   GLU B  13      -1.346   1.330  -5.577  1.00  0.00    -0.346 N 
ATOM    318  CA  GLU B  13      -1.066   0.154  -6.459  1.00  0.00     0.177 C 
ATOM    319  C   GLU B  13      -0.715  -1.060  -5.596  1.00  0.00     0.241 C 
ATOM    320  O   GLU B  13      -0.967  -2.193  -5.967  1.00  0.00    -0.271 OA
ATOM    321  CB  GLU B  13       0.110   0.480  -7.384  1.00  0.00     0.045 C 
ATOM    322  CG  GLU B  13       0.115  -0.493  -8.566  1.00  0.00     0.116 C 
ATOM    323  CD  GLU B  13       1.472  -0.434  -9.270  1.00  0.00     0.172 C 
ATOM    324  OE1 GLU B  13       2.380  -1.114  -8.821  1.00  0.00    -0.648 OA
ATOM    325  OE2 GLU B  13       1.580   0.288 -10.248  1.00  0.00    -0.648 OA
ATOM    326  HN  GLU B  13      -0.795   2.136  -5.650  1.00  0.00     0.163 HD
ATOM    327  N   ALA B  14      -0.136  -0.830  -4.446  1.00  0.00    -0.346 N 
ATOM    328  CA  ALA B  14       0.236  -1.958  -3.546  1.00  0.00     0.172 C 
ATOM    329  C   ALA B  14      -1.030  -2.561  -2.935  1.00  0.00     0.240 C 
ATOM    330  O   ALA B  14      -1.097  -3.749  -2.679  1.00  0.00    -0.271 OA
ATOM    331  CB  ALA B  14       1.147  -1.440  -2.433  1.00  0.00     0.042 C 
ATOM    332  HN  ALA B  14       0.054   0.092  -4.172  1.00  0.00     0.163 HD
ATOM    333  N   LEU B  15      -2.039  -1.753  -2.710  1.00  0.00    -0.346 N 
ATOM    334  CA  LEU B  15      -3.305  -2.285  -2.126  1.00  0.00     0.177 C 
ATOM    335  C   LEU B  15      -3.937  -3.241  -3.136  1.00  0.00     0.241 C 
ATOM    336  O   LEU B  15      -4.432  -4.295  -2.784  1.00  0.00    -0.271 OA
ATOM    337  CB  LEU B  15      -4.283  -1.142  -1.831  1.00  0.00     0.038 C 
ATOM    338  CG  LEU B  15      -3.596  -0.030  -1.028  1.00  0.00    -0.020 C 
ATOM    339  CD1 LEU B  15      -4.607   1.072  -0.726  1.00  0.00     0.009 C 
ATOM    340  CD2 LEU B  15      -3.057  -0.586   0.291  1.00  0.00     0.009 C 
ATOM    341  HN  LEU B  15      -1.964  -0.804  -2.936  1.00  0.00     0.163 HD
ATOM    342  N   GLU B  16      -3.909  -2.879  -4.395  1.00  0.00    -0.346 N 
ATOM    343  CA  GLU B  16      -4.491  -3.764  -5.446  1.00  0.00     0.177 C 
ATOM    344  C   GLU B  16      -3.700  -5.073  -5.483  1.00  0.00     0.241 C 
ATOM    345  O   GLU B  16      -4.257  -6.141  -5.662  1.00  0.00    -0.271 OA
ATOM    346  CB  GLU B  16      -4.396  -3.070  -6.807  1.00  0.00     0.045 C 
ATOM    347  CG  GLU B  16      -5.574  -3.498  -7.684  1.00  0.00     0.116 C 
ATOM    348  CD  GLU B  16      -5.163  -3.437  -9.157  1.00  0.00     0.172 C 
ATOM    349  OE1 GLU B  16      -5.199  -2.355  -9.718  1.00  0.00    -0.648 OA
ATOM    350  OE2 GLU B  16      -4.819  -4.475  -9.698  1.00  0.00    -0.648 OA
ATOM    351  HN  GLU B  16      -3.492  -2.025  -4.648  1.00  0.00     0.163 HD
ATOM    352  N   LEU B  17      -2.407  -4.992  -5.304  1.00  0.00    -0.346 N 
ATOM    353  CA  LEU B  17      -1.563  -6.223  -5.314  1.00  0.00     0.177 C 
ATOM    354  C   LEU B  17      -1.952  -7.112  -4.126  1.00  0.00     0.241 C 
ATOM    355  O   LEU B  17      -1.824  -8.320  -4.177  1.00  0.00    -0.271 OA
ATOM    356  CB  LEU B  17      -0.084  -5.822  -5.199  1.00  0.00     0.038 C 
ATOM    357  CG  LEU B  17       0.750  -6.593  -6.230  1.00  0.00    -0.020 C 
ATOM    358  CD1 LEU B  17       0.316  -6.188  -7.642  1.00  0.00     0.009 C 
ATOM    359  CD2 LEU B  17       2.238  -6.267  -6.035  1.00  0.00     0.009 C 
ATOM    360  HN  LEU B  17      -1.989  -4.117  -5.156  1.00  0.00     0.163 HD
ATOM    361  N   VAL B  18      -2.426  -6.517  -3.058  1.00  0.00    -0.346 N 
ATOM    362  CA  VAL B  18      -2.825  -7.313  -1.861  1.00  0.00     0.180 C 
ATOM    363  C   VAL B  18      -4.135  -8.056  -2.145  1.00  0.00     0.241 C 
ATOM    364  O   VAL B  18      -4.157  -9.267  -2.260  1.00  0.00    -0.271 OA
ATOM    365  CB  VAL B  18      -3.016  -6.369  -0.668  1.00  0.00     0.009 C 
ATOM    366  CG1 VAL B  18      -3.319  -7.185   0.592  1.00  0.00     0.012 C 
ATOM    367  CG2 VAL B  18      -1.736  -5.549  -0.453  1.00  0.00     0.012 C 
ATOM    368  HN  VAL B  18      -2.516  -5.541  -3.044  1.00  0.00     0.163 HD
ATOM    369  N   CYS B  19      -5.226  -7.338  -2.256  1.00  0.00    -0.345 N 
ATOM    370  CA  CYS B  19      -6.536  -7.997  -2.528  1.00  0.00     0.186 C 
ATOM    371  C   CYS B  19      -6.807  -7.981  -4.035  1.00  0.00     0.241 C 
ATOM    372  O   CYS B  19      -6.656  -8.983  -4.708  1.00  0.00    -0.271 OA
ATOM    373  CB  CYS B  19      -7.650  -7.248  -1.790  1.00  0.00     0.120 C 
ATOM    374  SG  CYS B  19      -7.908  -7.994  -0.160  1.00  0.00    -0.095 SA
ATOM    375  HN  CYS B  19      -5.181  -6.364  -2.157  1.00  0.00     0.163 HD
ATOM    376  N   GLY B  20      -7.199  -6.850  -4.569  1.00  0.00    -0.351 N 
ATOM    377  CA  GLY B  20      -7.472  -6.768  -6.035  1.00  0.00     0.225 C 
ATOM    378  C   GLY B  20      -8.930  -6.363  -6.296  1.00  0.00     0.236 C 
ATOM    379  O   GLY B  20      -9.285  -6.016  -7.407  1.00  0.00    -0.272 OA
ATOM    380  HN  GLY B  20      -7.308  -6.056  -4.006  1.00  0.00     0.163 HD
ATOM    381  N   GLU B  21      -9.778  -6.403  -5.293  1.00  0.00    -0.346 N 
ATOM    382  CA  GLU B  21     -11.205  -6.020  -5.504  1.00  0.00     0.177 C 
ATOM    383  C   GLU B  21     -11.361  -4.511  -5.317  1.00  0.00     0.241 C 
ATOM    384  O   GLU B  21     -10.701  -3.908  -4.493  1.00  0.00    -0.271 OA
ATOM    385  CB  GLU B  21     -12.086  -6.748  -4.489  1.00  0.00     0.045 C 
ATOM    386  CG  GLU B  21     -12.435  -8.141  -5.018  1.00  0.00     0.116 C 
ATOM    387  CD  GLU B  21     -13.264  -8.892  -3.973  1.00  0.00     0.172 C 
ATOM    388  OE1 GLU B  21     -12.672  -9.420  -3.046  1.00  0.00    -0.648 OA
ATOM    389  OE2 GLU B  21     -14.475  -8.924  -4.117  1.00  0.00    -0.648 OA
ATOM    390  HN  GLU B  21      -9.479  -6.686  -4.405  1.00  0.00     0.163 HD
ATOM    391  N   ARG B  22     -12.236  -3.900  -6.076  1.00  0.00    -0.346 N 
ATOM    392  CA  ARG B  22     -12.445  -2.429  -5.945  1.00  0.00     0.176 C 
ATOM    393  C   ARG B  22     -13.277  -2.151  -4.693  1.00  0.00     0.240 C 
ATOM    394  O   ARG B  22     -14.060  -2.977  -4.264  1.00  0.00    -0.271 OA
ATOM    395  CB  ARG B  22     -13.184  -1.902  -7.175  1.00  0.00     0.036 C 
ATOM    396  CG  ARG B  22     -12.302  -2.077  -8.414  1.00  0.00     0.023 C 
ATOM    397  CD  ARG B  22     -13.145  -1.890  -9.678  1.00  0.00     0.136 C 
ATOM    398  NE  ARG B  22     -12.964  -0.499 -10.196  1.00  0.00    -0.264 N 
ATOM    399  CZ  ARG B  22     -13.344  -0.164 -11.414  1.00  0.00     0.789 C 
ATOM    400  NH1 ARG B  22     -13.894  -1.037 -12.228  1.00  0.00    -0.272 N 
ATOM    401  NH2 ARG B  22     -13.168   1.062 -11.822  1.00  0.00    -0.272 N 
ATOM    402  HN  ARG B  22     -12.757  -4.410  -6.730  1.00  0.00     0.163 HD
ATOM    403  HE  ARG B  22     -12.557   0.179  -9.619  1.00  0.00     0.175 HD
ATOM    404  HH  ARG B  22     -14.036  -1.982 -11.936  1.00  0.00     0.172 HD
ATOM    405  HH  ARG B  22     -14.172  -0.754 -13.145  1.00  0.00     0.172 HD
ATOM    406  HH  ARG B  22     -12.749   1.736 -11.214  1.00  0.00     0.172 HD
ATOM    407  HH  ARG B  22     -13.451   1.329 -12.744  1.00  0.00     0.172 HD
ATOM    408  N   GLY B  23     -13.108  -0.996  -4.103  1.00  0.00    -0.351 N 
ATOM    409  CA  GLY B  23     -13.881  -0.656  -2.870  1.00  0.00     0.225 C 
ATOM    410  C   GLY B  23     -13.552  -1.664  -1.763  1.00  0.00     0.235 C 
ATOM    411  O   GLY B  23     -14.344  -1.893  -0.867  1.00  0.00    -0.272 OA
ATOM    412  HN  GLY B  23     -12.466  -0.350  -4.468  1.00  0.00     0.163 HD
ATOM    413  N   GLY B  24     -12.390  -2.266  -1.819  1.00  0.00    -0.351 N 
ATOM    414  CA  GLY B  24     -11.998  -3.258  -0.776  1.00  0.00     0.225 C 
ATOM    415  C   GLY B  24     -10.872  -2.677   0.083  1.00  0.00     0.236 C 
ATOM    416  O   GLY B  24     -10.724  -3.022   1.241  1.00  0.00    -0.272 OA
ATOM    417  HN  GLY B  24     -11.770  -2.063  -2.551  1.00  0.00     0.163 HD
ATOM    418  N   PHE B  25     -10.078  -1.801  -0.479  1.00  0.00    -0.346 N 
ATOM    419  CA  PHE B  25      -8.956  -1.192   0.292  1.00  0.00     0.180 C 
ATOM    420  C   PHE B  25      -8.975   0.327   0.111  1.00  0.00     0.241 C 
ATOM    421  O   PHE B  25      -9.881   0.877  -0.485  1.00  0.00    -0.271 OA
ATOM    422  CB  PHE B  25      -7.625  -1.751  -0.218  1.00  0.00     0.073 C 
ATOM    423  CG  PHE B  25      -7.546  -1.603  -1.721  1.00  0.00    -0.056 A 
ATOM    424  CD1 PHE B  25      -7.142  -0.387  -2.289  1.00  0.00     0.007 A 
ATOM    425  CD2 PHE B  25      -7.871  -2.684  -2.546  1.00  0.00     0.007 A 
ATOM    426  CE1 PHE B  25      -7.064  -0.255  -3.679  1.00  0.00     0.001 A 
ATOM    427  CE2 PHE B  25      -7.794  -2.553  -3.937  1.00  0.00     0.001 A 
ATOM    428  CZ  PHE B  25      -7.390  -1.339  -4.504  1.00  0.00     0.000 A 
ATOM    429  HN  PHE B  25     -10.218  -1.544  -1.414  1.00  0.00     0.163 HD
ATOM    430  N   TYR B  26      -7.981   1.006   0.625  1.00  0.00    -0.346 N 
ATOM    431  CA  TYR B  26      -7.931   2.493   0.492  1.00  0.00     0.180 C 
ATOM    432  C   TYR B  26      -7.858   2.872  -0.993  1.00  0.00     0.241 C 
ATOM    433  O   TYR B  26      -6.849   2.683  -1.646  1.00  0.00    -0.271 OA
ATOM    434  CB  TYR B  26      -6.694   3.023   1.246  1.00  0.00     0.073 C 
ATOM    435  CG  TYR B  26      -6.501   4.514   1.015  1.00  0.00    -0.056 A 
ATOM    436  CD1 TYR B  26      -7.603   5.381   0.973  1.00  0.00     0.010 A 
ATOM    437  CD2 TYR B  26      -5.207   5.021   0.846  1.00  0.00     0.010 A 
ATOM    438  CE1 TYR B  26      -7.408   6.751   0.763  1.00  0.00     0.037 A 
ATOM    439  CE2 TYR B  26      -5.013   6.391   0.637  1.00  0.00     0.037 A 
ATOM    440  CZ  TYR B  26      -6.113   7.255   0.595  1.00  0.00     0.065 A 
ATOM    441  OH  TYR B  26      -5.921   8.605   0.386  1.00  0.00    -0.361 OA
ATOM    442  HN  TYR B  26      -7.265   0.535   1.102  1.00  0.00     0.163 HD
ATOM    443  HH  TYR B  26      -5.263   8.706  -0.307  1.00  0.00     0.217 HD
ATOM    444  N   THR B  27      -8.927   3.412  -1.520  1.00  0.00    -0.344 N 
ATOM    445  CA  THR B  27      -8.943   3.816  -2.955  1.00  0.00     0.205 C 
ATOM    446  C   THR B  27      -9.298   5.308  -3.056  1.00  0.00     0.245 C 
ATOM    447  O   THR B  27     -10.458   5.645  -3.183  1.00  0.00    -0.271 OA
ATOM    448  CB  THR B  27      -9.992   2.989  -3.704  1.00  0.00     0.146 C 
ATOM    449  CG2 THR B  27      -9.583   1.516  -3.703  1.00  0.00     0.042 C 
ATOM    450  OG1 THR B  27     -11.250   3.133  -3.060  1.00  0.00    -0.393 OA
ATOM    451  HN  THR B  27      -9.723   3.556  -0.967  1.00  0.00     0.163 HD
ATOM    452  HG1 THR B  27     -11.161   2.813  -2.159  1.00  0.00     0.210 HD
ATOM    453  N   PRO B  28      -8.297   6.170  -2.989  1.00  0.00    -0.337 N 
ATOM    454  CA  PRO B  28      -8.497   7.638  -3.063  1.00  0.00     0.179 A 
ATOM    455  C   PRO B  28      -9.090   8.024  -4.423  1.00  0.00     0.241 C 
ATOM    456  O   PRO B  28      -8.374   8.348  -5.351  1.00  0.00    -0.271 OA
ATOM    457  CB  PRO B  28      -7.107   8.268  -2.890  1.00  0.00     0.037 A 
ATOM    458  CG  PRO B  28      -6.086   7.121  -2.773  1.00  0.00     0.022 A 
ATOM    459  CD  PRO B  28      -6.862   5.801  -2.832  1.00  0.00     0.127 A 
ATOM    460  N   LYS B  29     -10.395   7.991  -4.544  1.00  0.00    -0.345 N 
ATOM    461  CA  LYS B  29     -11.049   8.356  -5.840  1.00  0.00     0.185 C 
ATOM    462  C   LYS B  29     -12.561   8.151  -5.719  1.00  0.00     0.196 C 
ATOM    463  O   LYS B  29     -13.294   8.984  -6.226  1.00  0.00    -0.646 OA
ATOM    464  CB  LYS B  29     -10.507   7.474  -6.975  1.00  0.00     0.036 C 
ATOM    465  CG  LYS B  29     -10.520   6.000  -6.546  1.00  0.00     0.004 C 
ATOM    466  CD  LYS B  29     -11.012   5.126  -7.702  1.00  0.00     0.027 C 
ATOM    467  CE  LYS B  29     -10.025   5.209  -8.871  1.00  0.00     0.229 C 
ATOM    468  NZ  LYS B  29      -8.940   4.204  -8.679  1.00  0.00    -0.079 N 
ATOM    469  OXT LYS B  29     -12.959   7.165  -5.122  1.00  0.00    -0.646 OA
ATOM    470  HN  LYS B  29     -10.947   7.730  -3.779  1.00  0.00     0.163 HD
ATOM    471  HZ1 LYS B  29      -9.357   3.292  -8.407  1.00  0.00     0.274 HD
ATOM    472  HZ2 LYS B  29      -8.412   4.092  -9.567  1.00  0.00     0.274 HD
ATOM    473  HZ3 LYS B  29      -8.295   4.529  -7.930  1.00  0.00     0.274 HD
TER     474      LYS B  29 
