# Supplementary material for: The Potential Mechanisms of Ochratoxin A in Prostate Cancer Development: An Integrated Study Combining Network Toxicology, Machine Learning, and Molecular Docking
Source: Toxins (Basel). 2025 Aug 4;17(8):388. doi: 10.3390/toxins17080388 (PMC12389974; doi:10.3390/toxins17080388)
Supplement: Supplementary file 1 [file toxins-17-00388-s001.zip › molecular docking/lig.mol2]

@<TRIPOS>MOLECULE
Unnamed
46 48 1 0 0
SMALL
USER_CHARGES


@<TRIPOS>ATOM
      1 Cl          1.7430    4.3107   -0.7655 Cl        1     ****    0.0000
      2 O           4.8591    0.0527   -0.7529 O.3       1     ****    0.0000
      3 O           0.9314   -1.4899   -1.0767 O.3       1     ****    0.0000
      4 O           3.5173   -1.7252   -1.4232 O.2       1     ****    0.0000
      5 O          -1.7713   -0.0835    0.0896 O.2       1     ****    0.0000
      6 O          -4.3777   -2.5097   -3.0758 O.3       1     ****    0.0000
      7 O          -2.2169   -2.2424   -3.4297 O.2       1     ****    0.0000
      8 N          -1.8780    0.0071   -2.1392 N.am      1     ****    0.0000
      9 C           4.0178    2.3130   -0.8963 C.3       1     ****    0.0000
     10 C           5.0198    1.2970   -1.4357 C.3       1     ****    0.0000
     11 C           2.6179    1.7574   -0.9386 C.ar      1     ****    0.0000
     12 C           2.4279    0.3652   -0.9910 C.ar      1     ****    0.0000
     13 C           1.1249   -0.1508   -1.0036 C.ar      1     ****    0.0000
     14 C           0.0259    0.7064   -0.9413 C.ar      1     ****    0.0000
     15 C           1.5102    2.6104   -0.8640 C.ar      1     ****    0.0000
     16 C           3.6123   -0.5677   -1.0907 C.2       1     ****    0.0000
     17 C           6.4346    1.8159   -1.2149 C.3       1     ****    0.0000
     18 C          -3.2221   -0.5368   -2.1492 C.3       1     ****    0.0000
     19 C           0.2185    2.0847   -0.8694 C.ar      1     ****    0.0000
     20 C          -4.1698    0.4620   -2.8004 C.3       1     ****    0.0000
     21 C          -1.2264    0.1997   -0.9507 C.2       1     ****    0.0000
     22 C          -4.8048   -0.1640   -4.0029 C.ar      1     ****    0.0000
     23 C          -3.2362   -1.8266   -2.9323 C.2       1     ****    0.0000
     24 C          -4.2241   -0.0040   -5.2610 C.ar      1     ****    0.0000
     25 C          -5.9771   -0.9071   -3.8652 C.ar      1     ****    0.0000
     26 C          -4.8159   -0.5872   -6.3814 C.ar      1     ****    0.0000
     27 C          -6.5688   -1.4904   -4.9856 C.ar      1     ****    0.0000
     28 C          -5.9882   -1.3304   -6.2437 C.ar      1     ****    0.0000
     29 H           4.0630    3.2351   -1.5180 H         1     ****    0.0000
     30 H           4.2782    2.5449    0.1607 H         1     ****    0.0000
     31 H           4.8419    1.1459   -2.5240 H         1     ****    0.0000
     32 H          -3.5508   -0.7326   -1.1041 H         1     ****    0.0000
     33 H           6.3921    2.8090   -0.7142 H         1     ****    0.0000
     34 H           6.9954    1.1007   -0.5724 H         1     ****    0.0000
     35 H           6.9498    1.9170   -2.1963 H         1     ****    0.0000
     36 H          -0.6492    2.7587   -0.8169 H         1     ****    0.0000
     37 H          -3.6004    1.3667   -3.1104 H         1     ****    0.0000
     38 H          -4.9594    0.7527   -2.0718 H         1     ****    0.0000
     39 H          -1.4216    0.2443   -3.0107 H         1     ****    0.0000
     40 H           1.8034   -1.9179   -1.1119 H         1     ****    0.0000
     41 H          -3.2996    0.5819   -5.3695 H         1     ****    0.0000
     42 H          -6.4350   -1.0333   -2.8730 H         1     ****    0.0000
     43 H          -4.3581   -0.4610   -7.3736 H         1     ****    0.0000
     44 H          -7.4933   -2.0765   -4.8771 H         1     ****    0.0000
     45 H          -6.4548   -1.7902   -7.1273 H         1     ****    0.0000
     46 H          -5.0576   -2.0009   -2.6029 H         1     ****    0.0000
@<TRIPOS>BOND
     1     1    15     1
     2     2    10     1
     3     2    16     1
     4     3    13     1
     5     3    40     1
     6     4    16     2
     7     5    21     2
     8     6    23     1
     9     6    46     1
    10     7    23     2
    11     8    18     1
    12     8    21     1
    13     8    39     1
    14     9    10     1
    15     9    11     1
    16     9    29     1
    17     9    30     1
    18    10    17     1
    19    10    31     1
    20    11    12     2
    21    11    15     1
    22    12    13     1
    23    12    16     1
    24    13    14     2
    25    14    19     1
    26    14    21     1
    27    15    19     2
    28    17    33     1
    29    17    34     1
    30    17    35     1
    31    18    20     1
    32    18    23     1
    33    18    32     1
    34    19    36     1
    35    20    22     1
    36    20    37     1
    37    20    38     1
    38    22    24     1
    39    22    25     2
    40    24    26     2
    41    24    41     1
    42    25    27     1
    43    25    42     1
    44    26    28     1
    45    26    43     1
    46    27    28     2
    47    27    44     1
    48    28    45     1
