# Supplementary material for: The Potential Mechanisms of Ochratoxin A in Prostate Cancer Development: An Integrated Study Combining Network Toxicology, Machine Learning, and Molecular Docking
Source: Toxins (Basel). 2025 Aug 4;17(8):388. doi: 10.3390/toxins17080388 (PMC12389974; doi:10.3390/toxins17080388)
Supplement: Supplementary file 1 [file toxins-17-00388-s001.zip › molecular docking/TNF/log.txt]

#################################################################
# If you used AutoDock Vina in your work, please cite:          #
#                                                               #
# O. Trott, A. J. Olson,                                        #
# AutoDock Vina: improving the speed and accuracy of docking    #
# with a new scoring function, efficient optimization and       #
# multithreading, Journal of Computational Chemistry 31 (2010)  #
# 455-461                                                       #
#                                                               #
# DOI 10.1002/jcc.21334                                         #
#                                                               #
# Please see http://vina.scripps.edu for more information.      #
#################################################################

WARNING: The search space volume > 27000 Angstrom^3 (See FAQ)
Detected 16 CPUs
WARNING: at low exhaustiveness, it may be impossible to utilize all CPUs
Reading input ... done.
Setting up the scoring function ... done.
Analyzing the binding site ... done.
Using random seed: -2060482396
Performing search ... done.
Refining results ... done.

mode |   affinity | dist from best mode
     | (kcal/mol) | rmsd l.b.| rmsd u.b.
-----+------------+----------+----------
   1         -6.9      0.000      0.000
   2         -6.7      1.938      2.421
   3         -6.3      1.349      1.872
   4         -6.3      2.783      8.248
   5         -6.1      1.888      2.926
   6         -6.0      2.610      8.345
   7         -5.8     20.662     23.452
   8         -5.8      1.753      3.203
   9         -5.7      3.914      8.587
  10         -5.6      1.785      2.464
  11         -5.6      3.066      7.641
  12         -5.6      3.481      5.609
  13         -5.4      3.715      9.358
  14         -5.4     25.992     27.778
  15         -5.3      3.587      8.509
  16         -5.3     12.553     16.062
  17         -5.2     28.571     31.017
  18         -5.2     17.433     19.651
  19         -5.2      4.218      8.957
  20         -5.1      4.306      9.421
Writing output ... done.
