# Supplementary material for: The Potential Mechanisms of Ochratoxin A in Prostate Cancer Development: An Integrated Study Combining Network Toxicology, Machine Learning, and Molecular Docking
Source: Toxins (Basel). 2025 Aug 4;17(8):388. doi: 10.3390/toxins17080388 (PMC12389974; doi:10.3390/toxins17080388)
Supplement: Supplementary file 1 [file toxins-17-00388-s001.zip › molecular docking/TNF/output.pdbqt]

MODEL 1
REMARK VINA RESULT:      -6.9      0.000      0.000
REMARK  7 active torsions:
REMARK  status: ('A' for Active; 'I' for Inactive)
REMARK    1  A    between atoms: O_3  and  C_13 
REMARK    2  A    between atoms: O_6  and  C_23 
REMARK    3  A    between atoms: N_8  and  C_18 
REMARK       I    between atoms: N_8  and  C_21 
REMARK    4  A    between atoms: C_14  and  C_21 
REMARK    5  A    between atoms: C_18  and  C_20 
REMARK    6  A    between atoms: C_18  and  C_23 
REMARK    7  A    between atoms: C_20  and  C_22 
ROOT
ATOM      1 Cl   *** d   1      14.056  -8.723  -1.044  0.00  0.00    -0.084 Cl
ATOM      2  O   *** d   1      14.424  -6.057   3.459  0.00  0.00    -0.312 OA
ATOM      3  O   *** d   1      15.414  -4.210   2.893  0.00  0.00    -0.259 OA
ATOM      4  C   *** d   1      14.171  -7.800   1.842  0.00  0.00     0.073 C 
ATOM      5  C   *** d   1      13.640  -7.144   3.100  0.00  0.00     0.132 C 
ATOM      6  C   *** d   1      14.533  -6.784   0.784  0.00  0.00    -0.015 A 
ATOM      7  C   *** d   1      14.945  -5.546   1.136  0.00  0.00     0.081 A 
ATOM      8  C   *** d   1      15.349  -4.660   0.184  0.00  0.00     0.098 A 
ATOM      9  C   *** d   1      15.311  -5.026  -1.122  0.00  0.00     0.067 A 
ATOM     10  C   *** d   1      14.528  -7.141  -0.513  0.00  0.00     0.042 A 
ATOM     11  C   *** d   1      14.942  -5.252   2.478  0.00  0.00     0.297 C 
ATOM     12  C   *** d   1      13.562  -8.118   4.275  0.00  0.00     0.040 C 
ATOM     13  C   *** d   1      14.909  -6.266  -1.451  0.00  0.00     0.044 A 
ENDROOT
BRANCH   9  14
ATOM     14  C   *** d   1      15.668  -4.193  -2.148  0.00  0.00     0.255 C 
ATOM     15  O   *** d   1      16.770  -3.707  -2.254  0.00  0.00    -0.268 OA
ATOM     16  N   *** d   1      14.791  -4.064  -3.189  0.00  0.00    -0.342 N 
ATOM     17  H   *** d   1      13.928  -4.605  -3.214  0.00  0.00     0.163 HD
BRANCH  16  18
ATOM     18  C   *** d   1      15.057  -3.229  -4.369  0.00  0.00     0.186 C 
BRANCH  18  19
ATOM     19  C   *** d   1      15.333  -4.090  -5.616  0.00  0.00     0.074 C 
BRANCH  19  20
ATOM     20  C   *** d   1      16.703  -3.780  -6.174  0.00  0.00    -0.056 A 
ATOM     21  C   *** d   1      17.820  -4.145  -5.519  0.00  0.00     0.007 A 
ATOM     22  C   *** d   1      19.033  -3.910  -6.042  0.00  0.00     0.001 A 
ATOM     23  C   *** d   1      19.144  -3.307  -7.235  0.00  0.00     0.000 A 
ATOM     24  C   *** d   1      18.037  -2.940  -7.899  0.00  0.00     0.001 A 
ATOM     25  C   *** d   1      16.828  -3.177  -7.369  0.00  0.00     0.007 A 
ENDBRANCH  19  20
ENDBRANCH  18  19
BRANCH  18  26
ATOM     26  C   *** d   1      13.829  -2.349  -4.587  0.00  0.00     0.163 C 
ATOM     27  O   *** d   1      12.977  -2.605  -5.410  0.00  0.00    -0.648 OA
BRANCH  26  28
ATOM     28  O   *** d   1      13.807  -1.289  -3.747  0.00  0.00    -0.775 OA
ATOM     29  H   *** d   1      13.168  -0.612  -4.022  0.00  0.00     0.167 HD
ENDBRANCH  26  28
ENDBRANCH  18  26
ENDBRANCH  16  18
ENDBRANCH   9  14
BRANCH   8  30
ATOM     30  O   *** d   1      15.855  -3.428   0.484  0.00  0.00    -0.359 OA
ATOM     31  H   *** d   1      16.075  -2.849  -0.253  0.00  0.00     0.217 HD
ENDBRANCH   8  30
TORSDOF 7
ENDMDL
MODEL 2
REMARK VINA RESULT:      -6.7      1.938      2.421
REMARK  7 active torsions:
REMARK  status: ('A' for Active; 'I' for Inactive)
REMARK    1  A    between atoms: O_3  and  C_13 
REMARK    2  A    between atoms: O_6  and  C_23 
REMARK    3  A    between atoms: N_8  and  C_18 
REMARK       I    between atoms: N_8  and  C_21 
REMARK    4  A    between atoms: C_14  and  C_21 
REMARK    5  A    between atoms: C_18  and  C_20 
REMARK    6  A    between atoms: C_18  and  C_23 
REMARK    7  A    between atoms: C_20  and  C_22 
ROOT
ATOM      1 Cl   *** d   1      15.480  -4.010   2.399  0.00  0.00    -0.084 Cl
ATOM      2  O   *** d   1      13.683  -8.664   0.778  0.00  0.00    -0.312 OA
ATOM      3  O   *** d   1      13.621  -8.476  -1.383  0.00  0.00    -0.259 OA
ATOM      4  C   *** d   1      14.222  -6.753   2.111  0.00  0.00     0.073 C 
ATOM      5  C   *** d   1      14.224  -8.263   1.992  0.00  0.00     0.132 C 
ATOM      6  C   *** d   1      14.704  -6.085   0.844  0.00  0.00    -0.015 A 
ATOM      7  C   *** d   1      14.516  -6.677  -0.356  0.00  0.00     0.081 A 
ATOM      8  C   *** d   1      14.876  -6.036  -1.502  0.00  0.00     0.098 A 
ATOM      9  C   *** d   1      15.448  -4.808  -1.424  0.00  0.00     0.067 A 
ATOM     10  C   *** d   1      15.246  -4.855   0.903  0.00  0.00     0.042 A 
ATOM     11  C   *** d   1      13.941  -7.925  -0.347  0.00  0.00     0.297 C 
ATOM     12  C   *** d   1      13.460  -8.937   3.130  0.00  0.00     0.040 C 
ATOM     13  C   *** d   1      15.616  -4.231  -0.221  0.00  0.00     0.044 A 
ENDROOT
BRANCH   9  14
ATOM     14  C   *** d   1      15.870  -4.102  -2.518  0.00  0.00     0.255 C 
ATOM     15  O   *** d   1      17.035  -3.977  -2.816  0.00  0.00    -0.268 OA
ATOM     16  N   *** d   1      14.916  -3.686  -3.406  0.00  0.00    -0.342 N 
ATOM     17  H   *** d   1      13.937  -3.935  -3.274  0.00  0.00     0.163 HD
BRANCH  16  18
ATOM     18  C   *** d   1      15.228  -2.947  -4.637  0.00  0.00     0.186 C 
BRANCH  18  19
ATOM     19  C   *** d   1      15.398  -3.899  -5.836  0.00  0.00     0.074 C 
BRANCH  19  20
ATOM     20  C   *** d   1      16.618  -3.514  -6.641  0.00  0.00    -0.056 A 
ATOM     21  C   *** d   1      17.858  -3.814  -6.213  0.00  0.00     0.007 A 
ATOM     22  C   *** d   1      18.934  -3.513  -6.956  0.00  0.00     0.001 A 
ATOM     23  C   *** d   1      18.782  -2.908  -8.144  0.00  0.00     0.000 A 
ATOM     24  C   *** d   1      17.551  -2.606  -8.582  0.00  0.00     0.001 A 
ATOM     25  C   *** d   1      16.479  -2.908  -7.834  0.00  0.00     0.007 A 
ENDBRANCH  19  20
ENDBRANCH  18  19
BRANCH  18  26
ATOM     26  C   *** d   1      14.078  -1.974  -4.884  0.00  0.00     0.163 C 
ATOM     27  O   *** d   1      13.548  -1.848  -5.967  0.00  0.00    -0.648 OA
BRANCH  26  28
ATOM     28  O   *** d   1      13.726  -1.307  -3.762  0.00  0.00    -0.775 OA
ATOM     29  H   *** d   1      13.941  -1.801  -2.955  0.00  0.00     0.167 HD
ENDBRANCH  26  28
ENDBRANCH  18  26
ENDBRANCH  16  18
ENDBRANCH   9  14
BRANCH   8  30
ATOM     30  O   *** d   1      14.633  -6.545  -2.745  0.00  0.00    -0.359 OA
ATOM     31  H   *** d   1      14.997  -6.067  -3.498  0.00  0.00     0.217 HD
ENDBRANCH   8  30
TORSDOF 7
ENDMDL
MODEL 3
REMARK VINA RESULT:      -6.3      1.349      1.872
REMARK  7 active torsions:
REMARK  status: ('A' for Active; 'I' for Inactive)
REMARK    1  A    between atoms: O_3  and  C_13 
REMARK    2  A    between atoms: O_6  and  C_23 
REMARK    3  A    between atoms: N_8  and  C_18 
REMARK       I    between atoms: N_8  and  C_21 
REMARK    4  A    between atoms: C_14  and  C_21 
REMARK    5  A    between atoms: C_18  and  C_20 
REMARK    6  A    between atoms: C_18  and  C_23 
REMARK    7  A    between atoms: C_20  and  C_22 
ROOT
ATOM      1 Cl   *** d   1      14.270  -8.890   0.262  0.00  0.00    -0.084 Cl
ATOM      2  O   *** d   1      13.560  -5.863   4.487  0.00  0.00    -0.312 OA
ATOM      3  O   *** d   1      14.472  -3.972   3.933  0.00  0.00    -0.259 OA
ATOM      4  C   *** d   1      13.766  -7.741   3.022  0.00  0.00     0.073 C 
ATOM      5  C   *** d   1      12.955  -7.050   4.098  0.00  0.00     0.132 C 
ATOM      6  C   *** d   1      14.228  -6.778   1.954  0.00  0.00    -0.015 A 
ATOM      7  C   *** d   1      14.456  -5.480   2.255  0.00  0.00     0.081 A 
ATOM      8  C   *** d   1      14.951  -4.633   1.311  0.00  0.00     0.098 A 
ATOM      9  C   *** d   1      15.188  -5.100   0.059  0.00  0.00     0.067 A 
ATOM     10  C   *** d   1      14.495  -7.232   0.716  0.00  0.00     0.042 A 
ATOM     11  C   *** d   1      14.179  -5.086   3.542  0.00  0.00     0.297 C 
ATOM     12  C   *** d   1      12.746  -7.933   5.328  0.00  0.00     0.040 C 
ATOM     13  C   *** d   1      14.965  -6.397  -0.217  0.00  0.00     0.044 A 
ENDROOT
BRANCH   9  14
ATOM     14  C   *** d   1      15.656  -4.317  -0.961  0.00  0.00     0.255 C 
ATOM     15  O   *** d   1      16.520  -3.484  -0.814  0.00  0.00    -0.268 OA
ATOM     16  N   *** d   1      15.253  -4.628  -2.231  0.00  0.00    -0.342 N 
ATOM     17  H   *** d   1      14.665  -5.442  -2.406  0.00  0.00     0.163 HD
BRANCH  16  18
ATOM     18  C   *** d   1      15.699  -3.893  -3.421  0.00  0.00     0.186 C 
BRANCH  18  19
ATOM     19  C   *** d   1      16.422  -4.819  -4.416  0.00  0.00     0.074 C 
BRANCH  19  20
ATOM     20  C   *** d   1      17.894  -4.480  -4.473  0.00  0.00    -0.056 A 
ATOM     21  C   *** d   1      18.528  -4.323  -5.650  0.00  0.00     0.007 A 
ATOM     22  C   *** d   1      19.823  -3.974  -5.694  0.00  0.00     0.001 A 
ATOM     23  C   *** d   1      20.503  -3.774  -4.555  0.00  0.00     0.000 A 
ATOM     24  C   *** d   1      19.881  -3.925  -3.376  0.00  0.00     0.001 A 
ATOM     25  C   *** d   1      18.587  -4.275  -3.339  0.00  0.00     0.007 A 
ENDBRANCH  19  20
ENDBRANCH  18  19
BRANCH  18  26
ATOM     26  C   *** d   1      14.458  -3.279  -4.066  0.00  0.00     0.163 C 
ATOM     27  O   *** d   1      13.771  -3.878  -4.865  0.00  0.00    -0.648 OA
BRANCH  26  28
ATOM     28  O   *** d   1      14.222  -2.025  -3.621  0.00  0.00    -0.775 OA
ATOM     29  H   *** d   1      14.121  -1.987  -2.656  0.00  0.00     0.167 HD
ENDBRANCH  26  28
ENDBRANCH  18  26
ENDBRANCH  16  18
ENDBRANCH   9  14
BRANCH   8  30
ATOM     30  O   *** d   1      15.283  -3.336   1.578  0.00  0.00    -0.359 OA
ATOM     31  H   *** d   1      14.733  -2.860   2.208  0.00  0.00     0.217 HD
ENDBRANCH   8  30
TORSDOF 7
ENDMDL
MODEL 4
REMARK VINA RESULT:      -6.3      2.783      8.248
REMARK  7 active torsions:
REMARK  status: ('A' for Active; 'I' for Inactive)
REMARK    1  A    between atoms: O_3  and  C_13 
REMARK    2  A    between atoms: O_6  and  C_23 
REMARK    3  A    between atoms: N_8  and  C_18 
REMARK       I    between atoms: N_8  and  C_21 
REMARK    4  A    between atoms: C_14  and  C_21 
REMARK    5  A    between atoms: C_18  and  C_20 
REMARK    6  A    between atoms: C_18  and  C_23 
REMARK    7  A    between atoms: C_20  and  C_22 
ROOT
ATOM      1 Cl   *** d   1      18.722  -3.440  -7.371  0.00  0.00    -0.084 Cl
ATOM      2  O   *** d   1      13.664  -2.071  -7.127  0.00  0.00    -0.312 OA
ATOM      3  O   *** d   1      12.998  -2.871  -5.222  0.00  0.00    -0.259 OA
ATOM      4  C   *** d   1      15.866  -2.575  -7.909  0.00  0.00     0.073 C 
ATOM      5  C   *** d   1      14.700  -1.608  -7.925  0.00  0.00     0.132 C 
ATOM      6  C   *** d   1      16.184  -3.056  -6.512  0.00  0.00    -0.015 A 
ATOM      7  C   *** d   1      15.208  -3.144  -5.581  0.00  0.00     0.081 A 
ATOM      8  C   *** d   1      15.480  -3.656  -4.349  0.00  0.00     0.098 A 
ATOM      9  C   *** d   1      16.745  -4.052  -4.059  0.00  0.00     0.067 A 
ATOM     10  C   *** d   1      17.426  -3.479  -6.219  0.00  0.00     0.042 A 
ATOM     11  C   *** d   1      13.958  -2.711  -5.951  0.00  0.00     0.297 C 
ATOM     12  C   *** d   1      14.173  -1.355  -9.337  0.00  0.00     0.040 C 
ATOM     13  C   *** d   1      17.699  -3.966  -5.003  0.00  0.00     0.044 A 
ENDROOT
BRANCH   9  14
ATOM     14  C   *** d   1      17.118  -4.549  -2.839  0.00  0.00     0.255 C 
ATOM     15  O   *** d   1      17.767  -3.918  -2.037  0.00  0.00    -0.268 OA
ATOM     16  N   *** d   1      16.569  -5.739  -2.449  0.00  0.00    -0.342 N 
ATOM     17  H   *** d   1      15.875  -6.208  -3.029  0.00  0.00     0.163 HD
BRANCH  16  18
ATOM     18  C   *** d   1      16.855  -6.373  -1.155  0.00  0.00     0.186 C 
BRANCH  18  19
ATOM     19  C   *** d   1      15.565  -6.863  -0.471  0.00  0.00     0.074 C 
BRANCH  19  20
ATOM     20  C   *** d   1      15.169  -5.917   0.639  0.00  0.00    -0.056 A 
ATOM     21  C   *** d   1      14.453  -6.345   1.696  0.00  0.00     0.007 A 
ATOM     22  C   *** d   1      14.146  -5.511   2.702  0.00  0.00     0.001 A 
ATOM     23  C   *** d   1      14.555  -4.234   2.664  0.00  0.00     0.000 A 
ATOM     24  C   *** d   1      15.271  -3.798   1.617  0.00  0.00     0.001 A 
ATOM     25  C   *** d   1      15.573  -4.635   0.614  0.00  0.00     0.007 A 
ENDBRANCH  19  20
ENDBRANCH  18  19
BRANCH  18  26
ATOM     26  C   *** d   1      17.797  -7.544  -1.423  0.00  0.00     0.163 C 
ATOM     27  O   *** d   1      18.346  -7.712  -2.491  0.00  0.00    -0.648 OA
BRANCH  26  28
ATOM     28  O   *** d   1      17.952  -8.332  -0.336  0.00  0.00    -0.775 OA
ATOM     29  H   *** d   1      17.103  -8.640   0.021  0.00  0.00     0.167 HD
ENDBRANCH  26  28
ENDBRANCH  18  26
ENDBRANCH  16  18
ENDBRANCH   9  14
BRANCH   8  30
ATOM     30  O   *** d   1      14.521  -3.850  -3.398  0.00  0.00    -0.359 OA
ATOM     31  H   *** d   1      13.866  -3.154  -3.281  0.00  0.00     0.217 HD
ENDBRANCH   8  30
TORSDOF 7
ENDMDL
MODEL 5
REMARK VINA RESULT:      -6.1      1.888      2.926
REMARK  7 active torsions:
REMARK  status: ('A' for Active; 'I' for Inactive)
REMARK    1  A    between atoms: O_3  and  C_13 
REMARK    2  A    between atoms: O_6  and  C_23 
REMARK    3  A    between atoms: N_8  and  C_18 
REMARK       I    between atoms: N_8  and  C_21 
REMARK    4  A    between atoms: C_14  and  C_21 
REMARK    5  A    between atoms: C_18  and  C_20 
REMARK    6  A    between atoms: C_18  and  C_23 
REMARK    7  A    between atoms: C_20  and  C_22 
ROOT
ATOM      1 Cl   *** d   1      13.411  -9.230   0.138  0.00  0.00    -0.084 Cl
ATOM      2  O   *** d   1      14.718  -4.980   2.920  0.00  0.00    -0.312 OA
ATOM      3  O   *** d   1      15.797  -3.739   1.502  0.00  0.00    -0.259 OA
ATOM      4  C   *** d   1      14.049  -7.185   2.283  0.00  0.00     0.073 C 
ATOM      5  C   *** d   1      13.782  -5.977   3.156  0.00  0.00     0.132 C 
ATOM      6  C   *** d   1      14.352  -6.796   0.854  0.00  0.00    -0.015 A 
ATOM      7  C   *** d   1      14.936  -5.609   0.578  0.00  0.00     0.081 A 
ATOM      8  C   *** d   1      15.283  -5.296  -0.701  0.00  0.00     0.098 A 
ATOM      9  C   *** d   1      15.013  -6.178  -1.697  0.00  0.00     0.067 A 
ATOM     10  C   *** d   1      14.117  -7.671  -0.139  0.00  0.00     0.042 A 
ATOM     11  C   *** d   1      15.164  -4.769   1.641  0.00  0.00     0.297 C 
ATOM     12  C   *** d   1      13.780  -6.323   4.644  0.00  0.00     0.040 C 
ATOM     13  C   *** d   1      14.441  -7.358  -1.399  0.00  0.00     0.044 A 
ENDROOT
BRANCH   9  14
ATOM     14  C   *** d   1      15.297  -5.937  -3.014  0.00  0.00     0.255 C 
ATOM     15  O   *** d   1      14.453  -5.659  -3.833  0.00  0.00    -0.268 OA
ATOM     16  N   *** d   1      16.615  -5.825  -3.364  0.00  0.00    -0.342 N 
ATOM     17  H   *** d   1      17.348  -5.874  -2.659  0.00  0.00     0.163 HD
BRANCH  16  18
ATOM     18  C   *** d   1      17.063  -5.538  -4.734  0.00  0.00     0.186 C 
BRANCH  18  19
ATOM     19  C   *** d   1      17.634  -4.112  -4.851  0.00  0.00     0.074 C 
BRANCH  19  20
ATOM     20  C   *** d   1      17.216  -3.487  -6.162  0.00  0.00    -0.056 A 
ATOM     21  C   *** d   1      15.950  -3.082  -6.369  0.00  0.00     0.007 A 
ATOM     22  C   *** d   1      15.597  -2.484  -7.518  0.00  0.00     0.001 A 
ATOM     23  C   *** d   1      16.512  -2.279  -8.477  0.00  0.00     0.000 A 
ATOM     24  C   *** d   1      17.778  -2.677  -8.281  0.00  0.00     0.001 A 
ATOM     25  C   *** d   1      18.124  -3.276  -7.132  0.00  0.00     0.007 A 
ENDBRANCH  19  20
ENDBRANCH  18  19
BRANCH  18  26
ATOM     26  C   *** d   1      18.129  -6.572  -5.087  0.00  0.00     0.163 C 
ATOM     27  O   *** d   1      19.254  -6.266  -5.418  0.00  0.00    -0.648 OA
BRANCH  26  28
ATOM     28  O   *** d   1      17.670  -7.837  -4.963  0.00  0.00    -0.775 OA
ATOM     29  H   *** d   1      18.269  -8.399  -4.445  0.00  0.00     0.167 HD
ENDBRANCH  26  28
ENDBRANCH  18  26
ENDBRANCH  16  18
ENDBRANCH   9  14
BRANCH   8  30
ATOM     30  O   *** d   1      15.952  -4.153  -1.030  0.00  0.00    -0.359 OA
ATOM     31  H   *** d   1      16.025  -3.472  -0.353  0.00  0.00     0.217 HD
ENDBRANCH   8  30
TORSDOF 7
ENDMDL
MODEL 6
REMARK VINA RESULT:      -6.0      2.610      8.345
REMARK  7 active torsions:
REMARK  status: ('A' for Active; 'I' for Inactive)
REMARK    1  A    between atoms: O_3  and  C_13 
REMARK    2  A    between atoms: O_6  and  C_23 
REMARK    3  A    between atoms: N_8  and  C_18 
REMARK       I    between atoms: N_8  and  C_21 
REMARK    4  A    between atoms: C_14  and  C_21 
REMARK    5  A    between atoms: C_18  and  C_20 
REMARK    6  A    between atoms: C_18  and  C_23 
REMARK    7  A    between atoms: C_20  and  C_22 
ROOT
ATOM      1 Cl   *** d   1      13.511  -8.429  -2.370  0.00  0.00    -0.084 Cl
ATOM      2  O   *** d   1      16.235  -3.969  -1.920  0.00  0.00    -0.312 OA
ATOM      3  O   *** d   1      16.160  -3.523   0.204  0.00  0.00    -0.259 OA
ATOM      4  C   *** d   1      14.963  -5.800  -2.783  0.00  0.00     0.073 C 
ATOM      5  C   *** d   1      16.176  -4.908  -2.940  0.00  0.00     0.132 C 
ATOM      6  C   *** d   1      14.783  -6.266  -1.357  0.00  0.00    -0.015 A 
ATOM      7  C   *** d   1      15.206  -5.498  -0.328  0.00  0.00     0.081 A 
ATOM      8  C   *** d   1      14.969  -5.881   0.957  0.00  0.00     0.098 A 
ATOM      9  C   *** d   1      14.326  -7.052   1.192  0.00  0.00     0.067 A 
ATOM     10  C   *** d   1      14.123  -7.410  -1.107  0.00  0.00     0.042 A 
ATOM     11  C   *** d   1      15.858  -4.333  -0.653  0.00  0.00     0.297 C 
ATOM     12  C   *** d   1      16.198  -4.187  -4.288  0.00  0.00     0.040 C 
ATOM     13  C   *** d   1      13.904  -7.797   0.155  0.00  0.00     0.044 A 
ENDROOT
BRANCH   9  14
ATOM     14  C   *** d   1      14.072  -7.532   2.449  0.00  0.00     0.255 C 
ATOM     15  O   *** d   1      14.855  -8.215   3.068  0.00  0.00    -0.268 OA
ATOM     16  N   *** d   1      12.962  -7.058   3.092  0.00  0.00    -0.342 N 
ATOM     17  H   *** d   1      12.379  -6.340   2.665  0.00  0.00     0.163 HD
BRANCH  16  18
ATOM     18  C   *** d   1      12.585  -7.462   4.453  0.00  0.00     0.186 C 
BRANCH  18  19
ATOM     19  C   *** d   1      12.053  -6.268   5.268  0.00  0.00     0.074 C 
BRANCH  19  20
ATOM     20  C   *** d   1      12.855  -5.024   4.959  0.00  0.00    -0.056 A 
ATOM     21  C   *** d   1      12.337  -4.027   4.219  0.00  0.00     0.007 A 
ATOM     22  C   *** d   1      13.036  -2.905   3.988  0.00  0.00     0.001 A 
ATOM     23  C   *** d   1      14.268  -2.765   4.501  0.00  0.00     0.000 A 
ATOM     24  C   *** d   1      14.794  -3.751   5.242  0.00  0.00     0.001 A 
ATOM     25  C   *** d   1      14.091  -4.871   5.467  0.00  0.00     0.007 A 
ENDBRANCH  19  20
ENDBRANCH  18  19
BRANCH  18  26
ATOM     26  C   *** d   1      11.514  -8.542   4.324  0.00  0.00     0.163 C 
ATOM     27  O   *** d   1      11.781  -9.720   4.218  0.00  0.00    -0.648 OA
BRANCH  26  28
ATOM     28  O   *** d   1      10.265  -8.027   4.366  0.00  0.00    -0.775 OA
ATOM     29  H   *** d   1       9.747  -8.247   3.574  0.00  0.00     0.167 HD
ENDBRANCH  26  28
ENDBRANCH  18  26
ENDBRANCH  16  18
ENDBRANCH   9  14
BRANCH   8  30
ATOM     30  O   *** d   1      15.294  -5.107   2.034  0.00  0.00    -0.359 OA
ATOM     31  H   *** d   1      15.721  -5.543   2.778  0.00  0.00     0.217 HD
ENDBRANCH   8  30
TORSDOF 7
ENDMDL
MODEL 7
REMARK VINA RESULT:      -5.8     20.662     23.452
REMARK  7 active torsions:
REMARK  status: ('A' for Active; 'I' for Inactive)
REMARK    1  A    between atoms: O_3  and  C_13 
REMARK    2  A    between atoms: O_6  and  C_23 
REMARK    3  A    between atoms: N_8  and  C_18 
REMARK       I    between atoms: N_8  and  C_21 
REMARK    4  A    between atoms: C_14  and  C_21 
REMARK    5  A    between atoms: C_18  and  C_20 
REMARK    6  A    between atoms: C_18  and  C_23 
REMARK    7  A    between atoms: C_20  and  C_22 
ROOT
ATOM      1 Cl   *** d   1      -1.326   5.797  -6.918  0.00  0.00    -0.084 Cl
ATOM      2  O   *** d   1      -0.764   2.476  -2.896  0.00  0.00    -0.312 OA
ATOM      3  O   *** d   1      -2.801   1.921  -2.389  0.00  0.00    -0.259 OA
ATOM      4  C   *** d   1      -0.381   4.167  -4.542  0.00  0.00     0.073 C 
ATOM      5  C   *** d   1       0.144   2.931  -3.842  0.00  0.00     0.132 C 
ATOM      6  C   *** d   1      -1.832   4.021  -4.939  0.00  0.00    -0.015 A 
ATOM      7  C   *** d   1      -2.663   3.239  -4.215  0.00  0.00     0.081 A 
ATOM      8  C   *** d   1      -3.988   3.174  -4.525  0.00  0.00     0.098 A 
ATOM      9  C   *** d   1      -4.457   3.882  -5.584  0.00  0.00     0.067 A 
ATOM     10  C   *** d   1      -2.317   4.738  -5.967  0.00  0.00     0.042 A 
ATOM     11  C   *** d   1      -2.107   2.546  -3.167  0.00  0.00     0.297 C 
ATOM     12  C   *** d   1       1.493   3.172  -3.168  0.00  0.00     0.040 C 
ATOM     13  C   *** d   1      -3.615   4.662  -6.284  0.00  0.00     0.044 A 
ENDROOT
BRANCH   9  14
ATOM     14  C   *** d   1      -5.764   3.854  -5.988  0.00  0.00     0.255 C 
ATOM     15  O   *** d   1      -6.117   3.418  -7.060  0.00  0.00    -0.268 OA
ATOM     16  N   *** d   1      -6.719   4.162  -5.058  0.00  0.00    -0.342 N 
ATOM     17  H   *** d   1      -6.461   4.358  -4.092  0.00  0.00     0.163 HD
BRANCH  16  18
ATOM     18  C   *** d   1      -8.159   4.142  -5.345  0.00  0.00     0.186 C 
BRANCH  18  19
ATOM     19  C   *** d   1      -8.841   2.912  -4.717  0.00  0.00     0.074 C 
BRANCH  19  20
ATOM     20  C   *** d   1      -9.566   2.117  -5.778  0.00  0.00    -0.056 A 
ATOM     21  C   *** d   1     -10.368   1.087  -5.450  0.00  0.00     0.007 A 
ATOM     22  C   *** d   1     -11.047   0.415  -6.393  0.00  0.00     0.001 A 
ATOM     23  C   *** d   1     -10.934   0.769  -7.682  0.00  0.00     0.000 A 
ATOM     24  C   *** d   1     -10.140   1.796  -8.021  0.00  0.00     0.001 A 
ATOM     25  C   *** d   1      -9.462   2.462  -7.074  0.00  0.00     0.007 A 
ENDBRANCH  19  20
ENDBRANCH  18  19
BRANCH  18  26
ATOM     26  C   *** d   1      -8.751   5.430  -4.777  0.00  0.00     0.163 C 
ATOM     27  O   *** d   1      -8.670   6.496  -5.349  0.00  0.00    -0.648 OA
BRANCH  26  28
ATOM     28  O   *** d   1      -9.379   5.225  -3.598  0.00  0.00    -0.775 OA
ATOM     29  H   *** d   1     -10.331   5.410  -3.648  0.00  0.00     0.167 HD
ENDBRANCH  26  28
ENDBRANCH  18  26
ENDBRANCH  16  18
ENDBRANCH   9  14
BRANCH   8  30
ATOM     30  O   *** d   1      -4.891   2.472  -3.780  0.00  0.00    -0.359 OA
ATOM     31  H   *** d   1      -4.578   1.674  -3.342  0.00  0.00     0.217 HD
ENDBRANCH   8  30
TORSDOF 7
ENDMDL
MODEL 8
REMARK VINA RESULT:      -5.8      1.753      3.203
REMARK  7 active torsions:
REMARK  status: ('A' for Active; 'I' for Inactive)
REMARK    1  A    between atoms: O_3  and  C_13 
REMARK    2  A    between atoms: O_6  and  C_23 
REMARK    3  A    between atoms: N_8  and  C_18 
REMARK       I    between atoms: N_8  and  C_21 
REMARK    4  A    between atoms: C_14  and  C_21 
REMARK    5  A    between atoms: C_18  and  C_20 
REMARK    6  A    between atoms: C_18  and  C_23 
REMARK    7  A    between atoms: C_20  and  C_22 
ROOT
ATOM      1 Cl   *** d   1      13.556  -8.789  -0.890  0.00  0.00    -0.084 Cl
ATOM      2  O   *** d   1      14.416  -5.612   3.194  0.00  0.00    -0.312 OA
ATOM      3  O   *** d   1      15.720  -4.072   2.392  0.00  0.00    -0.259 OA
ATOM      4  C   *** d   1      13.847  -7.496   1.836  0.00  0.00     0.073 C 
ATOM      5  C   *** d   1      13.448  -6.582   2.976  0.00  0.00     0.132 C 
ATOM      6  C   *** d   1      14.382  -6.724   0.652  0.00  0.00    -0.015 A 
ATOM      7  C   *** d   1      15.011  -5.542   0.834  0.00  0.00     0.081 A 
ATOM      8  C   *** d   1      15.564  -4.889  -0.226  0.00  0.00     0.098 A 
ATOM      9  C   *** d   1      15.455  -5.426  -1.467  0.00  0.00     0.067 A 
ATOM     10  C   *** d   1      14.307  -7.257  -0.580  0.00  0.00     0.042 A 
ATOM     11  C   *** d   1      15.067  -5.062   2.120  0.00  0.00     0.297 C 
ATOM     12  C   *** d   1      13.201  -7.346   4.276  0.00  0.00     0.040 C 
ATOM     13  C   *** d   1      14.835  -6.609  -1.625  0.00  0.00     0.044 A 
ENDROOT
BRANCH   9  14
ATOM     14  C   *** d   1      15.952  -4.827  -2.593  0.00  0.00     0.255 C 
ATOM     15  O   *** d   1      16.758  -3.926  -2.563  0.00  0.00    -0.268 OA
ATOM     16  N   *** d   1      15.659  -5.407  -3.797  0.00  0.00    -0.342 N 
ATOM     17  H   *** d   1      15.129  -6.276  -3.841  0.00  0.00     0.163 HD
BRANCH  16  18
ATOM     18  C   *** d   1      16.150  -4.890  -5.081  0.00  0.00     0.186 C 
BRANCH  18  19
ATOM     19  C   *** d   1      15.830  -3.392  -5.244  0.00  0.00     0.074 C 
BRANCH  19  20
ATOM     20  C   *** d   1      14.336  -3.184  -5.350  0.00  0.00    -0.056 A 
ATOM     21  C   *** d   1      13.671  -2.435  -4.451  0.00  0.00     0.007 A 
ATOM     22  C   *** d   1      12.353  -2.215  -4.578  0.00  0.00     0.001 A 
ATOM     23  C   *** d   1      11.682  -2.741  -5.613  0.00  0.00     0.000 A 
ATOM     24  C   *** d   1      12.334  -3.487  -6.517  0.00  0.00     0.001 A 
ATOM     25  C   *** d   1      13.651  -3.705  -6.384  0.00  0.00     0.007 A 
ENDBRANCH  19  20
ENDBRANCH  18  19
BRANCH  18  26
ATOM     26  C   *** d   1      17.659  -5.122  -5.115  0.00  0.00     0.163 C 
ATOM     27  O   *** d   1      18.149  -6.225  -5.222  0.00  0.00    -0.648 OA
BRANCH  26  28
ATOM     28  O   *** d   1      18.353  -3.965  -5.037  0.00  0.00    -0.775 OA
ATOM     29  H   *** d   1      18.749  -3.829  -4.160  0.00  0.00     0.167 HD
ENDBRANCH  26  28
ENDBRANCH  18  26
ENDBRANCH  16  18
ENDBRANCH   9  14
BRANCH   8  30
ATOM     30  O   *** d   1      16.285  -3.737  -0.093  0.00  0.00    -0.359 OA
ATOM     31  H   *** d   1      17.207  -3.758  -0.370  0.00  0.00     0.217 HD
ENDBRANCH   8  30
TORSDOF 7
ENDMDL
MODEL 9
REMARK VINA RESULT:      -5.7      3.914      8.587
REMARK  7 active torsions:
REMARK  status: ('A' for Active; 'I' for Inactive)
REMARK    1  A    between atoms: O_3  and  C_13 
REMARK    2  A    between atoms: O_6  and  C_23 
REMARK    3  A    between atoms: N_8  and  C_18 
REMARK       I    between atoms: N_8  and  C_21 
REMARK    4  A    between atoms: C_14  and  C_21 
REMARK    5  A    between atoms: C_18  and  C_20 
REMARK    6  A    between atoms: C_18  and  C_23 
REMARK    7  A    between atoms: C_20  and  C_22 
ROOT
ATOM      1 Cl   *** d   1      13.524  -8.749   1.026  0.00  0.00    -0.084 Cl
ATOM      2  O   *** d   1      16.060  -5.343  -2.052  0.00  0.00    -0.312 OA
ATOM      3  O   *** d   1      16.090  -3.510  -0.889  0.00  0.00    -0.259 OA
ATOM      4  C   *** d   1      14.825  -7.226  -1.249  0.00  0.00     0.073 C 
ATOM      5  C   *** d   1      15.984  -6.728  -2.087  0.00  0.00     0.132 C 
ATOM      6  C   *** d   1      14.752  -6.527   0.089  0.00  0.00    -0.015 A 
ATOM      7  C   *** d   1      15.199  -5.259   0.224  0.00  0.00     0.081 A 
ATOM      8  C   *** d   1      15.057  -4.603   1.409  0.00  0.00     0.098 A 
ATOM      9  C   *** d   1      14.485  -5.246   2.458  0.00  0.00     0.067 A 
ATOM     10  C   *** d   1      14.162  -7.141   1.130  0.00  0.00     0.042 A 
ATOM     11  C   *** d   1      15.776  -4.685  -0.883  0.00  0.00     0.297 C 
ATOM     12  C   *** d   1      15.892  -7.190  -3.541  0.00  0.00     0.040 C 
ATOM     13  C   *** d   1      14.037  -6.504   2.300  0.00  0.00     0.044 A 
ENDROOT
BRANCH   9  14
ATOM     14  C   *** d   1      14.329  -4.679   3.694  0.00  0.00     0.255 C 
ATOM     15  O   *** d   1      14.882  -5.091   4.687  0.00  0.00    -0.268 OA
ATOM     16  N   *** d   1      13.666  -3.484   3.760  0.00  0.00    -0.342 N 
ATOM     17  H   *** d   1      13.345  -3.019   2.912  0.00  0.00     0.163 HD
BRANCH  16  18
ATOM     18  C   *** d   1      13.453  -2.748   5.013  0.00  0.00     0.186 C 
BRANCH  18  19
ATOM     19  C   *** d   1      14.194  -1.399   5.007  0.00  0.00     0.074 C 
BRANCH  19  20
ATOM     20  C   *** d   1      15.240  -1.369   6.098  0.00  0.00    -0.056 A 
ATOM     21  C   *** d   1      16.071  -2.409   6.293  0.00  0.00     0.007 A 
ATOM     22  C   *** d   1      17.029  -2.357   7.232  0.00  0.00     0.001 A 
ATOM     23  C   *** d   1      17.170  -1.259   7.988  0.00  0.00     0.000 A 
ATOM     24  C   *** d   1      16.348  -0.215   7.801  0.00  0.00     0.001 A 
ATOM     25  C   *** d   1      15.391  -0.273   6.863  0.00  0.00     0.007 A 
ENDBRANCH  19  20
ENDBRANCH  18  19
BRANCH  18  26
ATOM     26  C   *** d   1      11.948  -2.533   5.161  0.00  0.00     0.163 C 
ATOM     27  O   *** d   1      11.435  -2.195   6.206  0.00  0.00    -0.648 OA
BRANCH  26  28
ATOM     28  O   *** d   1      11.288  -2.741   4.000  0.00  0.00    -0.775 OA
ATOM     29  H   *** d   1      11.792  -2.437   3.228  0.00  0.00     0.167 HD
ENDBRANCH  26  28
ENDBRANCH  18  26
ENDBRANCH  16  18
ENDBRANCH   9  14
BRANCH   8  30
ATOM     30  O   *** d   1      15.410  -3.296   1.580  0.00  0.00    -0.359 OA
ATOM     31  H   *** d   1      14.698  -2.653   1.664  0.00  0.00     0.217 HD
ENDBRANCH   8  30
TORSDOF 7
ENDMDL
MODEL 10
REMARK VINA RESULT:      -5.6      1.785      2.464
REMARK  7 active torsions:
REMARK  status: ('A' for Active; 'I' for Inactive)
REMARK    1  A    between atoms: O_3  and  C_13 
REMARK    2  A    between atoms: O_6  and  C_23 
REMARK    3  A    between atoms: N_8  and  C_18 
REMARK       I    between atoms: N_8  and  C_21 
REMARK    4  A    between atoms: C_14  and  C_21 
REMARK    5  A    between atoms: C_18  and  C_20 
REMARK    6  A    between atoms: C_18  and  C_23 
REMARK    7  A    between atoms: C_20  and  C_22 
ROOT
ATOM      1 Cl   *** d   1      13.699  -8.915  -1.844  0.00  0.00    -0.084 Cl
ATOM      2  O   *** d   1      14.695  -6.334   2.613  0.00  0.00    -0.312 OA
ATOM      3  O   *** d   1      15.687  -4.519   1.955  0.00  0.00    -0.259 OA
ATOM      4  C   *** d   1      14.186  -8.041   1.018  0.00  0.00     0.073 C 
ATOM      5  C   *** d   1      13.831  -7.384   2.336  0.00  0.00     0.132 C 
ATOM      6  C   *** d   1      14.464  -7.024  -0.064  0.00  0.00    -0.015 A 
ATOM      7  C   *** d   1      14.963  -5.809   0.251  0.00  0.00     0.081 A 
ATOM      8  C   *** d   1      15.290  -4.925  -0.732  0.00  0.00     0.098 A 
ATOM      9  C   *** d   1      15.086  -5.269  -2.029  0.00  0.00     0.067 A 
ATOM     10  C   *** d   1      14.293  -7.361  -1.355  0.00  0.00     0.042 A 
ATOM     11  C   *** d   1      15.128  -5.535   1.587  0.00  0.00     0.297 C 
ATOM     12  C   *** d   1      13.850  -8.372   3.502  0.00  0.00     0.040 C 
ATOM     13  C   *** d   1      14.598  -6.488  -2.322  0.00  0.00     0.044 A 
ENDROOT
BRANCH   9  14
ATOM     14  C   *** d   1      15.355  -4.436  -3.080  0.00  0.00     0.255 C 
ATOM     15  O   *** d   1      15.262  -3.232  -3.013  0.00  0.00    -0.268 OA
ATOM     16  N   *** d   1      15.933  -4.988  -4.191  0.00  0.00    -0.342 N 
ATOM     17  H   *** d   1      16.192  -5.973  -4.208  0.00  0.00     0.163 HD
BRANCH  16  18
ATOM     18  C   *** d   1      16.304  -4.208  -5.379  0.00  0.00     0.186 C 
BRANCH  18  19
ATOM     19  C   *** d   1      17.634  -4.698  -5.981  0.00  0.00     0.074 C 
BRANCH  19  20
ATOM     20  C   *** d   1      18.613  -5.038  -4.881  0.00  0.00    -0.056 A 
ATOM     21  C   *** d   1      18.993  -6.309  -4.654  0.00  0.00     0.007 A 
ATOM     22  C   *** d   1      19.899  -6.599  -3.708  0.00  0.00     0.001 A 
ATOM     23  C   *** d   1      20.442  -5.616  -2.975  0.00  0.00     0.000 A 
ATOM     24  C   *** d   1      20.073  -4.345  -3.193  0.00  0.00     0.001 A 
ATOM     25  C   *** d   1      19.166  -4.062  -4.139  0.00  0.00     0.007 A 
ENDBRANCH  19  20
ENDBRANCH  18  19
BRANCH  18  26
ATOM     26  C   *** d   1      15.170  -4.358  -6.391  0.00  0.00     0.163 C 
ATOM     27  O   *** d   1      14.261  -3.561  -6.479  0.00  0.00    -0.648 OA
BRANCH  26  28
ATOM     28  O   *** d   1      15.324  -5.453  -7.168  0.00  0.00    -0.775 OA
ATOM     29  H   *** d   1      14.809  -6.211  -6.846  0.00  0.00     0.167 HD
ENDBRANCH  26  28
ENDBRANCH  18  26
ENDBRANCH  16  18
ENDBRANCH   9  14
BRANCH   8  30
ATOM     30  O   *** d   1      15.877  -3.719  -0.480  0.00  0.00    -0.359 OA
ATOM     31  H   *** d   1      16.751  -3.565  -0.855  0.00  0.00     0.217 HD
ENDBRANCH   8  30
TORSDOF 7
ENDMDL
MODEL 11
REMARK VINA RESULT:      -5.6      3.066      7.641
REMARK  7 active torsions:
REMARK  status: ('A' for Active; 'I' for Inactive)
REMARK    1  A    between atoms: O_3  and  C_13 
REMARK    2  A    between atoms: O_6  and  C_23 
REMARK    3  A    between atoms: N_8  and  C_18 
REMARK       I    between atoms: N_8  and  C_21 
REMARK    4  A    between atoms: C_14  and  C_21 
REMARK    5  A    between atoms: C_18  and  C_20 
REMARK    6  A    between atoms: C_18  and  C_23 
REMARK    7  A    between atoms: C_20  and  C_22 
ROOT
ATOM      1 Cl   *** d   1      17.982  -3.035  -7.427  0.00  0.00    -0.084 Cl
ATOM      2  O   *** d   1      13.285  -0.813  -8.143  0.00  0.00    -0.312 OA
ATOM      3  O   *** d   1      11.995  -1.855  -6.742  0.00  0.00    -0.259 OA
ATOM      4  C   *** d   1      15.540  -1.550  -8.438  0.00  0.00     0.073 C 
ATOM      5  C   *** d   1      14.559  -0.398  -8.504  0.00  0.00     0.132 C 
ATOM      6  C   *** d   1      15.371  -2.366  -7.178  0.00  0.00    -0.015 A 
ATOM      7  C   *** d   1      14.162  -2.462  -6.581  0.00  0.00     0.081 A 
ATOM      8  C   *** d   1      13.994  -3.264  -5.494  0.00  0.00     0.098 A 
ATOM      9  C   *** d   1      15.060  -3.945  -5.001  0.00  0.00     0.067 A 
ATOM     10  C   *** d   1      16.410  -3.070  -6.694  0.00  0.00     0.042 A 
ATOM     11  C   *** d   1      13.139  -1.731  -7.135  0.00  0.00     0.297 C 
ATOM     12  C   *** d   1      14.506   0.243  -9.890  0.00  0.00     0.040 C 
ATOM     13  C   *** d   1      16.252  -3.845  -5.615  0.00  0.00     0.044 A 
ENDROOT
BRANCH   9  14
ATOM     14  C   *** d   1      14.993  -4.749  -3.896  0.00  0.00     0.255 C 
ATOM     15  O   *** d   1      14.278  -5.722  -3.826  0.00  0.00    -0.268 OA
ATOM     16  N   *** d   1      15.917  -4.541  -2.908  0.00  0.00    -0.342 N 
ATOM     17  H   *** d   1      16.651  -3.843  -3.020  0.00  0.00     0.163 HD
BRANCH  16  18
ATOM     18  C   *** d   1      15.982  -5.348  -1.682  0.00  0.00     0.186 C 
BRANCH  18  19
ATOM     19  C   *** d   1      17.348  -6.044  -1.539  0.00  0.00     0.074 C 
BRANCH  19  20
ATOM     20  C   *** d   1      18.304  -5.544  -2.599  0.00  0.00    -0.056 A 
ATOM     21  C   *** d   1      18.523  -6.246  -3.726  0.00  0.00     0.007 A 
ATOM     22  C   *** d   1      19.336  -5.774  -4.684  0.00  0.00     0.001 A 
ATOM     23  C   *** d   1      19.940  -4.587  -4.527  0.00  0.00     0.000 A 
ATOM     24  C   *** d   1      19.727  -3.877  -3.409  0.00  0.00     0.001 A 
ATOM     25  C   *** d   1      18.916  -4.355  -2.454  0.00  0.00     0.007 A 
ENDBRANCH  19  20
ENDBRANCH  18  19
BRANCH  18  26
ATOM     26  C   *** d   1      15.735  -4.406  -0.507  0.00  0.00     0.163 C 
ATOM     27  O   *** d   1      15.365  -4.797   0.579  0.00  0.00    -0.648 OA
BRANCH  26  28
ATOM     28  O   *** d   1      15.999  -3.118  -0.823  0.00  0.00    -0.775 OA
ATOM     29  H   *** d   1      15.229  -2.540  -0.697  0.00  0.00     0.167 HD
ENDBRANCH  26  28
ENDBRANCH  18  26
ENDBRANCH  16  18
ENDBRANCH   9  14
BRANCH   8  30
ATOM     30  O   *** d   1      12.781  -3.468  -4.902  0.00  0.00    -0.359 OA
ATOM     31  H   *** d   1      12.110  -2.789  -5.024  0.00  0.00     0.217 HD
ENDBRANCH   8  30
TORSDOF 7
ENDMDL
MODEL 12
REMARK VINA RESULT:      -5.6      3.481      5.609
REMARK  7 active torsions:
REMARK  status: ('A' for Active; 'I' for Inactive)
REMARK    1  A    between atoms: O_3  and  C_13 
REMARK    2  A    between atoms: O_6  and  C_23 
REMARK    3  A    between atoms: N_8  and  C_18 
REMARK       I    between atoms: N_8  and  C_21 
REMARK    4  A    between atoms: C_14  and  C_21 
REMARK    5  A    between atoms: C_18  and  C_20 
REMARK    6  A    between atoms: C_18  and  C_23 
REMARK    7  A    between atoms: C_20  and  C_22 
ROOT
ATOM      1 Cl   *** d   1      13.665  -8.024  -4.795  0.00  0.00    -0.084 Cl
ATOM      2  O   *** d   1      10.861 -10.943  -1.458  0.00  0.00    -0.312 OA
ATOM      3  O   *** d   1      11.832 -10.624   0.458  0.00  0.00    -0.259 OA
ATOM      4  C   *** d   1      11.839 -10.029  -3.439  0.00  0.00     0.073 C 
ATOM      5  C   *** d   1      10.577 -10.487  -2.737  0.00  0.00     0.132 C 
ATOM      6  C   *** d   1      12.709  -9.180  -2.542  0.00  0.00    -0.015 A 
ATOM      7  C   *** d   1      12.700  -9.367  -1.203  0.00  0.00     0.081 A 
ATOM      8  C   *** d   1      13.545  -8.658  -0.405  0.00  0.00     0.098 A 
ATOM      9  C   *** d   1      14.378  -7.746  -0.965  0.00  0.00     0.067 A 
ATOM     10  C   *** d   1      13.560  -8.292  -3.085  0.00  0.00     0.042 A 
ATOM     11  C   *** d   1      11.819 -10.302  -0.715  0.00  0.00     0.297 C 
ATOM     12  C   *** d   1       9.847 -11.584  -3.511  0.00  0.00     0.040 C 
ATOM     13  C   *** d   1      14.380  -7.582  -2.300  0.00  0.00     0.044 A 
ENDROOT
BRANCH   9  14
ATOM     14  C   *** d   1      15.238  -6.966  -0.240  0.00  0.00     0.255 C 
ATOM     15  O   *** d   1      16.401  -7.250  -0.065  0.00  0.00    -0.268 OA
ATOM     16  N   *** d   1      14.800  -5.726   0.137  0.00  0.00    -0.342 N 
ATOM     17  H   *** d   1      13.885  -5.386  -0.154  0.00  0.00     0.163 HD
BRANCH  16  18
ATOM     18  C   *** d   1      15.627  -4.774   0.891  0.00  0.00     0.186 C 
BRANCH  18  19
ATOM     19  C   *** d   1      15.877  -3.486   0.085  0.00  0.00     0.074 C 
BRANCH  19  20
ATOM     20  C   *** d   1      16.321  -3.824  -1.320  0.00  0.00    -0.056 A 
ATOM     21  C   *** d   1      17.587  -4.199  -1.578  0.00  0.00     0.007 A 
ATOM     22  C   *** d   1      17.964  -4.544  -2.820  0.00  0.00     0.001 A 
ATOM     23  C   *** d   1      17.072  -4.523  -3.821  0.00  0.00     0.000 A 
ATOM     24  C   *** d   1      15.806  -4.153  -3.575  0.00  0.00     0.001 A 
ATOM     25  C   *** d   1      15.437  -3.807  -2.333  0.00  0.00     0.007 A 
ENDBRANCH  19  20
ENDBRANCH  18  19
BRANCH  18  26
ATOM     26  C   *** d   1      14.886  -4.460   2.188  0.00  0.00     0.163 C 
ATOM     27  O   *** d   1      14.786  -5.258   3.095  0.00  0.00    -0.648 OA
BRANCH  26  28
ATOM     28  O   *** d   1      14.391  -3.202   2.199  0.00  0.00    -0.775 OA
ATOM     29  H   *** d   1      14.871  -2.610   1.597  0.00  0.00     0.167 HD
ENDBRANCH  26  28
ENDBRANCH  18  26
ENDBRANCH  16  18
ENDBRANCH   9  14
BRANCH   8  30
ATOM     30  O   *** d   1      13.642  -8.865   0.941  0.00  0.00    -0.359 OA
ATOM     31  H   *** d   1      13.629  -9.776   1.251  0.00  0.00     0.217 HD
ENDBRANCH   8  30
TORSDOF 7
ENDMDL
MODEL 13
REMARK VINA RESULT:      -5.4      3.715      9.358
REMARK  7 active torsions:
REMARK  status: ('A' for Active; 'I' for Inactive)
REMARK    1  A    between atoms: O_3  and  C_13 
REMARK    2  A    between atoms: O_6  and  C_23 
REMARK    3  A    between atoms: N_8  and  C_18 
REMARK       I    between atoms: N_8  and  C_21 
REMARK    4  A    between atoms: C_14  and  C_21 
REMARK    5  A    between atoms: C_18  and  C_20 
REMARK    6  A    between atoms: C_18  and  C_23 
REMARK    7  A    between atoms: C_20  and  C_22 
ROOT
ATOM      1 Cl   *** d   1      14.681  -2.029  -8.476  0.00  0.00    -0.084 Cl
ATOM      2  O   *** d   1      19.571  -2.014 -10.374  0.00  0.00    -0.312 OA
ATOM      3  O   *** d   1      20.773  -2.757  -8.725  0.00  0.00    -0.259 OA
ATOM      4  C   *** d   1      17.244  -1.583 -10.032  0.00  0.00     0.073 C 
ATOM      5  C   *** d   1      18.341  -1.947 -11.012  0.00  0.00     0.132 C 
ATOM      6  C   *** d   1      17.353  -2.367  -8.745  0.00  0.00    -0.015 A 
ATOM      7  C   *** d   1      18.558  -2.787  -8.299  0.00  0.00     0.081 A 
ATOM      8  C   *** d   1      18.662  -3.420  -7.098  0.00  0.00     0.098 A 
ATOM      9  C   *** d   1      17.542  -3.647  -6.367  0.00  0.00     0.067 A 
ATOM     10  C   *** d   1      16.255  -2.574  -7.996  0.00  0.00     0.042 A 
ATOM     11  C   *** d   1      19.640  -2.528  -9.104  0.00  0.00     0.297 C 
ATOM     12  C   *** d   1      18.431  -0.961 -12.176  0.00  0.00     0.040 C 
ATOM     13  C   *** d   1      16.354  -3.211  -6.823  0.00  0.00     0.044 A 
ENDROOT
BRANCH   9  14
ATOM     14  C   *** d   1      17.546  -4.302  -5.166  0.00  0.00     0.255 C 
ATOM     15  O   *** d   1      18.324  -4.047  -4.275  0.00  0.00    -0.268 OA
ATOM     16  N   *** d   1      16.504  -5.148  -4.905  0.00  0.00    -0.342 N 
ATOM     17  H   *** d   1      15.734  -5.246  -5.566  0.00  0.00     0.163 HD
BRANCH  16  18
ATOM     18  C   *** d   1      16.364  -5.892  -3.646  0.00  0.00     0.186 C 
BRANCH  18  19
ATOM     19  C   *** d   1      14.996  -5.634  -2.989  0.00  0.00     0.074 C 
BRANCH  19  20
ATOM     20  C   *** d   1      15.176  -5.223  -1.546  0.00  0.00    -0.056 A 
ATOM     21  C   *** d   1      14.807  -6.035  -0.539  0.00  0.00     0.007 A 
ATOM     22  C   *** d   1      15.014  -5.685   0.740  0.00  0.00     0.001 A 
ATOM     23  C   *** d   1      15.600  -4.513   1.029  0.00  0.00     0.000 A 
ATOM     24  C   *** d   1      15.974  -3.696   0.033  0.00  0.00     0.001 A 
ATOM     25  C   *** d   1      15.763  -4.051  -1.243  0.00  0.00     0.007 A 
ENDBRANCH  19  20
ENDBRANCH  18  19
BRANCH  18  26
ATOM     26  C   *** d   1      16.530  -7.374  -3.975  0.00  0.00     0.163 C 
ATOM     27  O   *** d   1      16.400  -7.814  -5.097  0.00  0.00    -0.648 OA
BRANCH  26  28
ATOM     28  O   *** d   1      16.855  -8.104  -2.885  0.00  0.00    -0.775 OA
ATOM     29  H   *** d   1      17.134  -9.006  -3.113  0.00  0.00     0.167 HD
ENDBRANCH  26  28
ENDBRANCH  18  26
ENDBRANCH  16  18
ENDBRANCH   9  14
BRANCH   8  30
ATOM     30  O   *** d   1      19.859  -3.789  -6.556  0.00  0.00    -0.359 OA
ATOM     31  H   *** d   1      19.939  -3.761  -5.597  0.00  0.00     0.217 HD
ENDBRANCH   8  30
TORSDOF 7
ENDMDL
MODEL 14
REMARK VINA RESULT:      -5.4     25.992     27.778
REMARK  7 active torsions:
REMARK  status: ('A' for Active; 'I' for Inactive)
REMARK    1  A    between atoms: O_3  and  C_13 
REMARK    2  A    between atoms: O_6  and  C_23 
REMARK    3  A    between atoms: N_8  and  C_18 
REMARK       I    between atoms: N_8  and  C_21 
REMARK    4  A    between atoms: C_14  and  C_21 
REMARK    5  A    between atoms: C_18  and  C_20 
REMARK    6  A    between atoms: C_18  and  C_23 
REMARK    7  A    between atoms: C_20  and  C_22 
ROOT
ATOM      1 Cl   *** d   1     -10.824   3.685   6.845  0.00  0.00    -0.084 Cl
ATOM      2  O   *** d   1     -14.017   6.838   4.130  0.00  0.00    -0.312 OA
ATOM      3  O   *** d   1     -12.701   8.392   3.378  0.00  0.00    -0.259 OA
ATOM      4  C   *** d   1     -13.160   5.202   5.648  0.00  0.00     0.073 C 
ATOM      5  C   *** d   1     -14.183   5.537   4.584  0.00  0.00     0.132 C 
ATOM      6  C   *** d   1     -11.773   5.668   5.267  0.00  0.00    -0.015 A 
ATOM      7  C   *** d   1     -11.609   6.751   4.475  0.00  0.00     0.081 A 
ATOM      8  C   *** d   1     -10.359   7.217   4.201  0.00  0.00     0.098 A 
ATOM      9  C   *** d   1      -9.282   6.568   4.710  0.00  0.00     0.067 A 
ATOM     10  C   *** d   1     -10.697   5.052   5.787  0.00  0.00     0.042 A 
ATOM     11  C   *** d   1     -12.750   7.342   3.991  0.00  0.00     0.297 C 
ATOM     12  C   *** d   1     -15.618   5.356   5.078  0.00  0.00     0.040 C 
ATOM     13  C   *** d   1      -9.467   5.499   5.505  0.00  0.00     0.044 A 
ENDROOT
BRANCH   9  14
ATOM     14  C   *** d   1      -7.990   6.944   4.463  0.00  0.00     0.255 C 
ATOM     15  O   *** d   1      -7.582   7.230   3.361  0.00  0.00    -0.268 OA
ATOM     16  N   *** d   1      -7.185   7.185   5.544  0.00  0.00    -0.342 N 
ATOM     17  H   *** d   1      -7.555   7.128   6.491  0.00  0.00     0.163 HD
BRANCH  16  18
ATOM     18  C   *** d   1      -5.789   7.624   5.427  0.00  0.00     0.186 C 
BRANCH  18  19
ATOM     19  C   *** d   1      -5.001   6.740   4.442  0.00  0.00     0.074 C 
BRANCH  19  20
ATOM     20  C   *** d   1      -3.908   5.991   5.170  0.00  0.00    -0.056 A 
ATOM     21  C   *** d   1      -3.825   6.010   6.513  0.00  0.00     0.007 A 
ATOM     22  C   *** d   1      -2.881   5.305   7.155  0.00  0.00     0.001 A 
ATOM     23  C   *** d   1      -2.005   4.566   6.458  0.00  0.00     0.000 A 
ATOM     24  C   *** d   1      -2.079   4.538   5.118  0.00  0.00     0.001 A 
ATOM     25  C   *** d   1      -3.023   5.246   4.483  0.00  0.00     0.007 A 
ENDBRANCH  19  20
ENDBRANCH  18  19
BRANCH  18  26
ATOM     26  C   *** d   1      -5.809   9.073   4.947  0.00  0.00     0.163 C 
ATOM     27  O   *** d   1      -6.191   9.989   5.643  0.00  0.00    -0.648 OA
BRANCH  26  28
ATOM     28  O   *** d   1      -5.335   9.198   3.687  0.00  0.00    -0.775 OA
ATOM     29  H   *** d   1      -6.039   9.147   3.020  0.00  0.00     0.167 HD
ENDBRANCH  26  28
ENDBRANCH  18  26
ENDBRANCH  16  18
ENDBRANCH   9  14
BRANCH   8  30
ATOM     30  O   *** d   1     -10.133   8.354   3.481  0.00  0.00    -0.359 OA
ATOM     31  H   *** d   1     -10.868   8.707   2.969  0.00  0.00     0.217 HD
ENDBRANCH   8  30
TORSDOF 7
ENDMDL
MODEL 15
REMARK VINA RESULT:      -5.3      3.587      8.509
REMARK  7 active torsions:
REMARK  status: ('A' for Active; 'I' for Inactive)
REMARK    1  A    between atoms: O_3  and  C_13 
REMARK    2  A    between atoms: O_6  and  C_23 
REMARK    3  A    between atoms: N_8  and  C_18 
REMARK       I    between atoms: N_8  and  C_21 
REMARK    4  A    between atoms: C_14  and  C_21 
REMARK    5  A    between atoms: C_18  and  C_20 
REMARK    6  A    between atoms: C_18  and  C_23 
REMARK    7  A    between atoms: C_20  and  C_22 
ROOT
ATOM      1 Cl   *** d   1      13.631  -8.793   0.112  0.00  0.00    -0.084 Cl
ATOM      2  O   *** d   1      15.371  -5.666  -3.722  0.00  0.00    -0.312 OA
ATOM      3  O   *** d   1      15.713  -3.765  -2.731  0.00  0.00    -0.259 OA
ATOM      4  C   *** d   1      14.349  -7.456  -2.512  0.00  0.00     0.073 C 
ATOM      5  C   *** d   1      15.271  -7.048  -3.642  0.00  0.00     0.132 C 
ATOM      6  C   *** d   1      14.618  -6.673  -1.249  0.00  0.00    -0.015 A 
ATOM      7  C   *** d   1      15.102  -5.412  -1.316  0.00  0.00     0.081 A 
ATOM      8  C   *** d   1      15.266  -4.679  -0.180  0.00  0.00     0.098 A 
ATOM      9  C   *** d   1      14.963  -5.236   1.019  0.00  0.00     0.067 A 
ATOM     10  C   *** d   1      14.296  -7.201  -0.055  0.00  0.00     0.042 A 
ATOM     11  C   *** d   1      15.395  -4.927  -2.567  0.00  0.00     0.297 C 
ATOM     12  C   *** d   1      14.816  -7.598  -4.993  0.00  0.00     0.040 C 
ATOM     13  C   *** d   1      14.473  -6.488   1.064  0.00  0.00     0.044 A 
ENDROOT
BRANCH   9  14
ATOM     14  C   *** d   1      15.125  -4.588   2.213  0.00  0.00     0.255 C 
ATOM     15  O   *** d   1      16.188  -4.155   2.593  0.00  0.00    -0.268 OA
ATOM     16  N   *** d   1      13.995  -4.257   2.910  0.00  0.00    -0.342 N 
ATOM     17  H   *** d   1      13.071  -4.449   2.525  0.00  0.00     0.163 HD
BRANCH  16  18
ATOM     18  C   *** d   1      14.018  -3.534   4.188  0.00  0.00     0.186 C 
BRANCH  18  19
ATOM     19  C   *** d   1      12.813  -2.583   4.319  0.00  0.00     0.074 C 
BRANCH  19  20
ATOM     20  C   *** d   1      13.197  -1.357   5.114  0.00  0.00    -0.056 A 
ATOM     21  C   *** d   1      14.462  -0.898   5.120  0.00  0.00     0.007 A 
ATOM     22  C   *** d   1      14.787   0.219   5.789  0.00  0.00     0.001 A 
ATOM     23  C   *** d   1      13.845   0.897   6.462  0.00  0.00     0.000 A 
ATOM     24  C   *** d   1      12.580   0.450   6.461  0.00  0.00     0.001 A 
ATOM     25  C   *** d   1      12.262  -0.668   5.792  0.00  0.00     0.007 A 
ENDBRANCH  19  20
ENDBRANCH  18  19
BRANCH  18  26
ATOM     26  C   *** d   1      13.998  -4.580   5.300  0.00  0.00     0.163 C 
ATOM     27  O   *** d   1      12.977  -4.933   5.849  0.00  0.00    -0.648 OA
BRANCH  26  28
ATOM     28  O   *** d   1      15.232  -5.062   5.567  0.00  0.00    -0.775 OA
ATOM     29  H   *** d   1      15.231  -6.022   5.713  0.00  0.00     0.167 HD
ENDBRANCH  26  28
ENDBRANCH  18  26
ENDBRANCH  16  18
ENDBRANCH   9  14
BRANCH   8  30
ATOM     30  O   *** d   1      15.668  -3.374  -0.191  0.00  0.00    -0.359 OA
ATOM     31  H   *** d   1      16.268  -3.102  -0.892  0.00  0.00     0.217 HD
ENDBRANCH   8  30
TORSDOF 7
ENDMDL
MODEL 16
REMARK VINA RESULT:      -5.3     12.553     16.062
REMARK  7 active torsions:
REMARK  status: ('A' for Active; 'I' for Inactive)
REMARK    1  A    between atoms: O_3  and  C_13 
REMARK    2  A    between atoms: O_6  and  C_23 
REMARK    3  A    between atoms: N_8  and  C_18 
REMARK       I    between atoms: N_8  and  C_21 
REMARK    4  A    between atoms: C_14  and  C_21 
REMARK    5  A    between atoms: C_18  and  C_20 
REMARK    6  A    between atoms: C_18  and  C_23 
REMARK    7  A    between atoms: C_20  and  C_22 
ROOT
ATOM      1 Cl   *** d   1       6.866   6.385  -3.811  0.00  0.00    -0.084 Cl
ATOM      2  O   *** d   1       7.864   1.893  -6.327  0.00  0.00    -0.312 OA
ATOM      3  O   *** d   1       6.394   0.509  -5.528  0.00  0.00    -0.259 OA
ATOM      4  C   *** d   1       8.051   4.083  -5.387  0.00  0.00     0.073 C 
ATOM      5  C   *** d   1       8.239   3.200  -6.603  0.00  0.00     0.132 C 
ATOM      6  C   *** d   1       6.724   3.836  -4.708  0.00  0.00    -0.015 A 
ATOM      7  C   *** d   1       6.142   2.618  -4.766  0.00  0.00     0.081 A 
ATOM      8  C   *** d   1       4.988   2.375  -4.085  0.00  0.00     0.098 A 
ATOM      9  C   *** d   1       4.417   3.376  -3.369  0.00  0.00     0.067 A 
ATOM     10  C   *** d   1       6.160   4.810  -3.971  0.00  0.00     0.042 A 
ATOM     11  C   *** d   1       6.778   1.663  -5.522  0.00  0.00     0.297 C 
ATOM     12  C   *** d   1       9.680   3.212  -7.114  0.00  0.00     0.040 C 
ATOM     13  C   *** d   1       5.017   4.578  -3.315  0.00  0.00     0.044 A 
ENDROOT
BRANCH   9  14
ATOM     14  C   *** d   1       3.243   3.234  -2.680  0.00  0.00     0.255 C 
ATOM     15  O   *** d   1       3.188   3.164  -1.474  0.00  0.00    -0.268 OA
ATOM     16  N   *** d   1       2.078   3.367  -3.384  0.00  0.00    -0.342 N 
ATOM     17  H   *** d   1       2.092   3.609  -4.373  0.00  0.00     0.163 HD
BRANCH  16  18
ATOM     18  C   *** d   1       0.748   3.270  -2.768  0.00  0.00     0.186 C 
BRANCH  18  19
ATOM     19  C   *** d   1       0.002   4.616  -2.824  0.00  0.00     0.074 C 
BRANCH  19  20
ATOM     20  C   *** d   1       0.747   5.661  -2.026  0.00  0.00    -0.056 A 
ATOM     21  C   *** d   1       0.780   5.618  -0.681  0.00  0.00     0.007 A 
ATOM     22  C   *** d   1       1.483   6.522   0.020  0.00  0.00     0.001 A 
ATOM     23  C   *** d   1       2.168   7.481  -0.619  0.00  0.00     0.000 A 
ATOM     24  C   *** d   1       2.145   7.533  -1.959  0.00  0.00     0.001 A 
ATOM     25  C   *** d   1       1.439   6.629  -2.654  0.00  0.00     0.007 A 
ENDBRANCH  19  20
ENDBRANCH  18  19
BRANCH  18  26
ATOM     26  C   *** d   1      -0.026   2.196  -3.530  0.00  0.00     0.163 C 
ATOM     27  O   *** d   1       0.341   1.759  -4.599  0.00  0.00    -0.648 OA
BRANCH  26  28
ATOM     28  O   *** d   1      -1.130   1.795  -2.862  0.00  0.00    -0.775 OA
ATOM     29  H   *** d   1      -1.749   1.307  -3.429  0.00  0.00     0.167 HD
ENDBRANCH  26  28
ENDBRANCH  18  26
ENDBRANCH  16  18
ENDBRANCH   9  14
BRANCH   8  30
ATOM     30  O   *** d   1       4.400   1.144  -4.035  0.00  0.00    -0.359 OA
ATOM     31  H   *** d   1       4.964   0.393  -3.825  0.00  0.00     0.217 HD
ENDBRANCH   8  30
TORSDOF 7
ENDMDL
MODEL 17
REMARK VINA RESULT:      -5.2     28.571     31.017
REMARK  7 active torsions:
REMARK  status: ('A' for Active; 'I' for Inactive)
REMARK    1  A    between atoms: O_3  and  C_13 
REMARK    2  A    between atoms: O_6  and  C_23 
REMARK    3  A    between atoms: N_8  and  C_18 
REMARK       I    between atoms: N_8  and  C_21 
REMARK    4  A    between atoms: C_14  and  C_21 
REMARK    5  A    between atoms: C_18  and  C_20 
REMARK    6  A    between atoms: C_18  and  C_23 
REMARK    7  A    between atoms: C_20  and  C_22 
ROOT
ATOM      1 Cl   *** d   1     -10.223  -6.883   4.152  0.00  0.00    -0.084 Cl
ATOM      2  O   *** d   1     -12.622  -6.185  -0.460  0.00  0.00    -0.312 OA
ATOM      3  O   *** d   1     -14.326  -4.929   0.022  0.00  0.00    -0.259 OA
ATOM      4  C   *** d   1     -11.250  -7.036   1.304  0.00  0.00     0.073 C 
ATOM      5  C   *** d   1     -11.342  -6.623  -0.150  0.00  0.00     0.132 C 
ATOM      6  C   *** d   1     -11.917  -6.036   2.219  0.00  0.00    -0.015 A 
ATOM      7  C   *** d   1     -12.962  -5.298   1.782  0.00  0.00     0.081 A 
ATOM      8  C   *** d   1     -13.614  -4.459   2.633  0.00  0.00     0.098 A 
ATOM      9  C   *** d   1     -13.187  -4.353   3.917  0.00  0.00     0.067 A 
ATOM     10  C   *** d   1     -11.525  -5.941   3.502  0.00  0.00     0.042 A 
ATOM     11  C   *** d   1     -13.323  -5.456   0.466  0.00  0.00     0.297 C 
ATOM     12  C   *** d   1     -10.953  -7.753  -1.102  0.00  0.00     0.040 C 
ATOM     13  C   *** d   1     -12.153  -5.103   4.335  0.00  0.00     0.044 A 
ENDROOT
BRANCH   9  14
ATOM     14  C   *** d   1     -13.760  -3.513   4.833  0.00  0.00     0.255 C 
ATOM     15  O   *** d   1     -13.163  -2.607   5.366  0.00  0.00    -0.268 OA
ATOM     16  N   *** d   1     -15.115  -3.598   5.005  0.00  0.00    -0.342 N 
ATOM     17  H   *** d   1     -15.674  -4.230   4.435  0.00  0.00     0.163 HD
BRANCH  16  18
ATOM     18  C   *** d   1     -15.865  -2.739   5.931  0.00  0.00     0.186 C 
BRANCH  18  19
ATOM     19  C   *** d   1     -16.822  -1.798   5.176  0.00  0.00     0.074 C 
BRANCH  19  20
ATOM     20  C   *** d   1     -16.595  -0.366   5.604  0.00  0.00    -0.056 A 
ATOM     21  C   *** d   1     -15.941  -0.075   6.744  0.00  0.00     0.007 A 
ATOM     22  C   *** d   1     -15.701   1.198   7.095  0.00  0.00     0.001 A 
ATOM     23  C   *** d   1     -16.111   2.201   6.304  0.00  0.00     0.000 A 
ATOM     24  C   *** d   1     -16.762   1.923   5.164  0.00  0.00     0.001 A 
ATOM     25  C   *** d   1     -17.001   0.649   4.820  0.00  0.00     0.007 A 
ENDBRANCH  19  20
ENDBRANCH  18  19
BRANCH  18  26
ATOM     26  C   *** d   1     -16.646  -3.657   6.868  0.00  0.00     0.163 C 
ATOM     27  O   *** d   1     -16.265  -3.930   7.986  0.00  0.00    -0.648 OA
BRANCH  26  28
ATOM     28  O   *** d   1     -17.797  -4.094   6.310  0.00  0.00    -0.775 OA
ATOM     29  H   *** d   1     -17.681  -4.928   5.826  0.00  0.00     0.167 HD
ENDBRANCH  26  28
ENDBRANCH  18  26
ENDBRANCH  16  18
ENDBRANCH   9  14
BRANCH   8  30
ATOM     30  O   *** d   1     -14.727  -3.755   2.273  0.00  0.00    -0.359 OA
ATOM     31  H   *** d   1     -15.298  -3.438   2.980  0.00  0.00     0.217 HD
ENDBRANCH   8  30
TORSDOF 7
ENDMDL
MODEL 18
REMARK VINA RESULT:      -5.2     17.433     19.651
REMARK  7 active torsions:
REMARK  status: ('A' for Active; 'I' for Inactive)
REMARK    1  A    between atoms: O_3  and  C_13 
REMARK    2  A    between atoms: O_6  and  C_23 
REMARK    3  A    between atoms: N_8  and  C_18 
REMARK       I    between atoms: N_8  and  C_21 
REMARK    4  A    between atoms: C_14  and  C_21 
REMARK    5  A    between atoms: C_18  and  C_20 
REMARK    6  A    between atoms: C_18  and  C_23 
REMARK    7  A    between atoms: C_20  and  C_22 
ROOT
ATOM      1 Cl   *** d   1       4.033   6.268   1.455  0.00  0.00    -0.084 Cl
ATOM      2  O   *** d   1       7.086   4.069   5.109  0.00  0.00    -0.312 OA
ATOM      3  O   *** d   1       5.888   4.165   6.917  0.00  0.00    -0.259 OA
ATOM      4  C   *** d   1       6.300   5.134   3.119  0.00  0.00     0.073 C 
ATOM      5  C   *** d   1       7.146   4.034   3.723  0.00  0.00     0.132 C 
ATOM      6  C   *** d   1       4.947   5.239   3.785  0.00  0.00    -0.015 A 
ATOM      7  C   *** d   1       4.795   4.893   5.083  0.00  0.00     0.081 A 
ATOM      8  C   *** d   1       3.596   5.066   5.703  0.00  0.00     0.098 A 
ATOM      9  C   *** d   1       2.550   5.566   4.998  0.00  0.00     0.067 A 
ATOM     10  C   *** d   1       3.909   5.760   3.107  0.00  0.00     0.042 A 
ATOM     11  C   *** d   1       5.900   4.384   5.721  0.00  0.00     0.297 C 
ATOM     12  C   *** d   1       8.607   4.113   3.281  0.00  0.00     0.040 C 
ATOM     13  C   *** d   1       2.725   5.915   3.711  0.00  0.00     0.044 A 
ENDROOT
BRANCH   9  14
ATOM     14  C   *** d   1       1.301   5.746   5.528  0.00  0.00     0.255 C 
ATOM     15  O   *** d   1       0.668   6.769   5.403  0.00  0.00    -0.268 OA
ATOM     16  N   *** d   1       0.678   4.650   6.060  0.00  0.00    -0.342 N 
ATOM     17  H   *** d   1       1.115   3.731   6.017  0.00  0.00     0.163 HD
BRANCH  16  18
ATOM     18  C   *** d   1      -0.673   4.690   6.635  0.00  0.00     0.186 C 
BRANCH  18  19
ATOM     19  C   *** d   1      -1.698   4.009   5.710  0.00  0.00     0.074 C 
BRANCH  19  20
ATOM     20  C   *** d   1      -2.790   4.983   5.330  0.00  0.00    -0.056 A 
ATOM     21  C   *** d   1      -3.506   5.627   6.269  0.00  0.00     0.007 A 
ATOM     22  C   *** d   1      -4.441   6.527   5.926  0.00  0.00     0.001 A 
ATOM     23  C   *** d   1      -4.670   6.798   4.633  0.00  0.00     0.000 A 
ATOM     24  C   *** d   1      -3.960   6.163   3.687  0.00  0.00     0.001 A 
ATOM     25  C   *** d   1      -3.029   5.264   4.036  0.00  0.00     0.007 A 
ENDBRANCH  19  20
ENDBRANCH  18  19
BRANCH  18  26
ATOM     26  C   *** d   1      -0.612   3.977   7.984  0.00  0.00     0.163 C 
ATOM     27  O   *** d   1      -1.605   3.675   8.610  0.00  0.00    -0.648 OA
BRANCH  26  28
ATOM     28  O   *** d   1       0.658   3.716   8.364  0.00  0.00    -0.775 OA
ATOM     29  H   *** d   1       1.169   4.525   8.532  0.00  0.00     0.167 HD
ENDBRANCH  26  28
ENDBRANCH  18  26
ENDBRANCH  16  18
ENDBRANCH   9  14
BRANCH   8  30
ATOM     30  O   *** d   1       3.405   4.817   7.031  0.00  0.00    -0.359 OA
ATOM     31  H   *** d   1       4.038   4.239   7.469  0.00  0.00     0.217 HD
ENDBRANCH   8  30
TORSDOF 7
ENDMDL
MODEL 19
REMARK VINA RESULT:      -5.2      4.218      8.957
REMARK  7 active torsions:
REMARK  status: ('A' for Active; 'I' for Inactive)
REMARK    1  A    between atoms: O_3  and  C_13 
REMARK    2  A    between atoms: O_6  and  C_23 
REMARK    3  A    between atoms: N_8  and  C_18 
REMARK       I    between atoms: N_8  and  C_21 
REMARK    4  A    between atoms: C_14  and  C_21 
REMARK    5  A    between atoms: C_18  and  C_20 
REMARK    6  A    between atoms: C_18  and  C_23 
REMARK    7  A    between atoms: C_20  and  C_22 
ROOT
ATOM      1 Cl   *** d   1      15.167  -2.266  -8.288  0.00  0.00    -0.084 Cl
ATOM      2  O   *** d   1      20.077  -2.430 -10.126  0.00  0.00    -0.312 OA
ATOM      3  O   *** d   1      21.254  -3.061  -8.415  0.00  0.00    -0.259 OA
ATOM      4  C   *** d   1      17.750  -1.956  -9.844  0.00  0.00     0.073 C 
ATOM      5  C   *** d   1      18.854  -2.399 -10.782  0.00  0.00     0.132 C 
ATOM      6  C   *** d   1      17.838  -2.645  -8.502  0.00  0.00    -0.015 A 
ATOM      7  C   *** d   1      19.034  -3.042  -8.013  0.00  0.00     0.081 A 
ATOM      8  C   *** d   1      19.120  -3.587  -6.768  0.00  0.00     0.098 A 
ATOM      9  C   *** d   1      17.990  -3.751  -6.035  0.00  0.00     0.067 A 
ATOM     10  C   *** d   1      16.731  -2.788  -7.752  0.00  0.00     0.042 A 
ATOM     11  C   *** d   1      20.127  -2.851  -8.822  0.00  0.00     0.297 C 
ATOM     12  C   *** d   1      18.966  -1.501 -12.013  0.00  0.00     0.040 C 
ATOM     13  C   *** d   1      16.811  -3.340  -6.535  0.00  0.00     0.044 A 
ENDROOT
BRANCH   9  14
ATOM     14  C   *** d   1      17.975  -4.317  -4.790  0.00  0.00     0.255 C 
ATOM     15  O   *** d   1      18.666  -3.928  -3.877  0.00  0.00    -0.268 OA
ATOM     16  N   *** d   1      16.999  -5.240  -4.528  0.00  0.00    -0.342 N 
ATOM     17  H   *** d   1      16.287  -5.457  -5.223  0.00  0.00     0.163 HD
BRANCH  16  18
ATOM     18  C   *** d   1      16.847  -5.904  -3.226  0.00  0.00     0.186 C 
BRANCH  18  19
ATOM     19  C   *** d   1      15.518  -5.518  -2.551  0.00  0.00     0.074 C 
BRANCH  19  20
ATOM     20  C   *** d   1      14.693  -4.650  -3.474  0.00  0.00    -0.056 A 
ATOM     21  C   *** d   1      14.711  -3.309  -3.368  0.00  0.00     0.007 A 
ATOM     22  C   *** d   1      14.014  -2.541  -4.221  0.00  0.00     0.001 A 
ATOM     23  C   *** d   1      13.292  -3.109  -5.198  0.00  0.00     0.000 A 
ATOM     24  C   *** d   1      13.269  -4.445  -5.315  0.00  0.00     0.001 A 
ATOM     25  C   *** d   1      13.965  -5.207  -4.458  0.00  0.00     0.007 A 
ENDBRANCH  19  20
ENDBRANCH  18  19
BRANCH  18  26
ATOM     26  C   *** d   1      16.903  -7.409  -3.477  0.00  0.00     0.163 C 
ATOM     27  O   *** d   1      16.875  -7.889  -4.590  0.00  0.00    -0.648 OA
BRANCH  26  28
ATOM     28  O   *** d   1      17.008  -8.113  -2.328  0.00  0.00    -0.775 OA
ATOM     29  H   *** d   1      16.698  -7.611  -1.557  0.00  0.00     0.167 HD
ENDBRANCH  26  28
ENDBRANCH  18  26
ENDBRANCH  16  18
ENDBRANCH   9  14
BRANCH   8  30
ATOM     30  O   *** d   1      20.308  -3.927  -6.187  0.00  0.00    -0.359 OA
ATOM     31  H   *** d   1      21.003  -3.261  -6.181  0.00  0.00     0.217 HD
ENDBRANCH   8  30
TORSDOF 7
ENDMDL
MODEL 20
REMARK VINA RESULT:      -5.1      4.306      9.421
REMARK  7 active torsions:
REMARK  status: ('A' for Active; 'I' for Inactive)
REMARK    1  A    between atoms: O_3  and  C_13 
REMARK    2  A    between atoms: O_6  and  C_23 
REMARK    3  A    between atoms: N_8  and  C_18 
REMARK       I    between atoms: N_8  and  C_21 
REMARK    4  A    between atoms: C_14  and  C_21 
REMARK    5  A    between atoms: C_18  and  C_20 
REMARK    6  A    between atoms: C_18  and  C_23 
REMARK    7  A    between atoms: C_20  and  C_22 
ROOT
ATOM      1 Cl   *** d   1      13.669  -8.708   1.642  0.00  0.00    -0.084 Cl
ATOM      2  O   *** d   1      16.646  -5.363  -1.089  0.00  0.00    -0.312 OA
ATOM      3  O   *** d   1      16.321  -3.454  -0.108  0.00  0.00    -0.259 OA
ATOM      4  C   *** d   1      15.364  -7.265  -0.416  0.00  0.00     0.073 C 
ATOM      5  C   *** d   1      16.653  -6.749  -1.020  0.00  0.00     0.132 C 
ATOM      6  C   *** d   1      14.958  -6.479   0.809  0.00  0.00    -0.015 A 
ATOM      7  C   *** d   1      15.297  -5.176   0.929  0.00  0.00     0.081 A 
ATOM      8  C   *** d   1      14.860  -4.449   1.994  0.00  0.00     0.098 A 
ATOM      9  C   *** d   1      14.103  -5.053   2.944  0.00  0.00     0.067 A 
ATOM     10  C   *** d   1      14.183  -7.056   1.745  0.00  0.00     0.042 A 
ATOM     11  C   *** d   1      16.075  -4.645  -0.070  0.00  0.00     0.297 C 
ATOM     12  C   *** d   1      16.912  -7.320  -2.414  0.00  0.00     0.040 C 
ATOM     13  C   *** d   1      13.767  -6.347   2.801  0.00  0.00     0.044 A 
ENDROOT
BRANCH   9  14
ATOM     14  C   *** d   1      13.645  -4.410   4.063  0.00  0.00     0.255 C 
ATOM     15  O   *** d   1      14.121  -4.575   5.163  0.00  0.00    -0.268 OA
ATOM     16  N   *** d   1      12.737  -3.403   3.885  0.00  0.00    -0.342 N 
ATOM     17  H   *** d   1      12.452  -3.118   2.949  0.00  0.00     0.163 HD
BRANCH  16  18
ATOM     18  C   *** d   1      12.185  -2.610   4.991  0.00  0.00     0.186 C 
BRANCH  18  19
ATOM     19  C   *** d   1      11.628  -3.513   6.107  0.00  0.00     0.074 C 
BRANCH  19  20
ATOM     20  C   *** d   1      10.144  -3.282   6.277  0.00  0.00    -0.056 A 
ATOM     21  C   *** d   1       9.354  -4.212   6.844  0.00  0.00     0.007 A 
ATOM     22  C   *** d   1       8.046  -3.982   7.035  0.00  0.00     0.001 A 
ATOM     23  C   *** d   1       7.509  -2.811   6.662  0.00  0.00     0.000 A 
ATOM     24  C   *** d   1       8.287  -1.875   6.098  0.00  0.00     0.001 A 
ATOM     25  C   *** d   1       9.593  -2.111   5.908  0.00  0.00     0.007 A 
ENDBRANCH  19  20
ENDBRANCH  18  19
BRANCH  18  26
ATOM     26  C   *** d   1      13.314  -1.732   5.526  0.00  0.00     0.163 C 
ATOM     27  O   *** d   1      13.373  -1.372   6.681  0.00  0.00    -0.648 OA
BRANCH  26  28
ATOM     28  O   *** d   1      14.225  -1.438   4.571  0.00  0.00    -0.775 OA
ATOM     29  H   *** d   1      14.802  -2.192   4.365  0.00  0.00     0.167 HD
ENDBRANCH  26  28
ENDBRANCH  18  26
ENDBRANCH  16  18
ENDBRANCH   9  14
BRANCH   8  30
ATOM     30  O   *** d   1      15.097  -3.111   2.126  0.00  0.00    -0.359 OA
ATOM     31  H   *** d   1      14.352  -2.515   1.997  0.00  0.00     0.217 HD
ENDBRANCH   8  30
TORSDOF 7
ENDMDL
