# Supplementary material for: The Potential Mechanisms of Ochratoxin A in Prostate Cancer Development: An Integrated Study Combining Network Toxicology, Machine Learning, and Molecular Docking
Source: Toxins (Basel). 2025 Aug 4;17(8):388. doi: 10.3390/toxins17080388 (PMC12389974; doi:10.3390/toxins17080388)
Supplement: Supplementary file 1 [file toxins-17-00388-s001.zip › molecular docking/TNF/rep.pdb]

REMARK   4 XXXX COMPLIES WITH FORMAT V. 2.0
ATOM      1  N   ARG A  28      24.899  -6.421  -0.779  1.00  4.68           N  
ATOM      2  CA  ARG A  28      24.787  -5.087  -0.134  1.00  4.40           C  
ATOM      3  C   ARG A  28      23.569  -4.330  -0.649  1.00  3.89           C  
ATOM      4  O   ARG A  28      23.435  -4.091  -1.851  1.00  3.75           O  
ATOM      5  CB  ARG A  28      26.057  -4.267  -0.388  1.00  4.60           C  
ATOM      6  CG  ARG A  28      25.957  -2.821   0.075  1.00  4.51           C  
ATOM      7  CD  ARG A  28      25.717  -1.875  -1.093  1.00  4.37           C  
ATOM      8  NE  ARG A  28      26.864  -1.823  -1.995  1.00  4.66           N  
ATOM      9  CZ  ARG A  28      26.988  -0.947  -2.988  1.00  4.93           C  
ATOM     10  NH1 ARG A  28      26.034  -0.052  -3.212  1.00  4.90           N  
ATOM     11  NH2 ARG A  28      28.067  -0.964  -3.759  1.00  5.51           N  
ATOM     12  HA  ARG A  28      24.674  -5.238   0.930  1.00  4.49           H  
ATOM     13  HB2 ARG A  28      26.881  -4.732   0.131  1.00  4.96           H  
ATOM     14  HB3 ARG A  28      26.264  -4.269  -1.449  1.00  4.69           H  
ATOM     15  HG2 ARG A  28      25.135  -2.732   0.770  1.00  4.56           H  
ATOM     16  HG3 ARG A  28      26.877  -2.545   0.567  1.00  4.82           H  
ATOM     17  HD2 ARG A  28      24.853  -2.216  -1.644  1.00  4.47           H  
ATOM     18  HD3 ARG A  28      25.528  -0.884  -0.707  1.00  4.30           H  
ATOM     19  HE  ARG A  28      27.583  -2.475  -1.853  1.00  4.89           H  
ATOM     20 HH11 ARG A  28      25.219  -0.035  -2.634  1.00  4.76           H  
ATOM     21 HH12 ARG A  28      26.131   0.605  -3.960  1.00  5.22           H  
ATOM     22 HH21 ARG A  28      28.788  -1.637  -3.594  1.00  5.78           H  
ATOM     23 HH22 ARG A  28      28.159  -0.305  -4.505  1.00  5.81           H  
ATOM     24  H1  ARG A  28      25.008  -6.312  -1.808  1.00  4.98           H  
ATOM     25  H2  ARG A  28      24.045  -6.983  -0.592  1.00  4.79           H  
ATOM     26  H3  ARG A  28      25.725  -6.930  -0.405  1.00  4.75           H  
ATOM     27  N   ARG A  29      22.684  -3.954   0.267  1.00  3.68           N  
ATOM     28  CA  ARG A  29      21.480  -3.213  -0.089  1.00  3.21           C  
ATOM     29  C   ARG A  29      21.754  -1.713  -0.054  1.00  3.00           C  
ATOM     30  O   ARG A  29      22.144  -1.167   0.978  1.00  3.08           O  
ATOM     31  CB  ARG A  29      20.338  -3.565   0.864  1.00  3.09           C  
ATOM     32  CG  ARG A  29      20.047  -5.056   0.940  1.00  3.60           C  
ATOM     33  CD  ARG A  29      18.915  -5.355   1.908  1.00  3.79           C  
ATOM     34  NE  ARG A  29      18.700  -6.789   2.076  1.00  4.29           N  
ATOM     35  CZ  ARG A  29      17.940  -7.314   3.034  1.00  4.85           C  
ATOM     36  NH1 ARG A  29      17.328  -6.524   3.905  1.00  5.05           N  
ATOM     37  NH2 ARG A  29      17.794  -8.629   3.121  1.00  5.57           N  
ATOM     38  H   ARG A  29      22.843  -4.181   1.207  1.00  3.87           H  
ATOM     39  HA  ARG A  29      21.202  -3.495  -1.094  1.00  3.18           H  
ATOM     40  HB2 ARG A  29      20.592  -3.220   1.856  1.00  3.17           H  
ATOM     41  HB3 ARG A  29      19.441  -3.062   0.535  1.00  2.86           H  
ATOM     42  HG2 ARG A  29      19.771  -5.411  -0.042  1.00  3.96           H  
ATOM     43  HG3 ARG A  29      20.937  -5.571   1.272  1.00  3.95           H  
ATOM     44  HD2 ARG A  29      19.155  -4.921   2.867  1.00  3.99           H  
ATOM     45  HD3 ARG A  29      18.007  -4.906   1.528  1.00  3.94           H  
ATOM     46  HE  ARG A  29      19.143  -7.393   1.444  1.00  4.50           H  
ATOM     47 HH11 ARG A  29      17.438  -5.531   3.843  1.00  4.82           H  
ATOM     48 HH12 ARG A  29      16.757  -6.919   4.623  1.00  5.65           H  
ATOM     49 HH21 ARG A  29      18.253  -9.228   2.466  1.00  5.78           H  
ATOM     50 HH22 ARG A  29      17.223  -9.021   3.842  1.00  6.09           H  
ATOM     51  N   CYS A  30      21.553  -1.055  -1.190  1.00  2.81           N  
ATOM     52  CA  CYS A  30      21.794   0.380  -1.300  1.00  2.71           C  
ATOM     53  C   CYS A  30      20.526   1.177  -1.007  1.00  2.27           C  
ATOM     54  O   CYS A  30      19.702   0.760  -0.195  1.00  2.07           O  
ATOM     55  CB  CYS A  30      22.327   0.711  -2.695  1.00  2.83           C  
ATOM     56  SG  CYS A  30      23.358   2.195  -2.761  1.00  3.32           S  
ATOM     57  H   CYS A  30      21.233  -1.546  -1.976  1.00  2.80           H  
ATOM     58  HA  CYS A  30      22.539   0.642  -0.565  1.00  2.97           H  
ATOM     59  HB2 CYS A  30      22.923  -0.116  -3.051  1.00  2.84           H  
ATOM     60  HB3 CYS A  30      21.493   0.860  -3.365  1.00  3.19           H  
ATOM     61  HG  CYS A  30      24.279   2.097  -1.813  1.00  3.90           H  
ATOM     62  N   LEU A  31      20.387   2.336  -1.652  1.00  2.19           N  
ATOM     63  CA  LEU A  31      19.222   3.198  -1.456  1.00  1.90           C  
ATOM     64  C   LEU A  31      17.921   2.422  -1.637  1.00  1.45           C  
ATOM     65  O   LEU A  31      16.885   2.793  -1.085  1.00  1.27           O  
ATOM     66  CB  LEU A  31      19.259   4.381  -2.431  1.00  1.98           C  
ATOM     67  CG  LEU A  31      20.253   5.496  -2.082  1.00  2.31           C  
ATOM     68  CD1 LEU A  31      19.967   6.061  -0.698  1.00  2.65           C  
ATOM     69  CD2 LEU A  31      21.685   4.988  -2.164  1.00  2.85           C  
ATOM     70  H   LEU A  31      21.087   2.620  -2.276  1.00  2.39           H  
ATOM     71  HA  LEU A  31      19.259   3.576  -0.446  1.00  2.06           H  
ATOM     72  HB2 LEU A  31      19.506   4.003  -3.411  1.00  2.05           H  
ATOM     73  HB3 LEU A  31      18.271   4.815  -2.471  1.00  1.88           H  
ATOM     74  HG  LEU A  31      20.143   6.300  -2.795  1.00  2.46           H  
ATOM     75 1HD1 LEU A  31      20.665   6.856  -0.481  1.00  2.99           H  
ATOM     76 2HD1 LEU A  31      20.073   5.280   0.040  1.00  3.03           H  
ATOM     77 3HD1 LEU A  31      18.960   6.448  -0.669  1.00  2.88           H  
ATOM     78 1HD2 LEU A  31      21.822   4.179  -1.462  1.00  3.26           H  
ATOM     79 2HD2 LEU A  31      22.366   5.791  -1.925  1.00  3.15           H  
ATOM     80 3HD2 LEU A  31      21.884   4.634  -3.165  1.00  3.14           H  
ATOM     81  N   PHE A  32      17.980   1.344  -2.413  1.00  1.43           N  
ATOM     82  CA  PHE A  32      16.807   0.510  -2.660  1.00  1.18           C  
ATOM     83  C   PHE A  32      16.226   0.003  -1.343  1.00  1.05           C  
ATOM     84  O   PHE A  32      15.076  -0.429  -1.281  1.00  0.85           O  
ATOM     85  CB  PHE A  32      17.178  -0.674  -3.554  1.00  1.54           C  
ATOM     86  CG  PHE A  32      17.995  -0.288  -4.754  1.00  1.87           C  
ATOM     87  CD1 PHE A  32      17.395   0.296  -5.859  1.00  1.90           C  
ATOM     88  CD2 PHE A  32      19.363  -0.509  -4.776  1.00  2.56           C  
ATOM     89  CE1 PHE A  32      18.145   0.652  -6.963  1.00  2.52           C  
ATOM     90  CE2 PHE A  32      20.118  -0.155  -5.878  1.00  3.25           C  
ATOM     91  CZ  PHE A  32      19.509   0.426  -6.973  1.00  3.20           C  
ATOM     92  H   PHE A  32      18.833   1.103  -2.831  1.00  1.69           H  
ATOM     93  HA  PHE A  32      16.067   1.114  -3.162  1.00  1.00           H  
ATOM     94  HB2 PHE A  32      17.751  -1.384  -2.977  1.00  1.85           H  
ATOM     95  HB3 PHE A  32      16.274  -1.148  -3.904  1.00  1.81           H  
ATOM     96  HD1 PHE A  32      16.330   0.473  -5.852  1.00  1.74           H  
ATOM     97  HD2 PHE A  32      19.839  -0.962  -3.921  1.00  2.73           H  
ATOM     98  HE1 PHE A  32      17.667   1.106  -7.819  1.00  2.66           H  
ATOM     99  HE2 PHE A  32      21.183  -0.333  -5.883  1.00  3.93           H  
ATOM    100  HZ  PHE A  32      20.097   0.703  -7.835  1.00  3.82           H  
ATOM    101  N   LEU A  33      17.046   0.058  -0.300  1.00  1.31           N  
ATOM    102  CA  LEU A  33      16.652  -0.388   1.032  1.00  1.35           C  
ATOM    103  C   LEU A  33      15.326   0.239   1.454  1.00  1.10           C  
ATOM    104  O   LEU A  33      14.384  -0.464   1.820  1.00  1.02           O  
ATOM    105  CB  LEU A  33      17.741  -0.022   2.042  1.00  1.73           C  
ATOM    106  CG  LEU A  33      17.681  -0.778   3.369  1.00  1.90           C  
ATOM    107  CD1 LEU A  33      18.324  -2.148   3.228  1.00  2.23           C  
ATOM    108  CD2 LEU A  33      18.358   0.022   4.471  1.00  2.36           C  
ATOM    109  H   LEU A  33      17.946   0.413  -0.429  1.00  1.54           H  
ATOM    110  HA  LEU A  33      16.541  -1.462   1.006  1.00  1.40           H  
ATOM    111  HB2 LEU A  33      18.704  -0.213   1.587  1.00  1.97           H  
ATOM    112  HB3 LEU A  33      17.666   1.035   2.253  1.00  1.76           H  
ATOM    113  HG  LEU A  33      16.646  -0.923   3.647  1.00  2.09           H  
ATOM    114 1HD1 LEU A  33      18.340  -2.640   4.189  1.00  2.56           H  
ATOM    115 2HD1 LEU A  33      19.336  -2.033   2.864  1.00  2.58           H  
ATOM    116 3HD1 LEU A  33      17.755  -2.741   2.528  1.00  2.58           H  
ATOM    117 1HD2 LEU A  33      18.305  -0.527   5.399  1.00  2.75           H  
ATOM    118 2HD2 LEU A  33      17.858   0.973   4.585  1.00  2.77           H  
ATOM    119 3HD2 LEU A  33      19.394   0.190   4.210  1.00  2.63           H  
ATOM    120  N   SER A  34      15.262   1.566   1.403  1.00  1.13           N  
ATOM    121  CA  SER A  34      14.054   2.291   1.788  1.00  1.17           C  
ATOM    122  C   SER A  34      13.023   2.291   0.661  1.00  0.89           C  
ATOM    123  O   SER A  34      11.823   2.405   0.908  1.00  1.01           O  
ATOM    124  CB  SER A  34      14.400   3.730   2.172  1.00  1.58           C  
ATOM    125  OG  SER A  34      13.242   4.449   2.558  1.00  1.91           O  
ATOM    126  H   SER A  34      16.047   2.070   1.099  1.00  1.26           H  
ATOM    127  HA  SER A  34      13.629   1.792   2.646  1.00  1.25           H  
ATOM    128  HB2 SER A  34      15.094   3.724   2.999  1.00  2.19           H  
ATOM    129  HB3 SER A  34      14.853   4.228   1.328  1.00  1.83           H  
ATOM    130  HG  SER A  34      13.449   5.385   2.615  1.00  2.28           H  
ATOM    131  N   LEU A  35      13.499   2.163  -0.572  1.00  0.70           N  
ATOM    132  CA  LEU A  35      12.618   2.153  -1.736  1.00  0.69           C  
ATOM    133  C   LEU A  35      11.734   0.906  -1.735  1.00  0.57           C  
ATOM    134  O   LEU A  35      10.605   0.934  -2.226  1.00  0.82           O  
ATOM    135  CB  LEU A  35      13.450   2.219  -3.025  1.00  0.77           C  
ATOM    136  CG  LEU A  35      12.680   2.518  -4.317  1.00  1.08           C  
ATOM    137  CD1 LEU A  35      12.055   1.246  -4.860  1.00  1.87           C  
ATOM    138  CD2 LEU A  35      11.618   3.588  -4.094  1.00  1.71           C  
ATOM    139  H   LEU A  35      14.467   2.074  -0.705  1.00  0.76           H  
ATOM    140  HA  LEU A  35      11.988   3.026  -1.678  1.00  0.95           H  
ATOM    141  HB2 LEU A  35      14.205   2.981  -2.900  1.00  1.29           H  
ATOM    142  HB3 LEU A  35      13.945   1.266  -3.152  1.00  1.03           H  
ATOM    143  HG  LEU A  35      13.374   2.887  -5.060  1.00  1.63           H  
ATOM    144 1HD1 LEU A  35      12.708   0.413  -4.644  1.00  2.28           H  
ATOM    145 2HD1 LEU A  35      11.924   1.336  -5.929  1.00  2.42           H  
ATOM    146 3HD1 LEU A  35      11.097   1.087  -4.391  1.00  2.27           H  
ATOM    147 1HD2 LEU A  35      10.876   3.220  -3.400  1.00  2.07           H  
ATOM    148 2HD2 LEU A  35      11.144   3.825  -5.035  1.00  2.27           H  
ATOM    149 3HD2 LEU A  35      12.080   4.476  -3.690  1.00  2.21           H  
ATOM    150  N   PHE A  36      12.251  -0.179  -1.170  1.00  0.46           N  
ATOM    151  CA  PHE A  36      11.514  -1.437  -1.104  1.00  0.64           C  
ATOM    152  C   PHE A  36      10.426  -1.381  -0.033  1.00  0.61           C  
ATOM    153  O   PHE A  36       9.494  -2.184  -0.038  1.00  0.92           O  
ATOM    154  CB  PHE A  36      12.476  -2.594  -0.817  1.00  0.84           C  
ATOM    155  CG  PHE A  36      11.813  -3.942  -0.783  1.00  1.14           C  
ATOM    156  CD1 PHE A  36      11.470  -4.591  -1.959  1.00  1.42           C  
ATOM    157  CD2 PHE A  36      11.537  -4.561   0.425  1.00  1.20           C  
ATOM    158  CE1 PHE A  36      10.863  -5.833  -1.928  1.00  1.72           C  
ATOM    159  CE2 PHE A  36      10.930  -5.802   0.461  1.00  1.50           C  
ATOM    160  CZ  PHE A  36      10.592  -6.438  -0.717  1.00  1.75           C  
ATOM    161  H   PHE A  36      13.151  -0.134  -0.784  1.00  0.50           H  
ATOM    162  HA  PHE A  36      11.048  -1.599  -2.064  1.00  0.84           H  
ATOM    163  HB2 PHE A  36      13.236  -2.619  -1.585  1.00  0.94           H  
ATOM    164  HB3 PHE A  36      12.948  -2.430   0.142  1.00  0.80           H  
ATOM    165  HD1 PHE A  36      11.681  -4.118  -2.906  1.00  1.43           H  
ATOM    166  HD2 PHE A  36      11.800  -4.064   1.348  1.00  1.06           H  
ATOM    167  HE1 PHE A  36      10.600  -6.328  -2.851  1.00  1.96           H  
ATOM    168  HE2 PHE A  36      10.719  -6.272   1.410  1.00  1.57           H  
ATOM    169  HZ  PHE A  36      10.118  -7.408  -0.692  1.00  2.00           H  
ATOM    170  N   SER A  37      10.548  -0.421   0.880  1.00  0.41           N  
ATOM    171  CA  SER A  37       9.578  -0.266   1.960  1.00  0.54           C  
ATOM    172  C   SER A  37       8.238   0.240   1.431  1.00  0.55           C  
ATOM    173  O   SER A  37       7.196   0.028   2.051  1.00  0.63           O  
ATOM    174  CB  SER A  37      10.115   0.696   3.021  1.00  0.70           C  
ATOM    175  OG  SER A  37       9.191   0.847   4.085  1.00  1.47           O  
ATOM    176  H   SER A  37      11.309   0.194   0.828  1.00  0.40           H  
ATOM    177  HA  SER A  37       9.428  -1.234   2.411  1.00  0.62           H  
ATOM    178  HB2 SER A  37      11.041   0.309   3.418  1.00  1.26           H  
ATOM    179  HB3 SER A  37      10.291   1.663   2.573  1.00  1.15           H  
ATOM    180  HG  SER A  37       8.970   1.777   4.188  1.00  1.94           H  
ATOM    181  N   PHE A  38       8.271   0.909   0.283  1.00  0.60           N  
ATOM    182  CA  PHE A  38       7.057   1.446  -0.324  1.00  0.72           C  
ATOM    183  C   PHE A  38       6.190   0.330  -0.898  1.00  0.70           C  
ATOM    184  O   PHE A  38       4.962   0.425  -0.899  1.00  0.79           O  
ATOM    185  CB  PHE A  38       7.410   2.449  -1.424  1.00  0.86           C  
ATOM    186  CG  PHE A  38       8.105   3.679  -0.915  1.00  1.40           C  
ATOM    187  CD1 PHE A  38       9.483   3.796  -0.994  1.00  2.22           C  
ATOM    188  CD2 PHE A  38       7.379   4.720  -0.357  1.00  1.43           C  
ATOM    189  CE1 PHE A  38      10.124   4.929  -0.526  1.00  3.05           C  
ATOM    190  CE2 PHE A  38       8.015   5.854   0.111  1.00  2.16           C  
ATOM    191  CZ  PHE A  38       9.389   5.958   0.027  1.00  2.99           C  
ATOM    192  H   PHE A  38       9.131   1.047  -0.166  1.00  0.63           H  
ATOM    193  HA  PHE A  38       6.500   1.956   0.449  1.00  0.79           H  
ATOM    194  HB2 PHE A  38       8.063   1.972  -2.140  1.00  1.03           H  
ATOM    195  HB3 PHE A  38       6.503   2.760  -1.921  1.00  1.19           H  
ATOM    196  HD1 PHE A  38      10.059   2.993  -1.426  1.00  2.28           H  
ATOM    197  HD2 PHE A  38       6.304   4.639  -0.291  1.00  1.14           H  
ATOM    198  HE1 PHE A  38      11.199   5.007  -0.593  1.00  3.77           H  
ATOM    199  HE2 PHE A  38       7.437   6.657   0.544  1.00  2.18           H  
ATOM    200  HZ  PHE A  38       9.888   6.843   0.394  1.00  3.65           H  
ATOM    201  N   LEU A  39       6.834  -0.725  -1.387  1.00  0.66           N  
ATOM    202  CA  LEU A  39       6.117  -1.858  -1.965  1.00  0.74           C  
ATOM    203  C   LEU A  39       5.280  -2.574  -0.909  1.00  0.71           C  
ATOM    204  O   LEU A  39       4.302  -3.248  -1.231  1.00  0.77           O  
ATOM    205  CB  LEU A  39       7.096  -2.843  -2.608  1.00  0.82           C  
ATOM    206  CG  LEU A  39       7.732  -2.368  -3.909  1.00  0.94           C  
ATOM    207  CD1 LEU A  39       8.830  -1.368  -3.606  1.00  1.45           C  
ATOM    208  CD2 LEU A  39       8.280  -3.546  -4.701  1.00  1.32           C  
ATOM    209  H   LEU A  39       7.813  -0.744  -1.359  1.00  0.63           H  
ATOM    210  HA  LEU A  39       5.457  -1.474  -2.728  1.00  0.82           H  
ATOM    211  HB2 LEU A  39       7.891  -3.035  -1.901  1.00  0.82           H  
ATOM    212  HB3 LEU A  39       6.575  -3.766  -2.802  1.00  0.92           H  
ATOM    213  HG  LEU A  39       6.985  -1.872  -4.512  1.00  1.30           H  
ATOM    214 1HD1 LEU A  39       8.395  -0.393  -3.449  1.00  2.04           H  
ATOM    215 2HD1 LEU A  39       9.525  -1.329  -4.432  1.00  1.96           H  
ATOM    216 3HD1 LEU A  39       9.347  -1.679  -2.709  1.00  1.76           H  
ATOM    217 1HD2 LEU A  39       9.002  -4.079  -4.101  1.00  1.74           H  
ATOM    218 2HD2 LEU A  39       8.755  -3.185  -5.602  1.00  1.89           H  
ATOM    219 3HD2 LEU A  39       7.468  -4.210  -4.964  1.00  1.75           H  
ATOM    220  N   ILE A  40       5.671  -2.422   0.353  1.00  0.67           N  
ATOM    221  CA  ILE A  40       4.958  -3.058   1.455  1.00  0.72           C  
ATOM    222  C   ILE A  40       3.776  -2.210   1.913  1.00  0.70           C  
ATOM    223  O   ILE A  40       2.645  -2.690   1.974  1.00  0.74           O  
ATOM    224  CB  ILE A  40       5.890  -3.311   2.658  1.00  0.82           C  
ATOM    225  CG1 ILE A  40       7.090  -4.157   2.233  1.00  0.88           C  
ATOM    226  CG2 ILE A  40       5.126  -4.000   3.781  1.00  0.99           C  
ATOM    227  CD1 ILE A  40       8.137  -4.313   3.315  1.00  1.07           C  
ATOM    228  H   ILE A  40       6.456  -1.869   0.547  1.00  0.65           H  
ATOM    229  HA  ILE A  40       4.590  -4.012   1.107  1.00  0.77           H  
ATOM    230  HB  ILE A  40       6.240  -2.357   3.025  1.00  0.78           H  
ATOM    231 2HG1 ILE A  40       6.744  -5.144   1.963  1.00  1.22           H  
ATOM    232 3HG1 ILE A  40       7.562  -3.698   1.377  1.00  1.16           H  
ATOM    233 1HG2 ILE A  40       5.779  -4.134   4.631  1.00  1.55           H  
ATOM    234 2HG2 ILE A  40       4.779  -4.964   3.438  1.00  1.52           H  
ATOM    235 3HG2 ILE A  40       4.280  -3.392   4.068  1.00  1.28           H  
ATOM    236 1HD1 ILE A  40       8.966  -4.890   2.934  1.00  1.50           H  
ATOM    237 2HD1 ILE A  40       7.704  -4.823   4.163  1.00  1.44           H  
ATOM    238 3HD1 ILE A  40       8.486  -3.338   3.621  1.00  1.59           H  
ATOM    239  N   VAL A  41       4.046  -0.948   2.235  1.00  0.70           N  
ATOM    240  CA  VAL A  41       3.003  -0.039   2.693  1.00  0.76           C  
ATOM    241  C   VAL A  41       1.936   0.158   1.620  1.00  0.74           C  
ATOM    242  O   VAL A  41       0.797   0.511   1.923  1.00  0.79           O  
ATOM    243  CB  VAL A  41       3.584   1.334   3.091  1.00  0.86           C  
ATOM    244  CG1 VAL A  41       3.943   2.151   1.858  1.00  0.89           C  
ATOM    245  CG2 VAL A  41       2.606   2.092   3.974  1.00  0.98           C  
ATOM    246  H   VAL A  41       4.968  -0.622   2.163  1.00  0.70           H  
ATOM    247  HA  VAL A  41       2.541  -0.477   3.567  1.00  0.82           H  
ATOM    248  HB  VAL A  41       4.488   1.166   3.657  1.00  0.87           H  
ATOM    249 1HG1 VAL A  41       4.569   1.563   1.205  1.00  1.16           H  
ATOM    250 2HG1 VAL A  41       4.475   3.042   2.160  1.00  1.38           H  
ATOM    251 3HG1 VAL A  41       3.038   2.431   1.336  1.00  1.44           H  
ATOM    252 1HG2 VAL A  41       1.662   2.196   3.460  1.00  1.51           H  
ATOM    253 2HG2 VAL A  41       3.005   3.073   4.194  1.00  1.31           H  
ATOM    254 3HG2 VAL A  41       2.457   1.550   4.896  1.00  1.42           H  
ATOM    255  N   ALA A  42       2.313  -0.075   0.365  1.00  0.72           N  
ATOM    256  CA  ALA A  42       1.390   0.077  -0.753  1.00  0.76           C  
ATOM    257  C   ALA A  42       0.130  -0.756  -0.541  1.00  0.72           C  
ATOM    258  O   ALA A  42      -0.968  -0.347  -0.918  1.00  0.81           O  
ATOM    259  CB  ALA A  42       2.068  -0.311  -2.058  1.00  0.85           C  
ATOM    260  H   ALA A  42       3.236  -0.357   0.187  1.00  0.71           H  
ATOM    261  HA  ALA A  42       1.112   1.119  -0.817  1.00  0.82           H  
ATOM    262  HB1 ALA A  42       1.384  -0.160  -2.879  1.00  1.50           H  
ATOM    263  HB2 ALA A  42       2.358  -1.351  -2.017  1.00  1.21           H  
ATOM    264  HB3 ALA A  42       2.945   0.301  -2.204  1.00  1.27           H  
ATOM    265  N   GLY A  43       0.298  -1.927   0.066  1.00  0.64           N  
ATOM    266  CA  GLY A  43      -0.833  -2.799   0.322  1.00  0.64           C  
ATOM    267  C   GLY A  43      -1.675  -2.318   1.488  1.00  0.60           C  
ATOM    268  O   GLY A  43      -2.888  -2.527   1.514  1.00  0.62           O  
ATOM    269  H   GLY A  43       1.197  -2.201   0.342  1.00  0.65           H  
ATOM    270  HA2 GLY A  43      -1.451  -2.839  -0.563  1.00  0.68           H  
ATOM    271  HA3 GLY A  43      -0.468  -3.791   0.540  1.00  0.66           H  
ATOM    272  N   ALA A  44      -1.027  -1.674   2.453  1.00  0.60           N  
ATOM    273  CA  ALA A  44      -1.721  -1.159   3.627  1.00  0.64           C  
ATOM    274  C   ALA A  44      -2.507   0.100   3.286  1.00  0.68           C  
ATOM    275  O   ALA A  44      -3.544   0.379   3.889  1.00  0.76           O  
ATOM    276  CB  ALA A  44      -0.726  -0.877   4.743  1.00  0.69           C  
ATOM    277  H   ALA A  44      -0.060  -1.541   2.373  1.00  0.61           H  
ATOM    278  HA  ALA A  44      -2.406  -1.920   3.970  1.00  0.65           H  
ATOM    279  HB1 ALA A  44      -0.181  -1.779   4.976  1.00  1.22           H  
ATOM    280  HB2 ALA A  44      -1.257  -0.541   5.622  1.00  1.27           H  
ATOM    281  HB3 ALA A  44      -0.035  -0.111   4.425  1.00  1.11           H  
ATOM    282  N   THR A  45      -2.009   0.857   2.312  1.00  0.70           N  
ATOM    283  CA  THR A  45      -2.665   2.086   1.885  1.00  0.79           C  
ATOM    284  C   THR A  45      -3.884   1.780   1.025  1.00  0.72           C  
ATOM    285  O   THR A  45      -4.819   2.575   0.951  1.00  0.74           O  
ATOM    286  CB  THR A  45      -1.704   2.992   1.091  1.00  0.94           C  
ATOM    287  CG2 THR A  45      -0.518   3.410   1.947  1.00  1.14           C  
ATOM    288  OG1 THR A  45      -1.239   2.307  -0.077  1.00  1.02           O  
ATOM    289  H   THR A  45      -1.180   0.579   1.869  1.00  0.70           H  
ATOM    290  HA  THR A  45      -2.985   2.620   2.769  1.00  0.85           H  
ATOM    291  HB  THR A  45      -2.241   3.880   0.789  1.00  1.16           H  
ATOM    292  HG1 THR A  45      -1.957   2.229  -0.710  1.00  1.40           H  
ATOM    293 1HG2 THR A  45       0.043   2.534   2.240  1.00  1.52           H  
ATOM    294 2HG2 THR A  45      -0.873   3.920   2.830  1.00  1.50           H  
ATOM    295 3HG2 THR A  45       0.121   4.071   1.381  1.00  1.74           H  
ATOM    296  N   THR A  46      -3.864   0.621   0.372  1.00  0.72           N  
ATOM    297  CA  THR A  46      -4.970   0.206  -0.479  1.00  0.75           C  
ATOM    298  C   THR A  46      -6.220  -0.054   0.351  1.00  0.61           C  
ATOM    299  O   THR A  46      -7.330   0.264  -0.070  1.00  0.59           O  
ATOM    300  CB  THR A  46      -4.624  -1.065  -1.279  1.00  0.94           C  
ATOM    301  CG2 THR A  46      -5.763  -1.442  -2.217  1.00  1.24           C  
ATOM    302  OG1 THR A  46      -3.427  -0.857  -2.038  1.00  1.08           O  
ATOM    303  H   THR A  46      -3.085   0.033   0.466  1.00  0.77           H  
ATOM    304  HA  THR A  46      -5.174   1.004  -1.177  1.00  0.83           H  
ATOM    305  HB  THR A  46      -4.465  -1.878  -0.586  1.00  1.04           H  
ATOM    306  HG1 THR A  46      -3.383   0.059  -2.322  1.00  1.33           H  
ATOM    307 1HG2 THR A  46      -5.527  -2.370  -2.717  1.00  1.49           H  
ATOM    308 2HG2 THR A  46      -5.897  -0.662  -2.952  1.00  1.77           H  
ATOM    309 3HG2 THR A  46      -6.674  -1.560  -1.648  1.00  1.76           H  
ATOM    310  N   LEU A  47      -6.029  -0.634   1.533  1.00  0.62           N  
ATOM    311  CA  LEU A  47      -7.139  -0.933   2.431  1.00  0.68           C  
ATOM    312  C   LEU A  47      -7.888   0.349   2.787  1.00  0.58           C  
ATOM    313  O   LEU A  47      -9.117   0.391   2.766  1.00  0.68           O  
ATOM    314  CB  LEU A  47      -6.616  -1.619   3.701  1.00  0.85           C  
ATOM    315  CG  LEU A  47      -7.640  -2.446   4.493  1.00  1.27           C  
ATOM    316  CD1 LEU A  47      -8.683  -1.550   5.145  1.00  2.02           C  
ATOM    317  CD2 LEU A  47      -8.310  -3.479   3.595  1.00  2.24           C  
ATOM    318  H   LEU A  47      -5.118  -0.870   1.807  1.00  0.67           H  
ATOM    319  HA  LEU A  47      -7.814  -1.601   1.917  1.00  0.79           H  
ATOM    320  HB2 LEU A  47      -5.804  -2.273   3.417  1.00  1.08           H  
ATOM    321  HB3 LEU A  47      -6.224  -0.856   4.357  1.00  1.11           H  
ATOM    322  HG  LEU A  47      -7.125  -2.977   5.281  1.00  1.60           H  
ATOM    323 1HD1 LEU A  47      -9.314  -2.143   5.790  1.00  2.58           H  
ATOM    324 2HD1 LEU A  47      -9.287  -1.086   4.380  1.00  2.46           H  
ATOM    325 3HD1 LEU A  47      -8.188  -0.787   5.726  1.00  2.43           H  
ATOM    326 1HD2 LEU A  47      -8.844  -2.976   2.803  1.00  2.76           H  
ATOM    327 2HD2 LEU A  47      -9.002  -4.068   4.179  1.00  2.69           H  
ATOM    328 3HD2 LEU A  47      -7.558  -4.126   3.168  1.00  2.74           H  
ATOM    329  N   PHE A  48      -7.131   1.393   3.110  1.00  0.52           N  
ATOM    330  CA  PHE A  48      -7.713   2.681   3.469  1.00  0.62           C  
ATOM    331  C   PHE A  48      -8.379   3.337   2.263  1.00  0.52           C  
ATOM    332  O   PHE A  48      -9.532   3.762   2.333  1.00  0.66           O  
ATOM    333  CB  PHE A  48      -6.636   3.605   4.039  1.00  0.78           C  
ATOM    334  CG  PHE A  48      -6.238   3.263   5.446  1.00  1.20           C  
ATOM    335  CD1 PHE A  48      -5.147   2.447   5.693  1.00  2.21           C  
ATOM    336  CD2 PHE A  48      -6.960   3.755   6.523  1.00  1.55           C  
ATOM    337  CE1 PHE A  48      -4.781   2.126   6.987  1.00  2.99           C  
ATOM    338  CE2 PHE A  48      -6.597   3.439   7.818  1.00  2.16           C  
ATOM    339  CZ  PHE A  48      -5.507   2.623   8.051  1.00  2.79           C  
ATOM    340  H   PHE A  48      -6.156   1.295   3.108  1.00  0.53           H  
ATOM    341  HA  PHE A  48      -8.462   2.506   4.228  1.00  0.77           H  
ATOM    342  HB2 PHE A  48      -5.753   3.539   3.419  1.00  1.09           H  
ATOM    343  HB3 PHE A  48      -7.000   4.621   4.031  1.00  1.15           H  
ATOM    344  HD1 PHE A  48      -4.577   2.058   4.861  1.00  2.64           H  
ATOM    345  HD2 PHE A  48      -7.812   4.393   6.343  1.00  1.95           H  
ATOM    346  HE1 PHE A  48      -3.928   1.488   7.165  1.00  3.93           H  
ATOM    347  HE2 PHE A  48      -7.167   3.828   8.649  1.00  2.58           H  
ATOM    348  HZ  PHE A  48      -5.223   2.374   9.063  1.00  3.45           H  
ATOM    349  N   CYS A  49      -7.643   3.416   1.159  1.00  0.49           N  
ATOM    350  CA  CYS A  49      -8.157   4.023  -0.065  1.00  0.57           C  
ATOM    351  C   CYS A  49      -9.353   3.244  -0.606  1.00  0.48           C  
ATOM    352  O   CYS A  49     -10.177   3.787  -1.342  1.00  0.57           O  
ATOM    353  CB  CYS A  49      -7.058   4.091  -1.127  1.00  0.82           C  
ATOM    354  SG  CYS A  49      -5.628   5.090  -0.649  1.00  1.59           S  
ATOM    355  H   CYS A  49      -6.730   3.059   1.167  1.00  0.57           H  
ATOM    356  HA  CYS A  49      -8.477   5.027   0.173  1.00  0.68           H  
ATOM    357  HB2 CYS A  49      -6.705   3.092  -1.333  1.00  1.39           H  
ATOM    358  HB3 CYS A  49      -7.468   4.517  -2.031  1.00  1.28           H  
ATOM    359  HG  CYS A  49      -5.604   5.161   0.673  1.00  2.18           H  
ATOM    360  N   LEU A  50      -9.439   1.968  -0.241  1.00  0.58           N  
ATOM    361  CA  LEU A  50     -10.531   1.114  -0.696  1.00  0.79           C  
ATOM    362  C   LEU A  50     -11.878   1.678  -0.257  1.00  0.81           C  
ATOM    363  O   LEU A  50     -12.765   1.907  -1.080  1.00  0.93           O  
ATOM    364  CB  LEU A  50     -10.359  -0.305  -0.149  1.00  1.11           C  
ATOM    365  CG  LEU A  50     -10.774  -1.424  -1.103  1.00  1.35           C  
ATOM    366  CD1 LEU A  50      -9.755  -1.559  -2.222  1.00  1.58           C  
ATOM    367  CD2 LEU A  50     -10.924  -2.738  -0.350  1.00  1.73           C  
ATOM    368  H   LEU A  50      -8.753   1.592   0.349  1.00  0.66           H  
ATOM    369  HA  LEU A  50     -10.501   1.081  -1.775  1.00  0.91           H  
ATOM    370  HB2 LEU A  50      -9.319  -0.448   0.101  1.00  1.17           H  
ATOM    371  HB3 LEU A  50     -10.946  -0.396   0.753  1.00  1.22           H  
ATOM    372  HG  LEU A  50     -11.728  -1.178  -1.545  1.00  1.38           H  
ATOM    373 1HD1 LEU A  50      -8.758  -1.532  -1.802  1.00  2.08           H  
ATOM    374 2HD1 LEU A  50      -9.874  -0.743  -2.918  1.00  1.73           H  
ATOM    375 3HD1 LEU A  50      -9.905  -2.497  -2.735  1.00  1.95           H  
ATOM    376 1HD2 LEU A  50     -11.202  -3.519  -1.042  1.00  2.21           H  
ATOM    377 2HD2 LEU A  50     -11.690  -2.635   0.404  1.00  2.17           H  
ATOM    378 3HD2 LEU A  50      -9.986  -2.991   0.122  1.00  1.85           H  
ATOM    379  N   LEU A  51     -12.021   1.900   1.046  1.00  0.94           N  
ATOM    380  CA  LEU A  51     -13.257   2.439   1.600  1.00  1.25           C  
ATOM    381  C   LEU A  51     -13.501   3.857   1.095  1.00  1.21           C  
ATOM    382  O   LEU A  51     -14.643   4.313   1.021  1.00  1.50           O  
ATOM    383  CB  LEU A  51     -13.198   2.437   3.130  1.00  1.59           C  
ATOM    384  CG  LEU A  51     -12.746   1.119   3.765  1.00  1.86           C  
ATOM    385  CD1 LEU A  51     -12.643   1.267   5.275  1.00  2.17           C  
ATOM    386  CD2 LEU A  51     -13.701  -0.008   3.403  1.00  2.28           C  
ATOM    387  H   LEU A  51     -11.277   1.695   1.649  1.00  0.94           H  
ATOM    388  HA  LEU A  51     -14.070   1.807   1.278  1.00  1.41           H  
ATOM    389  HB2 LEU A  51     -12.517   3.215   3.444  1.00  1.49           H  
ATOM    390  HB3 LEU A  51     -14.183   2.671   3.507  1.00  1.86           H  
ATOM    391  HG  LEU A  51     -11.766   0.864   3.388  1.00  2.06           H  
ATOM    392 1HD1 LEU A  51     -13.616   1.505   5.681  1.00  2.41           H  
ATOM    393 2HD1 LEU A  51     -11.950   2.060   5.513  1.00  2.60           H  
ATOM    394 3HD1 LEU A  51     -12.291   0.341   5.706  1.00  2.51           H  
ATOM    395 1HD2 LEU A  51     -13.378  -0.921   3.882  1.00  2.60           H  
ATOM    396 2HD2 LEU A  51     -13.706  -0.147   2.332  1.00  2.69           H  
ATOM    397 3HD2 LEU A  51     -14.698   0.241   3.739  1.00  2.57           H  
ATOM    398  N   HIS A  52     -12.419   4.548   0.748  1.00  1.00           N  
ATOM    399  CA  HIS A  52     -12.509   5.917   0.252  1.00  1.22           C  
ATOM    400  C   HIS A  52     -13.081   5.946  -1.162  1.00  1.30           C  
ATOM    401  O   HIS A  52     -13.641   6.954  -1.595  1.00  1.71           O  
ATOM    402  CB  HIS A  52     -11.128   6.576   0.270  1.00  1.30           C  
ATOM    403  CG  HIS A  52     -11.161   8.048  -0.009  1.00  1.70           C  
ATOM    404  CD2 HIS A  52     -11.159   8.730  -1.179  1.00  2.39           C  
ATOM    405  ND1 HIS A  52     -11.196   9.001   0.987  1.00  2.35           N  
ATOM    406  CE1 HIS A  52     -11.216  10.205   0.443  1.00  3.01           C  
ATOM    407  NE2 HIS A  52     -11.193  10.068  -0.870  1.00  3.00           N  
ATOM    408  H   HIS A  52     -11.538   4.126   0.825  1.00  0.83           H  
ATOM    409  HA  HIS A  52     -13.169   6.464   0.907  1.00  1.54           H  
ATOM    410  HB2 HIS A  52     -10.681   6.434   1.243  1.00  1.49           H  
ATOM    411  HB3 HIS A  52     -10.504   6.109  -0.478  1.00  1.69           H  
ATOM    412  HD1 HIS A  52     -11.206   8.821   1.950  1.00  2.69           H  
ATOM    413  HD2 HIS A  52     -11.135   8.302  -2.172  1.00  2.87           H  
ATOM    414  HE1 HIS A  52     -11.243  11.141   0.980  1.00  3.78           H  
ATOM    415  HE2 HIS A  52     -11.142  10.804  -1.514  1.00  3.64           H  
ATOM    416  N   PHE A  53     -12.938   4.834  -1.877  1.00  1.10           N  
ATOM    417  CA  PHE A  53     -13.439   4.736  -3.244  1.00  1.45           C  
ATOM    418  C   PHE A  53     -14.896   4.286  -3.261  1.00  1.68           C  
ATOM    419  O   PHE A  53     -15.646   4.612  -4.182  1.00  2.05           O  
ATOM    420  CB  PHE A  53     -12.583   3.760  -4.054  1.00  1.52           C  
ATOM    421  CG  PHE A  53     -12.833   3.828  -5.534  1.00  1.66           C  
ATOM    422  CD1 PHE A  53     -12.115   4.706  -6.330  1.00  2.14           C  
ATOM    423  CD2 PHE A  53     -13.788   3.018  -6.129  1.00  2.22           C  
ATOM    424  CE1 PHE A  53     -12.343   4.773  -7.691  1.00  2.55           C  
ATOM    425  CE2 PHE A  53     -14.020   3.081  -7.489  1.00  2.79           C  
ATOM    426  CZ  PHE A  53     -13.296   3.960  -8.271  1.00  2.75           C  
ATOM    427  H   PHE A  53     -12.487   4.062  -1.476  1.00  0.86           H  
ATOM    428  HA  PHE A  53     -13.372   5.716  -3.692  1.00  1.76           H  
ATOM    429  HB2 PHE A  53     -11.540   3.979  -3.883  1.00  1.73           H  
ATOM    430  HB3 PHE A  53     -12.793   2.752  -3.727  1.00  1.79           H  
ATOM    431  HD1 PHE A  53     -11.368   5.341  -5.877  1.00  2.63           H  
ATOM    432  HD2 PHE A  53     -14.354   2.330  -5.518  1.00  2.63           H  
ATOM    433  HE1 PHE A  53     -11.776   5.462  -8.301  1.00  3.12           H  
ATOM    434  HE2 PHE A  53     -14.766   2.443  -7.940  1.00  3.55           H  
ATOM    435  HZ  PHE A  53     -13.477   4.011  -9.335  1.00  3.29           H  
ATOM    436  N   GLY A  54     -15.290   3.536  -2.237  1.00  1.68           N  
ATOM    437  CA  GLY A  54     -16.655   3.052  -2.152  1.00  2.15           C  
ATOM    438  C   GLY A  54     -16.780   1.598  -2.564  1.00  2.26           C  
ATOM    439  O   GLY A  54     -17.838   1.164  -3.020  1.00  2.72           O  
ATOM    440  H   GLY A  54     -14.649   3.310  -1.532  1.00  1.49           H  
ATOM    441  HA2 GLY A  54     -17.000   3.158  -1.134  1.00  2.32           H  
ATOM    442  HA3 GLY A  54     -17.281   3.652  -2.797  1.00  2.41           H  
ATOM    443  N   VAL A  55     -15.696   0.847  -2.400  1.00  2.00           N  
ATOM    444  CA  VAL A  55     -15.682  -0.568  -2.758  1.00  2.28           C  
ATOM    445  C   VAL A  55     -16.309  -1.416  -1.657  1.00  2.75           C  
ATOM    446  O   VAL A  55     -15.626  -2.202  -0.999  1.00  3.22           O  
ATOM    447  CB  VAL A  55     -14.247  -1.065  -3.013  1.00  2.12           C  
ATOM    448  CG1 VAL A  55     -14.262  -2.434  -3.676  1.00  2.34           C  
ATOM    449  CG2 VAL A  55     -13.475  -0.063  -3.858  1.00  2.13           C  
ATOM    450  H   VAL A  55     -14.886   1.254  -2.029  1.00  1.73           H  
ATOM    451  HA  VAL A  55     -16.252  -0.690  -3.667  1.00  2.49           H  
ATOM    452  HB  VAL A  55     -13.749  -1.158  -2.057  1.00  2.42           H  
ATOM    453 1HG1 VAL A  55     -14.777  -2.369  -4.624  1.00  2.72           H  
ATOM    454 2HG1 VAL A  55     -14.773  -3.140  -3.036  1.00  2.61           H  
ATOM    455 3HG1 VAL A  55     -13.247  -2.767  -3.840  1.00  2.61           H  
ATOM    456 1HG2 VAL A  55     -13.422   0.881  -3.337  1.00  2.22           H  
ATOM    457 2HG2 VAL A  55     -13.980   0.074  -4.802  1.00  2.45           H  
ATOM    458 3HG2 VAL A  55     -12.476  -0.435  -4.034  1.00  2.54           H  
ATOM    459  N   ILE A  56     -17.612  -1.254  -1.462  1.00  2.87           N  
ATOM    460  CA  ILE A  56     -18.328  -2.003  -0.437  1.00  3.49           C  
ATOM    461  C   ILE A  56     -19.422  -2.865  -1.055  1.00  3.88           C  
ATOM    462  O   ILE A  56     -20.567  -2.433  -1.189  1.00  4.01           O  
ATOM    463  CB  ILE A  56     -18.960  -1.059   0.605  1.00  3.69           C  
ATOM    464  CG1 ILE A  56     -17.990   0.072   0.976  1.00  3.62           C  
ATOM    465  CG2 ILE A  56     -19.378  -1.835   1.844  1.00  4.42           C  
ATOM    466  CD1 ILE A  56     -16.653  -0.410   1.505  1.00  3.79           C  
ATOM    467  H   ILE A  56     -18.105  -0.617  -2.020  1.00  2.69           H  
ATOM    468  HA  ILE A  56     -17.619  -2.642   0.069  1.00  3.76           H  
ATOM    469  HB  ILE A  56     -19.847  -0.630   0.167  1.00  3.58           H  
ATOM    470 2HG1 ILE A  56     -17.798   0.672   0.100  1.00  3.67           H  
ATOM    471 3HG1 ILE A  56     -18.444   0.690   1.735  1.00  3.90           H  
ATOM    472 1HG2 ILE A  56     -19.820  -1.158   2.561  1.00  4.72           H  
ATOM    473 2HG2 ILE A  56     -18.511  -2.308   2.283  1.00  4.43           H  
ATOM    474 3HG2 ILE A  56     -20.100  -2.591   1.570  1.00  4.96           H  
ATOM    475 1HD1 ILE A  56     -16.087  -0.860   0.702  1.00  3.84           H  
ATOM    476 2HD1 ILE A  56     -16.816  -1.140   2.283  1.00  3.88           H  
ATOM    477 3HD1 ILE A  56     -16.104   0.428   1.907  1.00  4.31           H  
ATOM    478  N   GLY A  57     -19.059  -4.087  -1.430  1.00  4.44           N  
ATOM    479  CA  GLY A  57     -20.017  -4.996  -2.034  1.00  5.01           C  
ATOM    480  C   GLY A  57     -19.703  -6.453  -1.744  1.00  5.92           C  
ATOM    481  O   GLY A  57     -20.277  -7.038  -0.824  1.00  6.29           O  
ATOM    482  H   GLY A  57     -18.133  -4.374  -1.293  1.00  4.65           H  
ATOM    483  HA2 GLY A  57     -21.002  -4.769  -1.651  1.00  5.06           H  
ATOM    484  HA3 GLY A  57     -20.017  -4.844  -3.103  1.00  4.98           H  
ATOM    485  N   PRO A  58     -18.791  -7.073  -2.517  1.00  6.53           N  
ATOM    486  CA  PRO A  58     -18.418  -8.480  -2.321  1.00  7.58           C  
ATOM    487  C   PRO A  58     -17.709  -8.710  -0.990  1.00  7.89           C  
ATOM    488  O   PRO A  58     -18.180  -9.485  -0.156  1.00  8.61           O  
ATOM    489  CB  PRO A  58     -17.471  -8.770  -3.491  1.00  8.17           C  
ATOM    490  CG  PRO A  58     -16.945  -7.437  -3.901  1.00  7.54           C  
ATOM    491  CD  PRO A  58     -18.053  -6.457  -3.634  1.00  6.45           C  
ATOM    492  HA  PRO A  58     -19.280  -9.128  -2.384  1.00  7.92           H  
ATOM    493  HB2 PRO A  58     -16.677  -9.423  -3.160  1.00  8.73           H  
ATOM    494  HB3 PRO A  58     -18.020  -9.240  -4.292  1.00  8.60           H  
ATOM    495  HG2 PRO A  58     -16.074  -7.189  -3.312  1.00  7.81           H  
ATOM    496  HG3 PRO A  58     -16.699  -7.448  -4.952  1.00  7.76           H  
ATOM    497  HD2 PRO A  58     -17.648  -5.498  -3.348  1.00  6.15           H  
ATOM    498  HD3 PRO A  58     -18.685  -6.357  -4.505  1.00  6.20           H  
ATOM    499  N   GLN A  59     -16.580  -8.031  -0.800  1.00  7.55           N  
ATOM    500  CA  GLN A  59     -15.799  -8.154   0.428  1.00  7.97           C  
ATOM    501  C   GLN A  59     -15.337  -9.592   0.647  1.00  8.65           C  
ATOM    502  O   GLN A  59     -16.114 -10.449   1.068  1.00  8.79           O  
ATOM    503  CB  GLN A  59     -16.616  -7.676   1.631  1.00  7.62           C  
ATOM    504  CG  GLN A  59     -16.999  -6.207   1.557  1.00  7.39           C  
ATOM    505  CD  GLN A  59     -17.782  -5.746   2.771  1.00  7.76           C  
ATOM    506  NE2 GLN A  59     -19.104  -5.856   2.701  1.00  7.73           N  
ATOM    507  OE1 GLN A  59     -17.205  -5.295   3.761  1.00  8.31           O  
ATOM    508  H   GLN A  59     -16.263  -7.430  -1.506  1.00  7.15           H  
ATOM    509  HA  GLN A  59     -14.928  -7.525   0.326  1.00  8.29           H  
ATOM    510  HB2 GLN A  59     -17.523  -8.259   1.692  1.00  7.58           H  
ATOM    511  HB3 GLN A  59     -16.036  -7.830   2.529  1.00  7.85           H  
ATOM    512  HG2 GLN A  59     -16.098  -5.616   1.484  1.00  7.43           H  
ATOM    513  HG3 GLN A  59     -17.605  -6.050   0.675  1.00  7.24           H  
ATOM    514 1HE2 GLN A  59     -19.494  -6.223   1.881  1.00  7.47           H  
ATOM    515 2HE2 GLN A  59     -19.633  -5.566   3.473  1.00  8.13           H  
ATOM    516  N   ARG A  60     -14.065  -9.848   0.358  1.00  9.29           N  
ATOM    517  CA  ARG A  60     -13.497 -11.181   0.521  1.00 10.15           C  
ATOM    518  C   ARG A  60     -13.344 -11.529   2.000  1.00 10.82           C  
ATOM    519  O   ARG A  60     -12.294 -11.186   2.584  1.00 11.24           O  
ATOM    520  CB  ARG A  60     -12.139 -11.269  -0.181  1.00 10.52           C  
ATOM    521  CG  ARG A  60     -11.504 -12.650  -0.118  1.00 11.11           C  
ATOM    522  CD  ARG A  60     -12.325 -13.678  -0.879  1.00 11.54           C  
ATOM    523  NE  ARG A  60     -11.671 -14.984  -0.917  1.00 11.71           N  
ATOM    524  CZ  ARG A  60     -12.126 -16.015  -1.624  1.00 12.16           C  
ATOM    525  NH1 ARG A  60     -13.232 -15.890  -2.345  1.00 12.47           N  
ATOM    526  NH2 ARG A  60     -11.475 -17.170  -1.610  1.00 12.47           N  
ATOM    527  OXT ARG A  60     -14.277 -12.139   2.563  1.00 11.10           O  
ATOM    528  H   ARG A  60     -13.494  -9.123   0.028  1.00  9.31           H  
ATOM    529  HA  ARG A  60     -14.175 -11.887   0.067  1.00 10.29           H  
ATOM    530  HB2 ARG A  60     -12.269 -11.006  -1.221  1.00 10.37           H  
ATOM    531  HB3 ARG A  60     -11.463 -10.564   0.278  1.00 10.73           H  
ATOM    532  HG2 ARG A  60     -10.516 -12.602  -0.551  1.00 11.29           H  
ATOM    533  HG3 ARG A  60     -11.431 -12.954   0.917  1.00 11.26           H  
ATOM    534  HD2 ARG A  60     -13.285 -13.782  -0.396  1.00 11.72           H  
ATOM    535  HD3 ARG A  60     -12.468 -13.327  -1.891  1.00 11.77           H  
ATOM    536  HE  ARG A  60     -10.852 -15.098  -0.390  1.00 11.61           H  
ATOM    537 HH11 ARG A  60     -13.725 -15.020  -2.359  1.00 12.37           H  
ATOM    538 HH12 ARG A  60     -13.574 -16.666  -2.875  1.00 12.91           H  
ATOM    539 HH21 ARG A  60     -10.642 -17.267  -1.068  1.00 12.37           H  
ATOM    540 HH22 ARG A  60     -11.819 -17.944  -2.142  1.00 12.90           H  
TER     541      ARG A  60 
