# Supplementary material for: The Potential Mechanisms of Ochratoxin A in Prostate Cancer Development: An Integrated Study Combining Network Toxicology, Machine Learning, and Molecular Docking
Source: Toxins (Basel). 2025 Aug 4;17(8):388. doi: 10.3390/toxins17080388 (PMC12389974; doi:10.3390/toxins17080388)
Supplement: Supplementary file 1 [file toxins-17-00388-s001.zip › molecular docking/TNF/rep.pdbqt]

REMARK   4 XXXX COMPLIES WITH FORMAT V. 2.0
ATOM      1  N   ARG A  28      24.899  -6.421  -0.779  1.00  4.68    -0.067 N 
ATOM      2  CA  ARG A  28      24.787  -5.087  -0.134  1.00  4.40     0.274 C 
ATOM      3  C   ARG A  28      23.569  -4.330  -0.649  1.00  3.89     0.248 C 
ATOM      4  O   ARG A  28      23.435  -4.091  -1.851  1.00  3.75    -0.271 OA
ATOM      5  CB  ARG A  28      26.057  -4.267  -0.388  1.00  4.60     0.044 C 
ATOM      6  CG  ARG A  28      25.957  -2.821   0.075  1.00  4.51     0.023 C 
ATOM      7  CD  ARG A  28      25.717  -1.875  -1.093  1.00  4.37     0.138 C 
ATOM      8  NE  ARG A  28      26.864  -1.823  -1.995  1.00  4.66    -0.227 N 
ATOM      9  CZ  ARG A  28      26.988  -0.947  -2.988  1.00  4.93     0.665 C 
ATOM     10  NH1 ARG A  28      26.034  -0.052  -3.212  1.00  4.90    -0.235 N 
ATOM     11  NH2 ARG A  28      28.067  -0.964  -3.759  1.00  5.51    -0.235 N 
ATOM     12  HE  ARG A  28      27.583  -2.475  -1.853  1.00  4.89     0.177 HD
ATOM     13  HH  ARG A  28      25.219  -0.035  -2.634  1.00  4.76     0.174 HD
ATOM     14  HH  ARG A  28      26.131   0.605  -3.960  1.00  5.22     0.174 HD
ATOM     15  HH  ARG A  28      28.788  -1.637  -3.594  1.00  5.78     0.174 HD
ATOM     16  HH  ARG A  28      28.159  -0.305  -4.505  1.00  5.81     0.174 HD
ATOM     17  HN1 ARG A  28      25.008  -6.312  -1.808  1.00  4.98     0.275 HD
ATOM     18  HN2 ARG A  28      24.045  -6.983  -0.592  1.00  4.79     0.275 HD
ATOM     19  HN3 ARG A  28      25.725  -6.930  -0.405  1.00  4.75     0.275 HD
ATOM     20  N   ARG A  29      22.684  -3.954   0.267  1.00  3.68    -0.346 N 
ATOM     21  CA  ARG A  29      21.480  -3.213  -0.089  1.00  3.21     0.176 C 
ATOM     22  C   ARG A  29      21.754  -1.713  -0.054  1.00  3.00     0.241 C 
ATOM     23  O   ARG A  29      22.144  -1.167   0.978  1.00  3.08    -0.271 OA
ATOM     24  CB  ARG A  29      20.338  -3.565   0.864  1.00  3.09     0.036 C 
ATOM     25  CG  ARG A  29      20.047  -5.056   0.940  1.00  3.60     0.023 C 
ATOM     26  CD  ARG A  29      18.915  -5.355   1.908  1.00  3.79     0.138 C 
ATOM     27  NE  ARG A  29      18.700  -6.789   2.076  1.00  4.29    -0.227 N 
ATOM     28  CZ  ARG A  29      17.940  -7.314   3.034  1.00  4.85     0.665 C 
ATOM     29  NH1 ARG A  29      17.328  -6.524   3.905  1.00  5.05    -0.235 N 
ATOM     30  NH2 ARG A  29      17.794  -8.629   3.121  1.00  5.57    -0.235 N 
ATOM     31  HN  ARG A  29      22.843  -4.181   1.207  1.00  3.87     0.163 HD
ATOM     32  HE  ARG A  29      19.143  -7.393   1.444  1.00  4.50     0.177 HD
ATOM     33  HH  ARG A  29      17.438  -5.531   3.843  1.00  4.82     0.174 HD
ATOM     34  HH  ARG A  29      16.757  -6.919   4.623  1.00  5.65     0.174 HD
ATOM     35  HH  ARG A  29      18.253  -9.228   2.466  1.00  5.78     0.174 HD
ATOM     36  HH  ARG A  29      17.223  -9.021   3.842  1.00  6.09     0.174 HD
ATOM     37  N   CYS A  30      21.553  -1.055  -1.190  1.00  2.81    -0.345 N 
ATOM     38  CA  CYS A  30      21.794   0.380  -1.300  1.00  2.71     0.185 C 
ATOM     39  C   CYS A  30      20.526   1.177  -1.007  1.00  2.27     0.241 C 
ATOM     40  O   CYS A  30      19.702   0.760  -0.195  1.00  2.07    -0.271 OA
ATOM     41  CB  CYS A  30      22.327   0.711  -2.695  1.00  2.83     0.105 C 
ATOM     42  SG  CYS A  30      23.358   2.195  -2.761  1.00  3.32    -0.180 SA
ATOM     43  HN  CYS A  30      21.233  -1.546  -1.976  1.00  2.80     0.163 HD
ATOM     44  HG  CYS A  30      24.279   2.097  -1.813  1.00  3.90     0.101 HD
ATOM     45  N   LEU A  31      20.387   2.336  -1.652  1.00  2.19    -0.346 N 
ATOM     46  CA  LEU A  31      19.222   3.198  -1.456  1.00  1.90     0.177 C 
ATOM     47  C   LEU A  31      17.921   2.422  -1.637  1.00  1.45     0.241 C 
ATOM     48  O   LEU A  31      16.885   2.793  -1.085  1.00  1.27    -0.271 OA
ATOM     49  CB  LEU A  31      19.259   4.381  -2.431  1.00  1.98     0.038 C 
ATOM     50  CG  LEU A  31      20.253   5.496  -2.082  1.00  2.31    -0.020 C 
ATOM     51  CD1 LEU A  31      19.967   6.061  -0.698  1.00  2.65     0.009 C 
ATOM     52  CD2 LEU A  31      21.685   4.988  -2.164  1.00  2.85     0.009 C 
ATOM     53  HN  LEU A  31      21.087   2.620  -2.276  1.00  2.39     0.163 HD
ATOM     54  N   PHE A  32      17.980   1.344  -2.413  1.00  1.43    -0.346 N 
ATOM     55  CA  PHE A  32      16.807   0.510  -2.660  1.00  1.18     0.180 C 
ATOM     56  C   PHE A  32      16.226   0.003  -1.343  1.00  1.05     0.241 C 
ATOM     57  O   PHE A  32      15.076  -0.429  -1.281  1.00  0.85    -0.271 OA
ATOM     58  CB  PHE A  32      17.178  -0.674  -3.554  1.00  1.54     0.073 C 
ATOM     59  CG  PHE A  32      17.995  -0.288  -4.754  1.00  1.87    -0.056 A 
ATOM     60  CD1 PHE A  32      17.395   0.296  -5.859  1.00  1.90     0.007 A 
ATOM     61  CD2 PHE A  32      19.363  -0.509  -4.776  1.00  2.56     0.007 A 
ATOM     62  CE1 PHE A  32      18.145   0.652  -6.963  1.00  2.52     0.001 A 
ATOM     63  CE2 PHE A  32      20.118  -0.155  -5.878  1.00  3.25     0.001 A 
ATOM     64  CZ  PHE A  32      19.509   0.426  -6.973  1.00  3.20     0.000 A 
ATOM     65  HN  PHE A  32      18.833   1.103  -2.831  1.00  1.69     0.163 HD
ATOM     66  N   LEU A  33      17.046   0.058  -0.300  1.00  1.31    -0.346 N 
ATOM     67  CA  LEU A  33      16.652  -0.388   1.032  1.00  1.35     0.177 C 
ATOM     68  C   LEU A  33      15.326   0.239   1.454  1.00  1.10     0.241 C 
ATOM     69  O   LEU A  33      14.384  -0.464   1.820  1.00  1.02    -0.271 OA
ATOM     70  CB  LEU A  33      17.741  -0.022   2.042  1.00  1.73     0.038 C 
ATOM     71  CG  LEU A  33      17.681  -0.778   3.369  1.00  1.90    -0.020 C 
ATOM     72  CD1 LEU A  33      18.324  -2.148   3.228  1.00  2.23     0.009 C 
ATOM     73  CD2 LEU A  33      18.358   0.022   4.471  1.00  2.36     0.009 C 
ATOM     74  HN  LEU A  33      17.946   0.413  -0.429  1.00  1.54     0.163 HD
ATOM     75  N   SER A  34      15.262   1.566   1.403  1.00  1.13    -0.344 N 
ATOM     76  CA  SER A  34      14.054   2.291   1.788  1.00  1.17     0.200 C 
ATOM     77  C   SER A  34      13.023   2.291   0.661  1.00  0.89     0.243 C 
ATOM     78  O   SER A  34      11.823   2.405   0.908  1.00  1.01    -0.271 OA
ATOM     79  CB  SER A  34      14.400   3.730   2.172  1.00  1.58     0.199 C 
ATOM     80  OG  SER A  34      13.242   4.449   2.558  1.00  1.91    -0.398 OA
ATOM     81  HN  SER A  34      16.047   2.070   1.099  1.00  1.26     0.163 HD
ATOM     82  HG  SER A  34      13.449   5.385   2.615  1.00  2.28     0.209 HD
ATOM     83  N   LEU A  35      13.499   2.163  -0.572  1.00  0.70    -0.346 N 
ATOM     84  CA  LEU A  35      12.618   2.153  -1.736  1.00  0.69     0.177 C 
ATOM     85  C   LEU A  35      11.734   0.906  -1.735  1.00  0.57     0.241 C 
ATOM     86  O   LEU A  35      10.605   0.934  -2.226  1.00  0.82    -0.271 OA
ATOM     87  CB  LEU A  35      13.450   2.219  -3.025  1.00  0.77     0.038 C 
ATOM     88  CG  LEU A  35      12.680   2.518  -4.317  1.00  1.08    -0.020 C 
ATOM     89  CD1 LEU A  35      12.055   1.246  -4.860  1.00  1.87     0.009 C 
ATOM     90  CD2 LEU A  35      11.618   3.588  -4.094  1.00  1.71     0.009 C 
ATOM     91  HN  LEU A  35      14.467   2.074  -0.705  1.00  0.76     0.163 HD
ATOM     92  N   PHE A  36      12.251  -0.179  -1.170  1.00  0.46    -0.346 N 
ATOM     93  CA  PHE A  36      11.514  -1.437  -1.104  1.00  0.64     0.180 C 
ATOM     94  C   PHE A  36      10.426  -1.381  -0.033  1.00  0.61     0.241 C 
ATOM     95  O   PHE A  36       9.494  -2.184  -0.038  1.00  0.92    -0.271 OA
ATOM     96  CB  PHE A  36      12.476  -2.594  -0.817  1.00  0.84     0.073 C 
ATOM     97  CG  PHE A  36      11.813  -3.942  -0.783  1.00  1.14    -0.056 A 
ATOM     98  CD1 PHE A  36      11.470  -4.591  -1.959  1.00  1.42     0.007 A 
ATOM     99  CD2 PHE A  36      11.537  -4.561   0.425  1.00  1.20     0.007 A 
ATOM    100  CE1 PHE A  36      10.863  -5.833  -1.928  1.00  1.72     0.001 A 
ATOM    101  CE2 PHE A  36      10.930  -5.802   0.461  1.00  1.50     0.001 A 
ATOM    102  CZ  PHE A  36      10.592  -6.438  -0.717  1.00  1.75     0.000 A 
ATOM    103  HN  PHE A  36      13.151  -0.134  -0.784  1.00  0.50     0.163 HD
ATOM    104  N   SER A  37      10.548  -0.421   0.880  1.00  0.41    -0.344 N 
ATOM    105  CA  SER A  37       9.578  -0.266   1.960  1.00  0.54     0.200 C 
ATOM    106  C   SER A  37       8.238   0.240   1.431  1.00  0.55     0.243 C 
ATOM    107  O   SER A  37       7.196   0.028   2.051  1.00  0.63    -0.271 OA
ATOM    108  CB  SER A  37      10.115   0.696   3.021  1.00  0.70     0.199 C 
ATOM    109  OG  SER A  37       9.191   0.847   4.085  1.00  1.47    -0.398 OA
ATOM    110  HN  SER A  37      11.309   0.194   0.828  1.00  0.40     0.163 HD
ATOM    111  HG  SER A  37       8.970   1.777   4.188  1.00  1.94     0.209 HD
ATOM    112  N   PHE A  38       8.271   0.909   0.283  1.00  0.60    -0.346 N 
ATOM    113  CA  PHE A  38       7.057   1.446  -0.324  1.00  0.72     0.180 C 
ATOM    114  C   PHE A  38       6.190   0.330  -0.898  1.00  0.70     0.241 C 
ATOM    115  O   PHE A  38       4.962   0.425  -0.899  1.00  0.79    -0.271 OA
ATOM    116  CB  PHE A  38       7.410   2.449  -1.424  1.00  0.86     0.073 C 
ATOM    117  CG  PHE A  38       8.105   3.679  -0.915  1.00  1.40    -0.056 A 
ATOM    118  CD1 PHE A  38       9.483   3.796  -0.994  1.00  2.22     0.007 A 
ATOM    119  CD2 PHE A  38       7.379   4.720  -0.357  1.00  1.43     0.007 A 
ATOM    120  CE1 PHE A  38      10.124   4.929  -0.526  1.00  3.05     0.001 A 
ATOM    121  CE2 PHE A  38       8.015   5.854   0.111  1.00  2.16     0.001 A 
ATOM    122  CZ  PHE A  38       9.389   5.958   0.027  1.00  2.99     0.000 A 
ATOM    123  HN  PHE A  38       9.131   1.047  -0.166  1.00  0.63     0.163 HD
ATOM    124  N   LEU A  39       6.834  -0.725  -1.387  1.00  0.66    -0.346 N 
ATOM    125  CA  LEU A  39       6.117  -1.858  -1.965  1.00  0.74     0.177 C 
ATOM    126  C   LEU A  39       5.280  -2.574  -0.909  1.00  0.71     0.241 C 
ATOM    127  O   LEU A  39       4.302  -3.248  -1.231  1.00  0.77    -0.271 OA
ATOM    128  CB  LEU A  39       7.096  -2.843  -2.608  1.00  0.82     0.038 C 
ATOM    129  CG  LEU A  39       7.732  -2.368  -3.909  1.00  0.94    -0.020 C 
ATOM    130  CD1 LEU A  39       8.830  -1.368  -3.606  1.00  1.45     0.009 C 
ATOM    131  CD2 LEU A  39       8.280  -3.546  -4.701  1.00  1.32     0.009 C 
ATOM    132  HN  LEU A  39       7.813  -0.744  -1.359  1.00  0.63     0.163 HD
ATOM    133  N   ILE A  40       5.671  -2.422   0.353  1.00  0.67    -0.346 N 
ATOM    134  CA  ILE A  40       4.958  -3.058   1.455  1.00  0.72     0.180 C 
ATOM    135  C   ILE A  40       3.776  -2.210   1.913  1.00  0.70     0.241 C 
ATOM    136  O   ILE A  40       2.645  -2.690   1.974  1.00  0.74    -0.271 OA
ATOM    137  CB  ILE A  40       5.890  -3.311   2.658  1.00  0.82     0.013 C 
ATOM    138  CG1 ILE A  40       7.090  -4.157   2.233  1.00  0.88     0.002 C 
ATOM    139  CG2 ILE A  40       5.126  -4.000   3.781  1.00  0.99     0.012 C 
ATOM    140  CD1 ILE A  40       8.137  -4.313   3.315  1.00  1.07     0.005 C 
ATOM    141  HN  ILE A  40       6.456  -1.869   0.547  1.00  0.65     0.163 HD
ATOM    142  N   VAL A  41       4.046  -0.948   2.235  1.00  0.70    -0.346 N 
ATOM    143  CA  VAL A  41       3.003  -0.039   2.693  1.00  0.76     0.180 C 
ATOM    144  C   VAL A  41       1.936   0.158   1.620  1.00  0.74     0.241 C 
ATOM    145  O   VAL A  41       0.797   0.511   1.923  1.00  0.79    -0.271 OA
ATOM    146  CB  VAL A  41       3.584   1.334   3.091  1.00  0.86     0.009 C 
ATOM    147  CG1 VAL A  41       3.943   2.151   1.858  1.00  0.89     0.012 C 
ATOM    148  CG2 VAL A  41       2.606   2.092   3.974  1.00  0.98     0.012 C 
ATOM    149  HN  VAL A  41       4.968  -0.622   2.163  1.00  0.70     0.163 HD
ATOM    150  N   ALA A  42       2.313  -0.075   0.365  1.00  0.72    -0.346 N 
ATOM    151  CA  ALA A  42       1.390   0.077  -0.753  1.00  0.76     0.172 C 
ATOM    152  C   ALA A  42       0.130  -0.756  -0.541  1.00  0.72     0.240 C 
ATOM    153  O   ALA A  42      -0.968  -0.347  -0.918  1.00  0.81    -0.271 OA
ATOM    154  CB  ALA A  42       2.068  -0.311  -2.058  1.00  0.85     0.042 C 
ATOM    155  HN  ALA A  42       3.236  -0.357   0.187  1.00  0.71     0.163 HD
ATOM    156  N   GLY A  43       0.298  -1.927   0.066  1.00  0.64    -0.351 N 
ATOM    157  CA  GLY A  43      -0.833  -2.799   0.322  1.00  0.64     0.225 C 
ATOM    158  C   GLY A  43      -1.675  -2.318   1.488  1.00  0.60     0.236 C 
ATOM    159  O   GLY A  43      -2.888  -2.527   1.514  1.00  0.62    -0.272 OA
ATOM    160  HN  GLY A  43       1.197  -2.201   0.342  1.00  0.65     0.163 HD
ATOM    161  N   ALA A  44      -1.027  -1.674   2.453  1.00  0.60    -0.347 N 
ATOM    162  CA  ALA A  44      -1.721  -1.159   3.627  1.00  0.64     0.172 C 
ATOM    163  C   ALA A  44      -2.507   0.100   3.286  1.00  0.68     0.240 C 
ATOM    164  O   ALA A  44      -3.544   0.379   3.889  1.00  0.76    -0.271 OA
ATOM    165  CB  ALA A  44      -0.726  -0.877   4.743  1.00  0.69     0.042 C 
ATOM    166  HN  ALA A  44      -0.060  -1.541   2.373  1.00  0.61     0.163 HD
ATOM    167  N   THR A  45      -2.009   0.857   2.312  1.00  0.70    -0.344 N 
ATOM    168  CA  THR A  45      -2.665   2.086   1.885  1.00  0.79     0.205 C 
ATOM    169  C   THR A  45      -3.884   1.780   1.025  1.00  0.72     0.243 C 
ATOM    170  O   THR A  45      -4.819   2.575   0.951  1.00  0.74    -0.271 OA
ATOM    171  CB  THR A  45      -1.704   2.992   1.091  1.00  0.94     0.146 C 
ATOM    172  CG2 THR A  45      -0.518   3.410   1.947  1.00  1.14     0.042 C 
ATOM    173  OG1 THR A  45      -1.239   2.307  -0.077  1.00  1.02    -0.393 OA
ATOM    174  HN  THR A  45      -1.180   0.579   1.869  1.00  0.70     0.163 HD
ATOM    175  HG1 THR A  45      -1.957   2.229  -0.710  1.00  1.40     0.210 HD
ATOM    176  N   THR A  46      -3.864   0.621   0.372  1.00  0.72    -0.344 N 
ATOM    177  CA  THR A  46      -4.970   0.206  -0.479  1.00  0.75     0.205 C 
ATOM    178  C   THR A  46      -6.220  -0.054   0.351  1.00  0.61     0.243 C 
ATOM    179  O   THR A  46      -7.330   0.264  -0.070  1.00  0.59    -0.271 OA
ATOM    180  CB  THR A  46      -4.624  -1.065  -1.279  1.00  0.94     0.146 C 
ATOM    181  CG2 THR A  46      -5.763  -1.442  -2.217  1.00  1.24     0.042 C 
ATOM    182  OG1 THR A  46      -3.427  -0.857  -2.038  1.00  1.08    -0.393 OA
ATOM    183  HN  THR A  46      -3.085   0.033   0.466  1.00  0.77     0.163 HD
ATOM    184  HG1 THR A  46      -3.383   0.059  -2.322  1.00  1.33     0.210 HD
ATOM    185  N   LEU A  47      -6.029  -0.634   1.533  1.00  0.62    -0.346 N 
ATOM    186  CA  LEU A  47      -7.139  -0.933   2.431  1.00  0.68     0.177 C 
ATOM    187  C   LEU A  47      -7.888   0.349   2.787  1.00  0.58     0.241 C 
ATOM    188  O   LEU A  47      -9.117   0.391   2.766  1.00  0.68    -0.271 OA
ATOM    189  CB  LEU A  47      -6.616  -1.619   3.701  1.00  0.85     0.038 C 
ATOM    190  CG  LEU A  47      -7.640  -2.446   4.493  1.00  1.27    -0.020 C 
ATOM    191  CD1 LEU A  47      -8.683  -1.550   5.145  1.00  2.02     0.009 C 
ATOM    192  CD2 LEU A  47      -8.310  -3.479   3.595  1.00  2.24     0.009 C 
ATOM    193  HN  LEU A  47      -5.118  -0.870   1.807  1.00  0.67     0.163 HD
ATOM    194  N   PHE A  48      -7.131   1.393   3.110  1.00  0.52    -0.346 N 
ATOM    195  CA  PHE A  48      -7.713   2.681   3.469  1.00  0.62     0.180 C 
ATOM    196  C   PHE A  48      -8.379   3.337   2.263  1.00  0.52     0.241 C 
ATOM    197  O   PHE A  48      -9.532   3.762   2.333  1.00  0.66    -0.271 OA
ATOM    198  CB  PHE A  48      -6.636   3.605   4.039  1.00  0.78     0.073 C 
ATOM    199  CG  PHE A  48      -6.238   3.263   5.446  1.00  1.20    -0.056 A 
ATOM    200  CD1 PHE A  48      -5.147   2.447   5.693  1.00  2.21     0.007 A 
ATOM    201  CD2 PHE A  48      -6.960   3.755   6.523  1.00  1.55     0.007 A 
ATOM    202  CE1 PHE A  48      -4.781   2.126   6.987  1.00  2.99     0.001 A 
ATOM    203  CE2 PHE A  48      -6.597   3.439   7.818  1.00  2.16     0.001 A 
ATOM    204  CZ  PHE A  48      -5.507   2.623   8.051  1.00  2.79     0.000 A 
ATOM    205  HN  PHE A  48      -6.156   1.295   3.108  1.00  0.53     0.163 HD
ATOM    206  N   CYS A  49      -7.643   3.416   1.159  1.00  0.49    -0.345 N 
ATOM    207  CA  CYS A  49      -8.157   4.023  -0.065  1.00  0.57     0.185 C 
ATOM    208  C   CYS A  49      -9.353   3.244  -0.606  1.00  0.48     0.241 C 
ATOM    209  O   CYS A  49     -10.177   3.787  -1.342  1.00  0.57    -0.271 OA
ATOM    210  CB  CYS A  49      -7.058   4.091  -1.127  1.00  0.82     0.105 C 
ATOM    211  SG  CYS A  49      -5.628   5.090  -0.649  1.00  1.59    -0.180 SA
ATOM    212  HN  CYS A  49      -6.730   3.059   1.167  1.00  0.57     0.163 HD
ATOM    213  HG  CYS A  49      -5.604   5.161   0.673  1.00  2.18     0.101 HD
ATOM    214  N   LEU A  50      -9.439   1.968  -0.241  1.00  0.58    -0.346 N 
ATOM    215  CA  LEU A  50     -10.531   1.114  -0.696  1.00  0.79     0.177 C 
ATOM    216  C   LEU A  50     -11.878   1.678  -0.257  1.00  0.81     0.241 C 
ATOM    217  O   LEU A  50     -12.765   1.907  -1.080  1.00  0.93    -0.271 OA
ATOM    218  CB  LEU A  50     -10.359  -0.305  -0.149  1.00  1.11     0.038 C 
ATOM    219  CG  LEU A  50     -10.774  -1.424  -1.103  1.00  1.35    -0.020 C 
ATOM    220  CD1 LEU A  50      -9.755  -1.559  -2.222  1.00  1.58     0.009 C 
ATOM    221  CD2 LEU A  50     -10.924  -2.738  -0.350  1.00  1.73     0.009 C 
ATOM    222  HN  LEU A  50      -8.753   1.592   0.349  1.00  0.66     0.163 HD
ATOM    223  N   LEU A  51     -12.021   1.900   1.046  1.00  0.94    -0.346 N 
ATOM    224  CA  LEU A  51     -13.257   2.439   1.600  1.00  1.25     0.177 C 
ATOM    225  C   LEU A  51     -13.501   3.857   1.095  1.00  1.21     0.241 C 
ATOM    226  O   LEU A  51     -14.643   4.313   1.021  1.00  1.50    -0.271 OA
ATOM    227  CB  LEU A  51     -13.198   2.437   3.130  1.00  1.59     0.038 C 
ATOM    228  CG  LEU A  51     -12.746   1.119   3.765  1.00  1.86    -0.020 C 
ATOM    229  CD1 LEU A  51     -12.643   1.267   5.275  1.00  2.17     0.009 C 
ATOM    230  CD2 LEU A  51     -13.701  -0.008   3.403  1.00  2.28     0.009 C 
ATOM    231  HN  LEU A  51     -11.277   1.695   1.649  1.00  0.94     0.163 HD
ATOM    232  N   HIS A  52     -12.419   4.548   0.748  1.00  1.00    -0.346 N 
ATOM    233  CA  HIS A  52     -12.509   5.917   0.252  1.00  1.22     0.182 C 
ATOM    234  C   HIS A  52     -13.081   5.946  -1.162  1.00  1.30     0.241 C 
ATOM    235  O   HIS A  52     -13.641   6.954  -1.595  1.00  1.71    -0.271 OA
ATOM    236  CB  HIS A  52     -11.128   6.576   0.270  1.00  1.30     0.093 C 
ATOM    237  CG  HIS A  52     -11.161   8.048  -0.009  1.00  1.70     0.028 A 
ATOM    238  CD2 HIS A  52     -11.159   8.730  -1.179  1.00  2.39     0.114 A 
ATOM    239  ND1 HIS A  52     -11.196   9.001   0.987  1.00  2.35    -0.354 N 
ATOM    240  CE1 HIS A  52     -11.216  10.205   0.443  1.00  3.01     0.180 A 
ATOM    241  NE2 HIS A  52     -11.193  10.068  -0.870  1.00  3.00    -0.360 N 
ATOM    242  HN  HIS A  52     -11.538   4.126   0.825  1.00  0.83     0.163 HD
ATOM    243  HD1 HIS A  52     -11.206   8.821   1.950  1.00  2.69     0.166 HD
ATOM    244  HE2 HIS A  52     -11.142  10.804  -1.514  1.00  3.64     0.166 HD
ATOM    245  N   PHE A  53     -12.938   4.834  -1.877  1.00  1.10    -0.346 N 
ATOM    246  CA  PHE A  53     -13.439   4.736  -3.244  1.00  1.45     0.180 C 
ATOM    247  C   PHE A  53     -14.896   4.286  -3.261  1.00  1.68     0.241 C 
ATOM    248  O   PHE A  53     -15.646   4.612  -4.182  1.00  2.05    -0.271 OA
ATOM    249  CB  PHE A  53     -12.583   3.760  -4.054  1.00  1.52     0.073 C 
ATOM    250  CG  PHE A  53     -12.833   3.828  -5.534  1.00  1.66    -0.056 A 
ATOM    251  CD1 PHE A  53     -12.115   4.706  -6.330  1.00  2.14     0.007 A 
ATOM    252  CD2 PHE A  53     -13.788   3.018  -6.129  1.00  2.22     0.007 A 
ATOM    253  CE1 PHE A  53     -12.343   4.773  -7.691  1.00  2.55     0.001 A 
ATOM    254  CE2 PHE A  53     -14.020   3.081  -7.489  1.00  2.79     0.001 A 
ATOM    255  CZ  PHE A  53     -13.296   3.960  -8.271  1.00  2.75     0.000 A 
ATOM    256  HN  PHE A  53     -12.487   4.062  -1.476  1.00  0.86     0.163 HD
ATOM    257  N   GLY A  54     -15.290   3.536  -2.237  1.00  1.68    -0.351 N 
ATOM    258  CA  GLY A  54     -16.655   3.052  -2.152  1.00  2.15     0.225 C 
ATOM    259  C   GLY A  54     -16.780   1.598  -2.564  1.00  2.26     0.236 C 
ATOM    260  O   GLY A  54     -17.838   1.164  -3.020  1.00  2.72    -0.272 OA
ATOM    261  HN  GLY A  54     -14.649   3.310  -1.532  1.00  1.49     0.163 HD
ATOM    262  N   VAL A  55     -15.696   0.847  -2.400  1.00  2.00    -0.346 N 
ATOM    263  CA  VAL A  55     -15.682  -0.568  -2.758  1.00  2.28     0.180 C 
ATOM    264  C   VAL A  55     -16.309  -1.416  -1.657  1.00  2.75     0.241 C 
ATOM    265  O   VAL A  55     -15.626  -2.202  -0.999  1.00  3.22    -0.271 OA
ATOM    266  CB  VAL A  55     -14.247  -1.065  -3.013  1.00  2.12     0.009 C 
ATOM    267  CG1 VAL A  55     -14.262  -2.434  -3.676  1.00  2.34     0.012 C 
ATOM    268  CG2 VAL A  55     -13.475  -0.063  -3.858  1.00  2.13     0.012 C 
ATOM    269  HN  VAL A  55     -14.886   1.254  -2.029  1.00  1.73     0.163 HD
ATOM    270  N   ILE A  56     -17.612  -1.254  -1.462  1.00  2.87    -0.346 N 
ATOM    271  CA  ILE A  56     -18.328  -2.003  -0.437  1.00  3.49     0.180 C 
ATOM    272  C   ILE A  56     -19.422  -2.865  -1.055  1.00  3.88     0.241 C 
ATOM    273  O   ILE A  56     -20.567  -2.433  -1.189  1.00  4.01    -0.271 OA
ATOM    274  CB  ILE A  56     -18.960  -1.059   0.605  1.00  3.69     0.013 C 
ATOM    275  CG1 ILE A  56     -17.990   0.072   0.976  1.00  3.62     0.002 C 
ATOM    276  CG2 ILE A  56     -19.378  -1.835   1.844  1.00  4.42     0.012 C 
ATOM    277  CD1 ILE A  56     -16.653  -0.410   1.505  1.00  3.79     0.005 C 
ATOM    278  HN  ILE A  56     -18.105  -0.617  -2.020  1.00  2.69     0.163 HD
ATOM    279  N   GLY A  57     -19.059  -4.087  -1.430  1.00  4.44    -0.351 N 
ATOM    280  CA  GLY A  57     -20.017  -4.996  -2.034  1.00  5.01     0.225 C 
ATOM    281  C   GLY A  57     -19.703  -6.453  -1.744  1.00  5.92     0.238 C 
ATOM    282  O   GLY A  57     -20.277  -7.038  -0.824  1.00  6.29    -0.272 OA
ATOM    283  HN  GLY A  57     -18.133  -4.374  -1.293  1.00  4.65     0.163 HD
ATOM    284  N   PRO A  58     -18.791  -7.073  -2.517  1.00  6.53    -0.337 N 
ATOM    285  CA  PRO A  58     -18.418  -8.480  -2.321  1.00  7.58     0.179 C 
ATOM    286  C   PRO A  58     -17.709  -8.710  -0.990  1.00  7.89     0.241 C 
ATOM    287  O   PRO A  58     -18.180  -9.485  -0.156  1.00  8.61    -0.271 OA
ATOM    288  CB  PRO A  58     -17.471  -8.770  -3.491  1.00  8.17     0.037 C 
ATOM    289  CG  PRO A  58     -16.945  -7.437  -3.901  1.00  7.54     0.022 C 
ATOM    290  CD  PRO A  58     -18.053  -6.457  -3.634  1.00  6.45     0.127 C 
ATOM    291  N   GLN A  59     -16.580  -8.031  -0.800  1.00  7.55    -0.346 N 
ATOM    292  CA  GLN A  59     -15.799  -8.154   0.428  1.00  7.97     0.177 C 
ATOM    293  C   GLN A  59     -15.337  -9.592   0.647  1.00  8.65     0.241 C 
ATOM    294  O   GLN A  59     -16.114 -10.449   1.068  1.00  8.79    -0.271 OA
ATOM    295  CB  GLN A  59     -16.616  -7.676   1.631  1.00  7.62     0.044 C 
ATOM    296  CG  GLN A  59     -16.999  -6.207   1.557  1.00  7.39     0.105 C 
ATOM    297  CD  GLN A  59     -17.782  -5.746   2.771  1.00  7.76     0.215 C 
ATOM    298  NE2 GLN A  59     -19.104  -5.856   2.701  1.00  7.73    -0.370 N 
ATOM    299  OE1 GLN A  59     -17.205  -5.295   3.761  1.00  8.31    -0.274 OA
ATOM    300  HN  GLN A  59     -16.263  -7.430  -1.506  1.00  7.15     0.163 HD
ATOM    301 1HE2 GLN A  59     -19.494  -6.223   1.881  1.00  7.47     0.159 HD
ATOM    302 2HE2 GLN A  59     -19.633  -5.566   3.473  1.00  8.13     0.159 HD
ATOM    303  N   ARG A  60     -14.065  -9.848   0.358  1.00  9.29    -0.345 N 
ATOM    304  CA  ARG A  60     -13.497 -11.181   0.521  1.00 10.15     0.185 C 
ATOM    305  C   ARG A  60     -13.344 -11.529   2.000  1.00 10.82     0.196 C 
ATOM    306  O   ARG A  60     -12.294 -11.186   2.584  1.00 11.24    -0.646 OA
ATOM    307  CB  ARG A  60     -12.139 -11.269  -0.181  1.00 10.52     0.038 C 
ATOM    308  CG  ARG A  60     -11.504 -12.650  -0.118  1.00 11.11     0.023 C 
ATOM    309  CD  ARG A  60     -12.325 -13.678  -0.879  1.00 11.54     0.138 C 
ATOM    310  NE  ARG A  60     -11.671 -14.984  -0.917  1.00 11.71    -0.227 N 
ATOM    311  CZ  ARG A  60     -12.126 -16.015  -1.624  1.00 12.16     0.665 C 
ATOM    312  NH1 ARG A  60     -13.232 -15.890  -2.345  1.00 12.47    -0.235 N 
ATOM    313  NH2 ARG A  60     -11.475 -17.170  -1.610  1.00 12.47    -0.235 N 
ATOM    314  OXT ARG A  60     -14.277 -12.139   2.563  1.00 11.10    -0.646 OA
ATOM    315  HN  ARG A  60     -13.494  -9.123   0.028  1.00  9.31     0.163 HD
ATOM    316  HE  ARG A  60     -10.852 -15.098  -0.390  1.00 11.61     0.177 HD
ATOM    317  HH  ARG A  60     -13.725 -15.020  -2.359  1.00 12.37     0.174 HD
ATOM    318  HH  ARG A  60     -13.574 -16.666  -2.875  1.00 12.91     0.174 HD
ATOM    319  HH  ARG A  60     -10.642 -17.267  -1.068  1.00 12.37     0.174 HD
ATOM    320  HH  ARG A  60     -11.819 -17.944  -2.142  1.00 12.90     0.174 HD
TER     321      ARG A  60 
