# Supplementary material for: The Potential Mechanisms of Ochratoxin A in Prostate Cancer Development: An Integrated Study Combining Network Toxicology, Machine Learning, and Molecular Docking
Source: Toxins (Basel). 2025 Aug 4;17(8):388. doi: 10.3390/toxins17080388 (PMC12389974; doi:10.3390/toxins17080388)
Supplement: Supplementary file 1 [file toxins-17-00388-s001.zip › molecular docking/TP53/config.txt]

 receptor = rep.pdbqt
ligand = lig.pdbqt

center_x = 35.804
center_y = -18.823
center_z = 29.323

size_x = 80
size_y = 38
size_z = 70

energy_range = 5
num_modes = 20
