# Supplementary material for: The Potential Mechanisms of Ochratoxin A in Prostate Cancer Development: An Integrated Study Combining Network Toxicology, Machine Learning, and Molecular Docking
Source: Toxins (Basel). 2025 Aug 4;17(8):388. doi: 10.3390/toxins17080388 (PMC12389974; doi:10.3390/toxins17080388)
Supplement: Supplementary file 1 [file toxins-17-00388-s001.zip › molecular docking/TP53/grid.gpf]

npts 80 38 70                        # num.grid points in xyz
gridfld rep.maps.fld                 # grid_data_file
spacing 1.0                          # spacing(A)
receptor_types A C H HD N OA SA      # receptor atom types
ligand_types A C HD N NA OA SA       # ligand atom types
receptor rep.pdbqt                   # macromolecule
gridcenter 35.804 -18.823 29.323     # xyz-coordinates or auto
smooth 0.5                           # store minimum energy w/in rad(A)
map rep.A.map                        # atom-specific affinity map
map rep.C.map                        # atom-specific affinity map
map rep.HD.map                       # atom-specific affinity map
map rep.N.map                        # atom-specific affinity map
map rep.NA.map                       # atom-specific affinity map
map rep.OA.map                       # atom-specific affinity map
map rep.SA.map                       # atom-specific affinity map
elecmap rep.e.map                    # electrostatic potential map
dsolvmap rep.d.map              # desolvation potential map
dielectric -0.1465                   # <0, AD4 distance-dep.diel;>0, constant
