# Supplementary material for: The Potential Mechanisms of Ochratoxin A in Prostate Cancer Development: An Integrated Study Combining Network Toxicology, Machine Learning, and Molecular Docking
Source: Toxins (Basel). 2025 Aug 4;17(8):388. doi: 10.3390/toxins17080388 (PMC12389974; doi:10.3390/toxins17080388)
Supplement: Supplementary file 1 [file toxins-17-00388-s001.zip › molecular docking/TP53/log.txt]

#################################################################
# If you used AutoDock Vina in your work, please cite:          #
#                                                               #
# O. Trott, A. J. Olson,                                        #
# AutoDock Vina: improving the speed and accuracy of docking    #
# with a new scoring function, efficient optimization and       #
# multithreading, Journal of Computational Chemistry 31 (2010)  #
# 455-461                                                       #
#                                                               #
# DOI 10.1002/jcc.21334                                         #
#                                                               #
# Please see http://vina.scripps.edu for more information.      #
#################################################################

WARNING: The search space volume > 27000 Angstrom^3 (See FAQ)
Detected 16 CPUs
WARNING: at low exhaustiveness, it may be impossible to utilize all CPUs
Reading input ... done.
Setting up the scoring function ... done.
Analyzing the binding site ... done.
Using random seed: -1538183184
Performing search ... done.
Refining results ... done.

mode |   affinity | dist from best mode
     | (kcal/mol) | rmsd l.b.| rmsd u.b.
-----+------------+----------+----------
   1         -7.1      0.000      0.000
   2         -6.7      4.385      7.293
   3         -6.6     14.868     15.965
   4         -6.4     73.618     74.891
   5         -6.2     16.592     17.558
   6         -6.1     13.195     14.023
   7         -6.1     13.309     14.387
   8         -6.1      2.784      8.634
   9         -6.0     72.712     74.085
  10         -6.0     13.999     14.690
  11         -5.9     15.540     16.580
  12         -5.7      3.179      8.701
  13         -5.6      5.574      9.091
  14         -5.5     14.334     15.216
  15         -5.5     16.907     18.945
  16         -5.5      3.861      9.314
  17         -5.4     69.536     70.972
  18         -5.3     69.589     70.965
  19         -5.2     13.505     14.840
  20         -5.2     14.552     15.361
Writing output ... done.
