# Supplementary material for: The Potential Mechanisms of Ochratoxin A in Prostate Cancer Development: An Integrated Study Combining Network Toxicology, Machine Learning, and Molecular Docking
Source: Toxins (Basel). 2025 Aug 4;17(8):388. doi: 10.3390/toxins17080388 (PMC12389974; doi:10.3390/toxins17080388)
Supplement: Supplementary file 1 [file toxins-17-00388-s001.zip › molecular docking/TP53/output.pdbqt]

MODEL 1
REMARK VINA RESULT:      -7.1      0.000      0.000
REMARK  7 active torsions:
REMARK  status: ('A' for Active; 'I' for Inactive)
REMARK    1  A    between atoms: O_3  and  C_13 
REMARK    2  A    between atoms: O_6  and  C_23 
REMARK    3  A    between atoms: N_8  and  C_18 
REMARK       I    between atoms: N_8  and  C_21 
REMARK    4  A    between atoms: C_14  and  C_21 
REMARK    5  A    between atoms: C_18  and  C_20 
REMARK    6  A    between atoms: C_18  and  C_23 
REMARK    7  A    between atoms: C_20  and  C_22 
ROOT
ATOM      1 Cl   *** d   1      59.446 -14.376  48.206  0.00  0.00    -0.084 Cl
ATOM      2  O   *** d   1      60.655 -19.168  46.449  0.00  0.00    -0.312 OA
ATOM      3  O   *** d   1      60.009 -20.488  48.046  0.00  0.00    -0.259 OA
ATOM      4  C   *** d   1      60.564 -16.800  46.770  0.00  0.00     0.073 C 
ATOM      5  C   *** d   1      60.535 -17.953  45.788  0.00  0.00     0.132 C 
ATOM      6  C   *** d   1      59.691 -17.061  47.975  0.00  0.00    -0.015 A 
ATOM      7  C   *** d   1      59.483 -18.324  48.409  0.00  0.00     0.081 A 
ATOM      8  C   *** d   1      58.765 -18.551  49.544  0.00  0.00     0.098 A 
ATOM      9  C   *** d   1      58.240 -17.497  50.218  0.00  0.00     0.067 A 
ATOM     10  C   *** d   1      59.188 -16.026  48.671  0.00  0.00     0.042 A 
ATOM     11  C   *** d   1      60.039 -19.334  47.662  0.00  0.00     0.297 C 
ATOM     12  C   *** d   1      61.633 -17.845  44.730  0.00  0.00     0.040 C 
ATOM     13  C   *** d   1      58.468 -16.248  49.777  0.00  0.00     0.044 A 
ENDROOT
BRANCH   9  14
ATOM     14  C   *** d   1      57.480 -17.630  51.349  0.00  0.00     0.255 C 
ATOM     15  O   *** d   1      57.583 -16.899  52.306  0.00  0.00    -0.268 OA
ATOM     16  N   *** d   1      56.437 -18.515  51.307  0.00  0.00    -0.342 N 
ATOM     17  H   *** d   1      56.214 -19.016  50.449  0.00  0.00     0.163 HD
BRANCH  16  18
ATOM     18  C   *** d   1      55.522 -18.736  52.434  0.00  0.00     0.186 C 
BRANCH  18  19
ATOM     19  C   *** d   1      54.094 -19.044  51.947  0.00  0.00     0.074 C 
BRANCH  19  20
ATOM     20  C   *** d   1      53.121 -18.030  52.504  0.00  0.00    -0.056 A 
ATOM     21  C   *** d   1      51.943 -18.411  53.032  0.00  0.00     0.007 A 
ATOM     22  C   *** d   1      51.105 -17.511  53.568  0.00  0.00     0.001 A 
ATOM     23  C   *** d   1      51.437 -16.212  53.586  0.00  0.00     0.000 A 
ATOM     24  C   *** d   1      52.609 -15.820  53.065  0.00  0.00     0.001 A 
ATOM     25  C   *** d   1      53.442 -16.724  52.529  0.00  0.00     0.007 A 
ENDBRANCH  19  20
ENDBRANCH  18  19
BRANCH  18  26
ATOM     26  C   *** d   1      56.076 -19.907  53.243  0.00  0.00     0.163 C 
ATOM     27  O   *** d   1      55.891 -20.024  54.436  0.00  0.00    -0.648 OA
BRANCH  26  28
ATOM     28  O   *** d   1      56.759 -20.780  52.471  0.00  0.00    -0.775 OA
ATOM     29  H   *** d   1      57.262 -20.338  51.768  0.00  0.00     0.167 HD
ENDBRANCH  26  28
ENDBRANCH  18  26
ENDBRANCH  16  18
ENDBRANCH   9  14
BRANCH   8  30
ATOM     30  O   *** d   1      58.595 -19.796  50.077  0.00  0.00    -0.359 OA
ATOM     31  H   *** d   1      58.339 -20.503  49.477  0.00  0.00     0.217 HD
ENDBRANCH   8  30
TORSDOF 7
ENDMDL
MODEL 2
REMARK VINA RESULT:      -6.7      4.385      7.293
REMARK  7 active torsions:
REMARK  status: ('A' for Active; 'I' for Inactive)
REMARK    1  A    between atoms: O_3  and  C_13 
REMARK    2  A    between atoms: O_6  and  C_23 
REMARK    3  A    between atoms: N_8  and  C_18 
REMARK       I    between atoms: N_8  and  C_21 
REMARK    4  A    between atoms: C_14  and  C_21 
REMARK    5  A    between atoms: C_18  and  C_20 
REMARK    6  A    between atoms: C_18  and  C_23 
REMARK    7  A    between atoms: C_20  and  C_22 
ROOT
ATOM      1 Cl   *** d   1      56.101 -15.378  50.710  0.00  0.00    -0.084 Cl
ATOM      2  O   *** d   1      58.137 -10.565  50.255  0.00  0.00    -0.312 OA
ATOM      3  O   *** d   1      60.189 -10.922  49.644  0.00  0.00    -0.259 OA
ATOM      4  C   *** d   1      56.745 -12.418  50.842  0.00  0.00     0.073 C 
ATOM      5  C   *** d   1      56.821 -11.001  50.313  0.00  0.00     0.132 C 
ATOM      6  C   *** d   1      57.780 -13.316  50.206  0.00  0.00    -0.015 A 
ATOM      7  C   *** d   1      58.957 -12.807  49.778  0.00  0.00     0.081 A 
ATOM      8  C   *** d   1      59.921 -13.631  49.280  0.00  0.00     0.098 A 
ATOM      9  C   *** d   1      59.677 -14.963  49.197  0.00  0.00     0.067 A 
ATOM     10  C   *** d   1      57.565 -14.642  50.142  0.00  0.00     0.042 A 
ATOM     11  C   *** d   1      59.120 -11.447  49.886  0.00  0.00     0.297 C 
ATOM     12  C   *** d   1      56.003 -10.021  51.155  0.00  0.00     0.040 C 
ATOM     13  C   *** d   1      58.504 -15.451  49.638  0.00  0.00     0.044 A 
ENDROOT
BRANCH   9  14
ATOM     14  C   *** d   1      60.573 -15.861  48.683  0.00  0.00     0.255 C 
ATOM     15  O   *** d   1      61.749 -15.859  48.964  0.00  0.00    -0.268 OA
ATOM     16  N   *** d   1      60.070 -16.915  47.970  0.00  0.00    -0.342 N 
ATOM     17  H   *** d   1      59.064 -17.044  47.870  0.00  0.00     0.163 HD
BRANCH  16  18
ATOM     18  C   *** d   1      60.911 -17.970  47.389  0.00  0.00     0.186 C 
BRANCH  18  19
ATOM     19  C   *** d   1      60.873 -19.253  48.239  0.00  0.00     0.074 C 
BRANCH  19  20
ATOM     20  C   *** d   1      60.043 -19.032  49.483  0.00  0.00    -0.056 A 
ATOM     21  C   *** d   1      58.711 -19.215  49.474  0.00  0.00     0.007 A 
ATOM     22  C   *** d   1      57.986 -19.064  50.594  0.00  0.00     0.001 A 
ATOM     23  C   *** d   1      58.590 -18.730  51.744  0.00  0.00     0.000 A 
ATOM     24  C   *** d   1      59.919 -18.547  51.766  0.00  0.00     0.001 A 
ATOM     25  C   *** d   1      60.637 -18.697  50.643  0.00  0.00     0.007 A 
ENDBRANCH  19  20
ENDBRANCH  18  19
BRANCH  18  26
ATOM     26  C   *** d   1      60.386 -18.243  45.981  0.00  0.00     0.163 C 
ATOM     27  O   *** d   1      59.661 -19.180  45.724  0.00  0.00    -0.648 OA
BRANCH  26  28
ATOM     28  O   *** d   1      60.806 -17.316  45.093  0.00  0.00    -0.775 OA
ATOM     29  H   *** d   1      61.744 -17.094  45.204  0.00  0.00     0.167 HD
ENDBRANCH  26  28
ENDBRANCH  18  26
ENDBRANCH  16  18
ENDBRANCH   9  14
BRANCH   8  30
ATOM     30  O   *** d   1      61.159 -13.187  48.914  0.00  0.00    -0.359 OA
ATOM     31  H   *** d   1      61.920 -13.642  49.288  0.00  0.00     0.217 HD
ENDBRANCH   8  30
TORSDOF 7
ENDMDL
MODEL 3
REMARK VINA RESULT:      -6.6     14.868     15.965
REMARK  7 active torsions:
REMARK  status: ('A' for Active; 'I' for Inactive)
REMARK    1  A    between atoms: O_3  and  C_13 
REMARK    2  A    between atoms: O_6  and  C_23 
REMARK    3  A    between atoms: N_8  and  C_18 
REMARK       I    between atoms: N_8  and  C_21 
REMARK    4  A    between atoms: C_14  and  C_21 
REMARK    5  A    between atoms: C_18  and  C_20 
REMARK    6  A    between atoms: C_18  and  C_23 
REMARK    7  A    between atoms: C_20  and  C_22 
ROOT
ATOM      1 Cl   *** d   1      48.637 -15.344  39.636  0.00  0.00    -0.084 Cl
ATOM      2  O   *** d   1      45.211 -11.435  40.340  0.00  0.00    -0.312 OA
ATOM      3  O   *** d   1      43.361 -12.448  40.854  0.00  0.00    -0.259 OA
ATOM      4  C   *** d   1      47.114 -12.723  39.680  0.00  0.00     0.073 C 
ATOM      5  C   *** d   1      46.598 -11.441  40.299  0.00  0.00     0.132 C 
ATOM      6  C   *** d   1      46.397 -13.940  40.218  0.00  0.00    -0.015 A 
ATOM      7  C   *** d   1      45.116 -13.850  40.638  0.00  0.00     0.081 A 
ATOM      8  C   *** d   1      44.446 -14.964  41.044  0.00  0.00     0.098 A 
ATOM      9  C   *** d   1      45.088 -16.159  41.047  0.00  0.00     0.067 A 
ATOM     10  C   *** d   1      47.010 -15.137  40.200  0.00  0.00     0.042 A 
ATOM     11  C   *** d   1      44.544 -12.601  40.615  0.00  0.00     0.297 C 
ATOM     12  C   *** d   1      47.084 -10.198  39.555  0.00  0.00     0.040 C 
ATOM     13  C   *** d   1      46.360 -16.230  40.615  0.00  0.00     0.044 A 
ENDROOT
BRANCH   9  14
ATOM     14  C   *** d   1      44.507 -17.325  41.467  0.00  0.00     0.255 C 
ATOM     15  O   *** d   1      43.393 -17.665  41.141  0.00  0.00    -0.268 OA
ATOM     16  N   *** d   1      45.299 -18.221  42.132  0.00  0.00    -0.342 N 
ATOM     17  H   *** d   1      46.293 -18.040  42.263  0.00  0.00     0.163 HD
BRANCH  16  18
ATOM     18  C   *** d   1      44.816 -19.522  42.612  0.00  0.00     0.186 C 
BRANCH  18  19
ATOM     19  C   *** d   1      45.567 -20.685  41.938  0.00  0.00     0.074 C 
BRANCH  19  20
ATOM     20  C   *** d   1      46.093 -20.255  40.587  0.00  0.00    -0.056 A 
ATOM     21  C   *** d   1      47.407 -20.047  40.385  0.00  0.00     0.007 A 
ATOM     22  C   *** d   1      47.873 -19.712  39.172  0.00  0.00     0.001 A 
ATOM     23  C   *** d   1      47.026 -19.585  38.139  0.00  0.00     0.000 A 
ATOM     24  C   *** d   1      45.714 -19.793  38.328  0.00  0.00     0.001 A 
ATOM     25  C   *** d   1      45.255 -20.125  39.543  0.00  0.00     0.007 A 
ENDBRANCH  19  20
ENDBRANCH  18  19
BRANCH  18  26
ATOM     26  C   *** d   1      45.028 -19.553  44.124  0.00  0.00     0.163 C 
ATOM     27  O   *** d   1      44.429 -18.823  44.884  0.00  0.00    -0.648 OA
BRANCH  26  28
ATOM     28  O   *** d   1      45.928 -20.492  44.493  0.00  0.00    -0.775 OA
ATOM     29  H   *** d   1      45.775 -21.344  44.053  0.00  0.00     0.167 HD
ENDBRANCH  26  28
ENDBRANCH  18  26
ENDBRANCH  16  18
ENDBRANCH   9  14
BRANCH   8  30
ATOM     30  O   *** d   1      43.128 -14.950  41.397  0.00  0.00    -0.359 OA
ATOM     31  H   *** d   1      42.867 -14.362  42.114  0.00  0.00     0.217 HD
ENDBRANCH   8  30
TORSDOF 7
ENDMDL
MODEL 4
REMARK VINA RESULT:      -6.4     73.618     74.891
REMARK  7 active torsions:
REMARK  status: ('A' for Active; 'I' for Inactive)
REMARK    1  A    between atoms: O_3  and  C_13 
REMARK    2  A    between atoms: O_6  and  C_23 
REMARK    3  A    between atoms: N_8  and  C_18 
REMARK       I    between atoms: N_8  and  C_21 
REMARK    4  A    between atoms: C_14  and  C_21 
REMARK    5  A    between atoms: C_18  and  C_20 
REMARK    6  A    between atoms: C_18  and  C_23 
REMARK    7  A    between atoms: C_20  and  C_22 
ROOT
ATOM      1 Cl   *** d   1       2.047 -32.533  -3.004  0.00  0.00    -0.084 Cl
ATOM      2  O   *** d   1       6.249 -35.546  -2.121  0.00  0.00    -0.312 OA
ATOM      3  O   *** d   1       6.573 -35.377   0.019  0.00  0.00    -0.259 OA
ATOM      4  C   *** d   1       4.576 -34.197  -3.168  0.00  0.00     0.073 C 
ATOM      5  C   *** d   1       5.380 -35.480  -3.201  0.00  0.00     0.132 C 
ATOM      6  C   *** d   1       4.042 -33.898  -1.787  0.00  0.00    -0.015 A 
ATOM      7  C   *** d   1       4.713 -34.314  -0.689  0.00  0.00     0.081 A 
ATOM      8  C   *** d   1       4.274 -33.973   0.554  0.00  0.00     0.098 A 
ATOM      9  C   *** d   1       3.143 -33.233   0.678  0.00  0.00     0.067 A 
ATOM     10  C   *** d   1       2.939 -33.142  -1.647  0.00  0.00     0.042 A 
ATOM     11  C   *** d   1       5.841 -35.068  -0.903  0.00  0.00     0.297 C 
ATOM     12  C   *** d   1       6.175 -35.636  -4.497  0.00  0.00     0.040 C 
ATOM     13  C   *** d   1       2.497 -32.820  -0.426  0.00  0.00     0.044 A 
ENDROOT
BRANCH   9  14
ATOM     14  C   *** d   1       2.611 -32.869   1.886  0.00  0.00     0.255 C 
ATOM     15  O   *** d   1       2.199 -31.757   2.120  0.00  0.00    -0.268 OA
ATOM     16  N   *** d   1       2.369 -33.864   2.793  0.00  0.00    -0.342 N 
ATOM     17  H   *** d   1       2.538 -34.839   2.554  0.00  0.00     0.163 HD
BRANCH  16  18
ATOM     18  C   *** d   1       1.773 -33.622   4.114  0.00  0.00     0.186 C 
BRANCH  18  19
ATOM     19  C   *** d   1       0.517 -34.486   4.331  0.00  0.00     0.074 C 
BRANCH  19  20
ATOM     20  C   *** d   1      -0.646 -33.621   4.759  0.00  0.00    -0.056 A 
ATOM     21  C   *** d   1      -0.648 -32.295   4.533  0.00  0.00     0.007 A 
ATOM     22  C   *** d   1      -1.705 -31.540   4.873  0.00  0.00     0.001 A 
ATOM     23  C   *** d   1      -2.779 -32.106   5.442  0.00  0.00     0.000 A 
ATOM     24  C   *** d   1      -2.790 -33.428   5.670  0.00  0.00     0.001 A 
ATOM     25  C   *** d   1      -1.730 -34.177   5.330  0.00  0.00     0.007 A 
ENDBRANCH  19  20
ENDBRANCH  18  19
BRANCH  18  26
ATOM     26  C   *** d   1       2.837 -33.953   5.158  0.00  0.00     0.163 C 
ATOM     27  O   *** d   1       2.754 -33.597   6.313  0.00  0.00    -0.648 OA
BRANCH  26  28
ATOM     28  O   *** d   1       3.843 -34.694   4.642  0.00  0.00    -0.775 OA
ATOM     29  H   *** d   1       4.675 -34.580   5.129  0.00  0.00     0.167 HD
ENDBRANCH  26  28
ENDBRANCH  18  26
ENDBRANCH  16  18
ENDBRANCH   9  14
BRANCH   8  30
ATOM     30  O   *** d   1       4.955 -34.289   1.694  0.00  0.00    -0.359 OA
ATOM     31  H   *** d   1       5.031 -35.222   1.919  0.00  0.00     0.217 HD
ENDBRANCH   8  30
TORSDOF 7
ENDMDL
MODEL 5
REMARK VINA RESULT:      -6.2     16.592     17.558
REMARK  7 active torsions:
REMARK  status: ('A' for Active; 'I' for Inactive)
REMARK    1  A    between atoms: O_3  and  C_13 
REMARK    2  A    between atoms: O_6  and  C_23 
REMARK    3  A    between atoms: N_8  and  C_18 
REMARK       I    between atoms: N_8  and  C_21 
REMARK    4  A    between atoms: C_14  and  C_21 
REMARK    5  A    between atoms: C_18  and  C_20 
REMARK    6  A    between atoms: C_18  and  C_23 
REMARK    7  A    between atoms: C_20  and  C_22 
ROOT
ATOM      1 Cl   *** d   1      53.254  -8.255  37.262  0.00  0.00    -0.084 Cl
ATOM      2  O   *** d   1      50.617  -3.801  38.113  0.00  0.00    -0.312 OA
ATOM      3  O   *** d   1      48.544  -4.435  38.223  0.00  0.00    -0.259 OA
ATOM      4  C   *** d   1      52.302  -5.388  37.512  0.00  0.00     0.073 C 
ATOM      5  C   *** d   1      51.964  -4.109  38.250  0.00  0.00     0.132 C 
ATOM      6  C   *** d   1      51.280  -6.472  37.761  0.00  0.00    -0.015 A 
ATOM      7  C   *** d   1      49.993  -6.153  38.021  0.00  0.00     0.081 A 
ATOM      8  C   *** d   1      49.057  -7.132  38.163  0.00  0.00     0.098 A 
ATOM      9  C   *** d   1      49.437  -8.431  38.064  0.00  0.00     0.067 A 
ATOM     10  C   *** d   1      51.635  -7.764  37.638  0.00  0.00     0.042 A 
ATOM     11  C   *** d   1      49.694  -4.815  38.117  0.00  0.00     0.297 C 
ATOM     12  C   *** d   1      52.801  -2.923  37.773  0.00  0.00     0.040 C 
ATOM     13  C   *** d   1      50.720  -8.728  37.794  0.00  0.00     0.044 A 
ENDROOT
BRANCH   9  14
ATOM     14  C   *** d   1      48.574  -9.482  38.223  0.00  0.00     0.255 C 
ATOM     15  O   *** d   1      48.573 -10.453  37.502  0.00  0.00    -0.268 OA
ATOM     16  N   *** d   1      47.813  -9.507  39.359  0.00  0.00    -0.342 N 
ATOM     17  H   *** d   1      47.924  -8.792  40.076  0.00  0.00     0.163 HD
BRANCH  16  18
ATOM     18  C   *** d   1      46.868 -10.587  39.674  0.00  0.00     0.186 C 
BRANCH  18  19
ATOM     19  C   *** d   1      47.382 -11.464  40.830  0.00  0.00     0.074 C 
BRANCH  19  20
ATOM     20  C   *** d   1      47.706 -12.854  40.330  0.00  0.00    -0.056 A 
ATOM     21  C   *** d   1      48.887 -13.127  39.748  0.00  0.00     0.007 A 
ATOM     22  C   *** d   1      49.187 -14.373  39.349  0.00  0.00     0.001 A 
ATOM     23  C   *** d   1      48.306 -15.367  39.533  0.00  0.00     0.000 A 
ATOM     24  C   *** d   1      47.125 -15.107  40.115  0.00  0.00     0.001 A 
ATOM     25  C   *** d   1      46.831 -13.860  40.509  0.00  0.00     0.007 A 
ENDBRANCH  19  20
ENDBRANCH  18  19
BRANCH  18  26
ATOM     26  C   *** d   1      45.540  -9.933  40.047  0.00  0.00     0.163 C 
ATOM     27  O   *** d   1      44.664 -10.522  40.641  0.00  0.00    -0.648 OA
BRANCH  26  28
ATOM     28  O   *** d   1      45.483  -8.640  39.658  0.00  0.00    -0.775 OA
ATOM     29  H   *** d   1      46.119  -8.437  38.952  0.00  0.00     0.167 HD
ENDBRANCH  26  28
ENDBRANCH  18  26
ENDBRANCH  16  18
ENDBRANCH   9  14
BRANCH   8  30
ATOM     30  O   *** d   1      47.730  -6.870  38.341  0.00  0.00    -0.359 OA
ATOM     31  H   *** d   1      47.440  -5.959  38.232  0.00  0.00     0.217 HD
ENDBRANCH   8  30
TORSDOF 7
ENDMDL
MODEL 6
REMARK VINA RESULT:      -6.1     13.195     14.023
REMARK  7 active torsions:
REMARK  status: ('A' for Active; 'I' for Inactive)
REMARK    1  A    between atoms: O_3  and  C_13 
REMARK    2  A    between atoms: O_6  and  C_23 
REMARK    3  A    between atoms: N_8  and  C_18 
REMARK       I    between atoms: N_8  and  C_21 
REMARK    4  A    between atoms: C_14  and  C_21 
REMARK    5  A    between atoms: C_18  and  C_20 
REMARK    6  A    between atoms: C_18  and  C_23 
REMARK    7  A    between atoms: C_20  and  C_22 
ROOT
ATOM      1 Cl   *** d   1      51.456 -14.039  37.376  0.00  0.00    -0.084 Cl
ATOM      2  O   *** d   1      55.653 -16.770  35.815  0.00  0.00    -0.312 OA
ATOM      3  O   *** d   1      55.298 -18.765  36.595  0.00  0.00    -0.259 OA
ATOM      4  C   *** d   1      54.163 -14.995  36.400  0.00  0.00     0.073 C 
ATOM      5  C   *** d   1      55.144 -15.552  35.390  0.00  0.00     0.132 C 
ATOM      6  C   *** d   1      53.202 -16.050  36.898  0.00  0.00    -0.015 A 
ATOM      7  C   *** d   1      53.579 -17.347  36.952  0.00  0.00     0.081 A 
ATOM      8  C   *** d   1      52.742 -18.284  37.478  0.00  0.00     0.098 A 
ATOM      9  C   *** d   1      51.517 -17.904  37.923  0.00  0.00     0.067 A 
ATOM     10  C   *** d   1      51.997 -15.686  37.369  0.00  0.00     0.042 A 
ATOM     11  C   *** d   1      54.830 -17.649  36.470  0.00  0.00     0.297 C 
ATOM     12  C   *** d   1      56.300 -14.592  35.112  0.00  0.00     0.040 C 
ATOM     13  C   *** d   1      51.166 -16.608  37.870  0.00  0.00     0.044 A 
ENDROOT
BRANCH   9  14
ATOM     14  C   *** d   1      50.599 -18.779  38.437  0.00  0.00     0.255 C 
ATOM     15  O   *** d   1      50.890 -19.673  39.198  0.00  0.00    -0.268 OA
ATOM     16  N   *** d   1      49.276 -18.504  38.222  0.00  0.00    -0.342 N 
ATOM     17  H   *** d   1      48.994 -17.654  37.736  0.00  0.00     0.163 HD
BRANCH  16  18
ATOM     18  C   *** d   1      48.184 -19.338  38.741  0.00  0.00     0.186 C 
BRANCH  18  19
ATOM     19  C   *** d   1      46.921 -18.502  39.019  0.00  0.00     0.074 C 
BRANCH  19  20
ATOM     20  C   *** d   1      46.399 -18.787  40.408  0.00  0.00    -0.056 A 
ATOM     21  C   *** d   1      46.151 -17.791  41.277  0.00  0.00     0.007 A 
ATOM     22  C   *** d   1      45.642 -18.047  42.492  0.00  0.00     0.001 A 
ATOM     23  C   *** d   1      45.370 -19.310  42.854  0.00  0.00     0.000 A 
ATOM     24  C   *** d   1      45.612 -20.312  41.995  0.00  0.00     0.001 A 
ATOM     25  C   *** d   1      46.122 -20.049  40.783  0.00  0.00     0.007 A 
ENDBRANCH  19  20
ENDBRANCH  18  19
BRANCH  18  26
ATOM     26  C   *** d   1      47.897 -20.411  37.693  0.00  0.00     0.163 C 
ATOM     27  O   *** d   1      47.079 -20.262  36.811  0.00  0.00    -0.648 OA
BRANCH  26  28
ATOM     28  O   *** d   1      48.670 -21.506  37.862  0.00  0.00    -0.775 OA
ATOM     29  H   *** d   1      48.353 -22.077  38.580  0.00  0.00     0.167 HD
ENDBRANCH  26  28
ENDBRANCH  18  26
ENDBRANCH  16  18
ENDBRANCH   9  14
BRANCH   8  30
ATOM     30  O   *** d   1      53.099 -19.592  37.638  0.00  0.00    -0.359 OA
ATOM     31  H   *** d   1      52.716 -20.067  38.383  0.00  0.00     0.217 HD
ENDBRANCH   8  30
TORSDOF 7
ENDMDL
MODEL 7
REMARK VINA RESULT:      -6.1     13.309     14.387
REMARK  7 active torsions:
REMARK  status: ('A' for Active; 'I' for Inactive)
REMARK    1  A    between atoms: O_3  and  C_13 
REMARK    2  A    between atoms: O_6  and  C_23 
REMARK    3  A    between atoms: N_8  and  C_18 
REMARK       I    between atoms: N_8  and  C_21 
REMARK    4  A    between atoms: C_14  and  C_21 
REMARK    5  A    between atoms: C_18  and  C_20 
REMARK    6  A    between atoms: C_18  and  C_23 
REMARK    7  A    between atoms: C_20  and  C_22 
ROOT
ATOM      1 Cl   *** d   1      54.489 -19.726  36.057  0.00  0.00    -0.084 Cl
ATOM      2  O   *** d   1      53.532 -14.627  36.828  0.00  0.00    -0.312 OA
ATOM      3  O   *** d   1      51.522 -14.590  37.647  0.00  0.00    -0.259 OA
ATOM      4  C   *** d   1      54.452 -16.695  36.057  0.00  0.00     0.073 C 
ATOM      5  C   *** d   1      54.720 -15.315  36.620  0.00  0.00     0.132 C 
ATOM      6  C   *** d   1      53.324 -17.393  36.781  0.00  0.00    -0.015 A 
ATOM      7  C   *** d   1      52.325 -16.677  37.343  0.00  0.00     0.081 A 
ATOM      8  C   *** d   1      51.268 -17.311  37.923  0.00  0.00     0.098 A 
ATOM      9  C   *** d   1      51.243 -18.668  37.952  0.00  0.00     0.067 A 
ATOM     10  C   *** d   1      53.270 -18.737  36.793  0.00  0.00     0.042 A 
ATOM     11  C   *** d   1      52.433 -15.309  37.281  0.00  0.00     0.297 C 
ATOM     12  C   *** d   1      55.631 -14.484  35.718  0.00  0.00     0.040 C 
ATOM     13  C   *** d   1      52.242 -19.361  37.378  0.00  0.00     0.044 A 
ENDROOT
BRANCH   9  14
ATOM     14  C   *** d   1      50.239 -19.389  38.539  0.00  0.00     0.255 C 
ATOM     15  O   *** d   1      50.346 -19.912  39.624  0.00  0.00    -0.268 OA
ATOM     16  N   *** d   1      49.007 -19.353  37.946  0.00  0.00    -0.342 N 
ATOM     17  H   *** d   1      48.840 -18.771  37.127  0.00  0.00     0.163 HD
BRANCH  16  18
ATOM     18  C   *** d   1      47.833 -20.054  38.484  0.00  0.00     0.186 C 
BRANCH  18  19
ATOM     19  C   *** d   1      46.669 -19.080  38.749  0.00  0.00     0.074 C 
BRANCH  19  20
ATOM     20  C   *** d   1      46.291 -19.103  40.213  0.00  0.00    -0.056 A 
ATOM     21  C   *** d   1      46.057 -17.964  40.889  0.00  0.00     0.007 A 
ATOM     22  C   *** d   1      45.675 -17.992  42.175  0.00  0.00     0.001 A 
ATOM     23  C   *** d   1      45.518 -19.167  42.803  0.00  0.00     0.000 A 
ATOM     24  C   *** d   1      45.745 -20.310  42.138  0.00  0.00     0.001 A 
ATOM     25  C   *** d   1      46.129 -20.274  40.853  0.00  0.00     0.007 A 
ENDBRANCH  19  20
ENDBRANCH  18  19
BRANCH  18  26
ATOM     26  C   *** d   1      47.426 -21.108  37.457  0.00  0.00     0.163 C 
ATOM     27  O   *** d   1      48.235 -21.756  36.828  0.00  0.00    -0.648 OA
BRANCH  26  28
ATOM     28  O   *** d   1      46.084 -21.234  37.362  0.00  0.00    -0.775 OA
ATOM     29  H   *** d   1      45.685 -20.543  36.808  0.00  0.00     0.167 HD
ENDBRANCH  26  28
ENDBRANCH  18  26
ENDBRANCH  16  18
ENDBRANCH   9  14
BRANCH   8  30
ATOM     30  O   *** d   1      50.190 -16.645  38.429  0.00  0.00    -0.359 OA
ATOM     31  H   *** d   1      50.208 -16.420  39.365  0.00  0.00     0.217 HD
ENDBRANCH   8  30
TORSDOF 7
ENDMDL
MODEL 8
REMARK VINA RESULT:      -6.1      2.784      8.634
REMARK  7 active torsions:
REMARK  status: ('A' for Active; 'I' for Inactive)
REMARK    1  A    between atoms: O_3  and  C_13 
REMARK    2  A    between atoms: O_6  and  C_23 
REMARK    3  A    between atoms: N_8  and  C_18 
REMARK       I    between atoms: N_8  and  C_21 
REMARK    4  A    between atoms: C_14  and  C_21 
REMARK    5  A    between atoms: C_18  and  C_20 
REMARK    6  A    between atoms: C_18  and  C_23 
REMARK    7  A    between atoms: C_20  and  C_22 
ROOT
ATOM      1 Cl   *** d   1      52.957 -13.973  53.044  0.00  0.00    -0.084 Cl
ATOM      2  O   *** d   1      49.242 -17.391  54.468  0.00  0.00    -0.312 OA
ATOM      3  O   *** d   1      49.925 -19.279  53.642  0.00  0.00    -0.259 OA
ATOM      4  C   *** d   1      50.431 -15.382  53.952  0.00  0.00     0.073 C 
ATOM      5  C   *** d   1      49.542 -16.118  54.932  0.00  0.00     0.132 C 
ATOM      6  C   *** d   1      51.555 -16.254  53.442  0.00  0.00    -0.015 A 
ATOM      7  C   *** d   1      51.394 -17.592  53.348  0.00  0.00     0.081 A 
ATOM      8  C   *** d   1      52.378 -18.366  52.811  0.00  0.00     0.098 A 
ATOM      9  C   *** d   1      53.530 -17.781  52.395  0.00  0.00     0.067 A 
ATOM     10  C   *** d   1      52.691 -15.686  52.999  0.00  0.00     0.042 A 
ATOM     11  C   *** d   1      50.204 -18.106  53.803  0.00  0.00     0.297 C 
ATOM     12  C   *** d   1      48.242 -15.367  55.217  0.00  0.00     0.040 C 
ATOM     13  C   *** d   1      53.665 -16.446  52.487  0.00  0.00     0.044 A 
ENDROOT
BRANCH   9  14
ATOM     14  C   *** d   1      54.583 -18.481  51.872  0.00  0.00     0.255 C 
ATOM     15  O   *** d   1      54.451 -19.378  51.073  0.00  0.00    -0.268 OA
ATOM     16  N   *** d   1      55.842 -18.011  52.131  0.00  0.00    -0.342 N 
ATOM     17  H   *** d   1      55.979 -17.148  52.654  0.00  0.00     0.163 HD
BRANCH  16  18
ATOM     18  C   *** d   1      57.061 -18.644  51.610  0.00  0.00     0.186 C 
BRANCH  18  19
ATOM     19  C   *** d   1      58.179 -17.609  51.384  0.00  0.00     0.074 C 
BRANCH  19  20
ATOM     20  C   *** d   1      58.777 -17.775  50.006  0.00  0.00    -0.056 A 
ATOM     21  C   *** d   1      59.201 -18.976  49.571  0.00  0.00     0.007 A 
ATOM     22  C   *** d   1      59.686 -19.126  48.329  0.00  0.00     0.001 A 
ATOM     23  C   *** d   1      59.751 -18.072  47.501  0.00  0.00     0.000 A 
ATOM     24  C   *** d   1      59.330 -16.871  47.924  0.00  0.00     0.001 A 
ATOM     25  C   *** d   1      58.848 -16.727  49.167  0.00  0.00     0.007 A 
ENDBRANCH  19  20
ENDBRANCH  18  19
BRANCH  18  26
ATOM     26  C   *** d   1      57.499 -19.692  52.630  0.00  0.00     0.163 C 
ATOM     27  O   *** d   1      58.341 -19.474  53.473  0.00  0.00    -0.648 OA
BRANCH  26  28
ATOM     28  O   *** d   1      56.825 -20.855  52.485  0.00  0.00    -0.775 OA
ATOM     29  H   *** d   1      56.073 -20.926  53.095  0.00  0.00     0.167 HD
ENDBRANCH  26  28
ENDBRANCH  18  26
ENDBRANCH  16  18
ENDBRANCH   9  14
BRANCH   8  30
ATOM     30  O   *** d   1      52.240 -19.709  52.612  0.00  0.00    -0.359 OA
ATOM     31  H   *** d   1      52.894 -20.287  53.019  0.00  0.00     0.217 HD
ENDBRANCH   8  30
TORSDOF 7
ENDMDL
MODEL 9
REMARK VINA RESULT:      -6.0     72.712     74.085
REMARK  7 active torsions:
REMARK  status: ('A' for Active; 'I' for Inactive)
REMARK    1  A    between atoms: O_3  and  C_13 
REMARK    2  A    between atoms: O_6  and  C_23 
REMARK    3  A    between atoms: N_8  and  C_18 
REMARK       I    between atoms: N_8  and  C_21 
REMARK    4  A    between atoms: C_14  and  C_21 
REMARK    5  A    between atoms: C_18  and  C_20 
REMARK    6  A    between atoms: C_18  and  C_23 
REMARK    7  A    between atoms: C_20  and  C_22 
ROOT
ATOM      1 Cl   *** d   1       2.300 -32.692  -3.110  0.00  0.00    -0.084 Cl
ATOM      2  O   *** d   1       4.779 -35.968   0.151  0.00  0.00    -0.312 OA
ATOM      3  O   *** d   1       4.866 -34.875   2.024  0.00  0.00    -0.259 OA
ATOM      4  C   *** d   1       3.942 -34.883  -1.808  0.00  0.00     0.073 C 
ATOM      5  C   *** d   1       4.158 -36.188  -1.070  0.00  0.00     0.132 C 
ATOM      6  C   *** d   1       3.401 -33.802  -0.901  0.00  0.00    -0.015 A 
ATOM      7  C   *** d   1       3.700 -33.802   0.418  0.00  0.00     0.081 A 
ATOM      8  C   *** d   1       3.280 -32.783   1.217  0.00  0.00     0.098 A 
ATOM      9  C   *** d   1       2.537 -31.782   0.680  0.00  0.00     0.067 A 
ATOM     10  C   *** d   1       2.688 -32.788  -1.423  0.00  0.00     0.042 A 
ATOM     11  C   *** d   1       4.446 -34.858   0.883  0.00  0.00     0.297 C 
ATOM     12  C   *** d   1       4.982 -37.186  -1.882  0.00  0.00     0.040 C 
ATOM     13  C   *** d   1       2.260 -31.795  -0.635  0.00  0.00     0.044 A 
ENDROOT
BRANCH   9  14
ATOM     14  C   *** d   1       2.046 -30.734   1.411  0.00  0.00     0.255 C 
ATOM     15  O   *** d   1       0.900 -30.672   1.792  0.00  0.00    -0.268 OA
ATOM     16  N   *** d   1       2.946 -29.818   1.882  0.00  0.00    -0.342 N 
ATOM     17  H   *** d   1       3.945 -29.942   1.730  0.00  0.00     0.163 HD
BRANCH  16  18
ATOM     18  C   *** d   1       2.563 -28.662   2.705  0.00  0.00     0.186 C 
BRANCH  18  19
ATOM     19  C   *** d   1       3.414 -28.576   3.985  0.00  0.00     0.074 C 
BRANCH  19  20
ATOM     20  C   *** d   1       3.268 -29.842   4.797  0.00  0.00    -0.056 A 
ATOM     21  C   *** d   1       4.346 -30.528   5.219  0.00  0.00     0.007 A 
ATOM     22  C   *** d   1       4.210 -31.625   5.981  0.00  0.00     0.001 A 
ATOM     23  C   *** d   1       2.988 -32.049   6.334  0.00  0.00     0.000 A 
ATOM     24  C   *** d   1       1.905 -31.373   5.921  0.00  0.00     0.001 A 
ATOM     25  C   *** d   1       2.048 -30.279   5.159  0.00  0.00     0.007 A 
ENDBRANCH  19  20
ENDBRANCH  18  19
BRANCH  18  26
ATOM     26  C   *** d   1       2.757 -27.413   1.848  0.00  0.00     0.163 C 
ATOM     27  O   *** d   1       2.558 -26.293   2.268  0.00  0.00    -0.648 OA
BRANCH  26  28
ATOM     28  O   *** d   1       3.189 -27.712   0.603  0.00  0.00    -0.775 OA
ATOM     29  H   *** d   1       3.858 -28.416   0.602  0.00  0.00     0.167 HD
ENDBRANCH  26  28
ENDBRANCH  18  26
ENDBRANCH  16  18
ENDBRANCH   9  14
BRANCH   8  30
ATOM     30  O   *** d   1       3.622 -32.684   2.534  0.00  0.00    -0.359 OA
ATOM     31  H   *** d   1       3.766 -31.800   2.889  0.00  0.00     0.217 HD
ENDBRANCH   8  30
TORSDOF 7
ENDMDL
MODEL 10
REMARK VINA RESULT:      -6.0     13.999     14.690
REMARK  7 active torsions:
REMARK  status: ('A' for Active; 'I' for Inactive)
REMARK    1  A    between atoms: O_3  and  C_13 
REMARK    2  A    between atoms: O_6  and  C_23 
REMARK    3  A    between atoms: N_8  and  C_18 
REMARK       I    between atoms: N_8  and  C_21 
REMARK    4  A    between atoms: C_14  and  C_21 
REMARK    5  A    between atoms: C_18  and  C_20 
REMARK    6  A    between atoms: C_18  and  C_23 
REMARK    7  A    between atoms: C_20  and  C_22 
ROOT
ATOM      1 Cl   *** d   1      49.071 -21.129  38.290  0.00  0.00    -0.084 Cl
ATOM      2  O   *** d   1      52.621 -17.395  37.306  0.00  0.00    -0.312 OA
ATOM      3  O   *** d   1      51.604 -15.553  37.842  0.00  0.00    -0.259 OA
ATOM      4  C   *** d   1      51.411 -19.457  37.333  0.00  0.00     0.073 C 
ATOM      5  C   *** d   1      52.754 -18.768  37.460  0.00  0.00     0.132 C 
ATOM      6  C   *** d   1      50.331 -18.741  38.109  0.00  0.00    -0.015 A 
ATOM      7  C   *** d   1      50.399 -17.405  38.301  0.00  0.00     0.081 A 
ATOM      8  C   *** d   1      49.383 -16.749  38.929  0.00  0.00     0.098 A 
ATOM      9  C   *** d   1      48.316 -17.456  39.380  0.00  0.00     0.067 A 
ATOM     10  C   *** d   1      49.254 -19.422  38.537  0.00  0.00     0.042 A 
ATOM     11  C   *** d   1      51.518 -16.767  37.825  0.00  0.00     0.297 C 
ATOM     12  C   *** d   1      53.774 -19.290  36.449  0.00  0.00     0.040 C 
ATOM     13  C   *** d   1      48.263 -18.783  39.169  0.00  0.00     0.044 A 
ENDROOT
BRANCH   9  14
ATOM     14  C   *** d   1      47.266 -16.888  40.049  0.00  0.00     0.255 C 
ATOM     15  O   *** d   1      46.920 -15.740  39.886  0.00  0.00    -0.268 OA
ATOM     16  N   *** d   1      46.467 -17.717  40.788  0.00  0.00    -0.342 N 
ATOM     17  H   *** d   1      46.627 -18.722  40.797  0.00  0.00     0.163 HD
BRANCH  16  18
ATOM     18  C   *** d   1      45.288 -17.249  41.530  0.00  0.00     0.186 C 
BRANCH  18  19
ATOM     19  C   *** d   1      44.039 -17.202  40.631  0.00  0.00     0.074 C 
BRANCH  19  20
ATOM     20  C   *** d   1      43.294 -15.903  40.836  0.00  0.00    -0.056 A 
ATOM     21  C   *** d   1      43.859 -14.873  41.492  0.00  0.00     0.007 A 
ATOM     22  C   *** d   1      43.211 -13.705  41.630  0.00  0.00     0.001 A 
ATOM     23  C   *** d   1      41.985 -13.552  41.106  0.00  0.00     0.000 A 
ATOM     24  C   *** d   1      41.413 -14.571  40.448  0.00  0.00     0.001 A 
ATOM     25  C   *** d   1      42.065 -15.736  40.315  0.00  0.00     0.007 A 
ENDBRANCH  19  20
ENDBRANCH  18  19
BRANCH  18  26
ATOM     26  C   *** d   1      45.074 -18.214  42.694  0.00  0.00     0.163 C 
ATOM     27  O   *** d   1      44.122 -18.139  43.440  0.00  0.00    -0.648 OA
BRANCH  26  28
ATOM     28  O   *** d   1      46.047 -19.149  42.764  0.00  0.00    -0.775 OA
ATOM     29  H   *** d   1      45.851 -19.840  43.417  0.00  0.00     0.167 HD
ENDBRANCH  26  28
ENDBRANCH  18  26
ENDBRANCH  16  18
ENDBRANCH   9  14
BRANCH   8  30
ATOM     30  O   *** d   1      49.355 -15.393  39.076  0.00  0.00    -0.359 OA
ATOM     31  H   *** d   1      49.042 -14.873  38.329  0.00  0.00     0.217 HD
ENDBRANCH   8  30
TORSDOF 7
ENDMDL
MODEL 11
REMARK VINA RESULT:      -5.9     15.540     16.580
REMARK  7 active torsions:
REMARK  status: ('A' for Active; 'I' for Inactive)
REMARK    1  A    between atoms: O_3  and  C_13 
REMARK    2  A    between atoms: O_6  and  C_23 
REMARK    3  A    between atoms: N_8  and  C_18 
REMARK       I    between atoms: N_8  and  C_21 
REMARK    4  A    between atoms: C_14  and  C_21 
REMARK    5  A    between atoms: C_18  and  C_20 
REMARK    6  A    between atoms: C_18  and  C_23 
REMARK    7  A    between atoms: C_20  and  C_22 
ROOT
ATOM      1 Cl   *** d   1      51.370 -14.891  37.602  0.00  0.00    -0.084 Cl
ATOM      2  O   *** d   1      47.689 -18.030  39.629  0.00  0.00    -0.312 OA
ATOM      3  O   *** d   1      46.442 -16.689  40.795  0.00  0.00    -0.259 OA
ATOM      4  C   *** d   1      49.696 -17.201  38.629  0.00  0.00     0.073 C 
ATOM      5  C   *** d   1      48.575 -18.218  38.578  0.00  0.00     0.132 C 
ATOM      6  C   *** d   1      49.184 -15.807  38.908  0.00  0.00    -0.015 A 
ATOM      7  C   *** d   1      48.059 -15.624  39.636  0.00  0.00     0.081 A 
ATOM      8  C   *** d   1      47.646 -14.367  39.956  0.00  0.00     0.098 A 
ATOM      9  C   *** d   1      48.360 -13.301  39.515  0.00  0.00     0.067 A 
ATOM     10  C   *** d   1      49.896 -14.741  38.502  0.00  0.00     0.042 A 
ATOM     11  C   *** d   1      47.389 -16.755  40.033  0.00  0.00     0.297 C 
ATOM     12  C   *** d   1      49.092 -19.656  38.605  0.00  0.00     0.040 C 
ATOM     13  C   *** d   1      49.481 -13.504  38.801  0.00  0.00     0.044 A 
ENDROOT
BRANCH   9  14
ATOM     14  C   *** d   1      48.004 -12.002  39.760  0.00  0.00     0.255 C 
ATOM     15  O   *** d   1      48.068 -11.494  40.855  0.00  0.00    -0.268 OA
ATOM     16  N   *** d   1      47.745 -11.204  38.679  0.00  0.00    -0.342 N 
ATOM     17  H   *** d   1      47.860 -11.558  37.731  0.00  0.00     0.163 HD
BRANCH  16  18
ATOM     18  C   *** d   1      47.382  -9.785  38.794  0.00  0.00     0.186 C 
BRANCH  18  19
ATOM     19  C   *** d   1      47.926  -8.969  37.607  0.00  0.00     0.074 C 
BRANCH  19  20
ATOM     20  C   *** d   1      48.957  -7.972  38.085  0.00  0.00    -0.056 A 
ATOM     21  C   *** d   1      48.708  -6.650  38.068  0.00  0.00     0.007 A 
ATOM     22  C   *** d   1      49.609  -5.773  38.539  0.00  0.00     0.001 A 
ATOM     23  C   *** d   1      50.774  -6.211  39.039  0.00  0.00     0.000 A 
ATOM     24  C   *** d   1      51.032  -7.527  39.064  0.00  0.00     0.001 A 
ATOM     25  C   *** d   1      50.129  -8.398  38.590  0.00  0.00     0.007 A 
ENDBRANCH  19  20
ENDBRANCH  18  19
BRANCH  18  26
ATOM     26  C   *** d   1      45.858  -9.711  38.841  0.00  0.00     0.163 C 
ATOM     27  O   *** d   1      45.146 -10.382  38.126  0.00  0.00    -0.648 OA
BRANCH  26  28
ATOM     28  O   *** d   1      45.420  -8.838  39.776  0.00  0.00    -0.775 OA
ATOM     29  H   *** d   1      45.228  -7.962  39.405  0.00  0.00     0.167 HD
ENDBRANCH  26  28
ENDBRANCH  18  26
ENDBRANCH  16  18
ENDBRANCH   9  14
BRANCH   8  30
ATOM     30  O   *** d   1      46.569 -14.122  40.759  0.00  0.00    -0.359 OA
ATOM     31  H   *** d   1      45.741 -13.887  40.329  0.00  0.00     0.217 HD
ENDBRANCH   8  30
TORSDOF 7
ENDMDL
MODEL 12
REMARK VINA RESULT:      -5.7      3.179      8.701
REMARK  7 active torsions:
REMARK  status: ('A' for Active; 'I' for Inactive)
REMARK    1  A    between atoms: O_3  and  C_13 
REMARK    2  A    between atoms: O_6  and  C_23 
REMARK    3  A    between atoms: N_8  and  C_18 
REMARK       I    between atoms: N_8  and  C_21 
REMARK    4  A    between atoms: C_14  and  C_21 
REMARK    5  A    between atoms: C_18  and  C_20 
REMARK    6  A    between atoms: C_18  and  C_23 
REMARK    7  A    between atoms: C_20  and  C_22 
ROOT
ATOM      1 Cl   *** d   1      55.496 -20.721  56.563  0.00  0.00    -0.084 Cl
ATOM      2  O   *** d   1      50.811 -19.222  54.739  0.00  0.00    -0.312 OA
ATOM      3  O   *** d   1      51.264 -18.312  52.821  0.00  0.00    -0.259 OA
ATOM      4  C   *** d   1      52.601 -19.911  56.167  0.00  0.00     0.073 C 
ATOM      5  C   *** d   1      51.160 -20.112  55.745  0.00  0.00     0.132 C 
ATOM      6  C   *** d   1      53.523 -19.758  54.979  0.00  0.00    -0.015 A 
ATOM      7  C   *** d   1      53.067 -19.226  53.823  0.00  0.00     0.081 A 
ATOM      8  C   *** d   1      53.919 -19.014  52.783  0.00  0.00     0.098 A 
ATOM      9  C   *** d   1      55.224 -19.365  52.911  0.00  0.00     0.067 A 
ATOM     10  C   *** d   1      54.824 -20.075  55.100  0.00  0.00     0.042 A 
ATOM     11  C   *** d   1      51.731 -18.909  53.772  0.00  0.00     0.297 C 
ATOM     12  C   *** d   1      50.185 -19.960  56.912  0.00  0.00     0.040 C 
ATOM     13  C   *** d   1      55.659 -19.883  54.073  0.00  0.00     0.044 A 
ENDROOT
BRANCH   9  14
ATOM     14  C   *** d   1      56.145 -19.218  51.909  0.00  0.00     0.255 C 
ATOM     15  O   *** d   1      56.072 -19.800  50.852  0.00  0.00    -0.268 OA
ATOM     16  N   *** d   1      57.077 -18.227  52.051  0.00  0.00    -0.342 N 
ATOM     17  H   *** d   1      57.051 -17.598  52.852  0.00  0.00     0.163 HD
BRANCH  16  18
ATOM     18  C   *** d   1      58.105 -17.937  51.042  0.00  0.00     0.186 C 
BRANCH  18  19
ATOM     19  C   *** d   1      57.907 -16.540  50.423  0.00  0.00     0.074 C 
BRANCH  19  20
ATOM     20  C   *** d   1      58.729 -16.404  49.162  0.00  0.00    -0.056 A 
ATOM     21  C   *** d   1      59.182 -15.206  48.752  0.00  0.00     0.007 A 
ATOM     22  C   *** d   1      59.952 -15.098  47.658  0.00  0.00     0.001 A 
ATOM     23  C   *** d   1      60.283 -16.194  46.959  0.00  0.00     0.000 A 
ATOM     24  C   *** d   1      59.838 -17.395  47.360  0.00  0.00     0.001 A 
ATOM     25  C   *** d   1      59.068 -17.496  48.453  0.00  0.00     0.007 A 
ENDBRANCH  19  20
ENDBRANCH  18  19
BRANCH  18  26
ATOM     26  C   *** d   1      59.461 -18.027  51.738  0.00  0.00     0.163 C 
ATOM     27  O   *** d   1      59.982 -17.077  52.281  0.00  0.00    -0.648 OA
BRANCH  26  28
ATOM     28  O   *** d   1      59.975 -19.275  51.689  0.00  0.00    -0.775 OA
ATOM     29  H   *** d   1      60.945 -19.279  51.743  0.00  0.00     0.167 HD
ENDBRANCH  26  28
ENDBRANCH  18  26
ENDBRANCH  16  18
ENDBRANCH   9  14
BRANCH   8  30
ATOM     30  O   *** d   1      53.537 -18.402  51.624  0.00  0.00    -0.359 OA
ATOM     31  H   *** d   1      53.281 -17.475  51.676  0.00  0.00     0.217 HD
ENDBRANCH   8  30
TORSDOF 7
ENDMDL
MODEL 13
REMARK VINA RESULT:      -5.6      5.574      9.091
REMARK  7 active torsions:
REMARK  status: ('A' for Active; 'I' for Inactive)
REMARK    1  A    between atoms: O_3  and  C_13 
REMARK    2  A    between atoms: O_6  and  C_23 
REMARK    3  A    between atoms: N_8  and  C_18 
REMARK       I    between atoms: N_8  and  C_21 
REMARK    4  A    between atoms: C_14  and  C_21 
REMARK    5  A    between atoms: C_18  and  C_20 
REMARK    6  A    between atoms: C_18  and  C_23 
REMARK    7  A    between atoms: C_20  and  C_22 
ROOT
ATOM      1 Cl   *** d   1      53.530 -14.091  52.730  0.00  0.00    -0.084 Cl
ATOM      2  O   *** d   1      53.274 -19.322  52.431  0.00  0.00    -0.312 OA
ATOM      3  O   *** d   1      51.391 -19.809  53.396  0.00  0.00    -0.259 OA
ATOM      4  C   *** d   1      54.059 -17.064  52.455  0.00  0.00     0.073 C 
ATOM      5  C   *** d   1      54.057 -18.403  51.747  0.00  0.00     0.132 C 
ATOM      6  C   *** d   1      52.673 -16.653  52.894  0.00  0.00    -0.015 A 
ATOM      7  C   *** d   1      51.748 -17.589  53.203  0.00  0.00     0.081 A 
ATOM      8  C   *** d   1      50.526 -17.217  53.677  0.00  0.00     0.098 A 
ATOM      9  C   *** d   1      50.241 -15.897  53.812  0.00  0.00     0.067 A 
ATOM     10  C   *** d   1      52.384 -15.350  53.061  0.00  0.00     0.042 A 
ATOM     11  C   *** d   1      52.112 -18.902  53.026  0.00  0.00     0.297 C 
ATOM     12  C   *** d   1      55.465 -18.971  51.574  0.00  0.00     0.040 C 
ATOM     13  C   *** d   1      51.179 -14.982  53.510  0.00  0.00     0.044 A 
ENDROOT
BRANCH   9  14
ATOM     14  C   *** d   1      49.032 -15.430  54.251  0.00  0.00     0.255 C 
ATOM     15  O   *** d   1      48.283 -14.778  53.560  0.00  0.00    -0.268 OA
ATOM     16  N   *** d   1      48.581 -15.884  55.460  0.00  0.00    -0.342 N 
ATOM     17  H   *** d   1      49.110 -16.579  55.985  0.00  0.00     0.163 HD
BRANCH  16  18
ATOM     18  C   *** d   1      47.290 -15.491  56.039  0.00  0.00     0.186 C 
BRANCH  18  19
ATOM     19  C   *** d   1      46.408 -16.719  56.333  0.00  0.00     0.074 C 
BRANCH  19  20
ATOM     20  C   *** d   1      45.590 -17.080  55.113  0.00  0.00    -0.056 A 
ATOM     21  C   *** d   1      44.464 -16.412  54.807  0.00  0.00     0.007 A 
ATOM     22  C   *** d   1      43.768 -16.706  53.697  0.00  0.00     0.001 A 
ATOM     23  C   *** d   1      44.196 -17.675  52.875  0.00  0.00     0.000 A 
ATOM     24  C   *** d   1      45.319 -18.347  53.168  0.00  0.00     0.001 A 
ATOM     25  C   *** d   1      46.009 -18.050  54.280  0.00  0.00     0.007 A 
ENDBRANCH  19  20
ENDBRANCH  18  19
BRANCH  18  26
ATOM     26  C   *** d   1      47.585 -14.723  57.325  0.00  0.00     0.163 C 
ATOM     27  O   *** d   1      48.126 -13.638  57.331  0.00  0.00    -0.648 OA
BRANCH  26  28
ATOM     28  O   *** d   1      47.155 -15.385  58.422  0.00  0.00    -0.775 OA
ATOM     29  H   *** d   1      47.881 -15.814  58.904  0.00  0.00     0.167 HD
ENDBRANCH  26  28
ENDBRANCH  18  26
ENDBRANCH  16  18
ENDBRANCH   9  14
BRANCH   8  30
ATOM     30  O   *** d   1      49.584 -18.116  54.086  0.00  0.00    -0.359 OA
ATOM     31  H   *** d   1      48.726 -17.768  54.349  0.00  0.00     0.217 HD
ENDBRANCH   8  30
TORSDOF 7
ENDMDL
MODEL 14
REMARK VINA RESULT:      -5.5     14.334     15.216
REMARK  7 active torsions:
REMARK  status: ('A' for Active; 'I' for Inactive)
REMARK    1  A    between atoms: O_3  and  C_13 
REMARK    2  A    between atoms: O_6  and  C_23 
REMARK    3  A    between atoms: N_8  and  C_18 
REMARK       I    between atoms: N_8  and  C_21 
REMARK    4  A    between atoms: C_14  and  C_21 
REMARK    5  A    between atoms: C_18  and  C_20 
REMARK    6  A    between atoms: C_18  and  C_23 
REMARK    7  A    between atoms: C_20  and  C_22 
ROOT
ATOM      1 Cl   *** d   1      48.949 -20.594  37.669  0.00  0.00    -0.084 Cl
ATOM      2  O   *** d   1      53.291 -17.718  37.039  0.00  0.00    -0.312 OA
ATOM      3  O   *** d   1      52.636 -15.688  37.445  0.00  0.00    -0.259 OA
ATOM      4  C   *** d   1      51.677 -19.480  36.954  0.00  0.00     0.073 C 
ATOM      5  C   *** d   1      53.114 -19.083  37.219  0.00  0.00     0.132 C 
ATOM      6  C   *** d   1      50.698 -18.529  37.603  0.00  0.00    -0.015 A 
ATOM      7  C   *** d   1      51.026 -17.231  37.789  0.00  0.00     0.081 A 
ATOM      8  C   *** d   1      50.113 -16.358  38.297  0.00  0.00     0.098 A 
ATOM      9  C   *** d   1      48.880 -16.811  38.637  0.00  0.00     0.067 A 
ATOM     10  C   *** d   1      49.462 -18.956  37.918  0.00  0.00     0.042 A 
ATOM     11  C   *** d   1      52.298 -16.857  37.430  0.00  0.00     0.297 C 
ATOM     12  C   *** d   1      54.100 -19.839  36.330  0.00  0.00     0.040 C 
ATOM     13  C   *** d   1      48.569 -18.104  38.434  0.00  0.00     0.044 A 
ENDROOT
BRANCH   9  14
ATOM     14  C   *** d   1      47.909 -16.015  39.183  0.00  0.00     0.255 C 
ATOM     15  O   *** d   1      47.735 -15.905  40.374  0.00  0.00    -0.268 OA
ATOM     16  N   *** d   1      47.239 -15.171  38.340  0.00  0.00    -0.342 N 
ATOM     17  H   *** d   1      47.490 -15.111  37.355  0.00  0.00     0.163 HD
BRANCH  16  18
ATOM     18  C   *** d   1      46.196 -14.241  38.793  0.00  0.00     0.186 C 
BRANCH  18  19
ATOM     19  C   *** d   1      46.531 -12.789  38.406  0.00  0.00     0.074 C 
BRANCH  19  20
ATOM     20  C   *** d   1      47.204 -12.081  39.560  0.00  0.00    -0.056 A 
ATOM     21  C   *** d   1      46.545 -11.168  40.297  0.00  0.00     0.007 A 
ATOM     22  C   *** d   1      47.133 -10.579  41.349  0.00  0.00     0.001 A 
ATOM     23  C   *** d   1      48.392 -10.899  41.682  0.00  0.00     0.000 A 
ATOM     24  C   *** d   1      49.058 -11.810  40.956  0.00  0.00     0.001 A 
ATOM     25  C   *** d   1      48.466 -12.394  39.904  0.00  0.00     0.007 A 
ENDBRANCH  19  20
ENDBRANCH  18  19
BRANCH  18  26
ATOM     26  C   *** d   1      44.885 -14.680  38.144  0.00  0.00     0.163 C 
ATOM     27  O   *** d   1      44.767 -15.732  37.554  0.00  0.00    -0.648 OA
BRANCH  26  28
ATOM     28  O   *** d   1      43.899 -13.775  38.328  0.00  0.00    -0.775 OA
ATOM     29  H   *** d   1      43.218 -13.823  37.637  0.00  0.00     0.167 HD
ENDBRANCH  26  28
ENDBRANCH  18  26
ENDBRANCH  16  18
ENDBRANCH   9  14
BRANCH   8  30
ATOM     30  O   *** d   1      50.357 -15.022  38.428  0.00  0.00    -0.359 OA
ATOM     31  H   *** d   1      50.209 -14.467  37.655  0.00  0.00     0.217 HD
ENDBRANCH   8  30
TORSDOF 7
ENDMDL
MODEL 15
REMARK VINA RESULT:      -5.5     16.907     18.945
REMARK  7 active torsions:
REMARK  status: ('A' for Active; 'I' for Inactive)
REMARK    1  A    between atoms: O_3  and  C_13 
REMARK    2  A    between atoms: O_6  and  C_23 
REMARK    3  A    between atoms: N_8  and  C_18 
REMARK       I    between atoms: N_8  and  C_21 
REMARK    4  A    between atoms: C_14  and  C_21 
REMARK    5  A    between atoms: C_18  and  C_20 
REMARK    6  A    between atoms: C_18  and  C_23 
REMARK    7  A    between atoms: C_20  and  C_22 
ROOT
ATOM      1 Cl   *** d   1      38.226 -16.903  38.980  0.00  0.00    -0.084 Cl
ATOM      2  O   *** d   1      39.409 -12.485  41.547  0.00  0.00    -0.312 OA
ATOM      3  O   *** d   1      41.505 -12.725  42.061  0.00  0.00    -0.259 OA
ATOM      4  C   *** d   1      38.229 -14.304  40.540  0.00  0.00     0.073 C 
ATOM      5  C   *** d   1      38.344 -12.804  40.716  0.00  0.00     0.132 C 
ATOM      6  C   *** d   1      39.571 -14.949  40.282  0.00  0.00    -0.015 A 
ATOM      7  C   *** d   1      40.700 -14.404  40.787  0.00  0.00     0.081 A 
ATOM      8  C   *** d   1      41.897 -15.032  40.623  0.00  0.00     0.098 A 
ATOM      9  C   *** d   1      41.947 -16.195  39.927  0.00  0.00     0.067 A 
ATOM     10  C   *** d   1      39.633 -16.118  39.619  0.00  0.00     0.042 A 
ATOM     11  C   *** d   1      40.564 -13.219  41.468  0.00  0.00     0.297 C 
ATOM     12  C   *** d   1      37.065 -12.184  41.276  0.00  0.00     0.040 C 
ATOM     13  C   *** d   1      40.811 -16.727  39.443  0.00  0.00     0.044 A 
ENDROOT
BRANCH   9  14
ATOM     14  C   *** d   1      43.108 -16.879  39.686  0.00  0.00     0.255 C 
ATOM     15  O   *** d   1      43.779 -16.716  38.694  0.00  0.00    -0.268 OA
ATOM     16  N   *** d   1      43.615 -17.639  40.704  0.00  0.00    -0.342 N 
ATOM     17  H   *** d   1      43.165 -17.653  41.618  0.00  0.00     0.163 HD
BRANCH  16  18
ATOM     18  C   *** d   1      44.866 -18.401  40.596  0.00  0.00     0.186 C 
BRANCH  18  19
ATOM     19  C   *** d   1      45.980 -17.778  41.459  0.00  0.00     0.074 C 
BRANCH  19  20
ATOM     20  C   *** d   1      46.675 -16.672  40.698  0.00  0.00    -0.056 A 
ATOM     21  C   *** d   1      46.390 -15.378  40.936  0.00  0.00     0.007 A 
ATOM     22  C   *** d   1      47.045 -14.399  40.292  0.00  0.00     0.001 A 
ATOM     23  C   *** d   1      48.000 -14.704  39.401  0.00  0.00     0.000 A 
ATOM     24  C   *** d   1      48.294 -15.990  39.157  0.00  0.00     0.001 A 
ATOM     25  C   *** d   1      47.635 -16.964  39.802  0.00  0.00     0.007 A 
ENDBRANCH  19  20
ENDBRANCH  18  19
BRANCH  18  26
ATOM     26  C   *** d   1      44.569 -19.827  41.052  0.00  0.00     0.163 C 
ATOM     27  O   *** d   1      43.451 -20.210  41.319  0.00  0.00    -0.648 OA
BRANCH  26  28
ATOM     28  O   *** d   1      45.684 -20.590  41.096  0.00  0.00    -0.775 OA
ATOM     29  H   *** d   1      45.603 -21.329  41.720  0.00  0.00     0.167 HD
ENDBRANCH  26  28
ENDBRANCH  18  26
ENDBRANCH  16  18
ENDBRANCH   9  14
BRANCH   8  30
ATOM     30  O   *** d   1      43.056 -14.576  41.182  0.00  0.00    -0.359 OA
ATOM     31  H   *** d   1      43.563 -15.195  41.717  0.00  0.00     0.217 HD
ENDBRANCH   8  30
TORSDOF 7
ENDMDL
MODEL 16
REMARK VINA RESULT:      -5.5      3.861      9.314
REMARK  7 active torsions:
REMARK  status: ('A' for Active; 'I' for Inactive)
REMARK    1  A    between atoms: O_3  and  C_13 
REMARK    2  A    between atoms: O_6  and  C_23 
REMARK    3  A    between atoms: N_8  and  C_18 
REMARK       I    between atoms: N_8  and  C_21 
REMARK    4  A    between atoms: C_14  and  C_21 
REMARK    5  A    between atoms: C_18  and  C_20 
REMARK    6  A    between atoms: C_18  and  C_23 
REMARK    7  A    between atoms: C_20  and  C_22 
ROOT
ATOM      1 Cl   *** d   1      50.705 -19.318  54.345  0.00  0.00    -0.084 Cl
ATOM      2  O   *** d   1      48.926 -14.428  53.688  0.00  0.00    -0.312 OA
ATOM      3  O   *** d   1      50.679 -13.315  53.054  0.00  0.00    -0.259 OA
ATOM      4  C   *** d   1      49.161 -16.709  54.363  0.00  0.00     0.073 C 
ATOM      5  C   *** d   1      48.258 -15.640  53.785  0.00  0.00     0.132 C 
ATOM      6  C   *** d   1      50.538 -16.686  53.740  0.00  0.00    -0.015 A 
ATOM      7  C   *** d   1      51.058 -15.528  53.274  0.00  0.00     0.081 A 
ATOM      8  C   *** d   1      52.330 -15.494  52.789  0.00  0.00     0.098 A 
ATOM      9  C   *** d   1      53.059 -16.638  52.756  0.00  0.00     0.067 A 
ATOM     10  C   *** d   1      51.283 -17.805  53.727  0.00  0.00     0.042 A 
ATOM     11  C   *** d   1      50.251 -14.419  53.333  0.00  0.00     0.297 C 
ATOM     12  C   *** d   1      46.984 -15.448  54.606  0.00  0.00     0.040 C 
ATOM     13  C   *** d   1      52.527 -17.777  53.235  0.00  0.00     0.044 A 
ENDROOT
BRANCH   9  14
ATOM     14  C   *** d   1      54.332 -16.706  52.258  0.00  0.00     0.255 C 
ATOM     15  O   *** d   1      54.622 -17.326  51.261  0.00  0.00    -0.268 OA
ATOM     16  N   *** d   1      55.271 -15.881  52.815  0.00  0.00    -0.342 N 
ATOM     17  H   *** d   1      55.014 -15.212  53.539  0.00  0.00     0.163 HD
BRANCH  16  18
ATOM     18  C   *** d   1      56.667 -15.826  52.360  0.00  0.00     0.186 C 
BRANCH  18  19
ATOM     19  C   *** d   1      56.872 -14.722  51.306  0.00  0.00     0.074 C 
BRANCH  19  20
ATOM     20  C   *** d   1      57.836 -15.189  50.239  0.00  0.00    -0.056 A 
ATOM     21  C   *** d   1      58.059 -16.498  50.027  0.00  0.00     0.007 A 
ATOM     22  C   *** d   1      58.879 -16.907  49.046  0.00  0.00     0.001 A 
ATOM     23  C   *** d   1      59.487 -16.006  48.260  0.00  0.00     0.000 A 
ATOM     24  C   *** d   1      59.271 -14.698  48.461  0.00  0.00     0.001 A 
ATOM     25  C   *** d   1      58.451 -14.295  49.444  0.00  0.00     0.007 A 
ENDBRANCH  19  20
ENDBRANCH  18  19
BRANCH  18  26
ATOM     26  C   *** d   1      57.533 -15.561  53.589  0.00  0.00     0.163 C 
ATOM     27  O   *** d   1      57.905 -14.450  53.900  0.00  0.00    -0.648 OA
BRANCH  26  28
ATOM     28  O   *** d   1      57.802 -16.693  54.276  0.00  0.00    -0.775 OA
ATOM     29  H   *** d   1      57.222 -17.428  54.019  0.00  0.00     0.167 HD
ENDBRANCH  26  28
ENDBRANCH  18  26
ENDBRANCH  16  18
ENDBRANCH   9  14
BRANCH   8  30
ATOM     30  O   *** d   1      52.939 -14.341  52.385  0.00  0.00    -0.359 OA
ATOM     31  H   *** d   1      52.456 -13.518  52.511  0.00  0.00     0.217 HD
ENDBRANCH   8  30
TORSDOF 7
ENDMDL
MODEL 17
REMARK VINA RESULT:      -5.4     69.536     70.972
REMARK  7 active torsions:
REMARK  status: ('A' for Active; 'I' for Inactive)
REMARK    1  A    between atoms: O_3  and  C_13 
REMARK    2  A    between atoms: O_6  and  C_23 
REMARK    3  A    between atoms: N_8  and  C_18 
REMARK       I    between atoms: N_8  and  C_21 
REMARK    4  A    between atoms: C_14  and  C_21 
REMARK    5  A    between atoms: C_18  and  C_20 
REMARK    6  A    between atoms: C_18  and  C_23 
REMARK    7  A    between atoms: C_20  and  C_22 
ROOT
ATOM      1 Cl   *** d   1       7.525 -27.021   7.093  0.00  0.00    -0.084 Cl
ATOM      2  O   *** d   1       8.117 -32.220   6.726  0.00  0.00    -0.312 OA
ATOM      3  O   *** d   1       6.251 -32.898   5.850  0.00  0.00    -0.259 OA
ATOM      4  C   *** d   1       8.360 -29.924   7.348  0.00  0.00     0.073 C 
ATOM      5  C   *** d   1       9.044 -31.203   6.912  0.00  0.00     0.132 C 
ATOM      6  C   *** d   1       7.121 -29.638   6.532  0.00  0.00    -0.015 A 
ATOM      7  C   *** d   1       6.402 -30.651   6.002  0.00  0.00     0.081 A 
ATOM      8  C   *** d   1       5.241 -30.395   5.337  0.00  0.00     0.098 A 
ATOM      9  C   *** d   1       4.829 -29.110   5.193  0.00  0.00     0.067 A 
ATOM     10  C   *** d   1       6.684 -28.372   6.405  0.00  0.00     0.042 A 
ATOM     11  C   *** d   1       6.895 -31.921   6.182  0.00  0.00     0.297 C 
ATOM     12  C   *** d   1      10.104 -31.666   7.910  0.00  0.00     0.040 C 
ATOM     13  C   *** d   1       5.553 -28.117   5.738  0.00  0.00     0.044 A 
ENDROOT
BRANCH   9  14
ATOM     14  C   *** d   1       3.694 -28.756   4.516  0.00  0.00     0.255 C 
ATOM     15  O   *** d   1       2.782 -28.145   5.024  0.00  0.00    -0.268 OA
ATOM     16  N   *** d   1       3.685 -28.941   3.160  0.00  0.00    -0.342 N 
ATOM     17  H   *** d   1       4.511 -29.287   2.676  0.00  0.00     0.163 HD
BRANCH  16  18
ATOM     18  C   *** d   1       2.547 -28.578   2.304  0.00  0.00     0.186 C 
BRANCH  18  19
ATOM     19  C   *** d   1       2.946 -27.522   1.257  0.00  0.00     0.074 C 
BRANCH  19  20
ATOM     20  C   *** d   1       2.185 -26.237   1.492  0.00  0.00    -0.056 A 
ATOM     21  C   *** d   1       2.822 -25.103   1.835  0.00  0.00     0.007 A 
ATOM     22  C   *** d   1       2.146 -23.954   1.995  0.00  0.00     0.001 A 
ATOM     23  C   *** d   1       0.818 -23.926   1.809  0.00  0.00     0.000 A 
ATOM     24  C   *** d   1       0.172 -25.050   1.464  0.00  0.00     0.001 A 
ATOM     25  C   *** d   1       0.853 -26.195   1.308  0.00  0.00     0.007 A 
ENDBRANCH  19  20
ENDBRANCH  18  19
BRANCH  18  26
ATOM     26  C   *** d   1       2.069 -29.856   1.620  0.00  0.00     0.163 C 
ATOM     27  O   *** d   1       1.021 -29.922   1.014  0.00  0.00    -0.648 OA
BRANCH  26  28
ATOM     28  O   *** d   1       2.954 -30.868   1.758  0.00  0.00    -0.775 OA
ATOM     29  H   *** d   1       2.717 -31.472   2.480  0.00  0.00     0.167 HD
ENDBRANCH  26  28
ENDBRANCH  18  26
ENDBRANCH  16  18
ENDBRANCH   9  14
BRANCH   8  30
ATOM     30  O   *** d   1       4.429 -31.381   4.855  0.00  0.00    -0.359 OA
ATOM     31  H   *** d   1       4.726 -31.855   4.071  0.00  0.00     0.217 HD
ENDBRANCH   8  30
TORSDOF 7
ENDMDL
MODEL 18
REMARK VINA RESULT:      -5.3     69.589     70.965
REMARK  7 active torsions:
REMARK  status: ('A' for Active; 'I' for Inactive)
REMARK    1  A    between atoms: O_3  and  C_13 
REMARK    2  A    between atoms: O_6  and  C_23 
REMARK    3  A    between atoms: N_8  and  C_18 
REMARK       I    between atoms: N_8  and  C_21 
REMARK    4  A    between atoms: C_14  and  C_21 
REMARK    5  A    between atoms: C_18  and  C_20 
REMARK    6  A    between atoms: C_18  and  C_23 
REMARK    7  A    between atoms: C_20  and  C_22 
ROOT
ATOM      1 Cl   *** d   1       7.238 -28.514   6.173  0.00  0.00    -0.084 Cl
ATOM      2  O   *** d   1       9.771 -33.090   6.563  0.00  0.00    -0.312 OA
ATOM      3  O   *** d   1       8.219 -34.575   6.249  0.00  0.00    -0.259 OA
ATOM      4  C   *** d   1       9.176 -30.780   6.721  0.00  0.00     0.073 C 
ATOM      5  C   *** d   1      10.239 -31.798   6.365  0.00  0.00     0.132 C 
ATOM      6  C   *** d   1       7.822 -31.156   6.164  0.00  0.00    -0.015 A 
ATOM      7  C   *** d   1       7.493 -32.455   5.984  0.00  0.00     0.081 A 
ATOM      8  C   *** d   1       6.245 -32.795   5.560  0.00  0.00     0.098 A 
ATOM      9  C   *** d   1       5.344 -31.814   5.297  0.00  0.00     0.067 A 
ATOM     10  C   *** d   1       6.909 -30.198   5.926  0.00  0.00     0.042 A 
ATOM     11  C   *** d   1       8.467 -33.384   6.261  0.00  0.00     0.297 C 
ATOM     12  C   *** d   1      11.525 -31.601   7.166  0.00  0.00     0.040 C 
ATOM     13  C   *** d   1       5.687 -30.529   5.493  0.00  0.00     0.044 A 
ENDROOT
BRANCH   9  14
ATOM     14  C   *** d   1       4.078 -32.059   4.838  0.00  0.00     0.255 C 
ATOM     15  O   *** d   1       3.084 -31.857   5.497  0.00  0.00    -0.268 OA
ATOM     16  N   *** d   1       3.936 -32.367   3.513  0.00  0.00    -0.342 N 
ATOM     17  H   *** d   1       4.741 -32.367   2.889  0.00  0.00     0.163 HD
BRANCH  16  18
ATOM     18  C   *** d   1       2.635 -32.623   2.879  0.00  0.00     0.186 C 
BRANCH  18  19
ATOM     19  C   *** d   1       2.543 -31.955   1.495  0.00  0.00     0.074 C 
BRANCH  19  20
ATOM     20  C   *** d   1       1.928 -30.579   1.618  0.00  0.00    -0.056 A 
ATOM     21  C   *** d   1       2.684 -29.469   1.540  0.00  0.00     0.007 A 
ATOM     22  C   *** d   1       2.126 -28.250   1.601  0.00  0.00     0.001 A 
ATOM     23  C   *** d   1       0.798 -28.126   1.738  0.00  0.00     0.000 A 
ATOM     24  C   *** d   1       0.033 -29.225   1.815  0.00  0.00     0.001 A 
ATOM     25  C   *** d   1       0.597 -30.441   1.755  0.00  0.00     0.007 A 
ENDBRANCH  19  20
ENDBRANCH  18  19
BRANCH  18  26
ATOM     26  C   *** d   1       2.483 -34.137   2.754  0.00  0.00     0.163 C 
ATOM     27  O   *** d   1       3.200 -34.811   2.047  0.00  0.00    -0.648 OA
BRANCH  26  28
ATOM     28  O   *** d   1       1.486 -34.614   3.533  0.00  0.00    -0.775 OA
ATOM     29  H   *** d   1       0.628 -34.608   3.080  0.00  0.00     0.167 HD
ENDBRANCH  26  28
ENDBRANCH  18  26
ENDBRANCH  16  18
ENDBRANCH   9  14
BRANCH   8  30
ATOM     30  O   *** d   1       5.827 -34.089   5.442  0.00  0.00    -0.359 OA
ATOM     31  H   *** d   1       6.446 -34.720   5.060  0.00  0.00     0.217 HD
ENDBRANCH   8  30
TORSDOF 7
ENDMDL
MODEL 19
REMARK VINA RESULT:      -5.2     13.505     14.840
REMARK  7 active torsions:
REMARK  status: ('A' for Active; 'I' for Inactive)
REMARK    1  A    between atoms: O_3  and  C_13 
REMARK    2  A    between atoms: O_6  and  C_23 
REMARK    3  A    between atoms: N_8  and  C_18 
REMARK       I    between atoms: N_8  and  C_21 
REMARK    4  A    between atoms: C_14  and  C_21 
REMARK    5  A    between atoms: C_18  and  C_20 
REMARK    6  A    between atoms: C_18  and  C_23 
REMARK    7  A    between atoms: C_20  and  C_22 
ROOT
ATOM      1 Cl   *** d   1      56.417 -14.644  32.820  0.00  0.00    -0.084 Cl
ATOM      2  O   *** d   1      60.860 -15.038  35.579  0.00  0.00    -0.312 OA
ATOM      3  O   *** d   1      60.324 -16.312  37.253  0.00  0.00    -0.259 OA
ATOM      4  C   *** d   1      59.160 -14.307  34.065  0.00  0.00     0.073 C 
ATOM      5  C   *** d   1      60.626 -14.628  34.274  0.00  0.00     0.132 C 
ATOM      6  C   *** d   1      58.259 -15.359  34.669  0.00  0.00    -0.015 A 
ATOM      7  C   *** d   1      58.658 -16.062  35.752  0.00  0.00     0.081 A 
ATOM      8  C   *** d   1      57.812 -16.950  36.345  0.00  0.00     0.098 A 
ATOM      9  C   *** d   1      56.575 -17.139  35.820  0.00  0.00     0.067 A 
ATOM     10  C   *** d   1      57.019 -15.537  34.178  0.00  0.00     0.042 A 
ATOM     11  C   *** d   1      59.929 -15.820  36.213  0.00  0.00     0.297 C 
ATOM     12  C   *** d   1      61.533 -13.442  33.949  0.00  0.00     0.040 C 
ATOM     13  C   *** d   1      56.193 -16.422  34.749  0.00  0.00     0.044 A 
ENDROOT
BRANCH   9  14
ATOM     14  C   *** d   1      55.670 -18.031  36.328  0.00  0.00     0.255 C 
ATOM     15  O   *** d   1      55.270 -17.992  37.469  0.00  0.00    -0.268 OA
ATOM     16  N   *** d   1      55.060 -18.881  35.447  0.00  0.00    -0.342 N 
ATOM     17  H   *** d   1      55.244 -18.815  34.448  0.00  0.00     0.163 HD
BRANCH  16  18
ATOM     18  C   *** d   1      54.048 -19.868  35.848  0.00  0.00     0.186 C 
BRANCH  18  19
ATOM     19  C   *** d   1      52.630 -19.403  35.471  0.00  0.00     0.074 C 
BRANCH  19  20
ATOM     20  C   *** d   1      51.958 -18.754  36.660  0.00  0.00    -0.056 A 
ATOM     21  C   *** d   1      51.419 -19.494  37.646  0.00  0.00     0.007 A 
ATOM     22  C   *** d   1      50.867 -18.912  38.721  0.00  0.00     0.001 A 
ATOM     23  C   *** d   1      50.850 -17.574  38.826  0.00  0.00     0.000 A 
ATOM     24  C   *** d   1      51.386 -16.826  37.851  0.00  0.00     0.001 A 
ATOM     25  C   *** d   1      51.935 -17.414  36.777  0.00  0.00     0.007 A 
ENDBRANCH  19  20
ENDBRANCH  18  19
BRANCH  18  26
ATOM     26  C   *** d   1      54.389 -21.178  35.142  0.00  0.00     0.163 C 
ATOM     27  O   *** d   1      54.217 -21.344  33.953  0.00  0.00    -0.648 OA
BRANCH  26  28
ATOM     28  O   *** d   1      54.912 -22.092  35.989  0.00  0.00    -0.775 OA
ATOM     29  H   *** d   1      55.505 -21.692  36.645  0.00  0.00     0.167 HD
ENDBRANCH  26  28
ENDBRANCH  18  26
ENDBRANCH  16  18
ENDBRANCH   9  14
BRANCH   8  30
ATOM     30  O   *** d   1      58.126 -17.624  37.489  0.00  0.00    -0.359 OA
ATOM     31  H   *** d   1      57.531 -17.524  38.239  0.00  0.00     0.217 HD
ENDBRANCH   8  30
TORSDOF 7
ENDMDL
MODEL 20
REMARK VINA RESULT:      -5.2     14.552     15.361
REMARK  7 active torsions:
REMARK  status: ('A' for Active; 'I' for Inactive)
REMARK    1  A    between atoms: O_3  and  C_13 
REMARK    2  A    between atoms: O_6  and  C_23 
REMARK    3  A    between atoms: N_8  and  C_18 
REMARK       I    between atoms: N_8  and  C_21 
REMARK    4  A    between atoms: C_14  and  C_21 
REMARK    5  A    between atoms: C_18  and  C_20 
REMARK    6  A    between atoms: C_18  and  C_23 
REMARK    7  A    between atoms: C_20  and  C_22 
ROOT
ATOM      1 Cl   *** d   1      49.933 -15.484  35.418  0.00  0.00    -0.084 Cl
ATOM      2  O   *** d   1      51.586 -19.575  38.255  0.00  0.00    -0.312 OA
ATOM      3  O   *** d   1      49.952 -19.948  39.635  0.00  0.00    -0.259 OA
ATOM      4  C   *** d   1      51.507 -17.658  36.828  0.00  0.00     0.073 C 
ATOM      5  C   *** d   1      52.024 -19.065  37.041  0.00  0.00     0.132 C 
ATOM      6  C   *** d   1      50.044 -17.533  37.183  0.00  0.00    -0.015 A 
ATOM      7  C   *** d   1      49.500 -18.326  38.133  0.00  0.00     0.081 A 
ATOM      8  C   *** d   1      48.202 -18.155  38.509  0.00  0.00     0.098 A 
ATOM      9  C   *** d   1      47.456 -17.198  37.902  0.00  0.00     0.067 A 
ATOM     10  C   *** d   1      49.299 -16.570  36.611  0.00  0.00     0.042 A 
ATOM     11  C   *** d   1      50.320 -19.278  38.688  0.00  0.00     0.297 C 
ATOM     12  C   *** d   1      53.550 -19.140  36.985  0.00  0.00     0.040 C 
ATOM     13  C   *** d   1      48.019 -16.412  36.968  0.00  0.00     0.044 A 
ENDROOT
BRANCH   9  14
ATOM     14  C   *** d   1      46.137 -16.975  38.193  0.00  0.00     0.255 C 
ATOM     15  O   *** d   1      45.232 -17.585  37.672  0.00  0.00    -0.268 OA
ATOM     16  N   *** d   1      45.854 -16.159  39.254  0.00  0.00    -0.342 N 
ATOM     17  H   *** d   1      46.602 -15.773  39.828  0.00  0.00     0.163 HD
BRANCH  16  18
ATOM     18  C   *** d   1      44.486 -15.857  39.696  0.00  0.00     0.186 C 
BRANCH  18  19
ATOM     19  C   *** d   1      44.290 -16.195  41.186  0.00  0.00     0.074 C 
BRANCH  19  20
ATOM     20  C   *** d   1      44.679 -17.631  41.453  0.00  0.00    -0.056 A 
ATOM     21  C   *** d   1      45.622 -17.940  42.362  0.00  0.00     0.007 A 
ATOM     22  C   *** d   1      45.929 -19.219  42.629  0.00  0.00     0.001 A 
ATOM     23  C   *** d   1      45.291 -20.210  41.989  0.00  0.00     0.000 A 
ATOM     24  C   *** d   1      44.348 -19.914  41.081  0.00  0.00     0.001 A 
ATOM     25  C   *** d   1      44.047 -18.634  40.818  0.00  0.00     0.007 A 
ENDBRANCH  19  20
ENDBRANCH  18  19
BRANCH  18  26
ATOM     26  C   *** d   1      44.249 -14.369  39.449  0.00  0.00     0.163 C 
ATOM     27  O   *** d   1      43.719 -13.949  38.443  0.00  0.00    -0.648 OA
BRANCH  26  28
ATOM     28  O   *** d   1      44.674 -13.608  40.481  0.00  0.00    -0.775 OA
ATOM     29  H   *** d   1      45.455 -13.981  40.920  0.00  0.00     0.167 HD
ENDBRANCH  26  28
ENDBRANCH  18  26
ENDBRANCH  16  18
ENDBRANCH   9  14
BRANCH   8  30
ATOM     30  O   *** d   1      47.623 -18.866  39.520  0.00  0.00    -0.359 OA
ATOM     31  H   *** d   1      46.667 -18.971  39.496  0.00  0.00     0.217 HD
ENDBRANCH   8  30
TORSDOF 7
ENDMDL
