# Supplementary material for: The Potential Mechanisms of Ochratoxin A in Prostate Cancer Development: An Integrated Study Combining Network Toxicology, Machine Learning, and Molecular Docking
Source: Toxins (Basel). 2025 Aug 4;17(8):388. doi: 10.3390/toxins17080388 (PMC12389974; doi:10.3390/toxins17080388)
Supplement: Supplementary file 1 [file toxins-17-00388-s001.zip › molecular docking/TP53/rep.pdb]

REMARK   4 XXXX COMPLIES WITH FORMAT V. 2.0
ATOM      1  N   GLY A 325       9.163 -34.215  11.815  1.00 38.89           N  
ATOM      2  HN1 GLY A 325       9.561 -33.474  12.393  1.00  0.00           H  
ATOM      3  HN2 GLY A 325       8.251 -33.953  11.440  1.00  0.00           H  
ATOM      4  HN3 GLY A 325       9.667 -34.319  10.934  1.00  0.00           H  
ATOM      5  CA  GLY A 325       9.101 -35.492  12.566  1.00 44.53           C  
ATOM      6  HA1 GLY A 325      10.098 -35.779  12.976  1.00  0.00           H  
ATOM      7  HA2 GLY A 325       8.550 -35.378  13.529  1.00  0.00           H  
ATOM      8  C   GLY A 325       8.510 -36.592  11.708  1.00 38.94           C  
ATOM      9  O   GLY A 325       9.103 -36.938  10.697  1.00 49.11           O  
ATOM     10  N   GLU A 326       7.347 -37.113  12.104  1.00 36.53           N  
ATOM     11  HN  GLU A 326       6.928 -36.758  12.963  1.00  0.00           H  
ATOM     12  CA  GLU A 326       6.643 -38.161  11.376  1.00 34.07           C  
ATOM     13  HA  GLU A 326       7.339 -39.020  11.228  1.00  0.00           H  
ATOM     14  C   GLU A 326       6.197 -37.651  10.000  1.00 28.31           C  
ATOM     15  O   GLU A 326       6.167 -36.442   9.746  1.00 20.08           O  
ATOM     16  CB  GLU A 326       5.429 -38.649  12.165  1.00 41.40           C  
ATOM     17  HB1 GLU A 326       4.907 -39.468  11.618  1.00  0.00           H  
ATOM     18  HB2 GLU A 326       4.622 -37.880  12.163  1.00  0.00           H  
ATOM     19  CG  GLU A 326       5.761 -39.080  13.595  1.00 73.86           C  
ATOM     20  HG1 GLU A 326       6.649 -39.754  13.602  1.00  0.00           H  
ATOM     21  HG2 GLU A 326       6.170 -38.220  14.175  1.00  0.00           H  
ATOM     22  CD  GLU A 326       4.586 -39.731  14.353  1.00 84.91           C  
ATOM     23  OE1 GLU A 326       3.422 -39.285  14.188  1.00 92.90           O  
ATOM     24  OE2 GLU A 326       4.836 -40.687  15.134  1.00 90.37           O  
ATOM     25  N   TYR A 327       5.863 -38.593   9.123  1.00 27.69           N  
ATOM     26  HN  TYR A 327       5.907 -39.567   9.423  1.00  0.00           H  
ATOM     27  CA  TYR A 327       5.438 -38.312   7.757  1.00 22.96           C  
ATOM     28  HA  TYR A 327       5.627 -37.235   7.539  1.00  0.00           H  
ATOM     29  C   TYR A 327       3.946 -38.583   7.619  1.00 19.61           C  
ATOM     30  O   TYR A 327       3.396 -39.486   8.271  1.00 18.87           O  
ATOM     31  CB  TYR A 327       6.254 -39.164   6.771  1.00 24.50           C  
ATOM     32  HB1 TYR A 327       6.039 -38.905   5.708  1.00  0.00           H  
ATOM     33  HB2 TYR A 327       5.914 -40.226   6.746  1.00  0.00           H  
ATOM     34  CG  TYR A 327       7.698 -39.040   7.102  1.00 36.69           C  
ATOM     35  CD1 TYR A 327       8.211 -39.664   8.253  1.00 39.92           C  
ATOM     36  HD1 TYR A 327       7.602 -40.429   8.764  1.00  0.00           H  
ATOM     37  CD2 TYR A 327       8.494 -38.114   6.453  1.00 42.44           C  
ATOM     38  HD2 TYR A 327       8.132 -37.630   5.531  1.00  0.00           H  
ATOM     39  CE1 TYR A 327       9.451 -39.348   8.761  1.00 37.84           C  
ATOM     40  HE1 TYR A 327       9.827 -39.846   9.670  1.00  0.00           H  
ATOM     41  CE2 TYR A 327       9.751 -37.790   6.958  1.00 45.56           C  
ATOM     42  HE2 TYR A 327      10.381 -37.048   6.439  1.00  0.00           H  
ATOM     43  CZ  TYR A 327      10.210 -38.405   8.120  1.00 41.38           C  
ATOM     44  OH  TYR A 327      11.393 -38.016   8.686  1.00 51.24           O  
ATOM     45  HH  TYR A 327      11.706 -38.436   9.479  1.00  0.00           H  
ATOM     46  N   PHE A 328       3.290 -37.764   6.809  1.00 14.34           N  
ATOM     47  HN  PHE A 328       3.806 -37.019   6.341  1.00  0.00           H  
ATOM     48  CA  PHE A 328       1.856 -37.888   6.562  1.00 11.67           C  
ATOM     49  HA  PHE A 328       1.474 -38.854   6.967  1.00  0.00           H  
ATOM     50  C   PHE A 328       1.660 -37.829   5.060  1.00 11.95           C  
ATOM     51  O   PHE A 328       2.507 -37.327   4.355  1.00 12.50           O  
ATOM     52  CB  PHE A 328       1.118 -36.705   7.210  1.00 13.62           C  
ATOM     53  HB1 PHE A 328       0.032 -36.734   6.959  1.00  0.00           H  
ATOM     54  HB2 PHE A 328       1.399 -35.747   6.714  1.00  0.00           H  
ATOM     55  CG  PHE A 328       1.316 -36.610   8.695  1.00 15.02           C  
ATOM     56  CD1 PHE A 328       2.421 -35.932   9.222  1.00 20.53           C  
ATOM     57  HD1 PHE A 328       3.131 -35.440   8.537  1.00  0.00           H  
ATOM     58  CD2 PHE A 328       0.429 -37.213   9.560  1.00 21.96           C  
ATOM     59  HD2 PHE A 328      -0.453 -37.744   9.163  1.00  0.00           H  
ATOM     60  CE1 PHE A 328       2.640 -35.867  10.594  1.00 20.16           C  
ATOM     61  HE1 PHE A 328       3.519 -35.332  10.992  1.00  0.00           H  
ATOM     62  CE2 PHE A 328       0.644 -37.153  10.936  1.00 26.24           C  
ATOM     63  HE2 PHE A 328      -0.065 -37.644  11.624  1.00  0.00           H  
ATOM     64  CZ  PHE A 328       1.753 -36.474  11.448  1.00 22.83           C  
ATOM     65  HZ  PHE A 328       1.916 -36.426  12.538  1.00  0.00           H  
ATOM     66  N   THR A 329       0.595 -38.430   4.557  1.00 10.63           N  
ATOM     67  HN  THR A 329      -0.040 -38.949   5.163  1.00  0.00           H  
ATOM     68  CA  THR A 329       0.340 -38.341   3.126  1.00 13.61           C  
ATOM     69  HA  THR A 329       1.153 -37.740   2.655  1.00  0.00           H  
ATOM     70  C   THR A 329      -0.980 -37.620   2.919  1.00 13.22           C  
ATOM     71  O   THR A 329      -1.912 -37.712   3.723  1.00 16.46           O  
ATOM     72  CB  THR A 329       0.272 -39.697   2.434  1.00 19.39           C  
ATOM     73  HB  THR A 329      -0.025 -39.548   1.370  1.00  0.00           H  
ATOM     74  CG2 THR A 329       1.620 -40.370   2.479  1.00 18.39           C  
ATOM     75 1HG2 THR A 329       2.392 -39.748   1.969  1.00  0.00           H  
ATOM     76 2HG2 THR A 329       1.580 -41.402   2.059  1.00  0.00           H  
ATOM     77 3HG2 THR A 329       1.919 -40.624   3.523  1.00  0.00           H  
ATOM     78  OG1 THR A 329      -0.720 -40.497   3.090  1.00 32.83           O  
ATOM     79  HG1 THR A 329      -1.570 -40.073   3.062  1.00  0.00           H  
ATOM     80  N   LEU A 330      -1.037 -36.880   1.838  1.00 10.29           N  
ATOM     81  HN  LEU A 330      -0.233 -36.846   1.211  1.00  0.00           H  
ATOM     82  CA  LEU A 330      -2.208 -36.118   1.522  1.00  8.87           C  
ATOM     83  HA  LEU A 330      -3.043 -36.381   2.213  1.00  0.00           H  
ATOM     84  C   LEU A 330      -2.569 -36.460   0.106  1.00  8.79           C  
ATOM     85  O   LEU A 330      -1.708 -36.445  -0.766  1.00 11.33           O  
ATOM     86  CB  LEU A 330      -1.886 -34.630   1.614  1.00 13.11           C  
ATOM     87  HB1 LEU A 330      -1.016 -34.391   0.960  1.00  0.00           H  
ATOM     88  HB2 LEU A 330      -1.454 -34.398   2.615  1.00  0.00           H  
ATOM     89  CG  LEU A 330      -3.039 -33.673   1.313  1.00 17.62           C  
ATOM     90  HG  LEU A 330      -3.439 -33.887   0.295  1.00  0.00           H  
ATOM     91  CD1 LEU A 330      -4.142 -33.896   2.345  1.00 19.53           C  
ATOM     92 1HD1 LEU A 330      -4.983 -33.198   2.125  1.00  0.00           H  
ATOM     93 2HD1 LEU A 330      -3.772 -33.802   3.392  1.00  0.00           H  
ATOM     94 3HD1 LEU A 330      -4.472 -34.960   2.394  1.00  0.00           H  
ATOM     95  CD2 LEU A 330      -2.537 -32.228   1.365  1.00 18.10           C  
ATOM     96 1HD2 LEU A 330      -3.378 -31.530   1.145  1.00  0.00           H  
ATOM     97 2HD2 LEU A 330      -1.666 -32.062   0.689  1.00  0.00           H  
ATOM     98 3HD2 LEU A 330      -2.037 -31.992   2.333  1.00  0.00           H  
ATOM     99  N   GLN A 331      -3.824 -36.854  -0.101  1.00  8.71           N  
ATOM    100  HN  GLN A 331      -4.453 -36.943   0.697  1.00  0.00           H  
ATOM    101  CA  GLN A 331      -4.325 -37.161  -1.433  1.00  8.82           C  
ATOM    102  HA  GLN A 331      -3.490 -37.557  -2.057  1.00  0.00           H  
ATOM    103  C   GLN A 331      -4.834 -35.864  -2.042  1.00 10.61           C  
ATOM    104  O   GLN A 331      -5.643 -35.156  -1.437  1.00 10.14           O  
ATOM    105  CB  GLN A 331      -5.445 -38.184  -1.391  1.00  9.99           C  
ATOM    106  HB1 GLN A 331      -5.176 -39.052  -0.745  1.00  0.00           H  
ATOM    107  HB2 GLN A 331      -6.321 -37.802  -0.817  1.00  0.00           H  
ATOM    108  CG  GLN A 331      -5.851 -38.635  -2.775  1.00 10.66           C  
ATOM    109  HG1 GLN A 331      -6.405 -37.835  -3.318  1.00  0.00           H  
ATOM    110  HG2 GLN A 331      -4.968 -38.723  -3.450  1.00  0.00           H  
ATOM    111  CD  GLN A 331      -6.649 -39.933  -2.729  1.00 14.61           C  
ATOM    112  NE2 GLN A 331      -7.783 -39.897  -2.071  1.00  9.15           N  
ATOM    113 1HE2 GLN A 331      -8.134 -39.045  -1.633  1.00  0.00           H  
ATOM    114 2HE2 GLN A 331      -8.317 -40.766  -2.040  1.00  0.00           H  
ATOM    115  OE1 GLN A 331      -6.225 -40.962  -3.258  1.00 18.59           O  
ATOM    116  N   ILE A 332      -4.371 -35.588  -3.257  1.00 11.79           N  
ATOM    117  HN  ILE A 332      -3.765 -36.272  -3.710  1.00  0.00           H  
ATOM    118  CA  ILE A 332      -4.684 -34.361  -3.975  1.00 11.12           C  
ATOM    119  HA  ILE A 332      -5.394 -33.746  -3.374  1.00  0.00           H  
ATOM    120  C   ILE A 332      -5.309 -34.694  -5.322  1.00 13.83           C  
ATOM    121  O   ILE A 332      -4.886 -35.627  -6.001  1.00 12.29           O  
ATOM    122  CB  ILE A 332      -3.376 -33.558  -4.219  1.00 12.87           C  
ATOM    123  HB  ILE A 332      -2.661 -34.222  -4.758  1.00  0.00           H  
ATOM    124  CG1 ILE A 332      -2.748 -33.182  -2.872  1.00 15.29           C  
ATOM    125 1HG1 ILE A 332      -2.862 -34.012  -2.136  1.00  0.00           H  
ATOM    126 2HG1 ILE A 332      -3.351 -32.397  -2.359  1.00  0.00           H  
ATOM    127  CG2 ILE A 332      -3.632 -32.304  -5.111  1.00 10.80           C  
ATOM    128 1HG2 ILE A 332      -2.694 -31.728  -5.286  1.00  0.00           H  
ATOM    129 2HG2 ILE A 332      -4.434 -31.657  -4.685  1.00  0.00           H  
ATOM    130 3HG2 ILE A 332      -4.126 -32.581  -6.072  1.00  0.00           H  
ATOM    131  CD1 ILE A 332      -1.284 -32.754  -2.985  1.00 17.57           C  
ATOM    132 1HD1 ILE A 332      -0.827 -32.481  -2.005  1.00  0.00           H  
ATOM    133 2HD1 ILE A 332      -1.170 -31.924  -3.721  1.00  0.00           H  
ATOM    134 3HD1 ILE A 332      -0.681 -33.539  -3.498  1.00  0.00           H  
ATOM    135  N   ARG A 333      -6.307 -33.915  -5.707  1.00 11.56           N  
ATOM    136  HN  ARG A 333      -6.603 -33.152  -5.099  1.00  0.00           H  
ATOM    137  CA  ARG A 333      -6.991 -34.116  -6.969  1.00 14.05           C  
ATOM    138  HA  ARG A 333      -6.792 -35.151  -7.331  1.00  0.00           H  
ATOM    139  C   ARG A 333      -6.490 -33.115  -8.012  1.00 12.88           C  
ATOM    140  O   ARG A 333      -6.536 -31.890  -7.797  1.00 14.83           O  
ATOM    141  CB  ARG A 333      -8.502 -33.938  -6.762  1.00 15.15           C  
ATOM    142  HB1 ARG A 333      -8.733 -32.952  -6.295  1.00  0.00           H  
ATOM    143  HB2 ARG A 333      -8.881 -34.608  -5.955  1.00  0.00           H  
ATOM    144  CG  ARG A 333      -9.269 -34.130  -8.031  1.00 21.30           C  
ATOM    145  HG1 ARG A 333      -9.077 -33.297  -8.746  1.00  0.00           H  
ATOM    146  HG2 ARG A 333      -8.854 -34.976  -8.627  1.00  0.00           H  
ATOM    147  CD  ARG A 333     -10.760 -34.310  -7.788  1.00 30.25           C  
ATOM    148  HD1 ARG A 333     -10.983 -34.785  -6.804  1.00  0.00           H  
ATOM    149  HD2 ARG A 333     -11.288 -33.344  -7.610  1.00  0.00           H  
ATOM    150  NE  ARG A 333     -11.309 -35.054  -8.911  1.00 36.79           N  
ATOM    151  HE  ARG A 333     -10.646 -35.426  -9.592  1.00  0.00           H  
ATOM    152  CZ  ARG A 333     -12.598 -35.292  -9.128  1.00 42.64           C  
ATOM    153  NH1 ARG A 333     -13.533 -34.851  -8.298  1.00 41.26           N  
ATOM    154 1HH1 ARG A 333     -14.523 -35.034  -8.465  1.00  0.00           H  
ATOM    155 2HH1 ARG A 333     -13.262 -34.344  -7.455  1.00  0.00           H  
ATOM    156  NH2 ARG A 333     -12.949 -35.950 -10.221  1.00 48.40           N  
ATOM    157 1HH2 ARG A 333     -13.939 -36.133 -10.388  1.00  0.00           H  
ATOM    158 2HH2 ARG A 333     -12.230 -36.289 -10.860  1.00  0.00           H  
ATOM    159  N   GLY A 334      -6.034 -33.627  -9.148  1.00 13.71           N  
ATOM    160  HN  GLY A 334      -6.005 -34.639  -9.271  1.00  0.00           H  
ATOM    161  CA  GLY A 334      -5.574 -32.756 -10.221  1.00 18.36           C  
ATOM    162  HA1 GLY A 334      -6.081 -31.764 -10.169  1.00  0.00           H  
ATOM    163  HA2 GLY A 334      -5.957 -33.108 -11.207  1.00  0.00           H  
ATOM    164  C   GLY A 334      -4.069 -32.588 -10.260  1.00 17.56           C  
ATOM    165  O   GLY A 334      -3.436 -32.290  -9.243  1.00 13.60           O  
ATOM    166  N   ARG A 335      -3.508 -32.783 -11.451  1.00 18.05           N  
ATOM    167  HN  ARG A 335      -4.110 -33.014 -12.242  1.00  0.00           H  
ATOM    168  CA  ARG A 335      -2.064 -32.681 -11.676  1.00 20.00           C  
ATOM    169  HA  ARG A 335      -1.558 -33.387 -10.977  1.00  0.00           H  
ATOM    170  C   ARG A 335      -1.515 -31.297 -11.414  1.00 14.13           C  
ATOM    171  O   ARG A 335      -0.455 -31.175 -10.829  1.00 18.20           O  
ATOM    172  CB  ARG A 335      -1.698 -33.091 -13.101  1.00 22.43           C  
ATOM    173  HB1 ARG A 335      -2.037 -34.132 -13.311  1.00  0.00           H  
ATOM    174  HB2 ARG A 335      -2.322 -32.539 -13.843  1.00  0.00           H  
ATOM    175  CG  ARG A 335      -0.223 -32.933 -13.417  1.00 30.68           C  
ATOM    176  HG1 ARG A 335       0.115 -31.874 -13.332  1.00  0.00           H  
ATOM    177  HG2 ARG A 335       0.427 -33.372 -12.624  1.00  0.00           H  
ATOM    178  CD  ARG A 335       0.066 -33.514 -14.774  1.00 34.71           C  
ATOM    179  HD1 ARG A 335      -0.308 -32.857 -15.593  1.00  0.00           H  
ATOM    180  HD2 ARG A 335       1.154 -33.479 -15.015  1.00  0.00           H  
ATOM    181  NE  ARG A 335      -0.471 -34.874 -14.880  1.00 41.16           N  
ATOM    182  HE  ARG A 335      -1.449 -34.980 -15.149  1.00  0.00           H  
ATOM    183  CZ  ARG A 335       0.234 -35.983 -14.648  1.00 46.45           C  
ATOM    184  NH1 ARG A 335       1.522 -35.898 -14.295  1.00 42.02           N  
ATOM    185 1HH1 ARG A 335       1.973 -34.986 -14.216  1.00  0.00           H  
ATOM    186 2HH1 ARG A 335       2.061 -36.746 -14.118  1.00  0.00           H  
ATOM    187  NH2 ARG A 335      -0.357 -37.179 -14.751  1.00 44.05           N  
ATOM    188 1HH2 ARG A 335      -1.339 -37.244 -15.020  1.00  0.00           H  
ATOM    189 2HH2 ARG A 335       0.182 -38.027 -14.574  1.00  0.00           H  
ATOM    190  N   GLU A 336      -2.229 -30.260 -11.844  1.00 17.34           N  
ATOM    191  HN  GLU A 336      -3.112 -30.421 -12.329  1.00  0.00           H  
ATOM    192  CA  GLU A 336      -1.763 -28.899 -11.630  1.00 17.50           C  
ATOM    193  HA  GLU A 336      -0.719 -28.832 -12.015  1.00  0.00           H  
ATOM    194  C   GLU A 336      -1.731 -28.577 -10.130  1.00 19.47           C  
ATOM    195  O   GLU A 336      -0.744 -28.024  -9.616  1.00 15.82           O  
ATOM    196  CB  GLU A 336      -2.611 -27.891 -12.405  1.00 20.57           C  
ATOM    197  HB1 GLU A 336      -2.602 -26.898 -11.898  1.00  0.00           H  
ATOM    198  HB2 GLU A 336      -3.695 -28.138 -12.315  1.00  0.00           H  
ATOM    199  CG  GLU A 336      -2.208 -27.747 -13.888  1.00 40.63           C  
ATOM    200  HG1 GLU A 336      -2.300 -28.727 -14.412  1.00  0.00           H  
ATOM    201  HG2 GLU A 336      -1.109 -27.585 -13.978  1.00  0.00           H  
ATOM    202  CD  GLU A 336      -2.986 -26.640 -14.664  1.00 57.09           C  
ATOM    203  OE1 GLU A 336      -4.113 -26.259 -14.253  1.00 62.54           O  
ATOM    204  OE2 GLU A 336      -2.475 -26.157 -15.710  1.00 59.16           O  
ATOM    205  N   ARG A 337      -2.779 -28.978  -9.413  1.00 14.65           N  
ATOM    206  HN  ARG A 337      -3.550 -29.467  -9.868  1.00  0.00           H  
ATOM    207  CA  ARG A 337      -2.828 -28.717  -7.966  1.00 13.11           C  
ATOM    208  HA  ARG A 337      -2.658 -27.629  -7.791  1.00  0.00           H  
ATOM    209  C   ARG A 337      -1.716 -29.507  -7.273  1.00 13.31           C  
ATOM    210  O   ARG A 337      -1.043 -29.015  -6.348  1.00 11.45           O  
ATOM    211  CB  ARG A 337      -4.214 -29.097  -7.417  1.00 11.99           C  
ATOM    212  HB1 ARG A 337      -4.451 -30.157  -7.671  1.00  0.00           H  
ATOM    213  HB2 ARG A 337      -5.013 -28.575  -7.994  1.00  0.00           H  
ATOM    214  CG  ARG A 337      -4.401 -28.862  -5.943  1.00  9.76           C  
ATOM    215  HG1 ARG A 337      -4.073 -27.840  -5.641  1.00  0.00           H  
ATOM    216  HG2 ARG A 337      -3.679 -29.455  -5.333  1.00  0.00           H  
ATOM    217  CD  ARG A 337      -5.828 -29.134  -5.544  1.00 10.48           C  
ATOM    218  HD1 ARG A 337      -5.961 -29.108  -4.437  1.00  0.00           H  
ATOM    219  HD2 ARG A 337      -6.113 -30.197  -5.721  1.00  0.00           H  
ATOM    220  NE  ARG A 337      -6.737 -28.205  -6.225  1.00 16.78           N  
ATOM    221  HE  ARG A 337      -6.324 -27.392  -6.682  1.00  0.00           H  
ATOM    222  CZ  ARG A 337      -8.059 -28.343  -6.292  1.00 16.75           C  
ATOM    223  NH1 ARG A 337      -8.795 -27.426  -6.932  1.00 12.96           N  
ATOM    224 1HH1 ARG A 337      -9.808 -27.532  -6.983  1.00  0.00           H  
ATOM    225 2HH1 ARG A 337      -8.347 -26.616  -7.360  1.00  0.00           H  
ATOM    226  NH2 ARG A 337      -8.643 -29.398  -5.734  1.00 13.68           N  
ATOM    227 1HH2 ARG A 337      -9.656 -29.504  -5.785  1.00  0.00           H  
ATOM    228 2HH2 ARG A 337      -8.082 -30.097  -5.246  1.00  0.00           H  
ATOM    229  N   PHE A 338      -1.535 -30.752  -7.707  1.00 12.96           N  
ATOM    230  HN  PHE A 338      -2.136 -31.120  -8.444  1.00  0.00           H  
ATOM    231  CA  PHE A 338      -0.485 -31.600  -7.141  1.00 14.21           C  
ATOM    232  HA  PHE A 338      -0.679 -31.735  -6.051  1.00  0.00           H  
ATOM    233  C   PHE A 338       0.869 -30.913  -7.320  1.00 12.26           C  
ATOM    234  O   PHE A 338       1.664 -30.840  -6.374  1.00 11.92           O  
ATOM    235  CB  PHE A 338      -0.442 -32.993  -7.819  1.00 12.33           C  
ATOM    236  HB1 PHE A 338      -1.366 -33.574  -7.592  1.00  0.00           H  
ATOM    237  HB2 PHE A 338      -0.551 -32.900  -8.925  1.00  0.00           H  
ATOM    238  CG  PHE A 338       0.800 -33.792  -7.463  1.00 16.71           C  
ATOM    239  CD1 PHE A 338       1.029 -34.210  -6.143  1.00 15.28           C  
ATOM    240  HD1 PHE A 338       0.279 -33.989  -5.365  1.00  0.00           H  
ATOM    241  CD2 PHE A 338       1.756 -34.085  -8.428  1.00 17.59           C  
ATOM    242  HD2 PHE A 338       1.593 -33.769  -9.472  1.00  0.00           H  
ATOM    243  CE1 PHE A 338       2.198 -34.905  -5.798  1.00 21.78           C  
ATOM    244  HE1 PHE A 338       2.367 -35.226  -4.756  1.00  0.00           H  
ATOM    245  CE2 PHE A 338       2.924 -34.778  -8.087  1.00 17.76           C  
ATOM    246  HE2 PHE A 338       3.676 -35.001  -8.862  1.00  0.00           H  
ATOM    247  CZ  PHE A 338       3.139 -35.185  -6.778  1.00 18.08           C  
ATOM    248  HZ  PHE A 338       4.060 -35.732  -6.516  1.00  0.00           H  
ATOM    249  N   GLU A 339       1.119 -30.410  -8.527  1.00 10.90           N  
ATOM    250  HN  GLU A 339       0.412 -30.473  -9.260  1.00  0.00           H  
ATOM    251  CA  GLU A 339       2.401 -29.768  -8.806  1.00 13.59           C  
ATOM    252  HA  GLU A 339       3.215 -30.496  -8.583  1.00  0.00           H  
ATOM    253  C   GLU A 339       2.603 -28.551  -7.945  1.00 14.33           C  
ATOM    254  O   GLU A 339       3.714 -28.290  -7.489  1.00 14.12           O  
ATOM    255  CB  GLU A 339       2.501 -29.367 -10.275  1.00 16.49           C  
ATOM    256  HB1 GLU A 339       1.612 -28.772 -10.588  1.00  0.00           H  
ATOM    257  HB2 GLU A 339       3.295 -28.599 -10.427  1.00  0.00           H  
ATOM    258  CG  GLU A 339       2.707 -30.533 -11.176  1.00 25.00           C  
ATOM    259  HG1 GLU A 339       3.626 -31.100 -10.896  1.00  0.00           H  
ATOM    260  HG2 GLU A 339       1.945 -31.325 -10.989  1.00  0.00           H  
ATOM    261  CD  GLU A 339       2.734 -30.139 -12.622  1.00 26.98           C  
ATOM    262  OE1 GLU A 339       2.701 -28.923 -12.933  1.00 36.62           O  
ATOM    263  OE2 GLU A 339       2.786 -31.060 -13.449  1.00 35.65           O  
ATOM    264  N   MET A 340       1.529 -27.805  -7.730  1.00 12.61           N  
ATOM    265  HN  MET A 340       0.641 -28.067  -8.157  1.00  0.00           H  
ATOM    266  CA  MET A 340       1.599 -26.625  -6.899  1.00 14.16           C  
ATOM    267  HA  MET A 340       2.378 -25.940  -7.308  1.00  0.00           H  
ATOM    268  C   MET A 340       1.987 -27.023  -5.464  1.00 11.88           C  
ATOM    269  O   MET A 340       2.904 -26.443  -4.891  1.00 12.74           O  
ATOM    270  CB  MET A 340       0.252 -25.907  -6.910  1.00 11.70           C  
ATOM    271  HB1 MET A 340      -0.135 -25.810  -7.951  1.00  0.00           H  
ATOM    272  HB2 MET A 340      -0.544 -26.555  -6.476  1.00  0.00           H  
ATOM    273  CG  MET A 340       0.280 -24.598  -6.241  1.00 16.48           C  
ATOM    274  HG1 MET A 340       1.045 -24.560  -5.430  1.00  0.00           H  
ATOM    275  HG2 MET A 340       0.700 -23.802  -6.899  1.00  0.00           H  
ATOM    276  SD  MET A 340      -1.311 -24.190  -5.657  1.00 28.99           S  
ATOM    277  CE  MET A 340      -1.183 -24.859  -4.028  1.00 35.41           C  
ATOM    278  HE1 MET A 340      -2.201 -24.598  -3.654  1.00  0.00           H  
ATOM    279  HE2 MET A 340      -0.324 -24.501  -3.413  1.00  0.00           H  
ATOM    280  HE3 MET A 340      -0.891 -25.933  -3.956  1.00  0.00           H  
ATOM    281  N   PHE A 341       1.296 -28.006  -4.885  1.00 11.77           N  
ATOM    282  HN  PHE A 341       0.536 -28.456  -5.395  1.00  0.00           H  
ATOM    283  CA  PHE A 341       1.615 -28.445  -3.528  1.00 11.94           C  
ATOM    284  HA  PHE A 341       1.573 -27.548  -2.867  1.00  0.00           H  
ATOM    285  C   PHE A 341       2.999 -29.042  -3.396  1.00 10.22           C  
ATOM    286  O   PHE A 341       3.633 -28.895  -2.360  1.00 11.63           O  
ATOM    287  CB  PHE A 341       0.576 -29.446  -3.012  1.00 11.74           C  
ATOM    288  HB1 PHE A 341       0.347 -30.216  -3.786  1.00  0.00           H  
ATOM    289  HB2 PHE A 341       1.014 -30.103  -2.225  1.00  0.00           H  
ATOM    290  CG  PHE A 341      -0.683 -28.788  -2.522  1.00 16.44           C  
ATOM    291  CD1 PHE A 341      -1.911 -29.079  -3.101  1.00 18.44           C  
ATOM    292  HD1 PHE A 341      -1.968 -29.837  -3.900  1.00  0.00           H  
ATOM    293  CD2 PHE A 341      -0.631 -27.835  -1.515  1.00 20.52           C  
ATOM    294  HD2 PHE A 341       0.335 -27.594  -1.041  1.00  0.00           H  
ATOM    295  CE1 PHE A 341      -3.072 -28.430  -2.690  1.00 19.05           C  
ATOM    296  HE1 PHE A 341      -4.038 -28.673  -3.163  1.00  0.00           H  
ATOM    297  CE2 PHE A 341      -1.791 -27.178  -1.096  1.00 28.84           C  
ATOM    298  HE2 PHE A 341      -1.738 -26.421  -0.296  1.00  0.00           H  
ATOM    299  CZ  PHE A 341      -3.010 -27.479  -1.687  1.00 20.92           C  
ATOM    300  HZ  PHE A 341      -3.927 -26.962  -1.358  1.00  0.00           H  
ATOM    301  N   ARG A 342       3.445 -29.739  -4.432  1.00 10.79           N  
ATOM    302  HN  ARG A 342       2.843 -29.843  -5.249  1.00  0.00           H  
ATOM    303  CA  ARG A 342       4.779 -30.371  -4.450  1.00 14.22           C  
ATOM    304  HA  ARG A 342       4.882 -31.028  -3.555  1.00  0.00           H  
ATOM    305  C   ARG A 342       5.871 -29.270  -4.398  1.00 12.72           C  
ATOM    306  O   ARG A 342       6.848 -29.355  -3.638  1.00 12.18           O  
ATOM    307  CB  ARG A 342       4.932 -31.226  -5.721  1.00 11.07           C  
ATOM    308  HB1 ARG A 342       4.105 -31.970  -5.800  1.00  0.00           H  
ATOM    309  HB2 ARG A 342       4.722 -30.621  -6.634  1.00  0.00           H  
ATOM    310  CG  ARG A 342       6.287 -31.910  -5.825  1.00 19.18           C  
ATOM    311  HG1 ARG A 342       6.226 -33.001  -5.602  1.00  0.00           H  
ATOM    312  HG2 ARG A 342       6.972 -31.615  -4.996  1.00  0.00           H  
ATOM    313  CD  ARG A 342       6.888 -31.639  -7.183  1.00 33.23           C  
ATOM    314  HD1 ARG A 342       7.858 -32.173  -7.314  1.00  0.00           H  
ATOM    315  HD2 ARG A 342       7.256 -30.590  -7.265  1.00  0.00           H  
ATOM    316  NE  ARG A 342       5.947 -31.963  -8.258  1.00 43.37           N  
ATOM    317  HE  ARG A 342       5.045 -32.360  -7.994  1.00  0.00           H  
ATOM    318  CZ  ARG A 342       6.184 -31.776  -9.555  1.00 49.15           C  
ATOM    319  NH1 ARG A 342       5.271 -32.109 -10.455  1.00 49.80           N  
ATOM    320 1HH1 ARG A 342       5.453 -31.966 -11.448  1.00  0.00           H  
ATOM    321 2HH1 ARG A 342       4.385 -32.511 -10.149  1.00  0.00           H  
ATOM    322  NH2 ARG A 342       7.333 -31.255  -9.952  1.00 52.71           N  
ATOM    323 1HH2 ARG A 342       7.515 -31.112 -10.945  1.00  0.00           H  
ATOM    324 2HH2 ARG A 342       8.036 -30.999  -9.259  1.00  0.00           H  
ATOM    325  N   GLU A 343       5.660 -28.227  -5.189  1.00 12.76           N  
ATOM    326  HN  GLU A 343       4.829 -28.226  -5.780  1.00  0.00           H  
ATOM    327  CA  GLU A 343       6.557 -27.084  -5.254  1.00 13.94           C  
ATOM    328  HA  GLU A 343       7.569 -27.414  -5.586  1.00  0.00           H  
ATOM    329  C   GLU A 343       6.646 -26.446  -3.877  1.00 14.21           C  
ATOM    330  O   GLU A 343       7.736 -26.190  -3.381  1.00 10.65           O  
ATOM    331  CB  GLU A 343       5.994 -26.079  -6.238  1.00 16.99           C  
ATOM    332  HB1 GLU A 343       4.892 -25.973  -6.106  1.00  0.00           H  
ATOM    333  HB2 GLU A 343       6.018 -26.487  -7.275  1.00  0.00           H  
ATOM    334  CG  GLU A 343       6.671 -24.732  -6.178  1.00 37.04           C  
ATOM    335  HG1 GLU A 343       7.056 -24.525  -5.152  1.00  0.00           H  
ATOM    336  HG2 GLU A 343       5.925 -23.907  -6.262  1.00  0.00           H  
ATOM    337  CD  GLU A 343       7.761 -24.577  -7.202  1.00 46.05           C  
ATOM    338  OE1 GLU A 343       7.830 -23.488  -7.802  1.00 48.85           O  
ATOM    339  OE2 GLU A 343       8.540 -25.538  -7.416  1.00 58.94           O  
ATOM    340  N   LEU A 344       5.491 -26.180  -3.267  1.00  8.94           N  
ATOM    341  HN  LEU A 344       4.617 -26.405  -3.742  1.00  0.00           H  
ATOM    342  CA  LEU A 344       5.441 -25.579  -1.947  1.00  8.99           C  
ATOM    343  HA  LEU A 344       5.976 -24.602  -1.997  1.00  0.00           H  
ATOM    344  C   LEU A 344       6.157 -26.450  -0.917  1.00 10.19           C  
ATOM    345  O   LEU A 344       6.965 -25.957  -0.111  1.00 11.29           O  
ATOM    346  CB  LEU A 344       3.984 -25.297  -1.518  1.00 13.24           C  
ATOM    347  HB1 LEU A 344       3.962 -24.998  -0.444  1.00  0.00           H  
ATOM    348  HB2 LEU A 344       3.415 -26.255  -1.476  1.00  0.00           H  
ATOM    349  CG  LEU A 344       3.203 -24.271  -2.354  1.00 13.07           C  
ATOM    350  HG  LEU A 344       3.200 -24.594  -3.421  1.00  0.00           H  
ATOM    351  CD1 LEU A 344       1.763 -24.159  -1.859  1.00 14.56           C  
ATOM    352 1HD1 LEU A 344       1.276 -25.159  -1.938  1.00  0.00           H  
ATOM    353 2HD1 LEU A 344       1.191 -23.364  -2.391  1.00  0.00           H  
ATOM    354 3HD1 LEU A 344       1.699 -23.734  -0.830  1.00  0.00           H  
ATOM    355  CD2 LEU A 344       3.868 -22.906  -2.246  1.00 20.67           C  
ATOM    356 1HD2 LEU A 344       4.920 -22.988  -2.607  1.00  0.00           H  
ATOM    357 2HD2 LEU A 344       3.804 -22.481  -1.217  1.00  0.00           H  
ATOM    358 3HD2 LEU A 344       3.296 -22.111  -2.778  1.00  0.00           H  
ATOM    359  N   ASN A 345       5.896 -27.744  -0.952  1.00  7.53           N  
ATOM    360  HN  ASN A 345       5.255 -28.113  -1.655  1.00  0.00           H  
ATOM    361  CA  ASN A 345       6.519 -28.650   0.009  1.00 10.04           C  
ATOM    362  HA  ASN A 345       6.289 -28.271   1.032  1.00  0.00           H  
ATOM    363  C   ASN A 345       8.047 -28.734  -0.127  1.00  8.70           C  
ATOM    364  O   ASN A 345       8.785 -28.773   0.867  1.00 10.39           O  
ATOM    365  CB  ASN A 345       5.895 -30.024  -0.127  1.00 15.42           C  
ATOM    366  HB1 ASN A 345       4.789 -29.954  -0.252  1.00  0.00           H  
ATOM    367  HB2 ASN A 345       6.155 -30.489  -1.106  1.00  0.00           H  
ATOM    368  CG  ASN A 345       6.258 -30.935   1.024  1.00 13.01           C  
ATOM    369  ND2 ASN A 345       6.915 -32.044   0.712  1.00 15.74           N  
ATOM    370 1HD2 ASN A 345       7.169 -32.286  -0.246  1.00  0.00           H  
ATOM    371 2HD2 ASN A 345       7.160 -32.659   1.488  1.00  0.00           H  
ATOM    372  OD1 ASN A 345       5.951 -30.643   2.182  1.00 13.98           O  
ATOM    373  N   GLU A 346       8.522 -28.778  -1.365  1.00  9.37           N  
ATOM    374  HN  GLU A 346       7.868 -28.794  -2.148  1.00  0.00           H  
ATOM    375  CA  GLU A 346       9.957 -28.804  -1.635  1.00  9.46           C  
ATOM    376  HA  GLU A 346      10.411 -29.677  -1.110  1.00  0.00           H  
ATOM    377  C   GLU A 346      10.636 -27.518  -1.148  1.00 15.10           C  
ATOM    378  O   GLU A 346      11.737 -27.551  -0.610  1.00 12.81           O  
ATOM    379  CB  GLU A 346      10.214 -28.934  -3.129  1.00 12.43           C  
ATOM    380  HB1 GLU A 346      11.197 -28.481  -3.397  1.00  0.00           H  
ATOM    381  HB2 GLU A 346       9.533 -28.262  -3.702  1.00  0.00           H  
ATOM    382  CG  GLU A 346      10.123 -30.358  -3.654  1.00 17.60           C  
ATOM    383  HG1 GLU A 346      10.795 -31.039  -3.082  1.00  0.00           H  
ATOM    384  HG2 GLU A 346       9.140 -30.817  -3.397  1.00  0.00           H  
ATOM    385  CD  GLU A 346      10.397 -30.450  -5.157  1.00 31.37           C  
ATOM    386  OE1 GLU A 346      10.260 -31.571  -5.710  1.00 29.21           O  
ATOM    387  OE2 GLU A 346      10.745 -29.412  -5.778  1.00 30.70           O  
ATOM    388  N   ALA A 347       9.978 -26.383  -1.367  1.00 11.42           N  
ATOM    389  HN  ALA A 347       9.074 -26.416  -1.839  1.00  0.00           H  
ATOM    390  CA  ALA A 347      10.516 -25.092  -0.950  1.00 13.70           C  
ATOM    391  HA  ALA A 347      11.530 -24.972  -1.397  1.00  0.00           H  
ATOM    392  C   ALA A 347      10.650 -25.050   0.574  1.00 10.70           C  
ATOM    393  O   ALA A 347      11.646 -24.570   1.096  1.00  9.67           O  
ATOM    394  CB  ALA A 347       9.613 -23.937  -1.463  1.00  9.90           C  
ATOM    395  HB1 ALA A 347      10.024 -22.951  -1.144  1.00  0.00           H  
ATOM    396  HB2 ALA A 347       8.552 -24.067  -1.145  1.00  0.00           H  
ATOM    397  HB3 ALA A 347       9.462 -23.987  -2.567  1.00  0.00           H  
ATOM    398  N   LEU A 348       9.631 -25.518   1.293  1.00 10.78           N  
ATOM    399  HN  LEU A 348       8.802 -25.867   0.812  1.00  0.00           H  
ATOM    400  CA  LEU A 348       9.672 -25.543   2.758  1.00  8.04           C  
ATOM    401  HA  LEU A 348       9.873 -24.508   3.122  1.00  0.00           H  
ATOM    402  C   LEU A 348      10.798 -26.461   3.260  1.00  9.94           C  
ATOM    403  O   LEU A 348      11.458 -26.166   4.273  1.00 11.41           O  
ATOM    404  CB  LEU A 348       8.323 -26.006   3.335  1.00  9.51           C  
ATOM    405  HB1 LEU A 348       8.453 -26.341   4.391  1.00  0.00           H  
ATOM    406  HB2 LEU A 348       8.014 -26.967   2.861  1.00  0.00           H  
ATOM    407  CG  LEU A 348       7.177 -24.979   3.244  1.00 11.90           C  
ATOM    408  HG  LEU A 348       7.115 -24.617   2.191  1.00  0.00           H  
ATOM    409  CD1 LEU A 348       5.853 -25.643   3.598  1.00 16.65           C  
ATOM    410 1HD1 LEU A 348       5.024 -24.900   3.532  1.00  0.00           H  
ATOM    411 2HD1 LEU A 348       5.889 -26.142   4.595  1.00  0.00           H  
ATOM    412 3HD1 LEU A 348       5.657 -26.544   2.972  1.00  0.00           H  
ATOM    413  CD2 LEU A 348       7.445 -23.774   4.150  1.00 14.08           C  
ATOM    414 1HD2 LEU A 348       6.616 -23.031   4.084  1.00  0.00           H  
ATOM    415 2HD2 LEU A 348       8.434 -23.307   3.931  1.00  0.00           H  
ATOM    416 3HD2 LEU A 348       7.634 -24.086   5.204  1.00  0.00           H  
ATOM    417  N   GLU A 349      10.978 -27.588   2.571  1.00  8.41           N  
ATOM    418  HN  GLU A 349      10.377 -27.790   1.772  1.00  0.00           H  
ATOM    419  CA  GLU A 349      12.019 -28.534   2.941  1.00  8.67           C  
ATOM    420  HA  GLU A 349      11.938 -28.706   4.040  1.00  0.00           H  
ATOM    421  C   GLU A 349      13.402 -27.951   2.672  1.00  7.15           C  
ATOM    422  O   GLU A 349      14.309 -28.156   3.468  1.00 10.46           O  
ATOM    423  CB  GLU A 349      11.808 -29.871   2.257  1.00  7.08           C  
ATOM    424  HB1 GLU A 349      11.651 -29.755   1.159  1.00  0.00           H  
ATOM    425  HB2 GLU A 349      12.745 -30.475   2.227  1.00  0.00           H  
ATOM    426  CG  GLU A 349      10.654 -30.638   2.923  1.00 11.74           C  
ATOM    427  HG1 GLU A 349       9.700 -30.069   2.828  1.00  0.00           H  
ATOM    428  HG2 GLU A 349      10.769 -30.631   4.032  1.00  0.00           H  
ATOM    429  CD  GLU A 349      10.478 -32.068   2.411  1.00 16.06           C  
ATOM    430  OE1 GLU A 349      11.205 -32.488   1.508  1.00 17.36           O  
ATOM    431  OE2 GLU A 349       9.592 -32.771   2.916  1.00 17.06           O  
ATOM    432  N   LEU A 350      13.533 -27.172   1.602  1.00 10.69           N  
ATOM    433  HN  LEU A 350      12.726 -27.015   0.998  1.00  0.00           H  
ATOM    434  CA  LEU A 350      14.813 -26.532   1.271  1.00  9.07           C  
ATOM    435  HA  LEU A 350      15.619 -27.302   1.251  1.00  0.00           H  
ATOM    436  C   LEU A 350      15.109 -25.522   2.351  1.00 12.33           C  
ATOM    437  O   LEU A 350      16.259 -25.369   2.788  1.00 12.69           O  
ATOM    438  CB  LEU A 350      14.746 -25.826  -0.090  1.00 12.23           C  
ATOM    439  HB1 LEU A 350      13.798 -25.242  -0.157  1.00  0.00           H  
ATOM    440  HB2 LEU A 350      14.581 -26.583  -0.892  1.00  0.00           H  
ATOM    441  CG  LEU A 350      15.939 -24.916  -0.480  1.00 16.19           C  
ATOM    442  HG  LEU A 350      16.061 -24.139   0.311  1.00  0.00           H  
ATOM    443  CD1 LEU A 350      17.229 -25.736  -0.552  1.00 20.40           C  
ATOM    444 1HD1 LEU A 350      18.087 -25.082  -0.832  1.00  0.00           H  
ATOM    445 2HD1 LEU A 350      17.130 -26.609  -1.238  1.00  0.00           H  
ATOM    446 3HD1 LEU A 350      17.422 -26.292   0.395  1.00  0.00           H  
ATOM    447  CD2 LEU A 350      15.695 -24.212  -1.811  1.00 14.86           C  
ATOM    448 1HD2 LEU A 350      16.553 -23.558  -2.091  1.00  0.00           H  
ATOM    449 2HD2 LEU A 350      14.735 -23.644  -1.802  1.00  0.00           H  
ATOM    450 3HD2 LEU A 350      15.457 -24.941  -2.620  1.00  0.00           H  
ATOM    451  N   LYS A 351      14.068 -24.815   2.780  1.00 11.29           N  
ATOM    452  HN  LYS A 351      13.143 -24.984   2.384  1.00  0.00           H  
ATOM    453  CA  LYS A 351      14.238 -23.805   3.807  1.00 15.45           C  
ATOM    454  HA  LYS A 351      15.055 -23.120   3.480  1.00  0.00           H  
ATOM    455  C   LYS A 351      14.667 -24.449   5.125  1.00 18.30           C  
ATOM    456  O   LYS A 351      15.621 -24.006   5.761  1.00 20.72           O  
ATOM    457  CB  LYS A 351      12.977 -22.971   3.996  1.00 15.82           C  
ATOM    458  HB1 LYS A 351      12.236 -23.468   4.664  1.00  0.00           H  
ATOM    459  HB2 LYS A 351      12.352 -22.930   3.073  1.00  0.00           H  
ATOM    460  CG  LYS A 351      13.365 -21.601   4.487  1.00 27.66           C  
ATOM    461  HG1 LYS A 351      13.656 -20.944   3.634  1.00  0.00           H  
ATOM    462  HG2 LYS A 351      14.336 -21.638   5.033  1.00  0.00           H  
ATOM    463  CD  LYS A 351      12.330 -20.956   5.310  1.00 37.94           C  
ATOM    464  HD1 LYS A 351      12.734 -20.070   5.853  1.00  0.00           H  
ATOM    465  HD2 LYS A 351      12.055 -21.586   6.188  1.00  0.00           H  
ATOM    466  CE  LYS A 351      11.144 -20.602   4.508  1.00 32.44           C  
ATOM    467  HE1 LYS A 351      11.366 -19.974   3.614  1.00  0.00           H  
ATOM    468  HE2 LYS A 351      10.698 -21.457   3.947  1.00  0.00           H  
ATOM    469  NZ  LYS A 351      10.233 -19.974   5.476  1.00 47.57           N  
ATOM    470  HZ1 LYS A 351       9.413 -19.729   4.921  1.00  0.00           H  
ATOM    471  HZ2 LYS A 351      10.641 -19.192   5.989  1.00  0.00           H  
ATOM    472  HZ3 LYS A 351      10.030 -20.549   6.294  1.00  0.00           H  
ATOM    473  N   ASP A 352      14.027 -25.550   5.484  1.00 13.98           N  
ATOM    474  HN  ASP A 352      13.273 -25.907   4.897  1.00  0.00           H  
ATOM    475  CA  ASP A 352      14.383 -26.257   6.702  1.00 16.86           C  
ATOM    476  HA  ASP A 352      14.256 -25.575   7.575  1.00  0.00           H  
ATOM    477  C   ASP A 352      15.818 -26.750   6.656  1.00 17.41           C  
ATOM    478  O   ASP A 352      16.516 -26.704   7.656  1.00 26.71           O  
ATOM    479  CB  ASP A 352      13.495 -27.491   6.890  1.00 22.61           C  
ATOM    480  HB1 ASP A 352      14.029 -28.281   7.467  1.00  0.00           H  
ATOM    481  HB2 ASP A 352      13.357 -28.032   5.925  1.00  0.00           H  
ATOM    482  CG  ASP A 352      12.156 -27.168   7.526  1.00 30.46           C  
ATOM    483  OD1 ASP A 352      11.911 -26.010   7.943  1.00 36.55           O  
ATOM    484  OD2 ASP A 352      11.344 -28.095   7.622  1.00 34.08           O  
ATOM    485  N   ALA A 353      16.232 -27.272   5.510  1.00 14.13           N  
ATOM    486  HN  ALA A 353      15.594 -27.290   4.714  1.00  0.00           H  
ATOM    487  CA  ALA A 353      17.573 -27.820   5.357  1.00 18.05           C  
ATOM    488  HA  ALA A 353      17.662 -28.678   6.064  1.00  0.00           H  
ATOM    489  C   ALA A 353      18.705 -26.837   5.691  1.00 25.63           C  
ATOM    490  O   ALA A 353      19.821 -27.243   5.985  1.00 27.95           O  
ATOM    491  CB  ALA A 353      17.743 -28.362   3.985  1.00 16.10           C  
ATOM    492  HB1 ALA A 353      18.769 -28.781   3.868  1.00  0.00           H  
ATOM    493  HB2 ALA A 353      17.509 -27.603   3.203  1.00  0.00           H  
ATOM    494  HB3 ALA A 353      16.954 -29.107   3.728  1.00  0.00           H  
ATOM    495  N   GLN A 354      18.389 -25.551   5.725  1.00 25.09           N  
ATOM    496  HN  GLN A 354      17.424 -25.273   5.547  1.00  0.00           H  
ATOM    497  CA  GLN A 354      19.385 -24.520   6.010  1.00 32.11           C  
ATOM    498  HA  GLN A 354      20.299 -24.776   5.425  1.00  0.00           H  
ATOM    499  C   GLN A 354      19.807 -24.386   7.464  1.00 38.05           C  
ATOM    500  O   GLN A 354      20.582 -23.516   7.801  1.00 42.35           O  
ATOM    501  CB  GLN A 354      18.880 -23.189   5.488  1.00 31.31           C  
ATOM    502  HB1 GLN A 354      17.767 -23.151   5.551  1.00  0.00           H  
ATOM    503  HB2 GLN A 354      19.146 -22.374   6.201  1.00  0.00           H  
ATOM    504  CG  GLN A 354      19.336 -22.821   4.080  1.00 38.51           C  
ATOM    505  HG1 GLN A 354      20.355 -22.371   4.120  1.00  0.00           H  
ATOM    506  HG2 GLN A 354      18.745 -21.951   3.709  1.00  0.00           H  
ATOM    507  CD  GLN A 354      19.309 -23.939   3.047  1.00 32.58           C  
ATOM    508  NE2 GLN A 354      19.568 -23.565   1.823  1.00 36.19           N  
ATOM    509 1HE2 GLN A 354      19.550 -24.314   1.131  1.00  0.00           H  
ATOM    510 2HE2 GLN A 354      19.733 -22.588   1.580  1.00  0.00           H  
ATOM    511  OE1 GLN A 354      19.110 -25.116   3.340  1.00 41.82           O  
ATOM    512  N   ALA A 355      19.272 -25.220   8.341  1.00 46.59           N  
ATOM    513  HN  ALA A 355      18.601 -25.922   8.030  1.00  0.00           H  
ATOM    514  CA  ALA A 355      19.636 -25.140   9.742  1.00 53.17           C  
ATOM    515  HA  ALA A 355      20.577 -24.549   9.830  1.00  0.00           H  
ATOM    516  C   ALA A 355      19.882 -26.522  10.313  1.00 57.69           C  
ATOM    517  O   ALA A 355      19.391 -26.842  11.398  1.00 63.92           O  
ATOM    518  CB  ALA A 355      18.546 -24.429  10.524  1.00 53.57           C  
ATOM    519  HB1 ALA A 355      18.826 -24.367  11.602  1.00  0.00           H  
ATOM    520  HB2 ALA A 355      17.549 -24.906  10.378  1.00  0.00           H  
ATOM    521  HB3 ALA A 355      18.311 -23.427  10.096  1.00  0.00           H  
ATOM    522  N   GLY A 356      20.597 -27.353   9.558  1.00 61.87           N  
ATOM    523  HN  GLY A 356      20.936 -27.037   8.650  1.00  0.00           H  
ATOM    524  CA  GLY A 356      20.904 -28.705  10.004  1.00 65.05           C  
ATOM    525  HA1 GLY A 356      21.761 -28.710  10.718  1.00  0.00           H  
ATOM    526  HA2 GLY A 356      20.109 -29.098  10.680  1.00  0.00           H  
ATOM    527  C   GLY A 356      21.153 -29.651   8.835  1.00 67.13           C  
ATOM    528  O   GLY A 356      22.201 -30.344   8.831  1.00 65.02           O  
ATOM    529  OXT GLY A 356      20.314 -29.681   7.902  1.00 61.77           O  
ATOM    530  N   GLU A  26      43.775   3.105  46.312  1.00  0.00           N  
ATOM    531  HN  GLU A  26      43.000   3.454  45.748  1.00  0.00           H  
ATOM    532  CA  GLU A  26      44.369   1.822  46.046  1.00  0.00           C  
ATOM    533  C   GLU A  26      43.538   0.750  46.725  1.00  0.00           C  
ATOM    534  O   GLU A  26      43.076   0.844  47.856  1.00  0.00           O  
ATOM    535  CB  GLU A  26      45.783   1.791  46.590  1.00  0.00           C  
ATOM    536  CG  GLU A  26      46.677   2.831  45.915  1.00  0.00           C  
ATOM    537  CD  GLU A  26      47.990   2.790  46.682  1.00  0.00           C  
ATOM    538  OE1 GLU A  26      48.080   3.416  47.739  1.00  0.00           O  
ATOM    539  OE2 GLU A  26      48.881   2.078  46.238  1.00  0.00           O  
ATOM    540  H   GLU A  26      44.148   3.643  47.069  1.00  0.00           H  
ATOM    541  HA  GLU A  26      44.386   1.674  44.964  1.00  0.00           H  
ATOM    542  HB2 GLU A  26      45.752   1.975  47.666  1.00  0.00           H  
ATOM    543  HB3 GLU A  26      46.223   0.802  46.453  1.00  0.00           H  
ATOM    544  HG2 GLU A  26      46.852   2.594  44.864  1.00  0.00           H  
ATOM    545  HG3 GLU A  26      46.264   3.838  45.959  1.00  0.00           H  
ATOM    546  N   TYR A  27      43.361  -0.297  45.925  1.00  0.00           N  
ATOM    547  CA  TYR A  27      42.636  -1.435  46.423  1.00  0.00           C  
ATOM    548  C   TYR A  27      43.531  -2.170  47.422  1.00  0.00           C  
ATOM    549  O   TYR A  27      43.303  -2.183  48.621  1.00  0.00           O  
ATOM    550  CB  TYR A  27      42.182  -2.284  45.222  1.00  0.00           C  
ATOM    551  CG  TYR A  27      41.323  -1.436  44.332  1.00  0.00           C  
ATOM    552  CD1 TYR A  27      39.971  -1.279  44.615  1.00  0.00           C  
ATOM    553  CD2 TYR A  27      41.877  -0.746  43.259  1.00  0.00           C  
ATOM    554  CE1 TYR A  27      39.196  -0.425  43.848  1.00  0.00           C  
ATOM    555  CE2 TYR A  27      41.101   0.110  42.491  1.00  0.00           C  
ATOM    556  CZ  TYR A  27      39.756   0.268  42.788  1.00  0.00           C  
ATOM    557  OH  TYR A  27      38.949   1.067  42.007  1.00  0.00           O  
ATOM    558  H   TYR A  27      43.803  -0.199  45.036  1.00  0.00           H  
ATOM    559  HA  TYR A  27      41.763  -1.070  46.970  1.00  0.00           H  
ATOM    560  HB2 TYR A  27      43.036  -2.668  44.667  1.00  0.00           H  
ATOM    561  HB3 TYR A  27      41.597  -3.134  45.554  1.00  0.00           H  
ATOM    562  HD1 TYR A  27      39.525  -1.795  45.455  1.00  0.00           H  
ATOM    563  HD2 TYR A  27      42.933  -0.847  43.044  1.00  0.00           H  
ATOM    564  HE1 TYR A  27      38.153  -0.296  44.092  1.00  0.00           H  
ATOM    565  HE2 TYR A  27      41.569   0.665  41.687  1.00  0.00           H  
ATOM    566  HH  TYR A  27      39.175   1.985  42.220  1.00  0.00           H  
ATOM    567  N   PHE A  28      44.513  -2.885  46.832  1.00  0.00           N  
ATOM    568  CA  PHE A  28      45.375  -3.786  47.599  1.00  0.00           C  
ATOM    569  C   PHE A  28      46.545  -4.131  46.697  1.00  0.00           C  
ATOM    570  O   PHE A  28      46.413  -4.109  45.478  1.00  0.00           O  
ATOM    571  CB  PHE A  28      44.728  -5.143  47.969  1.00  0.00           C  
ATOM    572  CG  PHE A  28      43.291  -5.018  48.369  1.00  0.00           C  
ATOM    573  CD1 PHE A  28      42.320  -4.921  47.382  1.00  0.00           C  
ATOM    574  CD2 PHE A  28      42.927  -4.909  49.705  1.00  0.00           C  
ATOM    575  CE1 PHE A  28      41.016  -4.611  47.726  1.00  0.00           C  
ATOM    576  CE2 PHE A  28      41.613  -4.625  50.046  1.00  0.00           C  
ATOM    577  CZ  PHE A  28      40.665  -4.453  49.053  1.00  0.00           C  
ATOM    578  H   PHE A  28      44.747  -2.760  45.868  1.00  0.00           H  
ATOM    579  HA  PHE A  28      45.721  -3.237  48.477  1.00  0.00           H  
ATOM    580  HB2 PHE A  28      44.777  -5.858  47.150  1.00  0.00           H  
ATOM    581  HB3 PHE A  28      45.303  -5.562  48.791  1.00  0.00           H  
ATOM    582  HD1 PHE A  28      42.598  -5.042  46.344  1.00  0.00           H  
ATOM    583  HD2 PHE A  28      43.668  -5.014  50.484  1.00  0.00           H  
ATOM    584  HE1 PHE A  28      40.262  -4.465  46.974  1.00  0.00           H  
ATOM    585  HE2 PHE A  28      41.328  -4.514  51.083  1.00  0.00           H  
ATOM    586  HZ  PHE A  28      39.647  -4.193  49.312  1.00  0.00           H  
ATOM    587  N   THR A  29      47.673  -4.478  47.321  1.00  0.00           N  
ATOM    588  CA  THR A  29      48.841  -4.845  46.544  1.00  0.00           C  
ATOM    589  C   THR A  29      49.848  -5.518  47.509  1.00  0.00           C  
ATOM    590  O   THR A  29      49.922  -5.156  48.679  1.00  0.00           O  
ATOM    591  CB  THR A  29      49.371  -3.596  45.795  1.00  0.00           C  
ATOM    592  CG2 THR A  29      50.074  -2.566  46.697  1.00  0.00           C  
ATOM    593  OG1 THR A  29      50.048  -4.018  44.632  1.00  0.00           O  
ATOM    594  H   THR A  29      47.795  -4.491  48.317  1.00  0.00           H  
ATOM    595  HA  THR A  29      48.507  -5.592  45.823  1.00  0.00           H  
ATOM    596  HB  THR A  29      48.540  -3.023  45.385  1.00  0.00           H  
ATOM    597  HG1 THR A  29      50.879  -4.374  44.879  1.00  0.00           H  
ATOM    598 1HG2 THR A  29      50.881  -2.968  47.308  1.00  0.00           H  
ATOM    599 2HG2 THR A  29      50.469  -1.734  46.116  1.00  0.00           H  
ATOM    600 3HG2 THR A  29      49.359  -2.130  47.397  1.00  0.00           H  
ATOM    601  N   LEU A  30      50.566  -6.533  46.981  1.00  0.00           N  
ATOM    602  CA  LEU A  30      51.641  -7.146  47.758  1.00  0.00           C  
ATOM    603  C   LEU A  30      52.935  -6.463  47.334  1.00  0.00           C  
ATOM    604  O   LEU A  30      53.507  -6.761  46.289  1.00  0.00           O  
ATOM    605  CB  LEU A  30      51.767  -8.661  47.512  1.00  0.00           C  
ATOM    606  CG  LEU A  30      50.807  -9.494  48.380  1.00  0.00           C  
ATOM    607  CD1 LEU A  30      49.879 -10.320  47.503  1.00  0.00           C  
ATOM    608  CD2 LEU A  30      51.536 -10.419  49.362  1.00  0.00           C  
ATOM    609  H   LEU A  30      50.483  -6.748  46.007  1.00  0.00           H  
ATOM    610  HA  LEU A  30      51.476  -6.961  48.822  1.00  0.00           H  
ATOM    611  HB2 LEU A  30      51.636  -8.864  46.449  1.00  0.00           H  
ATOM    612  HB3 LEU A  30      52.786  -8.980  47.733  1.00  0.00           H  
ATOM    613  HG  LEU A  30      50.205  -8.818  48.987  1.00  0.00           H  
ATOM    614 1HD1 LEU A  30      49.400  -9.695  46.746  1.00  0.00           H  
ATOM    615 2HD1 LEU A  30      50.425 -11.127  47.011  1.00  0.00           H  
ATOM    616 3HD1 LEU A  30      49.086 -10.771  48.103  1.00  0.00           H  
ATOM    617 1HD2 LEU A  30      52.166  -9.849  50.043  1.00  0.00           H  
ATOM    618 2HD2 LEU A  30      50.823 -10.991  49.962  1.00  0.00           H  
ATOM    619 3HD2 LEU A  30      52.163 -11.138  48.833  1.00  0.00           H  
ATOM    620  N   GLN A  31      53.345  -5.548  48.220  1.00  0.00           N  
ATOM    621  CA  GLN A  31      54.583  -4.820  48.022  1.00  0.00           C  
ATOM    622  C   GLN A  31      55.776  -5.758  48.240  1.00  0.00           C  
ATOM    623  O   GLN A  31      55.680  -6.830  48.837  1.00  0.00           O  
ATOM    624  CB  GLN A  31      54.599  -3.584  48.935  1.00  0.00           C  
ATOM    625  CG  GLN A  31      55.501  -2.463  48.376  1.00  0.00           C  
ATOM    626  CD  GLN A  31      54.953  -1.036  48.471  1.00  0.00           C  
ATOM    627  NE2 GLN A  31      53.998  -0.834  49.389  1.00  0.00           N  
ATOM    628  OE1 GLN A  31      55.423  -0.176  47.751  1.00  0.00           O  
ATOM    629  H   GLN A  31      52.711  -5.345  48.967  1.00  0.00           H  
ATOM    630  HA  GLN A  31      54.594  -4.508  46.979  1.00  0.00           H  
ATOM    631  HB2 GLN A  31      53.567  -3.242  49.022  1.00  0.00           H  
ATOM    632  HB3 GLN A  31      54.912  -3.854  49.945  1.00  0.00           H  
ATOM    633  HG2 GLN A  31      56.478  -2.466  48.854  1.00  0.00           H  
ATOM    634  HG3 GLN A  31      55.676  -2.616  47.313  1.00  0.00           H  
ATOM    635 1HE2 GLN A  31      53.599  -1.493  50.020  1.00  0.00           H  
ATOM    636 2HE2 GLN A  31      53.622   0.100  49.378  1.00  0.00           H  
ATOM    637  N   ILE A  32      56.905  -5.287  47.688  1.00  0.00           N  
ATOM    638  CA  ILE A  32      58.111  -6.092  47.662  1.00  0.00           C  
ATOM    639  C   ILE A  32      59.304  -5.325  48.269  1.00  0.00           C  
ATOM    640  O   ILE A  32      59.753  -5.636  49.379  1.00  0.00           O  
ATOM    641  CB  ILE A  32      58.358  -6.655  46.248  1.00  0.00           C  
ATOM    642  CG1 ILE A  32      57.191  -6.513  45.235  1.00  0.00           C  
ATOM    643  CG2 ILE A  32      58.753  -8.111  46.400  1.00  0.00           C  
ATOM    644  CD1 ILE A  32      56.096  -7.584  45.269  1.00  0.00           C  
ATOM    645  H   ILE A  32      56.825  -4.417  47.192  1.00  0.00           H  
ATOM    646  HA  ILE A  32      57.948  -6.926  48.346  1.00  0.00           H  
ATOM    647  HB  ILE A  32      59.195  -6.127  45.787  1.00  0.00           H  
ATOM    648 2HG1 ILE A  32      56.716  -5.545  45.305  1.00  0.00           H  
ATOM    649 3HG1 ILE A  32      57.615  -6.517  44.238  1.00  0.00           H  
ATOM    650 1HG2 ILE A  32      59.597  -8.263  47.064  1.00  0.00           H  
ATOM    651 2HG2 ILE A  32      57.936  -8.688  46.823  1.00  0.00           H  
ATOM    652 3HG2 ILE A  32      58.990  -8.507  45.428  1.00  0.00           H  
ATOM    653 1HD1 ILE A  32      55.792  -7.849  46.280  1.00  0.00           H  
ATOM    654 2HD1 ILE A  32      55.218  -7.245  44.720  1.00  0.00           H  
ATOM    655 3HD1 ILE A  32      56.413  -8.483  44.748  1.00  0.00           H  
ATOM    656  N   ARG A  33      59.746  -4.300  47.499  1.00  0.00           N  
ATOM    657  CA  ARG A  33      60.810  -3.371  47.884  1.00  0.00           C  
ATOM    658  C   ARG A  33      62.217  -3.882  47.466  1.00  0.00           C  
ATOM    659  O   ARG A  33      62.889  -4.548  48.245  1.00  0.00           O  
ATOM    660  CB  ARG A  33      60.724  -3.070  49.407  1.00  0.00           C  
ATOM    661  CG  ARG A  33      60.777  -1.601  49.814  1.00  0.00           C  
ATOM    662  CD  ARG A  33      60.470  -1.421  51.314  1.00  0.00           C  
ATOM    663  NE  ARG A  33      59.121  -1.924  51.580  1.00  0.00           N  
ATOM    664  CZ  ARG A  33      58.574  -2.232  52.777  1.00  0.00           C  
ATOM    665  NH1 ARG A  33      59.300  -2.074  53.892  1.00  0.00           N  
ATOM    666  NH2 ARG A  33      57.331  -2.695  52.825  1.00  0.00           N  
ATOM    667  H   ARG A  33      59.299  -4.185  46.612  1.00  0.00           H  
ATOM    668  HA  ARG A  33      60.598  -2.470  47.320  1.00  0.00           H  
ATOM    669  HB2 ARG A  33      59.756  -3.403  49.764  1.00  0.00           H  
ATOM    670  HB3 ARG A  33      61.458  -3.652  49.964  1.00  0.00           H  
ATOM    671  HG2 ARG A  33      61.738  -1.177  49.532  1.00  0.00           H  
ATOM    672  HG3 ARG A  33      60.023  -1.061  49.241  1.00  0.00           H  
ATOM    673  HD2 ARG A  33      61.181  -1.974  51.928  1.00  0.00           H  
ATOM    674  HD3 ARG A  33      60.474  -0.365  51.591  1.00  0.00           H  
ATOM    675  HE  ARG A  33      58.540  -2.001  50.758  1.00  0.00           H  
ATOM    676 HH11 ARG A  33      60.194  -1.627  53.820  1.00  0.00           H  
ATOM    677 HH12 ARG A  33      58.979  -2.365  54.800  1.00  0.00           H  
ATOM    678 HH21 ARG A  33      56.813  -2.891  51.987  1.00  0.00           H  
ATOM    679 HH22 ARG A  33      56.839  -2.855  53.676  1.00  0.00           H  
ATOM    680  N   GLY A  34      62.675  -3.474  46.265  1.00  0.00           N  
ATOM    681  CA  GLY A  34      63.998  -3.850  45.738  1.00  0.00           C  
ATOM    682  C   GLY A  34      63.789  -4.599  44.419  1.00  0.00           C  
ATOM    683  O   GLY A  34      62.792  -5.294  44.291  1.00  0.00           O  
ATOM    684  H   GLY A  34      62.055  -2.955  45.674  1.00  0.00           H  
ATOM    685  HA2 GLY A  34      64.558  -2.929  45.573  1.00  0.00           H  
ATOM    686  HA3 GLY A  34      64.530  -4.483  46.451  1.00  0.00           H  
ATOM    687  N   ARG A  35      64.684  -4.387  43.452  1.00  0.00           N  
ATOM    688  CA  ARG A  35      64.434  -4.933  42.114  1.00  0.00           C  
ATOM    689  C   ARG A  35      64.337  -6.464  42.156  1.00  0.00           C  
ATOM    690  O   ARG A  35      63.284  -7.066  41.941  1.00  0.00           O  
ATOM    691  CB  ARG A  35      65.480  -4.353  41.150  1.00  0.00           C  
ATOM    692  CG  ARG A  35      64.928  -4.077  39.742  1.00  0.00           C  
ATOM    693  CD  ARG A  35      65.353  -5.139  38.726  1.00  0.00           C  
ATOM    694  NE  ARG A  35      65.761  -4.483  37.486  1.00  0.00           N  
ATOM    695  CZ  ARG A  35      66.502  -5.148  36.569  1.00  0.00           C  
ATOM    696  NH1 ARG A  35      66.833  -6.426  36.787  1.00  0.00           N  
ATOM    697  NH2 ARG A  35      66.888  -4.517  35.459  1.00  0.00           N  
ATOM    698  H   ARG A  35      65.511  -3.848  43.580  1.00  0.00           H  
ATOM    699  HA  ARG A  35      63.444  -4.601  41.828  1.00  0.00           H  
ATOM    700  HB2 ARG A  35      65.813  -3.391  41.541  1.00  0.00           H  
ATOM    701  HB3 ARG A  35      66.387  -4.959  41.124  1.00  0.00           H  
ATOM    702  HG2 ARG A  35      63.841  -3.980  39.748  1.00  0.00           H  
ATOM    703  HG3 ARG A  35      65.300  -3.102  39.426  1.00  0.00           H  
ATOM    704  HD2 ARG A  35      66.206  -5.708  39.103  1.00  0.00           H  
ATOM    705  HD3 ARG A  35      64.545  -5.837  38.494  1.00  0.00           H  
ATOM    706  HE  ARG A  35      65.506  -3.520  37.371  1.00  0.00           H  
ATOM    707 HH11 ARG A  35      66.535  -6.900  37.624  1.00  0.00           H  
ATOM    708 HH12 ARG A  35      67.396  -6.968  36.160  1.00  0.00           H  
ATOM    709 HH21 ARG A  35      66.689  -3.547  35.309  1.00  0.00           H  
ATOM    710 HH22 ARG A  35      67.390  -5.012  34.749  1.00  0.00           H  
ATOM    711  N   GLU A  36      65.471  -7.020  42.609  1.00  0.00           N  
ATOM    712  CA  GLU A  36      65.578  -8.440  42.932  1.00  0.00           C  
ATOM    713  C   GLU A  36      64.406  -8.942  43.774  1.00  0.00           C  
ATOM    714  O   GLU A  36      63.978 -10.081  43.717  1.00  0.00           O  
ATOM    715  CB  GLU A  36      66.842  -8.624  43.772  1.00  0.00           C  
ATOM    716  CG  GLU A  36      67.695  -9.798  43.284  1.00  0.00           C  
ATOM    717  CD  GLU A  36      69.103  -9.251  43.201  1.00  0.00           C  
ATOM    718  OE1 GLU A  36      69.378  -8.546  42.238  1.00  0.00           O  
ATOM    719  OE2 GLU A  36      69.851  -9.450  44.149  1.00  0.00           O  
ATOM    720  H   GLU A  36      66.323  -6.497  42.664  1.00  0.00           H  
ATOM    721  HA  GLU A  36      65.614  -8.971  41.979  1.00  0.00           H  
ATOM    722  HB2 GLU A  36      67.405  -7.688  43.736  1.00  0.00           H  
ATOM    723  HB3 GLU A  36      66.659  -8.753  44.841  1.00  0.00           H  
ATOM    724  HG2 GLU A  36      67.659 -10.649  43.965  1.00  0.00           H  
ATOM    725  HG3 GLU A  36      67.400 -10.168  42.299  1.00  0.00           H  
ATOM    726  N   ARG A  37      63.890  -8.019  44.604  1.00  0.00           N  
ATOM    727  CA  ARG A  37      62.768  -8.418  45.418  1.00  0.00           C  
ATOM    728  C   ARG A  37      61.550  -8.752  44.564  1.00  0.00           C  
ATOM    729  O   ARG A  37      60.903  -9.741  44.852  1.00  0.00           O  
ATOM    730  CB  ARG A  37      62.443  -7.387  46.498  1.00  0.00           C  
ATOM    731  CG  ARG A  37      63.224  -7.634  47.786  1.00  0.00           C  
ATOM    732  CD  ARG A  37      62.330  -7.448  49.008  1.00  0.00           C  
ATOM    733  NE  ARG A  37      62.447  -8.611  49.872  1.00  0.00           N  
ATOM    734  CZ  ARG A  37      61.889  -8.601  51.093  1.00  0.00           C  
ATOM    735  NH1 ARG A  37      61.172  -7.525  51.442  1.00  0.00           N  
ATOM    736  NH2 ARG A  37      62.060  -9.641  51.911  1.00  0.00           N  
ATOM    737  H   ARG A  37      64.260  -7.095  44.557  1.00  0.00           H  
ATOM    738  HA  ARG A  37      63.047  -9.362  45.893  1.00  0.00           H  
ATOM    739  HB2 ARG A  37      62.621  -6.373  46.185  1.00  0.00           H  
ATOM    740  HB3 ARG A  37      61.376  -7.402  46.689  1.00  0.00           H  
ATOM    741  HG2 ARG A  37      63.650  -8.636  47.787  1.00  0.00           H  
ATOM    742  HG3 ARG A  37      64.077  -6.958  47.830  1.00  0.00           H  
ATOM    743  HD2 ARG A  37      62.617  -6.555  49.561  1.00  0.00           H  
ATOM    744  HD3 ARG A  37      61.275  -7.374  48.745  1.00  0.00           H  
ATOM    745  HE  ARG A  37      62.957  -9.390  49.494  1.00  0.00           H  
ATOM    746 HH11 ARG A  37      60.985  -6.843  50.711  1.00  0.00           H  
ATOM    747 HH12 ARG A  37      60.815  -7.372  52.360  1.00  0.00           H  
ATOM    748 HH21 ARG A  37      62.613 -10.418  51.594  1.00  0.00           H  
ATOM    749 HH22 ARG A  37      61.665  -9.687  52.829  1.00  0.00           H  
ATOM    750  N   PHE A  38      61.258  -7.924  43.545  1.00  0.00           N  
ATOM    751  CA  PHE A  38      60.072  -8.211  42.729  1.00  0.00           C  
ATOM    752  C   PHE A  38      60.234  -9.518  41.958  1.00  0.00           C  
ATOM    753  O   PHE A  38      59.343 -10.352  41.901  1.00  0.00           O  
ATOM    754  CB  PHE A  38      59.767  -7.054  41.763  1.00  0.00           C  
ATOM    755  CG  PHE A  38      58.367  -7.050  41.182  1.00  0.00           C  
ATOM    756  CD1 PHE A  38      57.283  -7.572  41.879  1.00  0.00           C  
ATOM    757  CD2 PHE A  38      58.115  -6.444  39.952  1.00  0.00           C  
ATOM    758  CE1 PHE A  38      55.993  -7.443  41.409  1.00  0.00           C  
ATOM    759  CE2 PHE A  38      56.816  -6.323  39.466  1.00  0.00           C  
ATOM    760  CZ  PHE A  38      55.747  -6.816  40.201  1.00  0.00           C  
ATOM    761  H   PHE A  38      61.845  -7.144  43.320  1.00  0.00           H  
ATOM    762  HA  PHE A  38      59.271  -8.346  43.440  1.00  0.00           H  
ATOM    763  HB2 PHE A  38      59.880  -6.133  42.324  1.00  0.00           H  
ATOM    764  HB3 PHE A  38      60.502  -6.999  40.960  1.00  0.00           H  
ATOM    765  HD1 PHE A  38      57.397  -8.093  42.812  1.00  0.00           H  
ATOM    766  HD2 PHE A  38      58.940  -6.047  39.374  1.00  0.00           H  
ATOM    767  HE1 PHE A  38      55.195  -7.835  42.011  1.00  0.00           H  
ATOM    768  HE2 PHE A  38      56.632  -5.831  38.522  1.00  0.00           H  
ATOM    769  HZ  PHE A  38      54.729  -6.722  39.848  1.00  0.00           H  
ATOM    770  N   GLU A  39      61.448  -9.606  41.413  1.00  0.00           N  
ATOM    771  CA  GLU A  39      61.867 -10.736  40.613  1.00  0.00           C  
ATOM    772  C   GLU A  39      61.670 -12.053  41.381  1.00  0.00           C  
ATOM    773  O   GLU A  39      61.001 -12.959  40.918  1.00  0.00           O  
ATOM    774  CB  GLU A  39      63.306 -10.474  40.246  1.00  0.00           C  
ATOM    775  CG  GLU A  39      63.848 -11.445  39.207  1.00  0.00           C  
ATOM    776  CD  GLU A  39      65.316 -11.065  39.120  1.00  0.00           C  
ATOM    777  OE1 GLU A  39      65.606  -9.974  38.612  1.00  0.00           O  
ATOM    778  OE2 GLU A  39      66.119 -11.818  39.647  1.00  0.00           O  
ATOM    779  H   GLU A  39      62.116  -8.873  41.517  1.00  0.00           H  
ATOM    780  HA  GLU A  39      61.266 -10.732  39.706  1.00  0.00           H  
ATOM    781  HB2 GLU A  39      63.391  -9.464  39.839  1.00  0.00           H  
ATOM    782  HB3 GLU A  39      63.924 -10.499  41.144  1.00  0.00           H  
ATOM    783  HG2 GLU A  39      63.732 -12.484  39.530  1.00  0.00           H  
ATOM    784  HG3 GLU A  39      63.361 -11.346  38.237  1.00  0.00           H  
ATOM    785  N   LYS A  40      62.170 -12.024  42.629  1.00  0.00           N  
ATOM    786  CA  LYS A  40      61.980 -13.102  43.603  1.00  0.00           C  
ATOM    787  C   LYS A  40      60.508 -13.559  43.695  1.00  0.00           C  
ATOM    788  O   LYS A  40      60.197 -14.727  43.883  1.00  0.00           O  
ATOM    789  CB  LYS A  40      62.467 -12.619  44.995  1.00  0.00           C  
ATOM    790  CG  LYS A  40      63.709 -13.369  45.494  1.00  0.00           C  
ATOM    791  CD  LYS A  40      63.317 -14.628  46.276  1.00  0.00           C  
ATOM    792  CE  LYS A  40      64.501 -15.552  46.588  1.00  0.00           C  
ATOM    793  NZ  LYS A  40      64.028 -16.838  47.102  1.00  0.00           N  
ATOM    794  H   LYS A  40      62.811 -11.288  42.832  1.00  0.00           H  
ATOM    795  HA  LYS A  40      62.571 -13.942  43.234  1.00  0.00           H  
ATOM    796  HB2 LYS A  40      62.692 -11.558  44.955  1.00  0.00           H  
ATOM    797  HB3 LYS A  40      61.679 -12.697  45.747  1.00  0.00           H  
ATOM    798  HG2 LYS A  40      64.345 -13.628  44.646  1.00  0.00           H  
ATOM    799  HG3 LYS A  40      64.313 -12.722  46.130  1.00  0.00           H  
ATOM    800  HD2 LYS A  40      62.807 -14.338  47.196  1.00  0.00           H  
ATOM    801  HD3 LYS A  40      62.583 -15.179  45.684  1.00  0.00           H  
ATOM    802  HE2 LYS A  40      65.078 -15.748  45.681  1.00  0.00           H  
ATOM    803  HE3 LYS A  40      65.183 -15.102  47.315  1.00  0.00           H  
ATOM    804  HZ1 LYS A  40      63.313 -17.226  46.449  1.00  0.00           H  
ATOM    805  HZ2 LYS A  40      64.794 -17.537  47.177  1.00  0.00           H  
ATOM    806  HZ3 LYS A  40      63.564 -16.722  48.024  1.00  0.00           H  
ATOM    807  N   ILE A  41      59.618 -12.563  43.577  1.00  0.00           N  
ATOM    808  CA  ILE A  41      58.199 -12.858  43.642  1.00  0.00           C  
ATOM    809  C   ILE A  41      57.704 -13.503  42.342  1.00  0.00           C  
ATOM    810  O   ILE A  41      56.740 -14.244  42.346  1.00  0.00           O  
ATOM    811  CB  ILE A  41      57.390 -11.601  43.997  1.00  0.00           C  
ATOM    812  CG1 ILE A  41      57.919 -10.924  45.254  1.00  0.00           C  
ATOM    813  CG2 ILE A  41      55.927 -11.900  44.244  1.00  0.00           C  
ATOM    814  CD1 ILE A  41      58.138 -11.816  46.480  1.00  0.00           C  
ATOM    815  H   ILE A  41      59.923 -11.633  43.403  1.00  0.00           H  
ATOM    816  HA  ILE A  41      58.071 -13.578  44.443  1.00  0.00           H  
ATOM    817  HB  ILE A  41      57.441 -10.895  43.168  1.00  0.00           H  
ATOM    818 2HG1 ILE A  41      58.851 -10.463  44.986  1.00  0.00           H  
ATOM    819 3HG1 ILE A  41      57.226 -10.141  45.529  1.00  0.00           H  
ATOM    820 1HG2 ILE A  41      55.889 -12.612  45.051  1.00  0.00           H  
ATOM    821 2HG2 ILE A  41      55.390 -11.026  44.592  1.00  0.00           H  
ATOM    822 3HG2 ILE A  41      55.431 -12.326  43.372  1.00  0.00           H  
ATOM    823 1HD1 ILE A  41      57.459 -12.665  46.502  1.00  0.00           H  
ATOM    824 2HD1 ILE A  41      59.154 -12.208  46.485  1.00  0.00           H  
ATOM    825 3HD1 ILE A  41      57.993 -11.250  47.399  1.00  0.00           H  
ATOM    826  N   ARG A  42      58.358 -13.203  41.232  1.00  0.00           N  
ATOM    827  CA  ARG A  42      58.004 -13.849  39.971  1.00  0.00           C  
ATOM    828  C   ARG A  42      58.250 -15.374  40.057  1.00  0.00           C  
ATOM    829  O   ARG A  42      57.407 -16.170  39.671  1.00  0.00           O  
ATOM    830  CB  ARG A  42      58.773 -13.189  38.818  1.00  0.00           C  
ATOM    831  CG  ARG A  42      58.806 -11.655  38.925  1.00  0.00           C  
ATOM    832  CD  ARG A  42      57.426 -10.975  38.895  1.00  0.00           C  
ATOM    833  NE  ARG A  42      56.770 -11.219  37.620  1.00  0.00           N  
ATOM    834  CZ  ARG A  42      57.249 -10.728  36.461  1.00  0.00           C  
ATOM    835  NH1 ARG A  42      58.272  -9.876  36.498  1.00  0.00           N  
ATOM    836  NH2 ARG A  42      56.712 -11.092  35.305  1.00  0.00           N  
ATOM    837  H   ARG A  42      59.158 -12.614  41.306  1.00  0.00           H  
ATOM    838  HA  ARG A  42      56.934 -13.696  39.826  1.00  0.00           H  
ATOM    839  HB2 ARG A  42      59.802 -13.555  38.814  1.00  0.00           H  
ATOM    840  HB3 ARG A  42      58.344 -13.506  37.866  1.00  0.00           H  
ATOM    841  HG2 ARG A  42      59.291 -11.367  39.845  1.00  0.00           H  
ATOM    842  HG3 ARG A  42      59.465 -11.275  38.146  1.00  0.00           H  
ATOM    843  HD2 ARG A  42      56.766 -11.381  39.664  1.00  0.00           H  
ATOM    844  HD3 ARG A  42      57.487  -9.898  39.063  1.00  0.00           H  
ATOM    845  HE  ARG A  42      55.983 -11.845  37.643  1.00  0.00           H  
ATOM    846 HH11 ARG A  42      58.615  -9.564  37.393  1.00  0.00           H  
ATOM    847 HH12 ARG A  42      58.726  -9.570  35.663  1.00  0.00           H  
ATOM    848 HH21 ARG A  42      55.977 -11.774  35.305  1.00  0.00           H  
ATOM    849 HH22 ARG A  42      57.044 -10.741  34.434  1.00  0.00           H  
ATOM    850  N   GLU A  43      59.394 -15.728  40.660  1.00  0.00           N  
ATOM    851  CA  GLU A  43      59.696 -17.145  40.899  1.00  0.00           C  
ATOM    852  C   GLU A  43      58.731 -17.725  41.958  1.00  0.00           C  
ATOM    853  O   GLU A  43      58.235 -18.845  41.876  1.00  0.00           O  
ATOM    854  CB  GLU A  43      61.171 -17.244  41.330  1.00  0.00           C  
ATOM    855  CG  GLU A  43      62.078 -17.724  40.184  1.00  0.00           C  
ATOM    856  CD  GLU A  43      63.554 -17.388  40.441  1.00  0.00           C  
ATOM    857  OE1 GLU A  43      64.009 -17.509  41.584  1.00  0.00           O  
ATOM    858  OE2 GLU A  43      64.239 -16.996  39.499  1.00  0.00           O  
ATOM    859  H   GLU A  43      60.099 -15.052  40.891  1.00  0.00           H  
ATOM    860  HA  GLU A  43      59.526 -17.682  39.961  1.00  0.00           H  
ATOM    861  HB2 GLU A  43      61.515 -16.273  41.688  1.00  0.00           H  
ATOM    862  HB3 GLU A  43      61.301 -17.930  42.168  1.00  0.00           H  
ATOM    863  HG2 GLU A  43      61.982 -18.802  40.057  1.00  0.00           H  
ATOM    864  HG3 GLU A  43      61.771 -17.279  39.237  1.00  0.00           H  
ATOM    865  N   TYR A  44      58.444 -16.825  42.927  1.00  0.00           N  
ATOM    866  CA  TYR A  44      57.448 -17.226  43.923  1.00  0.00           C  
ATOM    867  C   TYR A  44      56.104 -17.583  43.239  1.00  0.00           C  
ATOM    868  O   TYR A  44      55.304 -18.332  43.763  1.00  0.00           O  
ATOM    869  CB  TYR A  44      57.432 -16.222  45.126  1.00  0.00           C  
ATOM    870  CG  TYR A  44      56.187 -15.421  45.492  1.00  0.00           C  
ATOM    871  CD1 TYR A  44      55.166 -15.099  44.602  1.00  0.00           C  
ATOM    872  CD2 TYR A  44      56.038 -14.951  46.798  1.00  0.00           C  
ATOM    873  CE1 TYR A  44      54.068 -14.362  44.972  1.00  0.00           C  
ATOM    874  CE2 TYR A  44      54.928 -14.209  47.190  1.00  0.00           C  
ATOM    875  CZ  TYR A  44      53.957 -13.889  46.262  1.00  0.00           C  
ATOM    876  OH  TYR A  44      52.919 -13.035  46.590  1.00  0.00           O  
ATOM    877  H   TYR A  44      59.003 -15.999  42.969  1.00  0.00           H  
ATOM    878  HA  TYR A  44      57.824 -18.174  44.317  1.00  0.00           H  
ATOM    879  HB2 TYR A  44      57.690 -16.810  46.008  1.00  0.00           H  
ATOM    880  HB3 TYR A  44      58.274 -15.544  45.037  1.00  0.00           H  
ATOM    881  HD1 TYR A  44      55.169 -15.369  43.573  1.00  0.00           H  
ATOM    882  HD2 TYR A  44      56.795 -15.188  47.532  1.00  0.00           H  
ATOM    883  HE1 TYR A  44      53.360 -14.178  44.184  1.00  0.00           H  
ATOM    884  HE2 TYR A  44      54.827 -13.906  48.221  1.00  0.00           H  
ATOM    885  HH  TYR A  44      52.929 -12.320  45.971  1.00  0.00           H  
ATOM    886  N   ASN A  45      55.871 -16.974  42.052  1.00  0.00           N  
ATOM    887  CA  ASN A  45      54.604 -17.233  41.369  1.00  0.00           C  
ATOM    888  C   ASN A  45      54.660 -18.614  40.715  1.00  0.00           C  
ATOM    889  O   ASN A  45      53.648 -19.291  40.624  1.00  0.00           O  
ATOM    890  CB  ASN A  45      54.247 -16.140  40.332  1.00  0.00           C  
ATOM    891  CG  ASN A  45      53.325 -15.061  40.919  1.00  0.00           C  
ATOM    892  ND2 ASN A  45      53.962 -14.053  41.508  1.00  0.00           N  
ATOM    893  OD1 ASN A  45      52.101 -15.152  40.893  1.00  0.00           O  
ATOM    894  H   ASN A  45      56.591 -16.435  41.618  1.00  0.00           H  
ATOM    895  HA  ASN A  45      53.822 -17.294  42.130  1.00  0.00           H  
ATOM    896  HB2 ASN A  45      55.139 -15.673  39.920  1.00  0.00           H  
ATOM    897  HB3 ASN A  45      53.721 -16.574  39.479  1.00  0.00           H  
ATOM    898 1HD2 ASN A  45      54.960 -14.035  41.521  1.00  0.00           H  
ATOM    899 2HD2 ASN A  45      53.437 -13.334  41.943  1.00  0.00           H  
ATOM    900  N   GLU A  46      55.866 -19.024  40.302  1.00  0.00           N  
ATOM    901  CA  GLU A  46      56.018 -20.346  39.698  1.00  0.00           C  
ATOM    902  C   GLU A  46      55.603 -21.443  40.708  1.00  0.00           C  
ATOM    903  O   GLU A  46      54.830 -22.350  40.435  1.00  0.00           O  
ATOM    904  CB  GLU A  46      57.484 -20.491  39.263  1.00  0.00           C  
ATOM    905  CG  GLU A  46      57.633 -20.923  37.801  1.00  0.00           C  
ATOM    906  CD  GLU A  46      59.095 -21.292  37.546  1.00  0.00           C  
ATOM    907  OE1 GLU A  46      59.595 -22.148  38.272  1.00  0.00           O  
ATOM    908  OE2 GLU A  46      59.708 -20.733  36.644  1.00  0.00           O  
ATOM    909  H   GLU A  46      56.673 -18.444  40.410  1.00  0.00           H  
ATOM    910  HA  GLU A  46      55.342 -20.385  38.841  1.00  0.00           H  
ATOM    911  HB2 GLU A  46      58.024 -19.552  39.386  1.00  0.00           H  
ATOM    912  HB3 GLU A  46      57.999 -21.198  39.916  1.00  0.00           H  
ATOM    913  HG2 GLU A  46      57.021 -21.806  37.602  1.00  0.00           H  
ATOM    914  HG3 GLU A  46      57.305 -20.139  37.116  1.00  0.00           H  
ATOM    915  N   ALA A  47      56.113 -21.224  41.930  1.00  0.00           N  
ATOM    916  CA  ALA A  47      55.746 -22.096  43.043  1.00  0.00           C  
ATOM    917  C   ALA A  47      54.222 -22.208  43.245  1.00  0.00           C  
ATOM    918  O   ALA A  47      53.693 -23.247  43.606  1.00  0.00           O  
ATOM    919  CB  ALA A  47      56.336 -21.513  44.316  1.00  0.00           C  
ATOM    920  H   ALA A  47      56.770 -20.480  42.030  1.00  0.00           H  
ATOM    921  HA  ALA A  47      56.141 -23.092  42.831  1.00  0.00           H  
ATOM    922  HB1 ALA A  47      56.100 -20.456  44.414  1.00  0.00           H  
ATOM    923  HB2 ALA A  47      55.881 -22.012  45.167  1.00  0.00           H  
ATOM    924  HB3 ALA A  47      57.416 -21.632  44.356  1.00  0.00           H  
ATOM    925  N   LEU A  48      53.548 -21.084  42.978  1.00  0.00           N  
ATOM    926  CA  LEU A  48      52.097 -21.111  43.042  1.00  0.00           C  
ATOM    927  C   LEU A  48      51.547 -22.176  42.076  1.00  0.00           C  
ATOM    928  O   LEU A  48      50.637 -22.935  42.370  1.00  0.00           O  
ATOM    929  CB  LEU A  48      51.569 -19.747  42.596  1.00  0.00           C  
ATOM    930  CG  LEU A  48      50.204 -19.356  43.161  1.00  0.00           C  
ATOM    931  CD1 LEU A  48      49.737 -18.130  42.397  1.00  0.00           C  
ATOM    932  CD2 LEU A  48      49.107 -20.425  43.076  1.00  0.00           C  
ATOM    933  H   LEU A  48      54.098 -20.278  42.783  1.00  0.00           H  
ATOM    934  HA  LEU A  48      51.822 -21.343  44.072  1.00  0.00           H  
ATOM    935  HB2 LEU A  48      52.284 -18.985  42.909  1.00  0.00           H  
ATOM    936  HB3 LEU A  48      51.531 -19.689  41.509  1.00  0.00           H  
ATOM    937  HG  LEU A  48      50.354 -19.111  44.213  1.00  0.00           H  
ATOM    938 1HD1 LEU A  48      49.724 -18.320  41.324  1.00  0.00           H  
ATOM    939 2HD1 LEU A  48      48.714 -17.920  42.679  1.00  0.00           H  
ATOM    940 3HD1 LEU A  48      50.397 -17.287  42.593  1.00  0.00           H  
ATOM    941 1HD2 LEU A  48      49.423 -21.358  43.516  1.00  0.00           H  
ATOM    942 2HD2 LEU A  48      48.225 -20.113  43.632  1.00  0.00           H  
ATOM    943 3HD2 LEU A  48      48.822 -20.635  42.047  1.00  0.00           H  
ATOM    944  N   GLU A  49      52.132 -22.151  40.868  1.00  0.00           N  
ATOM    945  CA  GLU A  49      51.687 -23.032  39.795  1.00  0.00           C  
ATOM    946  C   GLU A  49      51.725 -24.503  40.247  1.00  0.00           C  
ATOM    947  O   GLU A  49      50.835 -25.299  39.990  1.00  0.00           O  
ATOM    948  CB  GLU A  49      52.570 -22.750  38.571  1.00  0.00           C  
ATOM    949  CG  GLU A  49      51.857 -23.036  37.247  1.00  0.00           C  
ATOM    950  CD  GLU A  49      52.139 -24.488  36.854  1.00  0.00           C  
ATOM    951  OE1 GLU A  49      53.251 -24.735  36.399  1.00  0.00           O  
ATOM    952  OE2 GLU A  49      51.283 -25.348  37.044  1.00  0.00           O  
ATOM    953  H   GLU A  49      52.940 -21.574  40.718  1.00  0.00           H  
ATOM    954  HA  GLU A  49      50.647 -22.770  39.596  1.00  0.00           H  
ATOM    955  HB2 GLU A  49      52.879 -21.706  38.571  1.00  0.00           H  
ATOM    956  HB3 GLU A  49      53.509 -23.310  38.631  1.00  0.00           H  
ATOM    957  HG2 GLU A  49      50.782 -22.864  37.309  1.00  0.00           H  
ATOM    958  HG3 GLU A  49      52.240 -22.385  36.458  1.00  0.00           H  
ATOM    959  N   LEU A  50      52.764 -24.779  41.049  1.00  0.00           N  
ATOM    960  CA  LEU A  50      52.877 -26.088  41.674  1.00  0.00           C  
ATOM    961  C   LEU A  50      51.522 -26.563  42.273  1.00  0.00           C  
ATOM    962  O   LEU A  50      51.046 -27.654  41.988  1.00  0.00           O  
ATOM    963  CB  LEU A  50      53.997 -26.031  42.719  1.00  0.00           C  
ATOM    964  CG  LEU A  50      54.608 -27.396  43.039  1.00  0.00           C  
ATOM    965  CD1 LEU A  50      55.678 -27.235  44.097  1.00  0.00           C  
ATOM    966  CD2 LEU A  50      53.541 -28.346  43.549  1.00  0.00           C  
ATOM    967  H   LEU A  50      53.453 -24.081  41.264  1.00  0.00           H  
ATOM    968  HA  LEU A  50      53.159 -26.769  40.872  1.00  0.00           H  
ATOM    969  HB2 LEU A  50      54.793 -25.372  42.369  1.00  0.00           H  
ATOM    970  HB3 LEU A  50      53.616 -25.586  43.641  1.00  0.00           H  
ATOM    971  HG  LEU A  50      55.061 -27.823  42.145  1.00  0.00           H  
ATOM    972 1HD1 LEU A  50      55.302 -26.558  44.858  1.00  0.00           H  
ATOM    973 2HD1 LEU A  50      55.874 -28.195  44.568  1.00  0.00           H  
ATOM    974 3HD1 LEU A  50      56.598 -26.818  43.691  1.00  0.00           H  
ATOM    975 1HD2 LEU A  50      52.871 -27.851  44.239  1.00  0.00           H  
ATOM    976 2HD2 LEU A  50      52.941 -28.641  42.709  1.00  0.00           H  
ATOM    977 3HD2 LEU A  50      53.952 -29.236  44.023  1.00  0.00           H  
ATOM    978  N   LYS A  51      50.887 -25.718  43.069  1.00  0.00           N  
ATOM    979  CA  LYS A  51      49.600 -26.099  43.642  1.00  0.00           C  
ATOM    980  C   LYS A  51      48.519 -26.335  42.581  1.00  0.00           C  
ATOM    981  O   LYS A  51      47.762 -27.302  42.621  1.00  0.00           O  
ATOM    982  CB  LYS A  51      49.253 -24.970  44.598  1.00  0.00           C  
ATOM    983  CG  LYS A  51      47.941 -25.125  45.357  1.00  0.00           C  
ATOM    984  CD  LYS A  51      46.828 -24.324  44.690  1.00  0.00           C  
ATOM    985  CE  LYS A  51      45.737 -24.003  45.697  1.00  0.00           C  
ATOM    986  NZ  LYS A  51      44.737 -23.183  45.062  1.00  0.00           N  
ATOM    987  H   LYS A  51      51.346 -24.852  43.279  1.00  0.00           H  
ATOM    988  HA  LYS A  51      49.708 -27.047  44.154  1.00  0.00           H  
ATOM    989  HB2 LYS A  51      50.069 -24.862  45.315  1.00  0.00           H  
ATOM    990  HB3 LYS A  51      49.237 -24.054  44.014  1.00  0.00           H  
ATOM    991  HG2 LYS A  51      47.656 -26.173  45.454  1.00  0.00           H  
ATOM    992  HG3 LYS A  51      48.095 -24.751  46.371  1.00  0.00           H  
ATOM    993  HD2 LYS A  51      47.226 -23.385  44.294  1.00  0.00           H  
ATOM    994  HD3 LYS A  51      46.438 -24.865  43.826  1.00  0.00           H  
ATOM    995  HE2 LYS A  51      45.260 -24.902  46.090  1.00  0.00           H  
ATOM    996  HE3 LYS A  51      46.137 -23.431  46.538  1.00  0.00           H  
ATOM    997  HZ1 LYS A  51      45.219 -22.679  44.293  1.00  0.00           H  
ATOM    998  HZ2 LYS A  51      44.010 -23.812  44.678  1.00  0.00           H  
ATOM    999  HZ3 LYS A  51      44.387 -22.552  45.805  1.00  0.00           H  
ATOM   1000  N   ASP A  52      48.487 -25.392  41.628  1.00  0.00           N  
ATOM   1001  CA  ASP A  52      47.475 -25.492  40.583  1.00  0.00           C  
ATOM   1002  C   ASP A  52      47.707 -26.748  39.691  1.00  0.00           C  
ATOM   1003  O   ASP A  52      46.809 -27.227  39.011  1.00  0.00           O  
ATOM   1004  CB  ASP A  52      47.446 -24.162  39.809  1.00  0.00           C  
ATOM   1005  CG  ASP A  52      46.068 -23.921  39.186  1.00  0.00           C  
ATOM   1006  OD1 ASP A  52      45.837 -24.371  38.074  1.00  0.00           O  
ATOM   1007  OD2 ASP A  52      45.232 -23.277  39.824  1.00  0.00           O  
ATOM   1008  H   ASP A  52      49.183 -24.671  41.612  1.00  0.00           H  
ATOM   1009  HA  ASP A  52      46.524 -25.630  41.099  1.00  0.00           H  
ATOM   1010  HB2 ASP A  52      47.661 -23.325  40.475  1.00  0.00           H  
ATOM   1011  HB3 ASP A  52      48.221 -24.136  39.038  1.00  0.00           H  
ATOM   1012  N   ALA A  53      48.955 -27.262  39.796  1.00  0.00           N  
ATOM   1013  CA  ALA A  53      49.409 -28.474  39.118  1.00  0.00           C  
ATOM   1014  C   ALA A  53      49.099 -29.739  39.951  1.00  0.00           C  
ATOM   1015  O   ALA A  53      48.096 -30.413  39.755  1.00  0.00           O  
ATOM   1016  CB  ALA A  53      50.917 -28.357  38.821  1.00  0.00           C  
ATOM   1017  H   ALA A  53      49.641 -26.768  40.330  1.00  0.00           H  
ATOM   1018  HA  ALA A  53      48.859 -28.549  38.179  1.00  0.00           H  
ATOM   1019  HB1 ALA A  53      51.487 -28.046  39.692  1.00  0.00           H  
ATOM   1020  HB2 ALA A  53      51.343 -29.297  38.472  1.00  0.00           H  
ATOM   1021  HB3 ALA A  53      51.100 -27.613  38.049  1.00  0.00           H  
ATOM   1022  N   GLN A  54      50.039 -30.083  40.853  1.00  0.00           N  
ATOM   1023  CA  GLN A  54      49.830 -31.287  41.654  1.00  0.00           C  
ATOM   1024  C   GLN A  54      49.026 -30.915  42.920  1.00  0.00           C  
ATOM   1025  HC  GLN A  54      49.359 -31.311  43.894  1.00  0.00           H  
ATOM   1026  O   GLN A  54      48.033 -30.197  42.884  1.00  0.00           O  
ATOM   1027  CB  GLN A  54      51.173 -32.016  41.905  1.00  0.00           C  
ATOM   1028  CG  GLN A  54      52.188 -31.223  42.748  1.00  0.00           C  
ATOM   1029  CD  GLN A  54      53.481 -30.946  41.967  1.00  0.00           C  
ATOM   1030  NE2 GLN A  54      54.567 -31.557  42.439  1.00  0.00           N  
ATOM   1031  OE1 GLN A  54      53.500 -30.174  41.027  1.00  0.00           O  
ATOM   1032  H   GLN A  54      50.764 -29.409  40.996  1.00  0.00           H  
ATOM   1033  HA  GLN A  54      49.209 -31.977  41.076  1.00  0.00           H  
ATOM   1034  HB2 GLN A  54      50.986 -32.983  42.374  1.00  0.00           H  
ATOM   1035  HB3 GLN A  54      51.596 -32.267  40.930  1.00  0.00           H  
ATOM   1036  HG2 GLN A  54      51.749 -30.270  43.044  1.00  0.00           H  
ATOM   1037  HG3 GLN A  54      52.425 -31.732  43.681  1.00  0.00           H  
ATOM   1038 1HE2 GLN A  54      54.555 -32.205  43.189  1.00  0.00           H  
ATOM   1039 2HE2 GLN A  54      55.382 -31.222  41.963  1.00  0.00           H  
TER    1040      GLN A  54 
ATOM   1040  N   GLU C  26      57.706   4.348  44.466  1.00  0.00           N  
ATOM   1041  HN  GLU C  26      58.413   4.805  45.041  1.00  0.00           H  
ATOM   1042  CA  GLU C  26      57.323   2.983  44.701  1.00  0.00           C  
ATOM   1043  C   GLU C  26      58.331   2.073  44.029  1.00  0.00           C  
ATOM   1044  O   GLU C  26      58.796   2.264  42.914  1.00  0.00           O  
ATOM   1045  CB  GLU C  26      55.952   2.724  44.111  1.00  0.00           C  
ATOM   1046  CG  GLU C  26      54.875   3.591  44.758  1.00  0.00           C  
ATOM   1047  CD  GLU C  26      53.610   3.322  43.958  1.00  0.00           C  
ATOM   1048  OE1 GLU C  26      53.422   3.945  42.911  1.00  0.00           O  
ATOM   1049  OE2 GLU C  26      52.865   2.441  44.365  1.00  0.00           O  
ATOM   1050  H   GLU C  26      57.253   4.833  43.717  1.00  0.00           H  
ATOM   1051  HA  GLU C  26      57.306   2.817  45.782  1.00  0.00           H  
ATOM   1052  HB2 GLU C  26      55.985   2.923  43.036  1.00  0.00           H  
ATOM   1053  HB3 GLU C  26      55.681   1.673  44.227  1.00  0.00           H  
ATOM   1054  HG2 GLU C  26      54.719   3.323  45.805  1.00  0.00           H  
ATOM   1055  HG3 GLU C  26      55.110   4.655  44.724  1.00  0.00           H  
ATOM   1056  N   TYR C  27      58.649   1.046  44.809  1.00  0.00           N  
ATOM   1057  CA  TYR C  27      59.572   0.063  44.311  1.00  0.00           C  
ATOM   1058  C   TYR C  27      58.854  -0.813  43.281  1.00  0.00           C  
ATOM   1059  O   TYR C  27      59.119  -0.765  42.091  1.00  0.00           O  
ATOM   1060  CB  TYR C  27      60.143  -0.695  45.517  1.00  0.00           C  
ATOM   1061  CG  TYR C  27      60.840   0.277  46.421  1.00  0.00           C  
ATOM   1062  CD1 TYR C  27      62.168   0.617  46.185  1.00  0.00           C  
ATOM   1063  CD2 TYR C  27      60.157   0.892  47.467  1.00  0.00           C  
ATOM   1064  CE1 TYR C  27      62.793   1.566  46.976  1.00  0.00           C  
ATOM   1065  CE2 TYR C  27      60.785   1.841  48.260  1.00  0.00           C  
ATOM   1066  CZ  TYR C  27      62.107   2.173  48.013  1.00  0.00           C  
ATOM   1067  OH  TYR C  27      62.777   3.063  48.822  1.00  0.00           O  
ATOM   1068  H   TYR C  27      58.194   1.053  45.695  1.00  0.00           H  
ATOM   1069  HA  TYR C  27      60.379   0.586  43.793  1.00  0.00           H  
ATOM   1070  HB2 TYR C  27      59.346  -1.204  46.060  1.00  0.00           H  
ATOM   1071  HB3 TYR C  27      60.862  -1.442  45.197  1.00  0.00           H  
ATOM   1072  HD1 TYR C  27      62.713   0.168  45.364  1.00  0.00           H  
ATOM   1073  HD2 TYR C  27      59.115   0.661  47.649  1.00  0.00           H  
ATOM   1074  HE1 TYR C  27      63.816   1.839  46.772  1.00  0.00           H  
ATOM   1075  HE2 TYR C  27      60.216   2.324  49.044  1.00  0.00           H  
ATOM   1076  HH  TYR C  27      62.395   3.933  48.632  1.00  0.00           H  
ATOM   1077  N   PHE C  28      58.008  -1.718  43.824  1.00  0.00           N  
ATOM   1078  CA  PHE C  28      57.362  -2.758  43.017  1.00  0.00           C  
ATOM   1079  C   PHE C  28      56.233  -3.311  43.866  1.00  0.00           C  
ATOM   1080  O   PHE C  28      56.340  -3.324  45.087  1.00  0.00           O  
ATOM   1081  CB  PHE C  28      58.272  -3.971  42.694  1.00  0.00           C  
ATOM   1082  CG  PHE C  28      59.657  -3.567  42.301  1.00  0.00           C  
ATOM   1083  CD1 PHE C  28      60.580  -3.270  43.294  1.00  0.00           C  
ATOM   1084  CD2 PHE C  28      60.002  -3.392  40.967  1.00  0.00           C  
ATOM   1085  CE1 PHE C  28      61.795  -2.697  42.959  1.00  0.00           C  
ATOM   1086  CE2 PHE C  28      61.233  -2.844  40.635  1.00  0.00           C  
ATOM   1087  CZ  PHE C  28      62.119  -2.476  41.633  1.00  0.00           C  
ATOM   1088  H   PHE C  28      57.726  -1.659  44.780  1.00  0.00           H  
ATOM   1089  HA  PHE C  28      56.967  -2.279  42.119  1.00  0.00           H  
ATOM   1090  HB2 PHE C  28      58.360  -4.648  43.541  1.00  0.00           H  
ATOM   1091  HB3 PHE C  28      57.811  -4.532  41.884  1.00  0.00           H  
ATOM   1092  HD1 PHE C  28      60.318  -3.444  44.327  1.00  0.00           H  
ATOM   1093  HD2 PHE C  28      59.305  -3.651  40.183  1.00  0.00           H  
ATOM   1094  HE1 PHE C  28      62.498  -2.396  43.714  1.00  0.00           H  
ATOM   1095  HE2 PHE C  28      61.502  -2.681  39.599  1.00  0.00           H  
ATOM   1096  HZ  PHE C  28      63.065  -2.017  41.378  1.00  0.00           H  
ATOM   1097  N   THR C  29      55.175  -3.790  43.207  1.00  0.00           N  
ATOM   1098  CA  THR C  29      54.074  -4.365  43.962  1.00  0.00           C  
ATOM   1099  C   THR C  29      53.200  -5.184  42.980  1.00  0.00           C  
ATOM   1100  O   THR C  29      53.060  -4.819  41.818  1.00  0.00           O  
ATOM   1101  CB  THR C  29      53.337  -3.236  44.728  1.00  0.00           C  
ATOM   1102  CG2 THR C  29      52.467  -2.328  43.840  1.00  0.00           C  
ATOM   1103  OG1 THR C  29      52.738  -3.779  45.883  1.00  0.00           O  
ATOM   1104  H   THR C  29      55.058  -3.772  42.211  1.00  0.00           H  
ATOM   1105  HA  THR C  29      54.520  -5.060  44.674  1.00  0.00           H  
ATOM   1106  HB  THR C  29      54.061  -2.538  45.147  1.00  0.00           H  
ATOM   1107  HG1 THR C  29      51.993  -4.286  45.628  1.00  0.00           H  
ATOM   1108 1HG2 THR C  29      51.735  -2.852  43.228  1.00  0.00           H  
ATOM   1109 2HG2 THR C  29      51.939  -1.581  44.434  1.00  0.00           H  
ATOM   1110 3HG2 THR C  29      53.095  -1.769  43.145  1.00  0.00           H  
ATOM   1111  N   LEU C  30      52.672  -6.319  43.490  1.00  0.00           N  
ATOM   1112  CA  LEU C  30      51.713  -7.089  42.700  1.00  0.00           C  
ATOM   1113  C   LEU C  30      50.326  -6.626  43.115  1.00  0.00           C  
ATOM   1114  O   LEU C  30      49.794  -7.022  44.152  1.00  0.00           O  
ATOM   1115  CB  LEU C  30      51.815  -8.609  42.928  1.00  0.00           C  
ATOM   1116  CG  LEU C  30      52.900  -9.272  42.064  1.00  0.00           C  
ATOM   1117  CD1 LEU C  30      53.950  -9.923  42.951  1.00  0.00           C  
ATOM   1118  CD2 LEU C  30      52.351 -10.311  41.080  1.00  0.00           C  
ATOM   1119  H   LEU C  30      52.791  -6.530  44.461  1.00  0.00           H  
ATOM   1120  HA  LEU C  30      51.856  -6.869  41.641  1.00  0.00           H  
ATOM   1121  HB2 LEU C  30      51.961  -8.805  43.990  1.00  0.00           H  
ATOM   1122  HB3 LEU C  30      50.860  -9.075  42.685  1.00  0.00           H  
ATOM   1123  HG  LEU C  30      53.370  -8.507  41.450  1.00  0.00           H  
ATOM   1124 1HD1 LEU C  30      54.307  -9.230  43.714  1.00  0.00           H  
ATOM   1125 2HD1 LEU C  30      53.545 -10.811  43.436  1.00  0.00           H  
ATOM   1126 3HD1 LEU C  30      54.814 -10.227  42.357  1.00  0.00           H  
ATOM   1127 1HD2 LEU C  30      51.640  -9.857  40.390  1.00  0.00           H  
ATOM   1128 2HD2 LEU C  30      53.158 -10.747  40.488  1.00  0.00           H  
ATOM   1129 3HD2 LEU C  30      51.852 -11.129  41.601  1.00  0.00           H  
ATOM   1130  N   GLN C  31      49.788  -5.787  42.227  1.00  0.00           N  
ATOM   1131  CA  GLN C  31      48.445  -5.282  42.398  1.00  0.00           C  
ATOM   1132  C   GLN C  31      47.432  -6.405  42.142  1.00  0.00           C  
ATOM   1133  O   GLN C  31      47.716  -7.445  41.547  1.00  0.00           O  
ATOM   1134  CB  GLN C  31      48.241  -4.067  41.480  1.00  0.00           C  
ATOM   1135  CG  GLN C  31      47.175  -3.096  42.029  1.00  0.00           C  
ATOM   1136  CD  GLN C  31      47.596  -1.625  42.054  1.00  0.00           C  
ATOM   1137  NE2 GLN C  31      48.389  -1.231  41.051  1.00  0.00           N  
ATOM   1138  OE1 GLN C  31      47.190  -0.907  42.945  1.00  0.00           O  
ATOM   1139  H   GLN C  31      50.396  -5.470  41.497  1.00  0.00           H  
ATOM   1140  HA  GLN C  31      48.355  -4.980  43.441  1.00  0.00           H  
ATOM   1141  HB2 GLN C  31      49.206  -3.566  41.392  1.00  0.00           H  
ATOM   1142  HB3 GLN C  31      47.979  -4.384  40.471  1.00  0.00           H  
ATOM   1143  HG2 GLN C  31      46.241  -3.167  41.475  1.00  0.00           H  
ATOM   1144  HG3 GLN C  31      46.941  -3.332  43.067  1.00  0.00           H  
ATOM   1145 1HE2 GLN C  31      48.746  -1.770  40.296  1.00  0.00           H  
ATOM   1146 2HE2 GLN C  31      48.682  -0.270  41.127  1.00  0.00           H  
ATOM   1147  N   ILE C  32      46.231  -6.122  42.657  1.00  0.00           N  
ATOM   1148  CA  ILE C  32      45.167  -7.105  42.642  1.00  0.00           C  
ATOM   1149  C   ILE C  32      43.885  -6.511  42.032  1.00  0.00           C  
ATOM   1150  O   ILE C  32      43.497  -6.862  40.912  1.00  0.00           O  
ATOM   1151  CB  ILE C  32      44.987  -7.729  44.041  1.00  0.00           C  
ATOM   1152  CG1 ILE C  32      46.083  -7.397  45.089  1.00  0.00           C  
ATOM   1153  CG2 ILE C  32      44.859  -9.230  43.857  1.00  0.00           C  
ATOM   1154  CD1 ILE C  32      47.346  -8.267  45.077  1.00  0.00           C  
ATOM   1155  H   ILE C  32      46.160  -5.254  43.153  1.00  0.00           H  
ATOM   1156  HA  ILE C  32      45.466  -7.887  41.942  1.00  0.00           H  
ATOM   1157  HB  ILE C  32      44.056  -7.368  44.482  1.00  0.00           H  
ATOM   1158 2HG1 ILE C  32      46.381  -6.358  45.044  1.00  0.00           H  
ATOM   1159 3HG1 ILE C  32      45.637  -7.491  46.073  1.00  0.00           H  
ATOM   1160 1HG2 ILE C  32      44.067  -9.515  43.172  1.00  0.00           H  
ATOM   1161 2HG2 ILE C  32      45.775  -9.647  43.445  1.00  0.00           H  
ATOM   1162 3HG2 ILE C  32      44.675  -9.680  44.814  1.00  0.00           H  
ATOM   1163 1HD1 ILE C  32      47.723  -8.453  44.072  1.00  0.00           H  
ATOM   1164 2HD1 ILE C  32      48.138  -7.803  45.664  1.00  0.00           H  
ATOM   1165 3HD1 ILE C  32      47.170  -9.219  45.565  1.00  0.00           H  
ATOM   1166  N   ARG C  33      43.291  -5.571  42.812  1.00  0.00           N  
ATOM   1167  CA  ARG C  33      42.112  -4.795  42.421  1.00  0.00           C  
ATOM   1168  C   ARG C  33      40.793  -5.526  42.796  1.00  0.00           C  
ATOM   1169  O   ARG C  33      40.263  -6.300  42.004  1.00  0.00           O  
ATOM   1170  CB  ARG C  33      42.181  -4.474  40.902  1.00  0.00           C  
ATOM   1171  CG  ARG C  33      41.841  -3.048  40.472  1.00  0.00           C  
ATOM   1172  CD  ARG C  33      42.132  -2.839  38.972  1.00  0.00           C  
ATOM   1173  NE  ARG C  33      43.541  -3.130  38.710  1.00  0.00           N  
ATOM   1174  CZ  ARG C  33      44.132  -3.308  37.505  1.00  0.00           C  
ATOM   1175  NH1 ARG C  33      43.388  -3.220  36.400  1.00  0.00           N  
ATOM   1176  NH2 ARG C  33      45.429  -3.572  37.443  1.00  0.00           N  
ATOM   1177  H   ARG C  33      43.712  -5.419  43.707  1.00  0.00           H  
ATOM   1178  HA  ARG C  33      42.181  -3.879  43.002  1.00  0.00           H  
ATOM   1179  HB2 ARG C  33      43.211  -4.608  40.588  1.00  0.00           H  
ATOM   1180  HB3 ARG C  33      41.602  -5.196  40.324  1.00  0.00           H  
ATOM   1181  HG2 ARG C  33      40.806  -2.821  40.719  1.00  0.00           H  
ATOM   1182  HG3 ARG C  33      42.453  -2.355  41.052  1.00  0.00           H  
ATOM   1183  HD2 ARG C  33      41.521  -3.505  38.360  1.00  0.00           H  
ATOM   1184  HD3 ARG C  33      41.962  -1.801  38.680  1.00  0.00           H  
ATOM   1185  HE  ARG C  33      44.122  -3.146  39.534  1.00  0.00           H  
ATOM   1186 HH11 ARG C  33      42.431  -2.943  36.496  1.00  0.00           H  
ATOM   1187 HH12 ARG C  33      43.751  -3.402  35.478  1.00  0.00           H  
ATOM   1188 HH21 ARG C  33      45.967  -3.719  38.278  1.00  0.00           H  
ATOM   1189 HH22 ARG C  33      45.930  -3.612  36.583  1.00  0.00           H  
ATOM   1190  N   GLY C  34      40.239  -5.195  43.979  1.00  0.00           N  
ATOM   1191  CA  GLY C  34      38.989  -5.801  44.463  1.00  0.00           C  
ATOM   1192  C   GLY C  34      39.305  -6.548  45.759  1.00  0.00           C  
ATOM   1193  O   GLY C  34      40.410  -7.048  45.889  1.00  0.00           O  
ATOM   1194  H   GLY C  34      40.741  -4.576  44.584  1.00  0.00           H  
ATOM   1195  HA2 GLY C  34      38.278  -4.995  44.642  1.00  0.00           H  
ATOM   1196  HA3 GLY C  34      38.584  -6.495  43.723  1.00  0.00           H  
ATOM   1197  N   ARG C  35      38.355  -6.552  46.700  1.00  0.00           N  
ATOM   1198  CA  ARG C  35      38.638  -7.112  48.023  1.00  0.00           C  
ATOM   1199  C   ARG C  35      38.985  -8.602  47.928  1.00  0.00           C  
ATOM   1200  O   ARG C  35      40.117  -9.033  48.155  1.00  0.00           O  
ATOM   1201  CB  ARG C  35      37.472  -6.757  48.961  1.00  0.00           C  
ATOM   1202  CG  ARG C  35      37.918  -6.417  50.391  1.00  0.00           C  
ATOM   1203  CD  ARG C  35      37.620  -7.538  51.387  1.00  0.00           C  
ATOM   1204  NE  ARG C  35      37.071  -6.963  52.612  1.00  0.00           N  
ATOM   1205  CZ  ARG C  35      36.434  -7.752  53.509  1.00  0.00           C  
ATOM   1206  NH1 ARG C  35      36.334  -9.065  53.280  1.00  0.00           N  
ATOM   1207  NH2 ARG C  35      35.923  -7.200  54.610  1.00  0.00           N  
ATOM   1208  H   ARG C  35      37.452  -6.159  46.561  1.00  0.00           H  
ATOM   1209  HA  ARG C  35      39.545  -6.640  48.371  1.00  0.00           H  
ATOM   1210  HB2 ARG C  35      36.977  -5.866  48.576  1.00  0.00           H  
ATOM   1211  HB3 ARG C  35      36.692  -7.522  48.947  1.00  0.00           H  
ATOM   1212  HG2 ARG C  35      38.978  -6.165  50.436  1.00  0.00           H  
ATOM   1213  HG3 ARG C  35      37.393  -5.510  50.695  1.00  0.00           H  
ATOM   1214  HD2 ARG C  35      36.880  -8.229  50.978  1.00  0.00           H  
ATOM   1215  HD3 ARG C  35      38.518  -8.104  51.647  1.00  0.00           H  
ATOM   1216  HE  ARG C  35      37.150  -5.968  52.728  1.00  0.00           H  
ATOM   1217 HH11 ARG C  35      36.729  -9.470  52.444  1.00  0.00           H  
ATOM   1218 HH12 ARG C  35      35.859  -9.703  53.889  1.00  0.00           H  
ATOM   1219 HH21 ARG C  35      35.958  -6.211  54.770  1.00  0.00           H  
ATOM   1220 HH22 ARG C  35      35.490  -7.776  55.303  1.00  0.00           H  
ATOM   1221  N   GLU C  36      37.965  -9.324  47.437  1.00  0.00           N  
ATOM   1222  CA  GLU C  36      38.094 -10.737  47.094  1.00  0.00           C  
ATOM   1223  C   GLU C  36      39.351 -11.029  46.279  1.00  0.00           C  
ATOM   1224  O   GLU C  36      39.955 -12.085  46.334  1.00  0.00           O  
ATOM   1225  CB  GLU C  36      36.899 -11.109  46.216  1.00  0.00           C  
ATOM   1226  CG  GLU C  36      36.230 -12.416  46.651  1.00  0.00           C  
ATOM   1227  CD  GLU C  36      34.752 -12.081  46.673  1.00  0.00           C  
ATOM   1228  OE1 GLU C  36      34.166 -12.000  45.590  1.00  0.00           O  
ATOM   1229  OE2 GLU C  36      34.257 -11.781  47.750  1.00  0.00           O  
ATOM   1230  H   GLU C  36      37.044  -8.937  47.382  1.00  0.00           H  
ATOM   1231  HA  GLU C  36      38.119 -11.283  48.039  1.00  0.00           H  
ATOM   1232  HB2 GLU C  36      36.195 -10.275  46.261  1.00  0.00           H  
ATOM   1233  HB3 GLU C  36      37.126 -11.182  45.153  1.00  0.00           H  
ATOM   1234  HG2 GLU C  36      36.423 -13.241  45.964  1.00  0.00           H  
ATOM   1235  HG3 GLU C  36      36.547 -12.751  47.644  1.00  0.00           H  
ATOM   1236  N   ARG C  37      39.737 -10.019  45.483  1.00  0.00           N  
ATOM   1237  CA  ARG C  37      40.938 -10.204  44.708  1.00  0.00           C  
ATOM   1238  C   ARG C  37      42.170 -10.342  45.600  1.00  0.00           C  
ATOM   1239  O   ARG C  37      42.969 -11.224  45.340  1.00  0.00           O  
ATOM   1240  CB  ARG C  37      41.105  -9.102  43.664  1.00  0.00           C  
ATOM   1241  CG  ARG C  37      40.417  -9.454  42.347  1.00  0.00           C  
ATOM   1242  CD  ARG C  37      41.311  -9.126  41.156  1.00  0.00           C  
ATOM   1243  NE  ARG C  37      41.408 -10.296  40.296  1.00  0.00           N  
ATOM   1244  CZ  ARG C  37      41.936 -10.198  39.067  1.00  0.00           C  
ATOM   1245  NH1 ARG C  37      42.424  -9.012  38.687  1.00  0.00           N  
ATOM   1246  NH2 ARG C  37      41.965 -11.265  38.268  1.00  0.00           N  
ATOM   1247  H   ARG C  37      39.227  -9.166  45.547  1.00  0.00           H  
ATOM   1248  HA  ARG C  37      40.841 -11.171  44.208  1.00  0.00           H  
ATOM   1249  HB2 ARG C  37      40.729  -8.151  44.004  1.00  0.00           H  
ATOM   1250  HB3 ARG C  37      42.162  -8.917  43.509  1.00  0.00           H  
ATOM   1251  HG2 ARG C  37      40.146 -10.510  42.327  1.00  0.00           H  
ATOM   1252  HG3 ARG C  37      39.470  -8.917  42.277  1.00  0.00           H  
ATOM   1253  HD2 ARG C  37      40.903  -8.282  40.598  1.00  0.00           H  
ATOM   1254  HD3 ARG C  37      42.332  -8.889  41.451  1.00  0.00           H  
ATOM   1255  HE  ARG C  37      41.064 -11.157  40.684  1.00  0.00           H  
ATOM   1256 HH11 ARG C  37      42.511  -8.304  39.407  1.00  0.00           H  
ATOM   1257 HH12 ARG C  37      42.699  -8.809  37.748  1.00  0.00           H  
ATOM   1258 HH21 ARG C  37      41.573 -12.130  38.600  1.00  0.00           H  
ATOM   1259 HH22 ARG C  37      42.358 -11.252  37.348  1.00  0.00           H  
ATOM   1260  N   PHE C  38      42.307  -9.475  46.618  1.00  0.00           N  
ATOM   1261  CA  PHE C  38      43.501  -9.589  47.467  1.00  0.00           C  
ATOM   1262  C   PHE C  38      43.526 -10.911  48.222  1.00  0.00           C  
ATOM   1263  O   PHE C  38      44.532 -11.595  48.295  1.00  0.00           O  
ATOM   1264  CB  PHE C  38      43.598  -8.427  48.462  1.00  0.00           C  
ATOM   1265  CG  PHE C  38      44.960  -8.231  49.102  1.00  0.00           C  
ATOM   1266  CD1 PHE C  38      46.139  -8.543  48.429  1.00  0.00           C  
ATOM   1267  CD2 PHE C  38      45.065  -7.647  50.362  1.00  0.00           C  
ATOM   1268  CE1 PHE C  38      47.374  -8.225  48.956  1.00  0.00           C  
ATOM   1269  CE2 PHE C  38      46.309  -7.331  50.901  1.00  0.00           C  
ATOM   1270  CZ  PHE C  38      47.469  -7.611  50.192  1.00  0.00           C  
ATOM   1271  H   PHE C  38      41.604  -8.789  46.814  1.00  0.00           H  
ATOM   1272  HA  PHE C  38      44.339  -9.585  46.786  1.00  0.00           H  
ATOM   1273  HB2 PHE C  38      43.370  -7.528  47.904  1.00  0.00           H  
ATOM   1274  HB3 PHE C  38      42.831  -8.494  49.237  1.00  0.00           H  
ATOM   1275  HD1 PHE C  38      46.139  -9.038  47.477  1.00  0.00           H  
ATOM   1276  HD2 PHE C  38      44.167  -7.419  50.921  1.00  0.00           H  
ATOM   1277  HE1 PHE C  38      48.255  -8.458  48.385  1.00  0.00           H  
ATOM   1278  HE2 PHE C  38      46.381  -6.853  51.867  1.00  0.00           H  
ATOM   1279  HZ  PHE C  38      48.444  -7.363  50.589  1.00  0.00           H  
ATOM   1280  N   GLU C  39      42.327 -11.191  48.733  1.00  0.00           N  
ATOM   1281  CA  GLU C  39      42.076 -12.387  49.511  1.00  0.00           C  
ATOM   1282  C   GLU C  39      42.508 -13.641  48.737  1.00  0.00           C  
ATOM   1283  O   GLU C  39      43.306 -14.426  49.218  1.00  0.00           O  
ATOM   1284  CB  GLU C  39      40.606 -12.381  49.849  1.00  0.00           C  
ATOM   1285  CG  GLU C  39      40.221 -13.446  50.867  1.00  0.00           C  
ATOM   1286  CD  GLU C  39      38.708 -13.326  50.934  1.00  0.00           C  
ATOM   1287  OE1 GLU C  39      38.227 -12.307  51.448  1.00  0.00           O  
ATOM   1288  OE2 GLU C  39      38.056 -14.199  50.386  1.00  0.00           O  
ATOM   1289  H   GLU C  39      41.559 -10.564  48.619  1.00  0.00           H  
ATOM   1290  HA  GLU C  39      42.647 -12.297  50.431  1.00  0.00           H  
ATOM   1291  HB2 GLU C  39      40.341 -11.407  50.267  1.00  0.00           H  
ATOM   1292  HB3 GLU C  39      40.018 -12.501  48.939  1.00  0.00           H  
ATOM   1293  HG2 GLU C  39      40.518 -14.446  50.536  1.00  0.00           H  
ATOM   1294  HG3 GLU C  39      40.667 -13.281  51.848  1.00  0.00           H  
ATOM   1295  N   LYS C  40      42.049 -13.689  47.475  1.00  0.00           N  
ATOM   1296  CA  LYS C  40      42.443 -14.721  46.513  1.00  0.00           C  
ATOM   1297  C   LYS C  40      43.975 -14.927  46.470  1.00  0.00           C  
ATOM   1298  O   LYS C  40      44.480 -16.026  46.292  1.00  0.00           O  
ATOM   1299  CB  LYS C  40      41.921 -14.325  45.105  1.00  0.00           C  
ATOM   1300  CG  LYS C  40      40.840 -15.277  44.570  1.00  0.00           C  
ATOM   1301  CD  LYS C  40      41.464 -16.443  43.792  1.00  0.00           C  
ATOM   1302  CE  LYS C  40      40.472 -17.562  43.443  1.00  0.00           C  
ATOM   1303  NZ  LYS C  40      41.180 -18.729  42.910  1.00  0.00           N  
ATOM   1304  H   LYS C  40      41.301 -13.069  47.249  1.00  0.00           H  
ATOM   1305  HA  LYS C  40      41.990 -15.649  46.869  1.00  0.00           H  
ATOM   1306  HB2 LYS C  40      41.516 -13.319  45.137  1.00  0.00           H  
ATOM   1307  HB3 LYS C  40      42.734 -14.264  44.379  1.00  0.00           H  
ATOM   1308  HG2 LYS C  40      40.236 -15.648  45.400  1.00  0.00           H  
ATOM   1309  HG3 LYS C  40      40.149 -14.737  43.923  1.00  0.00           H  
ATOM   1310  HD2 LYS C  40      41.938 -16.059  42.888  1.00  0.00           H  
ATOM   1311  HD3 LYS C  40      42.268 -16.862  44.400  1.00  0.00           H  
ATOM   1312  HE2 LYS C  40      39.928 -17.879  44.336  1.00  0.00           H  
ATOM   1313  HE3 LYS C  40      39.728 -17.227  42.714  1.00  0.00           H  
ATOM   1314  HZ1 LYS C  40      41.957 -18.983  43.555  1.00  0.00           H  
ATOM   1315  HZ2 LYS C  40      40.570 -19.567  42.821  1.00  0.00           H  
ATOM   1316  HZ3 LYS C  40      41.605 -18.510  41.989  1.00  0.00           H  
ATOM   1317  N   ILE C  41      44.685 -13.798  46.619  1.00  0.00           N  
ATOM   1318  CA  ILE C  41      46.135 -13.843  46.597  1.00  0.00           C  
ATOM   1319  C   ILE C  41      46.698 -14.409  47.907  1.00  0.00           C  
ATOM   1320  O   ILE C  41      47.782 -14.959  47.932  1.00  0.00           O  
ATOM   1321  CB  ILE C  41      46.727 -12.463  46.274  1.00  0.00           C  
ATOM   1322  CG1 ILE C  41      46.128 -11.876  45.003  1.00  0.00           C  
ATOM   1323  CG2 ILE C  41      48.228 -12.499  46.077  1.00  0.00           C  
ATOM   1324  CD1 ILE C  41      46.098 -12.783  43.769  1.00  0.00           C  
ATOM   1325  H   ILE C  41      44.225 -12.934  46.784  1.00  0.00           H  
ATOM   1326  HA  ILE C  41      46.408 -14.518  45.794  1.00  0.00           H  
ATOM   1327  HB  ILE C  41      46.531 -11.785  47.105  1.00  0.00           H  
ATOM   1328 2HG1 ILE C  41      45.122 -11.584  45.243  1.00  0.00           H  
ATOM   1329 3HG1 ILE C  41      46.685 -10.986  44.749  1.00  0.00           H  
ATOM   1330 1HG2 ILE C  41      48.759 -12.866  46.956  1.00  0.00           H  
ATOM   1331 2HG2 ILE C  41      48.415 -13.165  45.251  1.00  0.00           H  
ATOM   1332 3HG2 ILE C  41      48.616 -11.534  45.780  1.00  0.00           H  
ATOM   1333 1HD1 ILE C  41      46.912 -13.505  43.765  1.00  0.00           H  
ATOM   1334 2HD1 ILE C  41      45.164 -13.342  43.731  1.00  0.00           H  
ATOM   1335 3HD1 ILE C  41      46.175 -12.194  42.855  1.00  0.00           H  
ATOM   1336  N   ARG C  42      45.962 -14.255  48.995  1.00  0.00           N  
ATOM   1337  CA  ARG C  42      46.387 -14.845  50.261  1.00  0.00           C  
ATOM   1338  C   ARG C  42      46.410 -16.387  50.156  1.00  0.00           C  
ATOM   1339  O   ARG C  42      47.370 -17.030  50.553  1.00  0.00           O  
ATOM   1340  CB  ARG C  42      45.487 -14.336  51.396  1.00  0.00           C  
ATOM   1341  CG  ARG C  42      45.208 -12.826  51.302  1.00  0.00           C  
ATOM   1342  CD  ARG C  42      46.459 -11.933  51.379  1.00  0.00           C  
ATOM   1343  NE  ARG C  42      47.122 -12.091  52.664  1.00  0.00           N  
ATOM   1344  CZ  ARG C  42      46.552 -11.701  53.822  1.00  0.00           C  
ATOM   1345  NH1 ARG C  42      45.393 -11.042  53.775  1.00  0.00           N  
ATOM   1346  NH2 ARG C  42      47.141 -11.969  54.979  1.00  0.00           N  
ATOM   1347  H   ARG C  42      45.075 -13.815  48.895  1.00  0.00           H  
ATOM   1348  HA  ARG C  42      47.412 -14.513  50.439  1.00  0.00           H  
ATOM   1349  HB2 ARG C  42      44.532 -14.868  51.363  1.00  0.00           H  
ATOM   1350  HB3 ARG C  42      45.934 -14.593  52.357  1.00  0.00           H  
ATOM   1351  HG2 ARG C  42      44.710 -12.605  50.368  1.00  0.00           H  
ATOM   1352  HG3 ARG C  42      44.474 -12.569  52.062  1.00  0.00           H  
ATOM   1353  HD2 ARG C  42      47.192 -12.206  50.618  1.00  0.00           H  
ATOM   1354  HD3 ARG C  42      46.225 -10.877  51.228  1.00  0.00           H  
ATOM   1355  HE  ARG C  42      48.003 -12.576  52.659  1.00  0.00           H  
ATOM   1356 HH11 ARG C  42      45.005 -10.809  52.875  1.00  0.00           H  
ATOM   1357 HH12 ARG C  42      44.888 -10.797  54.600  1.00  0.00           H  
ATOM   1358 HH21 ARG C  42      47.986 -12.511  54.978  1.00  0.00           H  
ATOM   1359 HH22 ARG C  42      46.757 -11.689  55.853  1.00  0.00           H  
ATOM   1360  N   GLU C  43      45.356 -16.924  49.522  1.00  0.00           N  
ATOM   1361  CA  GLU C  43      45.305 -18.369  49.263  1.00  0.00           C  
ATOM   1362  C   GLU C  43      46.378 -18.766  48.222  1.00  0.00           C  
ATOM   1363  O   GLU C  43      47.049 -19.792  48.302  1.00  0.00           O  
ATOM   1364  CB  GLU C  43      43.879 -18.710  48.793  1.00  0.00           C  
ATOM   1365  CG  GLU C  43      43.044 -19.355  49.910  1.00  0.00           C  
ATOM   1366  CD  GLU C  43      41.537 -19.242  49.641  1.00  0.00           C  
ATOM   1367  OE1 GLU C  43      41.114 -19.440  48.499  1.00  0.00           O  
ATOM   1368  OE2 GLU C  43      40.794 -18.946  50.574  1.00  0.00           O  
ATOM   1369  H   GLU C  43      44.553 -16.376  49.278  1.00  0.00           H  
ATOM   1370  HA  GLU C  43      45.542 -18.882  50.198  1.00  0.00           H  
ATOM   1371  HB2 GLU C  43      43.382 -17.805  48.438  1.00  0.00           H  
ATOM   1372  HB3 GLU C  43      43.885 -19.394  47.943  1.00  0.00           H  
ATOM   1373  HG2 GLU C  43      43.304 -20.410  50.012  1.00  0.00           H  
ATOM   1374  HG3 GLU C  43      43.268 -18.895  50.874  1.00  0.00           H  
ATOM   1375  N   TYR C  44      46.534 -17.816  47.277  1.00  0.00           N  
ATOM   1376  CA  TYR C  44      47.609 -18.025  46.307  1.00  0.00           C  
ATOM   1377  C   TYR C  44      48.975 -18.160  47.030  1.00  0.00           C  
ATOM   1378  O   TYR C  44      49.897 -18.776  46.531  1.00  0.00           O  
ATOM   1379  CB  TYR C  44      47.473 -17.007  45.125  1.00  0.00           C  
ATOM   1380  CG  TYR C  44      48.579 -16.013  44.784  1.00  0.00           C  
ATOM   1381  CD1 TYR C  44      49.507 -15.531  45.699  1.00  0.00           C  
ATOM   1382  CD2 TYR C  44      48.678 -15.520  43.481  1.00  0.00           C  
ATOM   1383  CE1 TYR C  44      50.472 -14.615  45.359  1.00  0.00           C  
ATOM   1384  CE2 TYR C  44      49.656 -14.600  43.118  1.00  0.00           C  
ATOM   1385  CZ  TYR C  44      50.533 -14.123  44.072  1.00  0.00           C  
ATOM   1386  OH  TYR C  44      51.417 -13.103  43.773  1.00  0.00           O  
ATOM   1387  H   TYR C  44      45.849 -17.092  47.227  1.00  0.00           H  
ATOM   1388  HA  TYR C  44      47.414 -19.015  45.887  1.00  0.00           H  
ATOM   1389  HB2 TYR C  44      47.293 -17.605  44.232  1.00  0.00           H  
ATOM   1390  HB3 TYR C  44      46.539 -16.469  45.227  1.00  0.00           H  
ATOM   1391  HD1 TYR C  44      49.524 -15.807  46.727  1.00  0.00           H  
ATOM   1392  HD2 TYR C  44      47.992 -15.880  42.728  1.00  0.00           H  
ATOM   1393  HE1 TYR C  44      51.117 -14.318  46.166  1.00  0.00           H  
ATOM   1394  HE2 TYR C  44      49.732 -14.279  42.090  1.00  0.00           H  
ATOM   1395  HH  TYR C  44      51.279 -12.407  44.399  1.00  0.00           H  
ATOM   1396  N   ASN C  45      49.079 -17.526  48.222  1.00  0.00           N  
ATOM   1397  CA  ASN C  45      50.358 -17.594  48.932  1.00  0.00           C  
ATOM   1398  C   ASN C  45      50.516 -18.975  49.573  1.00  0.00           C  
ATOM   1399  O   ASN C  45      51.623 -19.477  49.685  1.00  0.00           O  
ATOM   1400  CB  ASN C  45      50.522 -16.468  49.983  1.00  0.00           C  
ATOM   1401  CG  ASN C  45      51.288 -15.256  49.423  1.00  0.00           C  
ATOM   1402  ND2 ASN C  45      50.518 -14.356  48.820  1.00  0.00           N  
ATOM   1403  OD1 ASN C  45      52.511 -15.155  49.481  1.00  0.00           O  
ATOM   1404  H   ASN C  45      48.275 -17.106  48.638  1.00  0.00           H  
ATOM   1405  HA  ASN C  45      51.155 -17.520  48.187  1.00  0.00           H  
ATOM   1406  HB2 ASN C  45      49.556 -16.144  50.368  1.00  0.00           H  
ATOM   1407  HB3 ASN C  45      51.080 -16.823  50.850  1.00  0.00           H  
ATOM   1408 1HD2 ASN C  45      49.529 -14.490  48.782  1.00  0.00           H  
ATOM   1409 2HD2 ASN C  45      50.939 -13.564  48.400  1.00  0.00           H  
ATOM   1410  N   GLU C  46      49.384 -19.586  49.951  1.00  0.00           N  
ATOM   1411  CA  GLU C  46      49.441 -20.919  50.551  1.00  0.00           C  
ATOM   1412  C   GLU C  46      50.065 -21.928  49.556  1.00  0.00           C  
ATOM   1413  O   GLU C  46      50.957 -22.706  49.857  1.00  0.00           O  
ATOM   1414  CB  GLU C  46      48.008 -21.313  50.941  1.00  0.00           C  
ATOM   1415  CG  GLU C  46      47.891 -21.769  52.401  1.00  0.00           C  
ATOM   1416  CD  GLU C  46      46.500 -22.361  52.627  1.00  0.00           C  
ATOM   1417  OE1 GLU C  46      46.157 -23.278  51.884  1.00  0.00           O  
ATOM   1418  OE2 GLU C  46      45.790 -21.914  53.522  1.00  0.00           O  
ATOM   1419  H   GLU C  46      48.494 -19.153  49.817  1.00  0.00           H  
ATOM   1420  HA  GLU C  46      50.087 -20.846  51.428  1.00  0.00           H  
ATOM   1421  HB2 GLU C  46      47.322 -20.479  50.799  1.00  0.00           H  
ATOM   1422  HB3 GLU C  46      47.640 -22.096  50.273  1.00  0.00           H  
ATOM   1423  HG2 GLU C  46      48.629 -22.547  52.611  1.00  0.00           H  
ATOM   1424  HG3 GLU C  46      48.080 -20.946  53.091  1.00  0.00           H  
ATOM   1425  N   ALA C  47      49.571 -21.779  48.318  1.00  0.00           N  
ATOM   1426  CA  ALA C  47      50.111 -22.571  47.218  1.00  0.00           C  
ATOM   1427  C   ALA C  47      51.633 -22.412  47.051  1.00  0.00           C  
ATOM   1428  O   ALA C  47      52.344 -23.342  46.705  1.00  0.00           O  
ATOM   1429  CB  ALA C  47      49.460 -22.089  45.933  1.00  0.00           C  
ATOM   1430  H   ALA C  47      48.813 -21.142  48.194  1.00  0.00           H  
ATOM   1431  HA  ALA C  47      49.889 -23.621  47.420  1.00  0.00           H  
ATOM   1432  HB1 ALA C  47      49.535 -21.009  45.836  1.00  0.00           H  
ATOM   1433  HB2 ALA C  47      50.002 -22.513  45.093  1.00  0.00           H  
ATOM   1434  HB3 ALA C  47      48.412 -22.370  45.880  1.00  0.00           H  
ATOM   1435  N   LEU C  48      52.093 -21.186  47.323  1.00  0.00           N  
ATOM   1436  CA  LEU C  48      53.528 -20.960  47.281  1.00  0.00           C  
ATOM   1437  C   LEU C  48      54.234 -21.912  48.263  1.00  0.00           C  
ATOM   1438  O   LEU C  48      55.282 -22.481  48.000  1.00  0.00           O  
ATOM   1439  CB  LEU C  48      53.807 -19.523  47.726  1.00  0.00           C  
ATOM   1440  CG  LEU C  48      55.105 -18.912  47.192  1.00  0.00           C  
ATOM   1441  CD1 LEU C  48      55.388 -17.655  47.999  1.00  0.00           C  
ATOM   1442  CD2 LEU C  48      56.343 -19.815  47.250  1.00  0.00           C  
ATOM   1443  H   LEU C  48      51.409 -20.488  47.513  1.00  0.00           H  
ATOM   1444  HA  LEU C  48      53.855 -21.147  46.256  1.00  0.00           H  
ATOM   1445  HB2 LEU C  48      52.983 -18.893  47.390  1.00  0.00           H  
ATOM   1446  HB3 LEU C  48      53.803 -19.458  48.814  1.00  0.00           H  
ATOM   1447  HG  LEU C  48      54.932 -18.657  46.146  1.00  0.00           H  
ATOM   1448 1HD1 LEU C  48      55.419 -17.878  49.064  1.00  0.00           H  
ATOM   1449 2HD1 LEU C  48      56.371 -17.286  47.733  1.00  0.00           H  
ATOM   1450 3HD1 LEU C  48      54.613 -16.912  47.825  1.00  0.00           H  
ATOM   1451 1HD2 LEU C  48      56.169 -20.754  46.747  1.00  0.00           H  
ATOM   1452 2HD2 LEU C  48      57.185 -19.351  46.738  1.00  0.00           H  
ATOM   1453 3HD2 LEU C  48      56.633 -20.045  48.274  1.00  0.00           H  
ATOM   1454  N   GLU C  49      53.609 -22.012  49.447  1.00  0.00           N  
ATOM   1455  CA  GLU C  49      54.166 -22.819  50.525  1.00  0.00           C  
ATOM   1456  C   GLU C  49      54.398 -24.260  50.047  1.00  0.00           C  
ATOM   1457  O   GLU C  49      55.422 -24.876  50.296  1.00  0.00           O  
ATOM   1458  CB  GLU C  49      53.218 -22.727  51.731  1.00  0.00           C  
ATOM   1459  CG  GLU C  49      53.939 -22.891  53.073  1.00  0.00           C  
ATOM   1460  CD  GLU C  49      53.848 -24.355  53.512  1.00  0.00           C  
ATOM   1461  OE1 GLU C  49      52.814 -24.707  54.068  1.00  0.00           O  
ATOM   1462  OE2 GLU C  49      54.773 -25.126  53.260  1.00  0.00           O  
ATOM   1463  H   GLU C  49      52.701 -21.598  49.567  1.00  0.00           H  
ATOM   1464  HA  GLU C  49      55.139 -22.384  50.760  1.00  0.00           H  
ATOM   1465  HB2 GLU C  49      52.723 -21.757  51.730  1.00  0.00           H  
ATOM   1466  HB3 GLU C  49      52.402 -23.449  51.644  1.00  0.00           H  
ATOM   1467  HG2 GLU C  49      54.983 -22.578  53.029  1.00  0.00           H  
ATOM   1468  HG3 GLU C  49      53.457 -22.279  53.838  1.00  0.00           H  
ATOM   1469  N   LEU C  50      53.427 -24.716  49.242  1.00  0.00           N  
ATOM   1470  CA  LEU C  50      53.557 -26.019  48.605  1.00  0.00           C  
ATOM   1471  C   LEU C  50      54.982 -26.246  48.029  1.00  0.00           C  
ATOM   1472  O   LEU C  50      55.641 -27.232  48.332  1.00  0.00           O  
ATOM   1473  CB  LEU C  50      52.470 -26.154  47.536  1.00  0.00           C  
ATOM   1474  CG  LEU C  50      52.128 -27.603  47.190  1.00  0.00           C  
ATOM   1475  CD1 LEU C  50      51.071 -27.619  46.112  1.00  0.00           C  
ATOM   1476  CD2 LEU C  50      53.357 -28.335  46.684  1.00  0.00           C  
ATOM   1477  H   LEU C  50      52.622 -24.155  49.034  1.00  0.00           H  
ATOM   1478  HA  LEU C  50      53.384 -26.747  49.396  1.00  0.00           H  
ATOM   1479  HB2 LEU C  50      51.561 -25.656  47.874  1.00  0.00           H  
ATOM   1480  HB3 LEU C  50      52.781 -25.635  46.628  1.00  0.00           H  
ATOM   1481  HG  LEU C  50      51.743 -28.121  48.068  1.00  0.00           H  
ATOM   1482 1HD1 LEU C  50      51.350 -26.877  45.369  1.00  0.00           H  
ATOM   1483 2HD1 LEU C  50      51.047 -28.588  45.621  1.00  0.00           H  
ATOM   1484 3HD1 LEU C  50      50.086 -27.363  46.500  1.00  0.00           H  
ATOM   1485 1HD2 LEU C  50      53.936 -27.717  46.009  1.00  0.00           H  
ATOM   1486 2HD2 LEU C  50      53.989 -28.535  47.529  1.00  0.00           H  
ATOM   1487 3HD2 LEU C  50      53.117 -29.276  46.191  1.00  0.00           H  
ATOM   1488  N   LYS C  51      55.472 -25.309  47.231  1.00  0.00           N  
ATOM   1489  CA  LYS C  51      56.815 -25.465  46.687  1.00  0.00           C  
ATOM   1490  C   LYS C  51      57.903 -25.517  47.772  1.00  0.00           C  
ATOM   1491  O   LYS C  51      58.827 -26.328  47.733  1.00  0.00           O  
ATOM   1492  CB  LYS C  51      56.992 -24.287  45.744  1.00  0.00           C  
ATOM   1493  CG  LYS C  51      58.340 -24.202  45.040  1.00  0.00           C  
ATOM   1494  CD  LYS C  51      59.261 -23.215  45.750  1.00  0.00           C  
ATOM   1495  CE  LYS C  51      60.340 -22.722  44.803  1.00  0.00           C  
ATOM   1496  NZ  LYS C  51      61.186 -21.794  45.513  1.00  0.00           N  
ATOM   1497  H   LYS C  51      54.867 -24.544  47.004  1.00  0.00           H  
ATOM   1498  HA  LYS C  51      56.874 -26.412  46.163  1.00  0.00           H  
ATOM   1499  HB2 LYS C  51      56.197 -24.321  44.996  1.00  0.00           H  
ATOM   1500  HB3 LYS C  51      56.822 -23.385  46.330  1.00  0.00           H  
ATOM   1501  HG2 LYS C  51      58.815 -25.181  44.964  1.00  0.00           H  
ATOM   1502  HG3 LYS C  51      58.168 -23.860  44.019  1.00  0.00           H  
ATOM   1503  HD2 LYS C  51      58.689 -22.355  46.106  1.00  0.00           H  
ATOM   1504  HD3 LYS C  51      59.690 -23.677  46.642  1.00  0.00           H  
ATOM   1505  HE2 LYS C  51      60.954 -23.536  44.418  1.00  0.00           H  
ATOM   1506  HE3 LYS C  51      59.902 -22.192  43.952  1.00  0.00           H  
ATOM   1507  HZ1 LYS C  51      60.631 -21.448  46.319  1.00  0.00           H  
ATOM   1508  HZ2 LYS C  51      62.011 -22.319  45.859  1.00  0.00           H  
ATOM   1509  HZ3 LYS C  51      61.423 -21.048  44.832  1.00  0.00           H  
ATOM   1510  N   ASP C  52      57.752 -24.601  48.739  1.00  0.00           N  
ATOM   1511  CA  ASP C  52      58.748 -24.537  49.803  1.00  0.00           C  
ATOM   1512  C   ASP C  52      58.729 -25.830  50.667  1.00  0.00           C  
ATOM   1513  O   ASP C  52      59.699 -26.170  51.332  1.00  0.00           O  
ATOM   1514  CB  ASP C  52      58.531 -23.238  50.602  1.00  0.00           C  
ATOM   1515  CG  ASP C  52      59.839 -22.764  51.245  1.00  0.00           C  
ATOM   1516  OD1 ASP C  52      60.126 -23.165  52.363  1.00  0.00           O  
ATOM   1517  OD2 ASP C  52      60.560 -21.987  50.614  1.00  0.00           O  
ATOM   1518  H   ASP C  52      56.933 -24.021  48.763  1.00  0.00           H  
ATOM   1519  HA  ASP C  52      59.717 -24.493  49.303  1.00  0.00           H  
ATOM   1520  HB2 ASP C  52      58.173 -22.442  49.950  1.00  0.00           H  
ATOM   1521  HB3 ASP C  52      57.759 -23.367  51.365  1.00  0.00           H  
ATOM   1522  N   ALA C  53      57.579 -26.538  50.557  1.00  0.00           N  
ATOM   1523  CA  ALA C  53      57.321 -27.815  51.220  1.00  0.00           C  
ATOM   1524  C   ALA C  53      57.855 -29.008  50.391  1.00  0.00           C  
ATOM   1525  O   ALA C  53      58.944 -29.517  50.619  1.00  0.00           O  
ATOM   1526  CB  ALA C  53      55.809 -27.960  51.484  1.00  0.00           C  
ATOM   1527  H   ALA C  53      56.818 -26.159  50.029  1.00  0.00           H  
ATOM   1528  HA  ALA C  53      57.856 -27.804  52.169  1.00  0.00           H  
ATOM   1529  HB1 ALA C  53      55.212 -27.734  50.603  1.00  0.00           H  
ATOM   1530  HB2 ALA C  53      55.540 -28.965  51.808  1.00  0.00           H  
ATOM   1531  HB3 ALA C  53      55.488 -27.272  52.261  1.00  0.00           H  
ATOM   1532  N   GLN C  54      57.012 -29.483  49.454  1.00  0.00           N  
ATOM   1533  CA  GLN C  54      57.439 -30.628  48.653  1.00  0.00           C  
ATOM   1534  C   GLN C  54      58.198 -30.110  47.410  1.00  0.00           C  
ATOM   1535  HC  GLN C  54      57.965 -30.552  46.427  1.00  0.00           H  
ATOM   1536  O   GLN C  54      59.048 -29.228  47.471  1.00  0.00           O  
ATOM   1537  CB  GLN C  54      56.245 -31.575  48.365  1.00  0.00           C  
ATOM   1538  CG  GLN C  54      55.132 -30.966  47.493  1.00  0.00           C  
ATOM   1539  CD  GLN C  54      53.790 -30.902  48.240  1.00  0.00           C  
ATOM   1540  NE2 GLN C  54      52.818 -31.650  47.716  1.00  0.00           N  
ATOM   1541  OE1 GLN C  54      53.630 -30.166  49.196  1.00  0.00           O  
ATOM   1542  H   GLN C  54      56.191 -28.935  49.293  1.00  0.00           H  
ATOM   1543  HA  GLN C  54      58.153 -31.209  49.240  1.00  0.00           H  
ATOM   1544  HB2 GLN C  54      56.608 -32.492  47.901  1.00  0.00           H  
ATOM   1545  HB3 GLN C  54      55.844 -31.901  49.326  1.00  0.00           H  
ATOM   1546  HG2 GLN C  54      55.414 -29.955  47.200  1.00  0.00           H  
ATOM   1547  HG3 GLN C  54      55.005 -31.511  46.559  1.00  0.00           H  
ATOM   1548 1HE2 GLN C  54      52.944 -32.270  46.952  1.00  0.00           H  
ATOM   1549 2HE2 GLN C  54      51.941 -31.440  48.152  1.00  0.00           H  
TER    1550      GLN C  54 
CONECT    1    4
CONECT    1    3
CONECT    1    2
CONECT    5    7
CONECT    5    6
CONECT   10   11
CONECT   12   13
CONECT   16   18
CONECT   16   17
CONECT   19   21
CONECT   19   20
CONECT   25   26
CONECT   27   28
CONECT   31   33
CONECT   31   32
CONECT   35   36
CONECT   37   38
CONECT   39   40
CONECT   41   42
CONECT   44   45
CONECT   46   47
CONECT   48   49
CONECT   52   54
CONECT   52   53
CONECT   56   57
CONECT   58   59
CONECT   60   61
CONECT   62   63
CONECT   64   65
CONECT   66   67
CONECT   68   69
CONECT   72   73
CONECT   74   77
CONECT   74   76
CONECT   74   75
CONECT   78   79
CONECT   80   81
CONECT   82   83
CONECT   86   88
CONECT   86   87
CONECT   89   90
CONECT   91   94
CONECT   91   93
CONECT   91   92
CONECT   95   98
CONECT   95   97
CONECT   95   96
CONECT   99  100
CONECT  101  102
CONECT  105  107
CONECT  105  106
CONECT  108  110
CONECT  108  109
CONECT  112  114
CONECT  112  113
CONECT  116  117
CONECT  118  119
CONECT  122  123
CONECT  124  126
CONECT  124  125
CONECT  127  130
CONECT  127  129
CONECT  127  128
CONECT  131  134
CONECT  131  133
CONECT  131  132
CONECT  135  136
CONECT  137  138
CONECT  141  143
CONECT  141  142
CONECT  144  146
CONECT  144  145
CONECT  147  149
CONECT  147  148
CONECT  150  151
CONECT  153  155
CONECT  153  154
CONECT  156  158
CONECT  156  157
CONECT  159  160
CONECT  161  163
CONECT  161  162
CONECT  166  167
CONECT  168  169
CONECT  172  174
CONECT  172  173
CONECT  175  177
CONECT  175  176
CONECT  178  180
CONECT  178  179
CONECT  181  182
CONECT  184  186
CONECT  184  185
CONECT  187  189
CONECT  187  188
CONECT  190  191
CONECT  192  193
CONECT  196  198
CONECT  196  197
CONECT  199  201
CONECT  199  200
CONECT  205  206
CONECT  207  208
CONECT  211  213
CONECT  211  212
CONECT  214  216
CONECT  214  215
CONECT  217  219
CONECT  217  218
CONECT  220  221
CONECT  223  225
CONECT  223  224
CONECT  226  228
CONECT  226  227
CONECT  229  230
CONECT  231  232
CONECT  235  237
CONECT  235  236
CONECT  239  240
CONECT  241  242
CONECT  243  244
CONECT  245  246
CONECT  247  248
CONECT  249  250
CONECT  251  252
CONECT  255  257
CONECT  255  256
CONECT  258  260
CONECT  258  259
CONECT  264  265
CONECT  266  267
CONECT  270  272
CONECT  270  271
CONECT  273  275
CONECT  273  274
CONECT  277  280
CONECT  277  279
CONECT  277  278
CONECT  281  282
CONECT  283  284
CONECT  287  289
CONECT  287  288
CONECT  291  292
CONECT  293  294
CONECT  295  296
CONECT  297  298
CONECT  299  300
CONECT  301  302
CONECT  303  304
CONECT  307  309
CONECT  307  308
CONECT  310  312
CONECT  310  311
CONECT  313  315
CONECT  313  314
CONECT  316  317
CONECT  319  321
CONECT  319  320
CONECT  322  324
CONECT  322  323
CONECT  325  326
CONECT  327  328
CONECT  331  333
CONECT  331  332
CONECT  334  336
CONECT  334  335
CONECT  340  341
CONECT  342  343
CONECT  346  348
CONECT  346  347
CONECT  349  350
CONECT  351  354
CONECT  351  353
CONECT  351  352
CONECT  355  358
CONECT  355  357
CONECT  355  356
CONECT  359  360
CONECT  361  362
CONECT  365  367
CONECT  365  366
CONECT  369  371
CONECT  369  370
CONECT  373  374
CONECT  375  376
CONECT  379  381
CONECT  379  380
CONECT  382  384
CONECT  382  383
CONECT  388  389
CONECT  390  391
CONECT  394  397
CONECT  394  396
CONECT  394  395
CONECT  398  399
CONECT  400  401
CONECT  404  406
CONECT  404  405
CONECT  407  408
CONECT  409  412
CONECT  409  411
CONECT  409  410
CONECT  413  416
CONECT  413  415
CONECT  413  414
CONECT  417  418
CONECT  419  420
CONECT  423  425
CONECT  423  424
CONECT  426  428
CONECT  426  427
CONECT  432  433
CONECT  434  435
CONECT  438  440
CONECT  438  439
CONECT  441  442
CONECT  443  446
CONECT  443  445
CONECT  443  444
CONECT  447  450
CONECT  447  449
CONECT  447  448
CONECT  451  452
CONECT  453  454
CONECT  457  459
CONECT  457  458
CONECT  460  462
CONECT  460  461
CONECT  463  465
CONECT  463  464
CONECT  466  468
CONECT  466  467
CONECT  469  472
CONECT  469  471
CONECT  469  470
CONECT  473  474
CONECT  475  476
CONECT  479  481
CONECT  479  480
CONECT  485  486
CONECT  487  488
CONECT  491  494
CONECT  491  493
CONECT  491  492
CONECT  495  496
CONECT  497  498
CONECT  501  503
CONECT  501  502
CONECT  504  506
CONECT  504  505
CONECT  508  510
CONECT  508  509
CONECT  512  513
CONECT  514  515
CONECT  518  521
CONECT  518  520
CONECT  518  519
CONECT  522  523
CONECT  524  526
CONECT  524  525
CONECT  530  531
CONECT 1024 1025
CONECT 1040 1041
CONECT 1534 1535
