# Supplementary material for: The Potential Mechanisms of Ochratoxin A in Prostate Cancer Development: An Integrated Study Combining Network Toxicology, Machine Learning, and Molecular Docking
Source: Toxins (Basel). 2025 Aug 4;17(8):388. doi: 10.3390/toxins17080388 (PMC12389974; doi:10.3390/toxins17080388)
Supplement: Supplementary file 1 [file toxins-17-00388-s001.zip › molecular docking/TP53/result.pdb]

ATOM      1  N   GLU A  26      43.775   3.105  46.312  1.00  0.00           N  
ATOM      2  CA  GLU A  26      44.369   1.822  46.046  1.00  0.00           C  
ATOM      3  C   GLU A  26      43.538   0.750  46.725  1.00  0.00           C  
ATOM      4  O   GLU A  26      43.076   0.844  47.856  1.00  0.00           O  
ATOM      5  CB  GLU A  26      45.783   1.791  46.590  1.00  0.00           C  
ATOM      6  CG  GLU A  26      46.677   2.831  45.915  1.00  0.00           C  
ATOM      7  CD  GLU A  26      47.990   2.790  46.682  1.00  0.00           C  
ATOM      8  OE1 GLU A  26      48.080   3.416  47.739  1.00  0.00           O  
ATOM      9  OE2 GLU A  26      48.881   2.078  46.238  1.00  0.00           O1-
ATOM     10  HN1 GLU A  26      44.148   3.643  47.069  1.00  0.00           H  
ATOM     11  HN2 GLU A  26      43.000   3.454  45.748  1.00  0.00           H  
ATOM     12  N   TYR A  27      43.361  -0.297  45.925  1.00  0.00           N  
ATOM     13  CA  TYR A  27      42.636  -1.435  46.423  1.00  0.00           C  
ATOM     14  C   TYR A  27      43.531  -2.170  47.422  1.00  0.00           C  
ATOM     15  O   TYR A  27      43.303  -2.183  48.621  1.00  0.00           O  
ATOM     16  CB  TYR A  27      42.182  -2.284  45.222  1.00  0.00           C  
ATOM     17  CG  TYR A  27      41.323  -1.436  44.332  1.00  0.00           C  
ATOM     18  CD1 TYR A  27      39.971  -1.279  44.615  1.00  0.00           C  
ATOM     19  CD2 TYR A  27      41.877  -0.746  43.259  1.00  0.00           C  
ATOM     20  CE1 TYR A  27      39.196  -0.425  43.848  1.00  0.00           C  
ATOM     21  CE2 TYR A  27      41.101   0.110  42.491  1.00  0.00           C  
ATOM     22  CZ  TYR A  27      39.756   0.268  42.788  1.00  0.00           C  
ATOM     23  OH  TYR A  27      38.949   1.067  42.007  1.00  0.00           O  
ATOM     24  HN  TYR A  27      43.803  -0.199  45.036  1.00  0.00           H  
ATOM     25  HH  TYR A  27      39.175   1.985  42.220  1.00  0.00           H  
ATOM     26  N   PHE A  28      44.513  -2.885  46.832  1.00  0.00           N  
ATOM     27  CA  PHE A  28      45.375  -3.786  47.599  1.00  0.00           C  
ATOM     28  C   PHE A  28      46.545  -4.131  46.697  1.00  0.00           C  
ATOM     29  O   PHE A  28      46.413  -4.109  45.478  1.00  0.00           O  
ATOM     30  CB  PHE A  28      44.728  -5.143  47.969  1.00  0.00           C  
ATOM     31  CG  PHE A  28      43.291  -5.018  48.369  1.00  0.00           C  
ATOM     32  CD1 PHE A  28      42.320  -4.921  47.382  1.00  0.00           C  
ATOM     33  CD2 PHE A  28      42.927  -4.909  49.705  1.00  0.00           C  
ATOM     34  CE1 PHE A  28      41.016  -4.611  47.726  1.00  0.00           C  
ATOM     35  CE2 PHE A  28      41.613  -4.625  50.046  1.00  0.00           C  
ATOM     36  CZ  PHE A  28      40.665  -4.453  49.053  1.00  0.00           C  
ATOM     37  HN  PHE A  28      44.747  -2.760  45.868  1.00  0.00           H  
ATOM     38  N   THR A  29      47.673  -4.478  47.321  1.00  0.00           N  
ATOM     39  CA  THR A  29      48.841  -4.845  46.544  1.00  0.00           C  
ATOM     40  C   THR A  29      49.848  -5.518  47.509  1.00  0.00           C  
ATOM     41  O   THR A  29      49.922  -5.156  48.679  1.00  0.00           O  
ATOM     42  CB  THR A  29      49.371  -3.596  45.795  1.00  0.00           C  
ATOM     43  CG2 THR A  29      50.074  -2.566  46.697  1.00  0.00           C  
ATOM     44  OG1 THR A  29      50.048  -4.018  44.632  1.00  0.00           O  
ATOM     45  HN  THR A  29      47.795  -4.491  48.317  1.00  0.00           H  
ATOM     46  HG1 THR A  29      50.879  -4.374  44.879  1.00  0.00           H  
ATOM     47  N   LEU A  30      50.566  -6.533  46.981  1.00  0.00           N  
ATOM     48  CA  LEU A  30      51.641  -7.146  47.758  1.00  0.00           C  
ATOM     49  C   LEU A  30      52.935  -6.463  47.334  1.00  0.00           C  
ATOM     50  O   LEU A  30      53.507  -6.761  46.289  1.00  0.00           O  
ATOM     51  CB  LEU A  30      51.767  -8.661  47.512  1.00  0.00           C  
ATOM     52  CG  LEU A  30      50.807  -9.494  48.380  1.00  0.00           C  
ATOM     53  CD1 LEU A  30      49.879 -10.320  47.503  1.00  0.00           C  
ATOM     54  CD2 LEU A  30      51.536 -10.419  49.362  1.00  0.00           C  
ATOM     55  HN  LEU A  30      50.483  -6.748  46.007  1.00  0.00           H  
ATOM     56  N   GLN A  31      53.345  -5.548  48.220  1.00  0.00           N  
ATOM     57  CA  GLN A  31      54.583  -4.820  48.022  1.00  0.00           C  
ATOM     58  C   GLN A  31      55.776  -5.758  48.240  1.00  0.00           C  
ATOM     59  O   GLN A  31      55.680  -6.830  48.837  1.00  0.00           O  
ATOM     60  CB  GLN A  31      54.599  -3.584  48.935  1.00  0.00           C  
ATOM     61  CG  GLN A  31      55.501  -2.463  48.376  1.00  0.00           C  
ATOM     62  CD  GLN A  31      54.953  -1.036  48.471  1.00  0.00           C  
ATOM     63  NE2 GLN A  31      53.998  -0.834  49.389  1.00  0.00           N  
ATOM     64  OE1 GLN A  31      55.423  -0.176  47.751  1.00  0.00           O  
ATOM     65  HN  GLN A  31      52.711  -5.345  48.967  1.00  0.00           H  
ATOM     66 1HE2 GLN A  31      53.599  -1.493  50.020  1.00  0.00           H  
ATOM     67 2HE2 GLN A  31      53.622   0.100  49.378  1.00  0.00           H  
ATOM     68  N   ILE A  32      56.905  -5.287  47.688  1.00  0.00           N  
ATOM     69  CA  ILE A  32      58.111  -6.092  47.662  1.00  0.00           C  
ATOM     70  C   ILE A  32      59.304  -5.325  48.269  1.00  0.00           C  
ATOM     71  O   ILE A  32      59.753  -5.636  49.379  1.00  0.00           O  
ATOM     72  CB  ILE A  32      58.358  -6.655  46.248  1.00  0.00           C  
ATOM     73  CG1 ILE A  32      57.191  -6.513  45.235  1.00  0.00           C  
ATOM     74  CG2 ILE A  32      58.753  -8.111  46.400  1.00  0.00           C  
ATOM     75  CD1 ILE A  32      56.096  -7.584  45.269  1.00  0.00           C  
ATOM     76  HN  ILE A  32      56.825  -4.417  47.192  1.00  0.00           H  
ATOM     77  N   ARG A  33      59.746  -4.300  47.499  1.00  0.00           N  
ATOM     78  CA  ARG A  33      60.810  -3.371  47.884  1.00  0.00           C  
ATOM     79  C   ARG A  33      62.217  -3.882  47.466  1.00  0.00           C  
ATOM     80  O   ARG A  33      62.889  -4.548  48.245  1.00  0.00           O  
ATOM     81  CB  ARG A  33      60.724  -3.070  49.407  1.00  0.00           C  
ATOM     82  CG  ARG A  33      60.777  -1.601  49.814  1.00  0.00           C  
ATOM     83  CD  ARG A  33      60.470  -1.421  51.314  1.00  0.00           C  
ATOM     84  NE  ARG A  33      59.121  -1.924  51.580  1.00  0.00           N  
ATOM     85  CZ  ARG A  33      58.574  -2.232  52.777  1.00  0.00           C  
ATOM     86  NH1 ARG A  33      59.300  -2.074  53.892  1.00  0.00           N1+
ATOM     87  NH2 ARG A  33      57.331  -2.695  52.825  1.00  0.00           N  
ATOM     88  HN  ARG A  33      59.299  -4.185  46.612  1.00  0.00           H  
ATOM     89  HE  ARG A  33      58.540  -2.001  50.758  1.00  0.00           H  
ATOM     90  HH  ARG A  33      60.194  -1.627  53.820  1.00  0.00           H  
ATOM     91  HH  ARG A  33      58.979  -2.365  54.800  1.00  0.00           H  
ATOM     92  HH  ARG A  33      56.813  -2.891  51.987  1.00  0.00           H  
ATOM     93  HH  ARG A  33      56.839  -2.855  53.676  1.00  0.00           H  
ATOM     94  N   GLY A  34      62.675  -3.474  46.265  1.00  0.00           N  
ATOM     95  CA  GLY A  34      63.998  -3.850  45.738  1.00  0.00           C  
ATOM     96  C   GLY A  34      63.789  -4.599  44.419  1.00  0.00           C  
ATOM     97  O   GLY A  34      62.792  -5.294  44.291  1.00  0.00           O  
ATOM     98  HN  GLY A  34      62.055  -2.955  45.674  1.00  0.00           H  
ATOM     99  N   ARG A  35      64.684  -4.387  43.452  1.00  0.00           N  
ATOM    100  CA  ARG A  35      64.434  -4.933  42.114  1.00  0.00           C  
ATOM    101  C   ARG A  35      64.337  -6.464  42.156  1.00  0.00           C  
ATOM    102  O   ARG A  35      63.284  -7.066  41.941  1.00  0.00           O  
ATOM    103  CB  ARG A  35      65.480  -4.353  41.150  1.00  0.00           C  
ATOM    104  CG  ARG A  35      64.928  -4.077  39.742  1.00  0.00           C  
ATOM    105  CD  ARG A  35      65.353  -5.139  38.726  1.00  0.00           C  
ATOM    106  NE  ARG A  35      65.761  -4.483  37.486  1.00  0.00           N  
ATOM    107  CZ  ARG A  35      66.502  -5.148  36.569  1.00  0.00           C  
ATOM    108  NH1 ARG A  35      66.833  -6.426  36.787  1.00  0.00           N1+
ATOM    109  NH2 ARG A  35      66.888  -4.517  35.459  1.00  0.00           N  
ATOM    110  HN  ARG A  35      65.511  -3.848  43.580  1.00  0.00           H  
ATOM    111  HE  ARG A  35      65.506  -3.520  37.371  1.00  0.00           H  
ATOM    112  HH  ARG A  35      66.535  -6.900  37.624  1.00  0.00           H  
ATOM    113  HH  ARG A  35      67.396  -6.968  36.160  1.00  0.00           H  
ATOM    114  HH  ARG A  35      66.689  -3.547  35.309  1.00  0.00           H  
ATOM    115  HH  ARG A  35      67.390  -5.012  34.749  1.00  0.00           H  
ATOM    116  N   GLU A  36      65.471  -7.020  42.609  1.00  0.00           N  
ATOM    117  CA  GLU A  36      65.578  -8.440  42.932  1.00  0.00           C  
ATOM    118  C   GLU A  36      64.406  -8.942  43.774  1.00  0.00           C  
ATOM    119  O   GLU A  36      63.978 -10.081  43.717  1.00  0.00           O  
ATOM    120  CB  GLU A  36      66.842  -8.624  43.772  1.00  0.00           C  
ATOM    121  CG  GLU A  36      67.695  -9.798  43.284  1.00  0.00           C  
ATOM    122  CD  GLU A  36      69.103  -9.251  43.201  1.00  0.00           C  
ATOM    123  OE1 GLU A  36      69.378  -8.546  42.238  1.00  0.00           O  
ATOM    124  OE2 GLU A  36      69.851  -9.450  44.149  1.00  0.00           O1-
ATOM    125  HN  GLU A  36      66.323  -6.497  42.664  1.00  0.00           H  
ATOM    126  N   ARG A  37      63.890  -8.019  44.604  1.00  0.00           N  
ATOM    127  CA  ARG A  37      62.768  -8.418  45.418  1.00  0.00           C  
ATOM    128  C   ARG A  37      61.550  -8.752  44.564  1.00  0.00           C  
ATOM    129  O   ARG A  37      60.903  -9.741  44.852  1.00  0.00           O  
ATOM    130  CB  ARG A  37      62.443  -7.387  46.498  1.00  0.00           C  
ATOM    131  CG  ARG A  37      63.224  -7.634  47.786  1.00  0.00           C  
ATOM    132  CD  ARG A  37      62.330  -7.448  49.008  1.00  0.00           C  
ATOM    133  NE  ARG A  37      62.447  -8.611  49.872  1.00  0.00           N  
ATOM    134  CZ  ARG A  37      61.889  -8.601  51.093  1.00  0.00           C  
ATOM    135  NH1 ARG A  37      61.172  -7.525  51.442  1.00  0.00           N1+
ATOM    136  NH2 ARG A  37      62.060  -9.641  51.911  1.00  0.00           N  
ATOM    137  HN  ARG A  37      64.260  -7.095  44.557  1.00  0.00           H  
ATOM    138  HE  ARG A  37      62.957  -9.390  49.494  1.00  0.00           H  
ATOM    139  HH  ARG A  37      60.985  -6.843  50.711  1.00  0.00           H  
ATOM    140  HH  ARG A  37      60.815  -7.372  52.360  1.00  0.00           H  
ATOM    141  HH  ARG A  37      62.613 -10.418  51.594  1.00  0.00           H  
ATOM    142  HH  ARG A  37      61.665  -9.687  52.829  1.00  0.00           H  
ATOM    143  N   PHE A  38      61.258  -7.924  43.545  1.00  0.00           N  
ATOM    144  CA  PHE A  38      60.072  -8.211  42.729  1.00  0.00           C  
ATOM    145  C   PHE A  38      60.234  -9.518  41.958  1.00  0.00           C  
ATOM    146  O   PHE A  38      59.343 -10.352  41.901  1.00  0.00           O  
ATOM    147  CB  PHE A  38      59.767  -7.054  41.763  1.00  0.00           C  
ATOM    148  CG  PHE A  38      58.367  -7.050  41.182  1.00  0.00           C  
ATOM    149  CD1 PHE A  38      57.283  -7.572  41.879  1.00  0.00           C  
ATOM    150  CD2 PHE A  38      58.115  -6.444  39.952  1.00  0.00           C  
ATOM    151  CE1 PHE A  38      55.993  -7.443  41.409  1.00  0.00           C  
ATOM    152  CE2 PHE A  38      56.816  -6.323  39.466  1.00  0.00           C  
ATOM    153  CZ  PHE A  38      55.747  -6.816  40.201  1.00  0.00           C  
ATOM    154  HN  PHE A  38      61.845  -7.144  43.320  1.00  0.00           H  
ATOM    155  N   GLU A  39      61.448  -9.606  41.413  1.00  0.00           N  
ATOM    156  CA  GLU A  39      61.867 -10.736  40.613  1.00  0.00           C  
ATOM    157  C   GLU A  39      61.670 -12.053  41.381  1.00  0.00           C  
ATOM    158  O   GLU A  39      61.001 -12.959  40.918  1.00  0.00           O  
ATOM    159  CB  GLU A  39      63.306 -10.474  40.246  1.00  0.00           C  
ATOM    160  CG  GLU A  39      63.848 -11.445  39.207  1.00  0.00           C  
ATOM    161  CD  GLU A  39      65.316 -11.065  39.120  1.00  0.00           C  
ATOM    162  OE1 GLU A  39      65.606  -9.974  38.612  1.00  0.00           O  
ATOM    163  OE2 GLU A  39      66.119 -11.818  39.647  1.00  0.00           O1-
ATOM    164  HN  GLU A  39      62.116  -8.873  41.517  1.00  0.00           H  
ATOM    165  N   LYS A  40      62.170 -12.024  42.629  1.00  0.00           N  
ATOM    166  CA  LYS A  40      61.980 -13.102  43.603  1.00  0.00           C  
ATOM    167  C   LYS A  40      60.508 -13.559  43.695  1.00  0.00           C  
ATOM    168  O   LYS A  40      60.197 -14.727  43.883  1.00  0.00           O  
ATOM    169  CB  LYS A  40      62.467 -12.619  44.995  1.00  0.00           C  
ATOM    170  CG  LYS A  40      63.709 -13.369  45.494  1.00  0.00           C  
ATOM    171  CD  LYS A  40      63.317 -14.628  46.276  1.00  0.00           C  
ATOM    172  CE  LYS A  40      64.501 -15.552  46.588  1.00  0.00           C  
ATOM    173  NZ  LYS A  40      64.028 -16.838  47.102  1.00  0.00           N1+
ATOM    174  HN  LYS A  40      62.811 -11.288  42.832  1.00  0.00           H  
ATOM    175  HZ1 LYS A  40      63.313 -17.226  46.449  1.00  0.00           H  
ATOM    176  HZ2 LYS A  40      64.794 -17.537  47.177  1.00  0.00           H  
ATOM    177  HZ3 LYS A  40      63.564 -16.722  48.024  1.00  0.00           H  
ATOM    178  N   ILE A  41      59.618 -12.563  43.577  1.00  0.00           N  
ATOM    179  CA  ILE A  41      58.199 -12.858  43.642  1.00  0.00           C  
ATOM    180  C   ILE A  41      57.704 -13.503  42.342  1.00  0.00           C  
ATOM    181  O   ILE A  41      56.740 -14.244  42.346  1.00  0.00           O  
ATOM    182  CB  ILE A  41      57.390 -11.601  43.997  1.00  0.00           C  
ATOM    183  CG1 ILE A  41      57.919 -10.924  45.254  1.00  0.00           C  
ATOM    184  CG2 ILE A  41      55.927 -11.900  44.244  1.00  0.00           C  
ATOM    185  CD1 ILE A  41      58.138 -11.816  46.480  1.00  0.00           C  
ATOM    186  HN  ILE A  41      59.923 -11.633  43.403  1.00  0.00           H  
ATOM    187  N   ARG A  42      58.358 -13.203  41.232  1.00  0.00           N  
ATOM    188  CA  ARG A  42      58.004 -13.849  39.971  1.00  0.00           C  
ATOM    189  C   ARG A  42      58.250 -15.374  40.057  1.00  0.00           C  
ATOM    190  O   ARG A  42      57.407 -16.170  39.671  1.00  0.00           O  
ATOM    191  CB  ARG A  42      58.773 -13.189  38.818  1.00  0.00           C  
ATOM    192  CG  ARG A  42      58.806 -11.655  38.925  1.00  0.00           C  
ATOM    193  CD  ARG A  42      57.426 -10.975  38.895  1.00  0.00           C  
ATOM    194  NE  ARG A  42      56.770 -11.219  37.620  1.00  0.00           N  
ATOM    195  CZ  ARG A  42      57.249 -10.728  36.461  1.00  0.00           C  
ATOM    196  NH1 ARG A  42      58.272  -9.876  36.498  1.00  0.00           N1+
ATOM    197  NH2 ARG A  42      56.712 -11.092  35.305  1.00  0.00           N  
ATOM    198  HN  ARG A  42      59.158 -12.614  41.306  1.00  0.00           H  
ATOM    199  HE  ARG A  42      55.983 -11.845  37.643  1.00  0.00           H  
ATOM    200  HH  ARG A  42      58.615  -9.564  37.393  1.00  0.00           H  
ATOM    201  HH  ARG A  42      58.726  -9.570  35.663  1.00  0.00           H  
ATOM    202  HH  ARG A  42      55.977 -11.774  35.305  1.00  0.00           H  
ATOM    203  HH  ARG A  42      57.044 -10.741  34.434  1.00  0.00           H  
ATOM    204  N   GLU A  43      59.394 -15.728  40.660  1.00  0.00           N  
ATOM    205  CA  GLU A  43      59.696 -17.145  40.899  1.00  0.00           C  
ATOM    206  C   GLU A  43      58.731 -17.725  41.958  1.00  0.00           C  
ATOM    207  O   GLU A  43      58.235 -18.845  41.876  1.00  0.00           O  
ATOM    208  CB  GLU A  43      61.171 -17.244  41.330  1.00  0.00           C  
ATOM    209  CG  GLU A  43      62.078 -17.724  40.184  1.00  0.00           C  
ATOM    210  CD  GLU A  43      63.554 -17.388  40.441  1.00  0.00           C  
ATOM    211  OE1 GLU A  43      64.009 -17.509  41.584  1.00  0.00           O  
ATOM    212  OE2 GLU A  43      64.239 -16.996  39.499  1.00  0.00           O1-
ATOM    213  HN  GLU A  43      60.099 -15.052  40.891  1.00  0.00           H  
ATOM    214  N   TYR A  44      58.444 -16.825  42.927  1.00  0.00           N  
ATOM    215  CA  TYR A  44      57.448 -17.226  43.923  1.00  0.00           C  
ATOM    216  C   TYR A  44      56.104 -17.583  43.239  1.00  0.00           C  
ATOM    217  O   TYR A  44      55.304 -18.332  43.763  1.00  0.00           O  
ATOM    218  CB  TYR A  44      57.432 -16.222  45.126  1.00  0.00           C  
ATOM    219  CG  TYR A  44      56.187 -15.421  45.492  1.00  0.00           C  
ATOM    220  CD1 TYR A  44      55.166 -15.099  44.602  1.00  0.00           C  
ATOM    221  CD2 TYR A  44      56.038 -14.951  46.798  1.00  0.00           C  
ATOM    222  CE1 TYR A  44      54.068 -14.362  44.972  1.00  0.00           C  
ATOM    223  CE2 TYR A  44      54.928 -14.209  47.190  1.00  0.00           C  
ATOM    224  CZ  TYR A  44      53.957 -13.889  46.262  1.00  0.00           C  
ATOM    225  OH  TYR A  44      52.919 -13.035  46.590  1.00  0.00           O  
ATOM    226  HN  TYR A  44      59.003 -15.999  42.969  1.00  0.00           H  
ATOM    227  HH  TYR A  44      52.929 -12.320  45.971  1.00  0.00           H  
ATOM    228  N   ASN A  45      55.871 -16.974  42.052  1.00  0.00           N  
ATOM    229  CA  ASN A  45      54.604 -17.233  41.369  1.00  0.00           C  
ATOM    230  C   ASN A  45      54.660 -18.614  40.715  1.00  0.00           C  
ATOM    231  O   ASN A  45      53.648 -19.291  40.624  1.00  0.00           O  
ATOM    232  CB  ASN A  45      54.247 -16.140  40.332  1.00  0.00           C  
ATOM    233  CG  ASN A  45      53.325 -15.061  40.919  1.00  0.00           C  
ATOM    234  ND2 ASN A  45      53.962 -14.053  41.508  1.00  0.00           N  
ATOM    235  OD1 ASN A  45      52.101 -15.152  40.893  1.00  0.00           O  
ATOM    236  HN  ASN A  45      56.591 -16.435  41.618  1.00  0.00           H  
ATOM    237 1HD2 ASN A  45      54.960 -14.035  41.521  1.00  0.00           H  
ATOM    238 2HD2 ASN A  45      53.437 -13.334  41.943  1.00  0.00           H  
ATOM    239  N   GLU A  46      55.866 -19.024  40.302  1.00  0.00           N  
ATOM    240  CA  GLU A  46      56.018 -20.346  39.698  1.00  0.00           C  
ATOM    241  C   GLU A  46      55.603 -21.443  40.708  1.00  0.00           C  
ATOM    242  O   GLU A  46      54.830 -22.350  40.435  1.00  0.00           O  
ATOM    243  CB  GLU A  46      57.484 -20.491  39.263  1.00  0.00           C  
ATOM    244  CG  GLU A  46      57.633 -20.923  37.801  1.00  0.00           C  
ATOM    245  CD  GLU A  46      59.095 -21.292  37.546  1.00  0.00           C  
ATOM    246  OE1 GLU A  46      59.595 -22.148  38.272  1.00  0.00           O  
ATOM    247  OE2 GLU A  46      59.708 -20.733  36.644  1.00  0.00           O1-
ATOM    248  HN  GLU A  46      56.673 -18.444  40.410  1.00  0.00           H  
ATOM    249  N   ALA A  47      56.113 -21.224  41.930  1.00  0.00           N  
ATOM    250  CA  ALA A  47      55.746 -22.096  43.043  1.00  0.00           C  
ATOM    251  C   ALA A  47      54.222 -22.208  43.245  1.00  0.00           C  
ATOM    252  O   ALA A  47      53.693 -23.247  43.606  1.00  0.00           O  
ATOM    253  CB  ALA A  47      56.336 -21.513  44.316  1.00  0.00           C  
ATOM    254  HN  ALA A  47      56.770 -20.480  42.030  1.00  0.00           H  
ATOM    255  N   LEU A  48      53.548 -21.084  42.978  1.00  0.00           N  
ATOM    256  CA  LEU A  48      52.097 -21.111  43.042  1.00  0.00           C  
ATOM    257  C   LEU A  48      51.547 -22.176  42.076  1.00  0.00           C  
ATOM    258  O   LEU A  48      50.637 -22.935  42.370  1.00  0.00           O  
ATOM    259  CB  LEU A  48      51.569 -19.747  42.596  1.00  0.00           C  
ATOM    260  CG  LEU A  48      50.204 -19.356  43.161  1.00  0.00           C  
ATOM    261  CD1 LEU A  48      49.737 -18.130  42.397  1.00  0.00           C  
ATOM    262  CD2 LEU A  48      49.107 -20.425  43.076  1.00  0.00           C  
ATOM    263  HN  LEU A  48      54.098 -20.278  42.783  1.00  0.00           H  
ATOM    264  N   GLU A  49      52.132 -22.151  40.868  1.00  0.00           N  
ATOM    265  CA  GLU A  49      51.687 -23.032  39.795  1.00  0.00           C  
ATOM    266  C   GLU A  49      51.725 -24.503  40.247  1.00  0.00           C  
ATOM    267  O   GLU A  49      50.835 -25.299  39.990  1.00  0.00           O  
ATOM    268  CB  GLU A  49      52.570 -22.750  38.571  1.00  0.00           C  
ATOM    269  CG  GLU A  49      51.857 -23.036  37.247  1.00  0.00           C  
ATOM    270  CD  GLU A  49      52.139 -24.488  36.854  1.00  0.00           C  
ATOM    271  OE1 GLU A  49      53.251 -24.735  36.399  1.00  0.00           O  
ATOM    272  OE2 GLU A  49      51.283 -25.348  37.044  1.00  0.00           O1-
ATOM    273  HN  GLU A  49      52.940 -21.574  40.718  1.00  0.00           H  
ATOM    274  N   LEU A  50      52.764 -24.779  41.049  1.00  0.00           N  
ATOM    275  CA  LEU A  50      52.877 -26.088  41.674  1.00  0.00           C  
ATOM    276  C   LEU A  50      51.522 -26.563  42.273  1.00  0.00           C  
ATOM    277  O   LEU A  50      51.046 -27.654  41.988  1.00  0.00           O  
ATOM    278  CB  LEU A  50      53.997 -26.031  42.719  1.00  0.00           C  
ATOM    279  CG  LEU A  50      54.608 -27.396  43.039  1.00  0.00           C  
ATOM    280  CD1 LEU A  50      55.678 -27.235  44.097  1.00  0.00           C  
ATOM    281  CD2 LEU A  50      53.541 -28.346  43.549  1.00  0.00           C  
ATOM    282  HN  LEU A  50      53.453 -24.081  41.264  1.00  0.00           H  
ATOM    283  N   LYS A  51      50.887 -25.718  43.069  1.00  0.00           N  
ATOM    284  CA  LYS A  51      49.600 -26.099  43.642  1.00  0.00           C  
ATOM    285  C   LYS A  51      48.519 -26.335  42.581  1.00  0.00           C  
ATOM    286  O   LYS A  51      47.762 -27.302  42.621  1.00  0.00           O  
ATOM    287  CB  LYS A  51      49.253 -24.970  44.598  1.00  0.00           C  
ATOM    288  CG  LYS A  51      47.941 -25.125  45.357  1.00  0.00           C  
ATOM    289  CD  LYS A  51      46.828 -24.324  44.690  1.00  0.00           C  
ATOM    290  CE  LYS A  51      45.737 -24.003  45.697  1.00  0.00           C  
ATOM    291  NZ  LYS A  51      44.737 -23.183  45.062  1.00  0.00           N1+
ATOM    292  HN  LYS A  51      51.346 -24.852  43.279  1.00  0.00           H  
ATOM    293  HZ1 LYS A  51      45.219 -22.679  44.293  1.00  0.00           H  
ATOM    294  HZ2 LYS A  51      44.010 -23.812  44.678  1.00  0.00           H  
ATOM    295  HZ3 LYS A  51      44.387 -22.552  45.805  1.00  0.00           H  
ATOM    296  N   ASP A  52      48.487 -25.392  41.628  1.00  0.00           N  
ATOM    297  CA  ASP A  52      47.475 -25.492  40.583  1.00  0.00           C  
ATOM    298  C   ASP A  52      47.707 -26.748  39.691  1.00  0.00           C  
ATOM    299  O   ASP A  52      46.809 -27.227  39.011  1.00  0.00           O  
ATOM    300  CB  ASP A  52      47.446 -24.162  39.809  1.00  0.00           C  
ATOM    301  CG  ASP A  52      46.068 -23.921  39.186  1.00  0.00           C  
ATOM    302  OD1 ASP A  52      45.837 -24.371  38.074  1.00  0.00           O  
ATOM    303  OD2 ASP A  52      45.232 -23.277  39.824  1.00  0.00           O1-
ATOM    304  HN  ASP A  52      49.183 -24.671  41.612  1.00  0.00           H  
ATOM    305  N   ALA A  53      48.955 -27.262  39.796  1.00  0.00           N  
ATOM    306  CA  ALA A  53      49.409 -28.474  39.118  1.00  0.00           C  
ATOM    307  C   ALA A  53      49.099 -29.739  39.951  1.00  0.00           C  
ATOM    308  O   ALA A  53      48.096 -30.413  39.755  1.00  0.00           O  
ATOM    309  CB  ALA A  53      50.917 -28.357  38.821  1.00  0.00           C  
ATOM    310  HN  ALA A  53      49.641 -26.768  40.330  1.00  0.00           H  
ATOM    311  N   GLN A  54      50.039 -30.083  40.853  1.00  0.00           N  
ATOM    312  CA  GLN A  54      49.830 -31.287  41.654  1.00  0.00           C  
ATOM    313  C   GLN A  54      49.026 -30.915  42.920  1.00  0.00           C  
ATOM    314  O   GLN A  54      48.033 -30.197  42.884  1.00  0.00           O  
ATOM    315  CB  GLN A  54      51.173 -32.016  41.905  1.00  0.00           C  
ATOM    316  CG  GLN A  54      52.188 -31.223  42.748  1.00  0.00           C  
ATOM    317  CD  GLN A  54      53.481 -30.946  41.967  1.00  0.00           C  
ATOM    318  NE2 GLN A  54      54.567 -31.557  42.439  1.00  0.00           N  
ATOM    319  OE1 GLN A  54      53.500 -30.174  41.027  1.00  0.00           O  
ATOM    320  HN  GLN A  54      50.764 -29.409  40.996  1.00  0.00           H  
ATOM    321 1HE2 GLN A  54      54.555 -32.205  43.189  1.00  0.00           H  
ATOM    322 2HE2 GLN A  54      55.382 -31.222  41.963  1.00  0.00           H  
ATOM    323  N   GLY A 325       9.163 -34.215  11.815  1.00 38.89           N  
ATOM    324  CA  GLY A 325       9.101 -35.492  12.566  1.00 44.53           C  
ATOM    325  C   GLY A 325       8.510 -36.592  11.708  1.00 38.94           C  
ATOM    326  O   GLY A 325       9.103 -36.938  10.697  1.00 49.11           O  
ATOM    327  HN1 GLY A 325       9.561 -33.474  12.393  1.00  0.00           H  
ATOM    328  HN2 GLY A 325       8.251 -33.953  11.440  1.00  0.00           H  
ATOM    329  HN3 GLY A 325       9.667 -34.319  10.934  1.00  0.00           H  
ATOM    330  N   GLU A 326       7.347 -37.113  12.104  1.00 36.53           N  
ATOM    331  CA  GLU A 326       6.643 -38.161  11.376  1.00 34.07           C  
ATOM    332  C   GLU A 326       6.197 -37.651  10.000  1.00 28.31           C  
ATOM    333  O   GLU A 326       6.167 -36.442   9.746  1.00 20.08           O  
ATOM    334  CB  GLU A 326       5.429 -38.649  12.165  1.00 41.40           C  
ATOM    335  CG  GLU A 326       5.761 -39.080  13.595  1.00 73.86           C  
ATOM    336  CD  GLU A 326       4.586 -39.731  14.353  1.00 84.91           C  
ATOM    337  OE1 GLU A 326       3.422 -39.285  14.188  1.00 92.90           O  
ATOM    338  OE2 GLU A 326       4.836 -40.687  15.134  1.00 90.37           O1-
ATOM    339  HN  GLU A 326       6.928 -36.758  12.963  1.00  0.00           H  
ATOM    340  N   TYR A 327       5.863 -38.593   9.123  1.00 27.69           N  
ATOM    341  CA  TYR A 327       5.438 -38.312   7.757  1.00 22.96           C  
ATOM    342  C   TYR A 327       3.946 -38.583   7.619  1.00 19.61           C  
ATOM    343  O   TYR A 327       3.396 -39.486   8.271  1.00 18.87           O  
ATOM    344  CB  TYR A 327       6.254 -39.164   6.771  1.00 24.50           C  
ATOM    345  CG  TYR A 327       7.698 -39.040   7.102  1.00 36.69           C  
ATOM    346  CD1 TYR A 327       8.211 -39.664   8.253  1.00 39.92           C  
ATOM    347  CD2 TYR A 327       8.494 -38.114   6.453  1.00 42.44           C  
ATOM    348  CE1 TYR A 327       9.451 -39.348   8.761  1.00 37.84           C  
ATOM    349  CE2 TYR A 327       9.751 -37.790   6.958  1.00 45.56           C  
ATOM    350  CZ  TYR A 327      10.210 -38.405   8.120  1.00 41.38           C  
ATOM    351  OH  TYR A 327      11.393 -38.016   8.686  1.00 51.24           O  
ATOM    352  HN  TYR A 327       5.907 -39.567   9.423  1.00  0.00           H  
ATOM    353  HH  TYR A 327      11.706 -38.436   9.479  1.00  0.00           H  
ATOM    354  N   PHE A 328       3.290 -37.764   6.809  1.00 14.34           N  
ATOM    355  CA  PHE A 328       1.856 -37.888   6.562  1.00 11.67           C  
ATOM    356  C   PHE A 328       1.660 -37.829   5.060  1.00 11.95           C  
ATOM    357  O   PHE A 328       2.507 -37.327   4.355  1.00 12.50           O  
ATOM    358  CB  PHE A 328       1.118 -36.705   7.210  1.00 13.62           C  
ATOM    359  CG  PHE A 328       1.316 -36.610   8.695  1.00 15.02           C  
ATOM    360  CD1 PHE A 328       2.421 -35.932   9.222  1.00 20.53           C  
ATOM    361  CD2 PHE A 328       0.429 -37.213   9.560  1.00 21.96           C  
ATOM    362  CE1 PHE A 328       2.640 -35.867  10.594  1.00 20.16           C  
ATOM    363  CE2 PHE A 328       0.644 -37.153  10.936  1.00 26.24           C  
ATOM    364  CZ  PHE A 328       1.753 -36.474  11.448  1.00 22.83           C  
ATOM    365  HN  PHE A 328       3.806 -37.019   6.341  1.00  0.00           H  
ATOM    366  N   THR A 329       0.595 -38.430   4.557  1.00 10.63           N  
ATOM    367  CA  THR A 329       0.340 -38.341   3.126  1.00 13.61           C  
ATOM    368  C   THR A 329      -0.980 -37.620   2.919  1.00 13.22           C  
ATOM    369  O   THR A 329      -1.912 -37.712   3.723  1.00 16.46           O  
ATOM    370  CB  THR A 329       0.272 -39.697   2.434  1.00 19.39           C  
ATOM    371  CG2 THR A 329       1.620 -40.370   2.479  1.00 18.39           C  
ATOM    372  OG1 THR A 329      -0.720 -40.497   3.090  1.00 32.83           O  
ATOM    373  HN  THR A 329      -0.040 -38.949   5.163  1.00  0.00           H  
ATOM    374  HG1 THR A 329      -1.570 -40.073   3.062  1.00  0.00           H  
ATOM    375  N   LEU A 330      -1.037 -36.880   1.838  1.00 10.29           N  
ATOM    376  CA  LEU A 330      -2.208 -36.118   1.522  1.00  8.87           C  
ATOM    377  C   LEU A 330      -2.569 -36.460   0.106  1.00  8.79           C  
ATOM    378  O   LEU A 330      -1.708 -36.445  -0.766  1.00 11.33           O  
ATOM    379  CB  LEU A 330      -1.886 -34.630   1.614  1.00 13.11           C  
ATOM    380  CG  LEU A 330      -3.039 -33.673   1.313  1.00 17.62           C  
ATOM    381  CD1 LEU A 330      -4.142 -33.896   2.345  1.00 19.53           C  
ATOM    382  CD2 LEU A 330      -2.537 -32.228   1.365  1.00 18.10           C  
ATOM    383  HN  LEU A 330      -0.233 -36.846   1.211  1.00  0.00           H  
ATOM    384  N   GLN A 331      -3.824 -36.854  -0.101  1.00  8.71           N  
ATOM    385  CA  GLN A 331      -4.325 -37.161  -1.433  1.00  8.82           C  
ATOM    386  C   GLN A 331      -4.834 -35.864  -2.042  1.00 10.61           C  
ATOM    387  O   GLN A 331      -5.643 -35.156  -1.437  1.00 10.14           O  
ATOM    388  CB  GLN A 331      -5.445 -38.184  -1.391  1.00  9.99           C  
ATOM    389  CG  GLN A 331      -5.851 -38.635  -2.775  1.00 10.66           C  
ATOM    390  CD  GLN A 331      -6.649 -39.933  -2.729  1.00 14.61           C  
ATOM    391  NE2 GLN A 331      -7.783 -39.897  -2.071  1.00  9.15           N  
ATOM    392  OE1 GLN A 331      -6.225 -40.962  -3.258  1.00 18.59           O  
ATOM    393  HN  GLN A 331      -4.453 -36.943   0.697  1.00  0.00           H  
ATOM    394 1HE2 GLN A 331      -8.134 -39.045  -1.633  1.00  0.00           H  
ATOM    395 2HE2 GLN A 331      -8.317 -40.766  -2.040  1.00  0.00           H  
ATOM    396  N   ILE A 332      -4.371 -35.588  -3.257  1.00 11.79           N  
ATOM    397  CA  ILE A 332      -4.684 -34.361  -3.975  1.00 11.12           C  
ATOM    398  C   ILE A 332      -5.309 -34.694  -5.322  1.00 13.83           C  
ATOM    399  O   ILE A 332      -4.886 -35.627  -6.001  1.00 12.29           O  
ATOM    400  CB  ILE A 332      -3.376 -33.558  -4.219  1.00 12.87           C  
ATOM    401  CG1 ILE A 332      -2.748 -33.182  -2.872  1.00 15.29           C  
ATOM    402  CG2 ILE A 332      -3.632 -32.304  -5.111  1.00 10.80           C  
ATOM    403  CD1 ILE A 332      -1.284 -32.754  -2.985  1.00 17.57           C  
ATOM    404  HN  ILE A 332      -3.765 -36.272  -3.710  1.00  0.00           H  
ATOM    405  N   ARG A 333      -6.307 -33.915  -5.707  1.00 11.56           N  
ATOM    406  CA  ARG A 333      -6.991 -34.116  -6.969  1.00 14.05           C  
ATOM    407  C   ARG A 333      -6.490 -33.115  -8.012  1.00 12.88           C  
ATOM    408  O   ARG A 333      -6.536 -31.890  -7.797  1.00 14.83           O  
ATOM    409  CB  ARG A 333      -8.502 -33.938  -6.762  1.00 15.15           C  
ATOM    410  CG  ARG A 333      -9.269 -34.130  -8.031  1.00 21.30           C  
ATOM    411  CD  ARG A 333     -10.760 -34.310  -7.788  1.00 30.25           C  
ATOM    412  NE  ARG A 333     -11.309 -35.054  -8.911  1.00 36.79           N  
ATOM    413  CZ  ARG A 333     -12.598 -35.292  -9.128  1.00 42.64           C  
ATOM    414  NH1 ARG A 333     -13.533 -34.851  -8.298  1.00 41.26           N1+
ATOM    415  NH2 ARG A 333     -12.949 -35.950 -10.221  1.00 48.40           N  
ATOM    416  HN  ARG A 333      -6.603 -33.152  -5.099  1.00  0.00           H  
ATOM    417  HE  ARG A 333     -10.646 -35.426  -9.592  1.00  0.00           H  
ATOM    418 1HH1 ARG A 333     -14.523 -35.034  -8.465  1.00  0.00           H  
ATOM    419 2HH1 ARG A 333     -13.262 -34.344  -7.455  1.00  0.00           H  
ATOM    420 1HH2 ARG A 333     -13.939 -36.133 -10.388  1.00  0.00           H  
ATOM    421 2HH2 ARG A 333     -12.230 -36.289 -10.860  1.00  0.00           H  
ATOM    422  N   GLY A 334      -6.034 -33.627  -9.148  1.00 13.71           N  
ATOM    423  CA  GLY A 334      -5.574 -32.756 -10.221  1.00 18.36           C  
ATOM    424  C   GLY A 334      -4.069 -32.588 -10.260  1.00 17.56           C  
ATOM    425  O   GLY A 334      -3.436 -32.290  -9.243  1.00 13.60           O  
ATOM    426  HN  GLY A 334      -6.005 -34.639  -9.271  1.00  0.00           H  
ATOM    427  N   ARG A 335      -3.508 -32.783 -11.451  1.00 18.05           N  
ATOM    428  CA  ARG A 335      -2.064 -32.681 -11.676  1.00 20.00           C  
ATOM    429  C   ARG A 335      -1.515 -31.297 -11.414  1.00 14.13           C  
ATOM    430  O   ARG A 335      -0.455 -31.175 -10.829  1.00 18.20           O  
ATOM    431  CB  ARG A 335      -1.698 -33.091 -13.101  1.00 22.43           C  
ATOM    432  CG  ARG A 335      -0.223 -32.933 -13.417  1.00 30.68           C  
ATOM    433  CD  ARG A 335       0.066 -33.514 -14.774  1.00 34.71           C  
ATOM    434  NE  ARG A 335      -0.471 -34.874 -14.880  1.00 41.16           N  
ATOM    435  CZ  ARG A 335       0.234 -35.983 -14.648  1.00 46.45           C  
ATOM    436  NH1 ARG A 335       1.522 -35.898 -14.295  1.00 42.02           N1+
ATOM    437  NH2 ARG A 335      -0.357 -37.179 -14.751  1.00 44.05           N  
ATOM    438  HN  ARG A 335      -4.110 -33.014 -12.242  1.00  0.00           H  
ATOM    439  HE  ARG A 335      -1.449 -34.980 -15.149  1.00  0.00           H  
ATOM    440 1HH1 ARG A 335       1.973 -34.986 -14.216  1.00  0.00           H  
ATOM    441 2HH1 ARG A 335       2.061 -36.746 -14.118  1.00  0.00           H  
ATOM    442 1HH2 ARG A 335      -1.339 -37.244 -15.020  1.00  0.00           H  
ATOM    443 2HH2 ARG A 335       0.182 -38.027 -14.574  1.00  0.00           H  
ATOM    444  N   GLU A 336      -2.229 -30.260 -11.844  1.00 17.34           N  
ATOM    445  CA  GLU A 336      -1.763 -28.899 -11.630  1.00 17.50           C  
ATOM    446  C   GLU A 336      -1.731 -28.577 -10.130  1.00 19.47           C  
ATOM    447  O   GLU A 336      -0.744 -28.024  -9.616  1.00 15.82           O  
ATOM    448  CB  GLU A 336      -2.611 -27.891 -12.405  1.00 20.57           C  
ATOM    449  CG  GLU A 336      -2.208 -27.747 -13.888  1.00 40.63           C  
ATOM    450  CD  GLU A 336      -2.986 -26.640 -14.664  1.00 57.09           C  
ATOM    451  OE1 GLU A 336      -4.113 -26.259 -14.253  1.00 62.54           O  
ATOM    452  OE2 GLU A 336      -2.475 -26.157 -15.710  1.00 59.16           O1-
ATOM    453  HN  GLU A 336      -3.112 -30.421 -12.329  1.00  0.00           H  
ATOM    454  N   ARG A 337      -2.779 -28.978  -9.413  1.00 14.65           N  
ATOM    455  CA  ARG A 337      -2.828 -28.717  -7.966  1.00 13.11           C  
ATOM    456  C   ARG A 337      -1.716 -29.507  -7.273  1.00 13.31           C  
ATOM    457  O   ARG A 337      -1.043 -29.015  -6.348  1.00 11.45           O  
ATOM    458  CB  ARG A 337      -4.214 -29.097  -7.417  1.00 11.99           C  
ATOM    459  CG  ARG A 337      -4.401 -28.862  -5.943  1.00  9.76           C  
ATOM    460  CD  ARG A 337      -5.828 -29.134  -5.544  1.00 10.48           C  
ATOM    461  NE  ARG A 337      -6.737 -28.205  -6.225  1.00 16.78           N  
ATOM    462  CZ  ARG A 337      -8.059 -28.343  -6.292  1.00 16.75           C  
ATOM    463  NH1 ARG A 337      -8.795 -27.426  -6.932  1.00 12.96           N1+
ATOM    464  NH2 ARG A 337      -8.643 -29.398  -5.734  1.00 13.68           N  
ATOM    465  HN  ARG A 337      -3.550 -29.467  -9.868  1.00  0.00           H  
ATOM    466  HE  ARG A 337      -6.324 -27.392  -6.682  1.00  0.00           H  
ATOM    467 1HH1 ARG A 337      -9.808 -27.532  -6.983  1.00  0.00           H  
ATOM    468 2HH1 ARG A 337      -8.347 -26.616  -7.360  1.00  0.00           H  
ATOM    469 1HH2 ARG A 337      -9.656 -29.504  -5.785  1.00  0.00           H  
ATOM    470 2HH2 ARG A 337      -8.082 -30.097  -5.246  1.00  0.00           H  
ATOM    471  N   PHE A 338      -1.535 -30.752  -7.707  1.00 12.96           N  
ATOM    472  CA  PHE A 338      -0.485 -31.600  -7.141  1.00 14.21           C  
ATOM    473  C   PHE A 338       0.869 -30.913  -7.320  1.00 12.26           C  
ATOM    474  O   PHE A 338       1.664 -30.840  -6.374  1.00 11.92           O  
ATOM    475  CB  PHE A 338      -0.442 -32.993  -7.819  1.00 12.33           C  
ATOM    476  CG  PHE A 338       0.800 -33.792  -7.463  1.00 16.71           C  
ATOM    477  CD1 PHE A 338       1.029 -34.210  -6.143  1.00 15.28           C  
ATOM    478  CD2 PHE A 338       1.756 -34.085  -8.428  1.00 17.59           C  
ATOM    479  CE1 PHE A 338       2.198 -34.905  -5.798  1.00 21.78           C  
ATOM    480  CE2 PHE A 338       2.924 -34.778  -8.087  1.00 17.76           C  
ATOM    481  CZ  PHE A 338       3.139 -35.185  -6.778  1.00 18.08           C  
ATOM    482  HN  PHE A 338      -2.136 -31.120  -8.444  1.00  0.00           H  
ATOM    483  N   GLU A 339       1.119 -30.410  -8.527  1.00 10.90           N  
ATOM    484  CA  GLU A 339       2.401 -29.768  -8.806  1.00 13.59           C  
ATOM    485  C   GLU A 339       2.603 -28.551  -7.945  1.00 14.33           C  
ATOM    486  O   GLU A 339       3.714 -28.290  -7.489  1.00 14.12           O  
ATOM    487  CB  GLU A 339       2.501 -29.367 -10.275  1.00 16.49           C  
ATOM    488  CG  GLU A 339       2.707 -30.533 -11.176  1.00 25.00           C  
ATOM    489  CD  GLU A 339       2.734 -30.139 -12.622  1.00 26.98           C  
ATOM    490  OE1 GLU A 339       2.701 -28.923 -12.933  1.00 36.62           O  
ATOM    491  OE2 GLU A 339       2.786 -31.060 -13.449  1.00 35.65           O1-
ATOM    492  HN  GLU A 339       0.412 -30.473  -9.260  1.00  0.00           H  
ATOM    493  N   MET A 340       1.529 -27.805  -7.730  1.00 12.61           N  
ATOM    494  CA  MET A 340       1.599 -26.625  -6.899  1.00 14.16           C  
ATOM    495  C   MET A 340       1.987 -27.023  -5.464  1.00 11.88           C  
ATOM    496  O   MET A 340       2.904 -26.443  -4.891  1.00 12.74           O  
ATOM    497  CB  MET A 340       0.252 -25.907  -6.910  1.00 11.70           C  
ATOM    498  CG  MET A 340       0.280 -24.598  -6.241  1.00 16.48           C  
ATOM    499  SD  MET A 340      -1.311 -24.190  -5.657  1.00 28.99           S  
ATOM    500  CE  MET A 340      -1.183 -24.859  -4.028  1.00 35.41           C  
ATOM    501  HN  MET A 340       0.641 -28.067  -8.157  1.00  0.00           H  
ATOM    502  N   PHE A 341       1.296 -28.006  -4.885  1.00 11.77           N  
ATOM    503  CA  PHE A 341       1.615 -28.445  -3.528  1.00 11.94           C  
ATOM    504  C   PHE A 341       2.999 -29.042  -3.396  1.00 10.22           C  
ATOM    505  O   PHE A 341       3.633 -28.895  -2.360  1.00 11.63           O  
ATOM    506  CB  PHE A 341       0.576 -29.446  -3.012  1.00 11.74           C  
ATOM    507  CG  PHE A 341      -0.683 -28.788  -2.522  1.00 16.44           C  
ATOM    508  CD1 PHE A 341      -1.911 -29.079  -3.101  1.00 18.44           C  
ATOM    509  CD2 PHE A 341      -0.631 -27.835  -1.515  1.00 20.52           C  
ATOM    510  CE1 PHE A 341      -3.072 -28.430  -2.690  1.00 19.05           C  
ATOM    511  CE2 PHE A 341      -1.791 -27.178  -1.096  1.00 28.84           C  
ATOM    512  CZ  PHE A 341      -3.010 -27.479  -1.687  1.00 20.92           C  
ATOM    513  HN  PHE A 341       0.536 -28.456  -5.395  1.00  0.00           H  
ATOM    514  N   ARG A 342       3.445 -29.739  -4.432  1.00 10.79           N  
ATOM    515  CA  ARG A 342       4.779 -30.371  -4.450  1.00 14.22           C  
ATOM    516  C   ARG A 342       5.871 -29.270  -4.398  1.00 12.72           C  
ATOM    517  O   ARG A 342       6.848 -29.355  -3.638  1.00 12.18           O  
ATOM    518  CB  ARG A 342       4.932 -31.226  -5.721  1.00 11.07           C  
ATOM    519  CG  ARG A 342       6.287 -31.910  -5.825  1.00 19.18           C  
ATOM    520  CD  ARG A 342       6.888 -31.639  -7.183  1.00 33.23           C  
ATOM    521  NE  ARG A 342       5.947 -31.963  -8.258  1.00 43.37           N  
ATOM    522  CZ  ARG A 342       6.184 -31.776  -9.555  1.00 49.15           C  
ATOM    523  NH1 ARG A 342       5.271 -32.109 -10.455  1.00 49.80           N1+
ATOM    524  NH2 ARG A 342       7.333 -31.255  -9.952  1.00 52.71           N  
ATOM    525  HN  ARG A 342       2.843 -29.843  -5.249  1.00  0.00           H  
ATOM    526  HE  ARG A 342       5.045 -32.360  -7.994  1.00  0.00           H  
ATOM    527 1HH1 ARG A 342       5.453 -31.966 -11.448  1.00  0.00           H  
ATOM    528 2HH1 ARG A 342       4.385 -32.511 -10.149  1.00  0.00           H  
ATOM    529 1HH2 ARG A 342       7.515 -31.112 -10.945  1.00  0.00           H  
ATOM    530 2HH2 ARG A 342       8.036 -30.999  -9.259  1.00  0.00           H  
ATOM    531  N   GLU A 343       5.660 -28.227  -5.189  1.00 12.76           N  
ATOM    532  CA  GLU A 343       6.557 -27.084  -5.254  1.00 13.94           C  
ATOM    533  C   GLU A 343       6.646 -26.446  -3.877  1.00 14.21           C  
ATOM    534  O   GLU A 343       7.736 -26.190  -3.381  1.00 10.65           O  
ATOM    535  CB  GLU A 343       5.994 -26.079  -6.238  1.00 16.99           C  
ATOM    536  CG  GLU A 343       6.671 -24.732  -6.178  1.00 37.04           C  
ATOM    537  CD  GLU A 343       7.761 -24.577  -7.202  1.00 46.05           C  
ATOM    538  OE1 GLU A 343       7.830 -23.488  -7.802  1.00 48.85           O  
ATOM    539  OE2 GLU A 343       8.540 -25.538  -7.416  1.00 58.94           O1-
ATOM    540  HN  GLU A 343       4.829 -28.226  -5.780  1.00  0.00           H  
ATOM    541  N   LEU A 344       5.491 -26.180  -3.267  1.00  8.94           N  
ATOM    542  CA  LEU A 344       5.441 -25.579  -1.947  1.00  8.99           C  
ATOM    543  C   LEU A 344       6.157 -26.450  -0.917  1.00 10.19           C  
ATOM    544  O   LEU A 344       6.965 -25.957  -0.111  1.00 11.29           O  
ATOM    545  CB  LEU A 344       3.984 -25.297  -1.518  1.00 13.24           C  
ATOM    546  CG  LEU A 344       3.203 -24.271  -2.354  1.00 13.07           C  
ATOM    547  CD1 LEU A 344       1.763 -24.159  -1.859  1.00 14.56           C  
ATOM    548  CD2 LEU A 344       3.868 -22.906  -2.246  1.00 20.67           C  
ATOM    549  HN  LEU A 344       4.617 -26.405  -3.742  1.00  0.00           H  
ATOM    550  N   ASN A 345       5.896 -27.744  -0.952  1.00  7.53           N  
ATOM    551  CA  ASN A 345       6.519 -28.650   0.009  1.00 10.04           C  
ATOM    552  C   ASN A 345       8.047 -28.734  -0.127  1.00  8.70           C  
ATOM    553  O   ASN A 345       8.785 -28.773   0.867  1.00 10.39           O  
ATOM    554  CB  ASN A 345       5.895 -30.024  -0.127  1.00 15.42           C  
ATOM    555  CG  ASN A 345       6.258 -30.935   1.024  1.00 13.01           C  
ATOM    556  ND2 ASN A 345       6.915 -32.044   0.712  1.00 15.74           N  
ATOM    557  OD1 ASN A 345       5.951 -30.643   2.182  1.00 13.98           O  
ATOM    558  HN  ASN A 345       5.255 -28.113  -1.655  1.00  0.00           H  
ATOM    559 1HD2 ASN A 345       7.169 -32.286  -0.246  1.00  0.00           H  
ATOM    560 2HD2 ASN A 345       7.160 -32.659   1.488  1.00  0.00           H  
ATOM    561  N   GLU A 346       8.522 -28.778  -1.365  1.00  9.37           N  
ATOM    562  CA  GLU A 346       9.957 -28.804  -1.635  1.00  9.46           C  
ATOM    563  C   GLU A 346      10.636 -27.518  -1.148  1.00 15.10           C  
ATOM    564  O   GLU A 346      11.737 -27.551  -0.610  1.00 12.81           O  
ATOM    565  CB  GLU A 346      10.214 -28.934  -3.129  1.00 12.43           C  
ATOM    566  CG  GLU A 346      10.123 -30.358  -3.654  1.00 17.60           C  
ATOM    567  CD  GLU A 346      10.397 -30.450  -5.157  1.00 31.37           C  
ATOM    568  OE1 GLU A 346      10.260 -31.571  -5.710  1.00 29.21           O  
ATOM    569  OE2 GLU A 346      10.745 -29.412  -5.778  1.00 30.70           O1-
ATOM    570  HN  GLU A 346       7.868 -28.794  -2.148  1.00  0.00           H  
ATOM    571  N   ALA A 347       9.978 -26.383  -1.367  1.00 11.42           N  
ATOM    572  CA  ALA A 347      10.516 -25.092  -0.950  1.00 13.70           C  
ATOM    573  C   ALA A 347      10.650 -25.050   0.574  1.00 10.70           C  
ATOM    574  O   ALA A 347      11.646 -24.570   1.096  1.00  9.67           O  
ATOM    575  CB  ALA A 347       9.613 -23.937  -1.463  1.00  9.90           C  
ATOM    576  HN  ALA A 347       9.074 -26.416  -1.839  1.00  0.00           H  
ATOM    577  N   LEU A 348       9.631 -25.518   1.293  1.00 10.78           N  
ATOM    578  CA  LEU A 348       9.672 -25.543   2.758  1.00  8.04           C  
ATOM    579  C   LEU A 348      10.798 -26.461   3.260  1.00  9.94           C  
ATOM    580  O   LEU A 348      11.458 -26.166   4.273  1.00 11.41           O  
ATOM    581  CB  LEU A 348       8.323 -26.006   3.335  1.00  9.51           C  
ATOM    582  CG  LEU A 348       7.177 -24.979   3.244  1.00 11.90           C  
ATOM    583  CD1 LEU A 348       5.853 -25.643   3.598  1.00 16.65           C  
ATOM    584  CD2 LEU A 348       7.445 -23.774   4.150  1.00 14.08           C  
ATOM    585  HN  LEU A 348       8.802 -25.867   0.812  1.00  0.00           H  
ATOM    586  N   GLU A 349      10.978 -27.588   2.571  1.00  8.41           N  
ATOM    587  CA  GLU A 349      12.019 -28.534   2.941  1.00  8.67           C  
ATOM    588  C   GLU A 349      13.402 -27.951   2.672  1.00  7.15           C  
ATOM    589  O   GLU A 349      14.309 -28.156   3.468  1.00 10.46           O  
ATOM    590  CB  GLU A 349      11.808 -29.871   2.257  1.00  7.08           C  
ATOM    591  CG  GLU A 349      10.654 -30.638   2.923  1.00 11.74           C  
ATOM    592  CD  GLU A 349      10.478 -32.068   2.411  1.00 16.06           C  
ATOM    593  OE1 GLU A 349      11.205 -32.488   1.508  1.00 17.36           O  
ATOM    594  OE2 GLU A 349       9.592 -32.771   2.916  1.00 17.06           O1-
ATOM    595  HN  GLU A 349      10.377 -27.790   1.772  1.00  0.00           H  
ATOM    596  N   LEU A 350      13.533 -27.172   1.602  1.00 10.69           N  
ATOM    597  CA  LEU A 350      14.813 -26.532   1.271  1.00  9.07           C  
ATOM    598  C   LEU A 350      15.109 -25.522   2.351  1.00 12.33           C  
ATOM    599  O   LEU A 350      16.259 -25.369   2.788  1.00 12.69           O  
ATOM    600  CB  LEU A 350      14.746 -25.826  -0.090  1.00 12.23           C  
ATOM    601  CG  LEU A 350      15.939 -24.916  -0.480  1.00 16.19           C  
ATOM    602  CD1 LEU A 350      17.229 -25.736  -0.552  1.00 20.40           C  
ATOM    603  CD2 LEU A 350      15.695 -24.212  -1.811  1.00 14.86           C  
ATOM    604  HN  LEU A 350      12.726 -27.015   0.998  1.00  0.00           H  
ATOM    605  N   LYS A 351      14.068 -24.815   2.780  1.00 11.29           N  
ATOM    606  CA  LYS A 351      14.238 -23.805   3.807  1.00 15.45           C  
ATOM    607  C   LYS A 351      14.667 -24.449   5.125  1.00 18.30           C  
ATOM    608  O   LYS A 351      15.621 -24.006   5.761  1.00 20.72           O  
ATOM    609  CB  LYS A 351      12.977 -22.971   3.996  1.00 15.82           C  
ATOM    610  CG  LYS A 351      13.365 -21.601   4.487  1.00 27.66           C  
ATOM    611  CD  LYS A 351      12.330 -20.956   5.310  1.00 37.94           C  
ATOM    612  CE  LYS A 351      11.144 -20.602   4.508  1.00 32.44           C  
ATOM    613  NZ  LYS A 351      10.233 -19.974   5.476  1.00 47.57           N1+
ATOM    614  HN  LYS A 351      13.143 -24.984   2.384  1.00  0.00           H  
ATOM    615  HZ1 LYS A 351       9.413 -19.729   4.921  1.00  0.00           H  
ATOM    616  HZ2 LYS A 351      10.641 -19.192   5.989  1.00  0.00           H  
ATOM    617  HZ3 LYS A 351      10.030 -20.549   6.294  1.00  0.00           H  
ATOM    618  N   ASP A 352      14.027 -25.550   5.484  1.00 13.98           N  
ATOM    619  CA  ASP A 352      14.383 -26.257   6.702  1.00 16.86           C  
ATOM    620  C   ASP A 352      15.818 -26.750   6.656  1.00 17.41           C  
ATOM    621  O   ASP A 352      16.516 -26.704   7.656  1.00 26.71           O  
ATOM    622  CB  ASP A 352      13.495 -27.491   6.890  1.00 22.61           C  
ATOM    623  CG  ASP A 352      12.156 -27.168   7.526  1.00 30.46           C  
ATOM    624  OD1 ASP A 352      11.911 -26.010   7.943  1.00 36.55           O  
ATOM    625  OD2 ASP A 352      11.344 -28.095   7.622  1.00 34.08           O1-
ATOM    626  HN  ASP A 352      13.273 -25.907   4.897  1.00  0.00           H  
ATOM    627  N   ALA A 353      16.232 -27.272   5.510  1.00 14.13           N  
ATOM    628  CA  ALA A 353      17.573 -27.820   5.357  1.00 18.05           C  
ATOM    629  C   ALA A 353      18.705 -26.837   5.691  1.00 25.63           C  
ATOM    630  O   ALA A 353      19.821 -27.243   5.985  1.00 27.95           O  
ATOM    631  CB  ALA A 353      17.743 -28.362   3.985  1.00 16.10           C  
ATOM    632  HN  ALA A 353      15.594 -27.290   4.714  1.00  0.00           H  
ATOM    633  N   GLN A 354      18.389 -25.551   5.725  1.00 25.09           N  
ATOM    634  CA  GLN A 354      19.385 -24.520   6.010  1.00 32.11           C  
ATOM    635  C   GLN A 354      19.807 -24.386   7.464  1.00 38.05           C  
ATOM    636  O   GLN A 354      20.582 -23.516   7.801  1.00 42.35           O  
ATOM    637  CB  GLN A 354      18.880 -23.189   5.488  1.00 31.31           C  
ATOM    638  CG  GLN A 354      19.336 -22.821   4.080  1.00 38.51           C  
ATOM    639  CD  GLN A 354      19.309 -23.939   3.047  1.00 32.58           C  
ATOM    640  NE2 GLN A 354      19.568 -23.565   1.823  1.00 36.19           N  
ATOM    641  OE1 GLN A 354      19.110 -25.116   3.340  1.00 41.82           O  
ATOM    642  HN  GLN A 354      17.424 -25.273   5.547  1.00  0.00           H  
ATOM    643 1HE2 GLN A 354      19.550 -24.314   1.131  1.00  0.00           H  
ATOM    644 2HE2 GLN A 354      19.733 -22.588   1.580  1.00  0.00           H  
ATOM    645  N   ALA A 355      19.272 -25.220   8.341  1.00 46.59           N  
ATOM    646  CA  ALA A 355      19.636 -25.140   9.742  1.00 53.17           C  
ATOM    647  C   ALA A 355      19.882 -26.522  10.313  1.00 57.69           C  
ATOM    648  O   ALA A 355      19.391 -26.842  11.398  1.00 63.92           O  
ATOM    649  CB  ALA A 355      18.546 -24.429  10.524  1.00 53.57           C  
ATOM    650  HN  ALA A 355      18.601 -25.922   8.030  1.00  0.00           H  
ATOM    651  N   GLY A 356      20.597 -27.353   9.558  1.00 61.87           N  
ATOM    652  CA  GLY A 356      20.904 -28.705  10.004  1.00 65.05           C  
ATOM    653  C   GLY A 356      21.153 -29.651   8.835  1.00 67.13           C  
ATOM    654  O   GLY A 356      22.201 -30.344   8.831  1.00 65.02           O  
ATOM    655  OXT GLY A 356      20.314 -29.681   7.902  1.00 61.77           O1-
ATOM    656  HN  GLY A 356      20.936 -27.037   8.650  1.00  0.00           H  
TER   
ATOM    657  N   GLU C  26      57.706   4.348  44.466  1.00  0.00           N  
ATOM    658  CA  GLU C  26      57.323   2.983  44.701  1.00  0.00           C  
ATOM    659  C   GLU C  26      58.331   2.073  44.029  1.00  0.00           C  
ATOM    660  O   GLU C  26      58.796   2.264  42.914  1.00  0.00           O  
ATOM    661  CB  GLU C  26      55.952   2.724  44.111  1.00  0.00           C  
ATOM    662  CG  GLU C  26      54.875   3.591  44.758  1.00  0.00           C  
ATOM    663  CD  GLU C  26      53.610   3.322  43.958  1.00  0.00           C  
ATOM    664  OE1 GLU C  26      53.422   3.945  42.911  1.00  0.00           O  
ATOM    665  OE2 GLU C  26      52.865   2.441  44.365  1.00  0.00           O1-
ATOM    666  HN1 GLU C  26      57.253   4.833  43.717  1.00  0.00           H  
ATOM    667  HN2 GLU C  26      58.413   4.805  45.041  1.00  0.00           H  
ATOM    668  N   TYR C  27      58.649   1.046  44.809  1.00  0.00           N  
ATOM    669  CA  TYR C  27      59.572   0.063  44.311  1.00  0.00           C  
ATOM    670  C   TYR C  27      58.854  -0.813  43.281  1.00  0.00           C  
ATOM    671  O   TYR C  27      59.119  -0.765  42.091  1.00  0.00           O  
ATOM    672  CB  TYR C  27      60.143  -0.695  45.517  1.00  0.00           C  
ATOM    673  CG  TYR C  27      60.840   0.277  46.421  1.00  0.00           C  
ATOM    674  CD1 TYR C  27      62.168   0.617  46.185  1.00  0.00           C  
ATOM    675  CD2 TYR C  27      60.157   0.892  47.467  1.00  0.00           C  
ATOM    676  CE1 TYR C  27      62.793   1.566  46.976  1.00  0.00           C  
ATOM    677  CE2 TYR C  27      60.785   1.841  48.260  1.00  0.00           C  
ATOM    678  CZ  TYR C  27      62.107   2.173  48.013  1.00  0.00           C  
ATOM    679  OH  TYR C  27      62.777   3.063  48.822  1.00  0.00           O  
ATOM    680  HN  TYR C  27      58.194   1.053  45.695  1.00  0.00           H  
ATOM    681  HH  TYR C  27      62.395   3.933  48.632  1.00  0.00           H  
ATOM    682  N   PHE C  28      58.008  -1.718  43.824  1.00  0.00           N  
ATOM    683  CA  PHE C  28      57.362  -2.758  43.017  1.00  0.00           C  
ATOM    684  C   PHE C  28      56.233  -3.311  43.866  1.00  0.00           C  
ATOM    685  O   PHE C  28      56.340  -3.324  45.087  1.00  0.00           O  
ATOM    686  CB  PHE C  28      58.272  -3.971  42.694  1.00  0.00           C  
ATOM    687  CG  PHE C  28      59.657  -3.567  42.301  1.00  0.00           C  
ATOM    688  CD1 PHE C  28      60.580  -3.270  43.294  1.00  0.00           C  
ATOM    689  CD2 PHE C  28      60.002  -3.392  40.967  1.00  0.00           C  
ATOM    690  CE1 PHE C  28      61.795  -2.697  42.959  1.00  0.00           C  
ATOM    691  CE2 PHE C  28      61.233  -2.844  40.635  1.00  0.00           C  
ATOM    692  CZ  PHE C  28      62.119  -2.476  41.633  1.00  0.00           C  
ATOM    693  HN  PHE C  28      57.726  -1.659  44.780  1.00  0.00           H  
ATOM    694  N   THR C  29      55.175  -3.790  43.207  1.00  0.00           N  
ATOM    695  CA  THR C  29      54.074  -4.365  43.962  1.00  0.00           C  
ATOM    696  C   THR C  29      53.200  -5.184  42.980  1.00  0.00           C  
ATOM    697  O   THR C  29      53.060  -4.819  41.818  1.00  0.00           O  
ATOM    698  CB  THR C  29      53.337  -3.236  44.728  1.00  0.00           C  
ATOM    699  CG2 THR C  29      52.467  -2.328  43.840  1.00  0.00           C  
ATOM    700  OG1 THR C  29      52.738  -3.779  45.883  1.00  0.00           O  
ATOM    701  HN  THR C  29      55.058  -3.772  42.211  1.00  0.00           H  
ATOM    702  HG1 THR C  29      51.993  -4.286  45.628  1.00  0.00           H  
ATOM    703  N   LEU C  30      52.672  -6.319  43.490  1.00  0.00           N  
ATOM    704  CA  LEU C  30      51.713  -7.089  42.700  1.00  0.00           C  
ATOM    705  C   LEU C  30      50.326  -6.626  43.115  1.00  0.00           C  
ATOM    706  O   LEU C  30      49.794  -7.022  44.152  1.00  0.00           O  
ATOM    707  CB  LEU C  30      51.815  -8.609  42.928  1.00  0.00           C  
ATOM    708  CG  LEU C  30      52.900  -9.272  42.064  1.00  0.00           C  
ATOM    709  CD1 LEU C  30      53.950  -9.923  42.951  1.00  0.00           C  
ATOM    710  CD2 LEU C  30      52.351 -10.311  41.080  1.00  0.00           C  
ATOM    711  HN  LEU C  30      52.791  -6.530  44.461  1.00  0.00           H  
ATOM    712  N   GLN C  31      49.788  -5.787  42.227  1.00  0.00           N  
ATOM    713  CA  GLN C  31      48.445  -5.282  42.398  1.00  0.00           C  
ATOM    714  C   GLN C  31      47.432  -6.405  42.142  1.00  0.00           C  
ATOM    715  O   GLN C  31      47.716  -7.445  41.547  1.00  0.00           O  
ATOM    716  CB  GLN C  31      48.241  -4.067  41.480  1.00  0.00           C  
ATOM    717  CG  GLN C  31      47.175  -3.096  42.029  1.00  0.00           C  
ATOM    718  CD  GLN C  31      47.596  -1.625  42.054  1.00  0.00           C  
ATOM    719  NE2 GLN C  31      48.389  -1.231  41.051  1.00  0.00           N  
ATOM    720  OE1 GLN C  31      47.190  -0.907  42.945  1.00  0.00           O  
ATOM    721  HN  GLN C  31      50.396  -5.470  41.497  1.00  0.00           H  
ATOM    722 1HE2 GLN C  31      48.746  -1.770  40.296  1.00  0.00           H  
ATOM    723 2HE2 GLN C  31      48.682  -0.270  41.127  1.00  0.00           H  
ATOM    724  N   ILE C  32      46.231  -6.122  42.657  1.00  0.00           N  
ATOM    725  CA  ILE C  32      45.167  -7.105  42.642  1.00  0.00           C  
ATOM    726  C   ILE C  32      43.885  -6.511  42.032  1.00  0.00           C  
ATOM    727  O   ILE C  32      43.497  -6.862  40.912  1.00  0.00           O  
ATOM    728  CB  ILE C  32      44.987  -7.729  44.041  1.00  0.00           C  
ATOM    729  CG1 ILE C  32      46.083  -7.397  45.089  1.00  0.00           C  
ATOM    730  CG2 ILE C  32      44.859  -9.230  43.857  1.00  0.00           C  
ATOM    731  CD1 ILE C  32      47.346  -8.267  45.077  1.00  0.00           C  
ATOM    732  HN  ILE C  32      46.160  -5.254  43.153  1.00  0.00           H  
ATOM    733  N   ARG C  33      43.291  -5.571  42.812  1.00  0.00           N  
ATOM    734  CA  ARG C  33      42.112  -4.795  42.421  1.00  0.00           C  
ATOM    735  C   ARG C  33      40.793  -5.526  42.796  1.00  0.00           C  
ATOM    736  O   ARG C  33      40.263  -6.300  42.004  1.00  0.00           O  
ATOM    737  CB  ARG C  33      42.181  -4.474  40.902  1.00  0.00           C  
ATOM    738  CG  ARG C  33      41.841  -3.048  40.472  1.00  0.00           C  
ATOM    739  CD  ARG C  33      42.132  -2.839  38.972  1.00  0.00           C  
ATOM    740  NE  ARG C  33      43.541  -3.130  38.710  1.00  0.00           N  
ATOM    741  CZ  ARG C  33      44.132  -3.308  37.505  1.00  0.00           C  
ATOM    742  NH1 ARG C  33      43.388  -3.220  36.400  1.00  0.00           N1+
ATOM    743  NH2 ARG C  33      45.429  -3.572  37.443  1.00  0.00           N  
ATOM    744  HN  ARG C  33      43.712  -5.419  43.707  1.00  0.00           H  
ATOM    745  HE  ARG C  33      44.122  -3.146  39.534  1.00  0.00           H  
ATOM    746  HH  ARG C  33      42.431  -2.943  36.496  1.00  0.00           H  
ATOM    747  HH  ARG C  33      43.751  -3.402  35.478  1.00  0.00           H  
ATOM    748  HH  ARG C  33      45.967  -3.719  38.278  1.00  0.00           H  
ATOM    749  HH  ARG C  33      45.930  -3.612  36.583  1.00  0.00           H  
ATOM    750  N   GLY C  34      40.239  -5.195  43.979  1.00  0.00           N  
ATOM    751  CA  GLY C  34      38.989  -5.801  44.463  1.00  0.00           C  
ATOM    752  C   GLY C  34      39.305  -6.548  45.759  1.00  0.00           C  
ATOM    753  O   GLY C  34      40.410  -7.048  45.889  1.00  0.00           O  
ATOM    754  HN  GLY C  34      40.741  -4.576  44.584  1.00  0.00           H  
ATOM    755  N   ARG C  35      38.355  -6.552  46.700  1.00  0.00           N  
ATOM    756  CA  ARG C  35      38.638  -7.112  48.023  1.00  0.00           C  
ATOM    757  C   ARG C  35      38.985  -8.602  47.928  1.00  0.00           C  
ATOM    758  O   ARG C  35      40.117  -9.033  48.155  1.00  0.00           O  
ATOM    759  CB  ARG C  35      37.472  -6.757  48.961  1.00  0.00           C  
ATOM    760  CG  ARG C  35      37.918  -6.417  50.391  1.00  0.00           C  
ATOM    761  CD  ARG C  35      37.620  -7.538  51.387  1.00  0.00           C  
ATOM    762  NE  ARG C  35      37.071  -6.963  52.612  1.00  0.00           N  
ATOM    763  CZ  ARG C  35      36.434  -7.752  53.509  1.00  0.00           C  
ATOM    764  NH1 ARG C  35      36.334  -9.065  53.280  1.00  0.00           N1+
ATOM    765  NH2 ARG C  35      35.923  -7.200  54.610  1.00  0.00           N  
ATOM    766  HN  ARG C  35      37.452  -6.159  46.561  1.00  0.00           H  
ATOM    767  HE  ARG C  35      37.150  -5.968  52.728  1.00  0.00           H  
ATOM    768  HH  ARG C  35      36.729  -9.470  52.444  1.00  0.00           H  
ATOM    769  HH  ARG C  35      35.859  -9.703  53.889  1.00  0.00           H  
ATOM    770  HH  ARG C  35      35.958  -6.211  54.770  1.00  0.00           H  
ATOM    771  HH  ARG C  35      35.490  -7.776  55.303  1.00  0.00           H  
ATOM    772  N   GLU C  36      37.965  -9.324  47.437  1.00  0.00           N  
ATOM    773  CA  GLU C  36      38.094 -10.737  47.094  1.00  0.00           C  
ATOM    774  C   GLU C  36      39.351 -11.029  46.279  1.00  0.00           C  
ATOM    775  O   GLU C  36      39.955 -12.085  46.334  1.00  0.00           O  
ATOM    776  CB  GLU C  36      36.899 -11.109  46.216  1.00  0.00           C  
ATOM    777  CG  GLU C  36      36.230 -12.416  46.651  1.00  0.00           C  
ATOM    778  CD  GLU C  36      34.752 -12.081  46.673  1.00  0.00           C  
ATOM    779  OE1 GLU C  36      34.166 -12.000  45.590  1.00  0.00           O  
ATOM    780  OE2 GLU C  36      34.257 -11.781  47.750  1.00  0.00           O1-
ATOM    781  HN  GLU C  36      37.044  -8.937  47.382  1.00  0.00           H  
ATOM    782  N   ARG C  37      39.737 -10.019  45.483  1.00  0.00           N  
ATOM    783  CA  ARG C  37      40.938 -10.204  44.708  1.00  0.00           C  
ATOM    784  C   ARG C  37      42.170 -10.342  45.600  1.00  0.00           C  
ATOM    785  O   ARG C  37      42.969 -11.224  45.340  1.00  0.00           O  
ATOM    786  CB  ARG C  37      41.105  -9.102  43.664  1.00  0.00           C  
ATOM    787  CG  ARG C  37      40.417  -9.454  42.347  1.00  0.00           C  
ATOM    788  CD  ARG C  37      41.311  -9.126  41.156  1.00  0.00           C  
ATOM    789  NE  ARG C  37      41.408 -10.296  40.296  1.00  0.00           N  
ATOM    790  CZ  ARG C  37      41.936 -10.198  39.067  1.00  0.00           C  
ATOM    791  NH1 ARG C  37      42.424  -9.012  38.687  1.00  0.00           N1+
ATOM    792  NH2 ARG C  37      41.965 -11.265  38.268  1.00  0.00           N  
ATOM    793  HN  ARG C  37      39.227  -9.166  45.547  1.00  0.00           H  
ATOM    794  HE  ARG C  37      41.064 -11.157  40.684  1.00  0.00           H  
ATOM    795  HH  ARG C  37      42.511  -8.304  39.407  1.00  0.00           H  
ATOM    796  HH  ARG C  37      42.699  -8.809  37.748  1.00  0.00           H  
ATOM    797  HH  ARG C  37      41.573 -12.130  38.600  1.00  0.00           H  
ATOM    798  HH  ARG C  37      42.358 -11.252  37.348  1.00  0.00           H  
ATOM    799  N   PHE C  38      42.307  -9.475  46.618  1.00  0.00           N  
ATOM    800  CA  PHE C  38      43.501  -9.589  47.467  1.00  0.00           C  
ATOM    801  C   PHE C  38      43.526 -10.911  48.222  1.00  0.00           C  
ATOM    802  O   PHE C  38      44.532 -11.595  48.295  1.00  0.00           O  
ATOM    803  CB  PHE C  38      43.598  -8.427  48.462  1.00  0.00           C  
ATOM    804  CG  PHE C  38      44.960  -8.231  49.102  1.00  0.00           C  
ATOM    805  CD1 PHE C  38      46.139  -8.543  48.429  1.00  0.00           C  
ATOM    806  CD2 PHE C  38      45.065  -7.647  50.362  1.00  0.00           C  
ATOM    807  CE1 PHE C  38      47.374  -8.225  48.956  1.00  0.00           C  
ATOM    808  CE2 PHE C  38      46.309  -7.331  50.901  1.00  0.00           C  
ATOM    809  CZ  PHE C  38      47.469  -7.611  50.192  1.00  0.00           C  
ATOM    810  HN  PHE C  38      41.604  -8.789  46.814  1.00  0.00           H  
ATOM    811  N   GLU C  39      42.327 -11.191  48.733  1.00  0.00           N  
ATOM    812  CA  GLU C  39      42.076 -12.387  49.511  1.00  0.00           C  
ATOM    813  C   GLU C  39      42.508 -13.641  48.737  1.00  0.00           C  
ATOM    814  O   GLU C  39      43.306 -14.426  49.218  1.00  0.00           O  
ATOM    815  CB  GLU C  39      40.606 -12.381  49.849  1.00  0.00           C  
ATOM    816  CG  GLU C  39      40.221 -13.446  50.867  1.00  0.00           C  
ATOM    817  CD  GLU C  39      38.708 -13.326  50.934  1.00  0.00           C  
ATOM    818  OE1 GLU C  39      38.227 -12.307  51.448  1.00  0.00           O  
ATOM    819  OE2 GLU C  39      38.056 -14.199  50.386  1.00  0.00           O1-
ATOM    820  HN  GLU C  39      41.559 -10.564  48.619  1.00  0.00           H  
ATOM    821  N   LYS C  40      42.049 -13.689  47.475  1.00  0.00           N  
ATOM    822  CA  LYS C  40      42.443 -14.721  46.513  1.00  0.00           C  
ATOM    823  C   LYS C  40      43.975 -14.927  46.470  1.00  0.00           C  
ATOM    824  O   LYS C  40      44.480 -16.026  46.292  1.00  0.00           O  
ATOM    825  CB  LYS C  40      41.921 -14.325  45.105  1.00  0.00           C  
ATOM    826  CG  LYS C  40      40.840 -15.277  44.570  1.00  0.00           C  
ATOM    827  CD  LYS C  40      41.464 -16.443  43.792  1.00  0.00           C  
ATOM    828  CE  LYS C  40      40.472 -17.562  43.443  1.00  0.00           C  
ATOM    829  NZ  LYS C  40      41.180 -18.729  42.910  1.00  0.00           N1+
ATOM    830  HN  LYS C  40      41.301 -13.069  47.249  1.00  0.00           H  
ATOM    831  HZ1 LYS C  40      41.957 -18.983  43.555  1.00  0.00           H  
ATOM    832  HZ2 LYS C  40      40.570 -19.567  42.821  1.00  0.00           H  
ATOM    833  HZ3 LYS C  40      41.605 -18.510  41.989  1.00  0.00           H  
ATOM    834  N   ILE C  41      44.685 -13.798  46.619  1.00  0.00           N  
ATOM    835  CA  ILE C  41      46.135 -13.843  46.597  1.00  0.00           C  
ATOM    836  C   ILE C  41      46.698 -14.409  47.907  1.00  0.00           C  
ATOM    837  O   ILE C  41      47.782 -14.959  47.932  1.00  0.00           O  
ATOM    838  CB  ILE C  41      46.727 -12.463  46.274  1.00  0.00           C  
ATOM    839  CG1 ILE C  41      46.128 -11.876  45.003  1.00  0.00           C  
ATOM    840  CG2 ILE C  41      48.228 -12.499  46.077  1.00  0.00           C  
ATOM    841  CD1 ILE C  41      46.098 -12.783  43.769  1.00  0.00           C  
ATOM    842  HN  ILE C  41      44.225 -12.934  46.784  1.00  0.00           H  
ATOM    843  N   ARG C  42      45.962 -14.255  48.995  1.00  0.00           N  
ATOM    844  CA  ARG C  42      46.387 -14.845  50.261  1.00  0.00           C  
ATOM    845  C   ARG C  42      46.410 -16.387  50.156  1.00  0.00           C  
ATOM    846  O   ARG C  42      47.370 -17.030  50.553  1.00  0.00           O  
ATOM    847  CB  ARG C  42      45.487 -14.336  51.396  1.00  0.00           C  
ATOM    848  CG  ARG C  42      45.208 -12.826  51.302  1.00  0.00           C  
ATOM    849  CD  ARG C  42      46.459 -11.933  51.379  1.00  0.00           C  
ATOM    850  NE  ARG C  42      47.122 -12.091  52.664  1.00  0.00           N  
ATOM    851  CZ  ARG C  42      46.552 -11.701  53.822  1.00  0.00           C  
ATOM    852  NH1 ARG C  42      45.393 -11.042  53.775  1.00  0.00           N1+
ATOM    853  NH2 ARG C  42      47.141 -11.969  54.979  1.00  0.00           N  
ATOM    854  HN  ARG C  42      45.075 -13.815  48.895  1.00  0.00           H  
ATOM    855  HE  ARG C  42      48.003 -12.576  52.659  1.00  0.00           H  
ATOM    856  HH  ARG C  42      45.005 -10.809  52.875  1.00  0.00           H  
ATOM    857  HH  ARG C  42      44.888 -10.797  54.600  1.00  0.00           H  
ATOM    858  HH  ARG C  42      47.986 -12.511  54.978  1.00  0.00           H  
ATOM    859  HH  ARG C  42      46.757 -11.689  55.853  1.00  0.00           H  
ATOM    860  N   GLU C  43      45.356 -16.924  49.522  1.00  0.00           N  
ATOM    861  CA  GLU C  43      45.305 -18.369  49.263  1.00  0.00           C  
ATOM    862  C   GLU C  43      46.378 -18.766  48.222  1.00  0.00           C  
ATOM    863  O   GLU C  43      47.049 -19.792  48.302  1.00  0.00           O  
ATOM    864  CB  GLU C  43      43.879 -18.710  48.793  1.00  0.00           C  
ATOM    865  CG  GLU C  43      43.044 -19.355  49.910  1.00  0.00           C  
ATOM    866  CD  GLU C  43      41.537 -19.242  49.641  1.00  0.00           C  
ATOM    867  OE1 GLU C  43      41.114 -19.440  48.499  1.00  0.00           O  
ATOM    868  OE2 GLU C  43      40.794 -18.946  50.574  1.00  0.00           O1-
ATOM    869  HN  GLU C  43      44.553 -16.376  49.278  1.00  0.00           H  
ATOM    870  N   TYR C  44      46.534 -17.816  47.277  1.00  0.00           N  
ATOM    871  CA  TYR C  44      47.609 -18.025  46.307  1.00  0.00           C  
ATOM    872  C   TYR C  44      48.975 -18.160  47.030  1.00  0.00           C  
ATOM    873  O   TYR C  44      49.897 -18.776  46.531  1.00  0.00           O  
ATOM    874  CB  TYR C  44      47.473 -17.007  45.125  1.00  0.00           C  
ATOM    875  CG  TYR C  44      48.579 -16.013  44.784  1.00  0.00           C  
ATOM    876  CD1 TYR C  44      49.507 -15.531  45.699  1.00  0.00           C  
ATOM    877  CD2 TYR C  44      48.678 -15.520  43.481  1.00  0.00           C  
ATOM    878  CE1 TYR C  44      50.472 -14.615  45.359  1.00  0.00           C  
ATOM    879  CE2 TYR C  44      49.656 -14.600  43.118  1.00  0.00           C  
ATOM    880  CZ  TYR C  44      50.533 -14.123  44.072  1.00  0.00           C  
ATOM    881  OH  TYR C  44      51.417 -13.103  43.773  1.00  0.00           O  
ATOM    882  HN  TYR C  44      45.849 -17.092  47.227  1.00  0.00           H  
ATOM    883  HH  TYR C  44      51.279 -12.407  44.399  1.00  0.00           H  
ATOM    884  N   ASN C  45      49.079 -17.526  48.222  1.00  0.00           N  
ATOM    885  CA  ASN C  45      50.358 -17.594  48.932  1.00  0.00           C  
ATOM    886  C   ASN C  45      50.516 -18.975  49.573  1.00  0.00           C  
ATOM    887  O   ASN C  45      51.623 -19.477  49.685  1.00  0.00           O  
ATOM    888  CB  ASN C  45      50.522 -16.468  49.983  1.00  0.00           C  
ATOM    889  CG  ASN C  45      51.288 -15.256  49.423  1.00  0.00           C  
ATOM    890  ND2 ASN C  45      50.518 -14.356  48.820  1.00  0.00           N  
ATOM    891  OD1 ASN C  45      52.511 -15.155  49.481  1.00  0.00           O  
ATOM    892  HN  ASN C  45      48.275 -17.106  48.638  1.00  0.00           H  
ATOM    893 1HD2 ASN C  45      49.529 -14.490  48.782  1.00  0.00           H  
ATOM    894 2HD2 ASN C  45      50.939 -13.564  48.400  1.00  0.00           H  
ATOM    895  N   GLU C  46      49.384 -19.586  49.951  1.00  0.00           N  
ATOM    896  CA  GLU C  46      49.441 -20.919  50.551  1.00  0.00           C  
ATOM    897  C   GLU C  46      50.065 -21.928  49.556  1.00  0.00           C  
ATOM    898  O   GLU C  46      50.957 -22.706  49.857  1.00  0.00           O  
ATOM    899  CB  GLU C  46      48.008 -21.313  50.941  1.00  0.00           C  
ATOM    900  CG  GLU C  46      47.891 -21.769  52.401  1.00  0.00           C  
ATOM    901  CD  GLU C  46      46.500 -22.361  52.627  1.00  0.00           C  
ATOM    902  OE1 GLU C  46      46.157 -23.278  51.884  1.00  0.00           O  
ATOM    903  OE2 GLU C  46      45.790 -21.914  53.522  1.00  0.00           O1-
ATOM    904  HN  GLU C  46      48.494 -19.153  49.817  1.00  0.00           H  
ATOM    905  N   ALA C  47      49.571 -21.779  48.318  1.00  0.00           N  
ATOM    906  CA  ALA C  47      50.111 -22.571  47.218  1.00  0.00           C  
ATOM    907  C   ALA C  47      51.633 -22.412  47.051  1.00  0.00           C  
ATOM    908  O   ALA C  47      52.344 -23.342  46.705  1.00  0.00           O  
ATOM    909  CB  ALA C  47      49.460 -22.089  45.933  1.00  0.00           C  
ATOM    910  HN  ALA C  47      48.813 -21.142  48.194  1.00  0.00           H  
ATOM    911  N   LEU C  48      52.093 -21.186  47.323  1.00  0.00           N  
ATOM    912  CA  LEU C  48      53.528 -20.960  47.281  1.00  0.00           C  
ATOM    913  C   LEU C  48      54.234 -21.912  48.263  1.00  0.00           C  
ATOM    914  O   LEU C  48      55.282 -22.481  48.000  1.00  0.00           O  
ATOM    915  CB  LEU C  48      53.807 -19.523  47.726  1.00  0.00           C  
ATOM    916  CG  LEU C  48      55.105 -18.912  47.192  1.00  0.00           C  
ATOM    917  CD1 LEU C  48      55.388 -17.655  47.999  1.00  0.00           C  
ATOM    918  CD2 LEU C  48      56.343 -19.815  47.250  1.00  0.00           C  
ATOM    919  HN  LEU C  48      51.409 -20.488  47.513  1.00  0.00           H  
ATOM    920  N   GLU C  49      53.609 -22.012  49.447  1.00  0.00           N  
ATOM    921  CA  GLU C  49      54.166 -22.819  50.525  1.00  0.00           C  
ATOM    922  C   GLU C  49      54.398 -24.260  50.047  1.00  0.00           C  
ATOM    923  O   GLU C  49      55.422 -24.876  50.296  1.00  0.00           O  
ATOM    924  CB  GLU C  49      53.218 -22.727  51.731  1.00  0.00           C  
ATOM    925  CG  GLU C  49      53.939 -22.891  53.073  1.00  0.00           C  
ATOM    926  CD  GLU C  49      53.848 -24.355  53.512  1.00  0.00           C  
ATOM    927  OE1 GLU C  49      52.814 -24.707  54.068  1.00  0.00           O  
ATOM    928  OE2 GLU C  49      54.773 -25.126  53.260  1.00  0.00           O1-
ATOM    929  HN  GLU C  49      52.701 -21.598  49.567  1.00  0.00           H  
ATOM    930  N   LEU C  50      53.427 -24.716  49.242  1.00  0.00           N  
ATOM    931  CA  LEU C  50      53.557 -26.019  48.605  1.00  0.00           C  
ATOM    932  C   LEU C  50      54.982 -26.246  48.029  1.00  0.00           C  
ATOM    933  O   LEU C  50      55.641 -27.232  48.332  1.00  0.00           O  
ATOM    934  CB  LEU C  50      52.470 -26.154  47.536  1.00  0.00           C  
ATOM    935  CG  LEU C  50      52.128 -27.603  47.190  1.00  0.00           C  
ATOM    936  CD1 LEU C  50      51.071 -27.619  46.112  1.00  0.00           C  
ATOM    937  CD2 LEU C  50      53.357 -28.335  46.684  1.00  0.00           C  
ATOM    938  HN  LEU C  50      52.622 -24.155  49.034  1.00  0.00           H  
ATOM    939  N   LYS C  51      55.472 -25.309  47.231  1.00  0.00           N  
ATOM    940  CA  LYS C  51      56.815 -25.465  46.687  1.00  0.00           C  
ATOM    941  C   LYS C  51      57.903 -25.517  47.772  1.00  0.00           C  
ATOM    942  O   LYS C  51      58.827 -26.328  47.733  1.00  0.00           O  
ATOM    943  CB  LYS C  51      56.992 -24.287  45.744  1.00  0.00           C  
ATOM    944  CG  LYS C  51      58.340 -24.202  45.040  1.00  0.00           C  
ATOM    945  CD  LYS C  51      59.261 -23.215  45.750  1.00  0.00           C  
ATOM    946  CE  LYS C  51      60.340 -22.722  44.803  1.00  0.00           C  
ATOM    947  NZ  LYS C  51      61.186 -21.794  45.513  1.00  0.00           N1+
ATOM    948  HN  LYS C  51      54.867 -24.544  47.004  1.00  0.00           H  
ATOM    949  HZ1 LYS C  51      60.631 -21.448  46.319  1.00  0.00           H  
ATOM    950  HZ2 LYS C  51      62.011 -22.319  45.859  1.00  0.00           H  
ATOM    951  HZ3 LYS C  51      61.423 -21.048  44.832  1.00  0.00           H  
ATOM    952  N   ASP C  52      57.752 -24.601  48.739  1.00  0.00           N  
ATOM    953  CA  ASP C  52      58.748 -24.537  49.803  1.00  0.00           C  
ATOM    954  C   ASP C  52      58.729 -25.830  50.667  1.00  0.00           C  
ATOM    955  O   ASP C  52      59.699 -26.170  51.332  1.00  0.00           O  
ATOM    956  CB  ASP C  52      58.531 -23.238  50.602  1.00  0.00           C  
ATOM    957  CG  ASP C  52      59.839 -22.764  51.245  1.00  0.00           C  
ATOM    958  OD1 ASP C  52      60.126 -23.165  52.363  1.00  0.00           O  
ATOM    959  OD2 ASP C  52      60.560 -21.987  50.614  1.00  0.00           O1-
ATOM    960  HN  ASP C  52      56.933 -24.021  48.763  1.00  0.00           H  
ATOM    961  N   ALA C  53      57.579 -26.538  50.557  1.00  0.00           N  
ATOM    962  CA  ALA C  53      57.321 -27.815  51.220  1.00  0.00           C  
ATOM    963  C   ALA C  53      57.855 -29.008  50.391  1.00  0.00           C  
ATOM    964  O   ALA C  53      58.944 -29.517  50.619  1.00  0.00           O  
ATOM    965  CB  ALA C  53      55.809 -27.960  51.484  1.00  0.00           C  
ATOM    966  HN  ALA C  53      56.818 -26.159  50.029  1.00  0.00           H  
ATOM    967  N   GLN C  54      57.012 -29.483  49.454  1.00  0.00           N  
ATOM    968  CA  GLN C  54      57.439 -30.628  48.653  1.00  0.00           C  
ATOM    969  C   GLN C  54      58.198 -30.110  47.410  1.00  0.00           C  
ATOM    970  O   GLN C  54      59.048 -29.228  47.471  1.00  0.00           O  
ATOM    971  CB  GLN C  54      56.245 -31.575  48.365  1.00  0.00           C  
ATOM    972  CG  GLN C  54      55.132 -30.966  47.493  1.00  0.00           C  
ATOM    973  CD  GLN C  54      53.790 -30.902  48.240  1.00  0.00           C  
ATOM    974  NE2 GLN C  54      52.818 -31.650  47.716  1.00  0.00           N  
ATOM    975  OE1 GLN C  54      53.630 -30.166  49.196  1.00  0.00           O  
ATOM    976  HN  GLN C  54      56.191 -28.935  49.293  1.00  0.00           H  
ATOM    977 1HE2 GLN C  54      52.944 -32.270  46.952  1.00  0.00           H  
ATOM    978 2HE2 GLN C  54      51.941 -31.440  48.152  1.00  0.00           H  
TER   
ATOM    979  N   *** d   1      56.437 -18.515  51.307  0.00  0.00           N  
ATOM    980  C   *** d   1      60.564 -16.800  46.770  0.00  0.00           C  
ATOM    981  C   *** d   1      60.535 -17.953  45.788  0.00  0.00           C  
ATOM    982  C   *** d   1      59.691 -17.061  47.975  0.00  0.00           C  
ATOM    983  C   *** d   1      59.483 -18.324  48.409  0.00  0.00           C  
ATOM    984  C   *** d   1      58.765 -18.551  49.544  0.00  0.00           C  
ATOM    985  C   *** d   1      58.240 -17.497  50.218  0.00  0.00           C  
ATOM    986  C   *** d   1      59.188 -16.026  48.671  0.00  0.00           C  
ATOM    987  C   *** d   1      60.039 -19.334  47.662  0.00  0.00           C  
ATOM    988  C   *** d   1      61.633 -17.845  44.730  0.00  0.00           C  
ATOM    989  C   *** d   1      58.468 -16.248  49.777  0.00  0.00           C  
ATOM    990  C   *** d   1      57.480 -17.630  51.349  0.00  0.00           C  
ATOM    991  C   *** d   1      55.522 -18.736  52.434  0.00  0.00           C  
ATOM    992  C   *** d   1      54.094 -19.044  51.947  0.00  0.00           C  
ATOM    993  C   *** d   1      53.121 -18.030  52.504  0.00  0.00           C  
ATOM    994  C   *** d   1      51.943 -18.411  53.032  0.00  0.00           C  
ATOM    995  C   *** d   1      51.105 -17.511  53.568  0.00  0.00           C  
ATOM    996  C   *** d   1      51.437 -16.212  53.586  0.00  0.00           C  
ATOM    997  C   *** d   1      52.609 -15.820  53.065  0.00  0.00           C  
ATOM    998  C   *** d   1      53.442 -16.724  52.529  0.00  0.00           C  
ATOM    999  C   *** d   1      56.076 -19.907  53.243  0.00  0.00           C  
ATOM   1000  O   *** d   1      60.655 -19.168  46.449  0.00  0.00           O  
ATOM   1001  O   *** d   1      60.009 -20.488  48.046  0.00  0.00           O  
ATOM   1002  O   *** d   1      57.583 -16.899  52.306  0.00  0.00           O  
ATOM   1003  O   *** d   1      55.891 -20.024  54.436  0.00  0.00           O  
ATOM   1004  O   *** d   1      56.759 -20.780  52.471  0.00  0.00           O  
ATOM   1005  O   *** d   1      58.595 -19.796  50.077  0.00  0.00           O  
ATOM   1006 Cl   *** d   1      59.446 -14.376  48.206  0.00  0.00          Cl  
ATOM   1007  H   *** d   1      56.214 -19.016  50.449  0.00  0.00           H  
ATOM   1008  H   *** d   1      57.262 -20.338  51.768  0.00  0.00           H  
ATOM   1009  H   *** d   1      58.339 -20.503  49.477  0.00  0.00           H  
END
