# Supplementary material for: The Potential Mechanisms of Ochratoxin A in Prostate Cancer Development: An Integrated Study Combining Network Toxicology, Machine Learning, and Molecular Docking
Source: Toxins (Basel). 2025 Aug 4;17(8):388. doi: 10.3390/toxins17080388 (PMC12389974; doi:10.3390/toxins17080388)
Supplement: Supplementary file 1 [file toxins-17-00388-s001.zip › OTA chemical structure/--- ProTox-3.0 - Prediction of TOXicity of chemicals.xlsx]

## Sheet: Sheet1
ProTox-3.0 -预测化学品的毒性 --- ProTox-3.0 - Prediction of TOXicity of chemicals
Classification 分类	Target 目标	Shorthand 速记	Prediction 预测	Probability 概率
Organ toxicity	Hepatotoxicity	dili	Inactive	0.65
Organ toxicity	Neurotoxicity	neuro	Inactive	0.54
Organ toxicity	Nephrotoxicity	nephro	Active	0.72
Organ toxicity	Respiratory toxicity	respi	Active	0.73
Organ toxicity	Cardiotoxicity	cardio	Inactive	0.65
Toxicity end points	Carcinogenicity	carcino	Active	0.71
Toxicity end points	Immunotoxicity	immuno	Inactive	0.97
Toxicity end points	Mutagenicity	mutagen	Inactive	0.92
Toxicity end points	Cytotoxicity	cyto	Active	0.99
Toxicity end points	BBB-barrier	bbb	Inactive	0.68
Toxicity end points	Ecotoxicity	eco	Inactive	0.6
Toxicity end points	Clinical toxicity	clinical	Active	0.78
Toxicity end points	Nutritional toxicity	nutri	Inactive	0.64
