# Supplementary material for: The Potential Mechanisms of Ochratoxin A in Prostate Cancer Development: An Integrated Study Combining Network Toxicology, Machine Learning, and Molecular Docking
Source: Toxins (Basel). 2025 Aug 4;17(8):388. doi: 10.3390/toxins17080388 (PMC12389974; doi:10.3390/toxins17080388)
Supplement: Supplementary file 1 [file toxins-17-00388-s001.zip › OTA target/chem target.csv]

ChEMBL ID	Name	UniProt Accessions	Type	Organism	Compounds	Activities
CHEMBL5164	Inositol-trisphosphate 3-kinase A	P23677	SINGLE PROTEIN	Homo sapiens	1	3
CHEMBL4105855	Choline-phosphate cytidylyltransferase A	P49585	SINGLE PROTEIN	Homo sapiens	113	113
CHEMBL1949	Cyclophilin A	P62937	SINGLE PROTEIN	Homo sapiens	386	674
CHEMBL2193	Cerebroside-sulfatase	P15289	SINGLE PROTEIN	Homo sapiens	652	655
CHEMBL4530	Coagulation factor XIII	P00488	SINGLE PROTEIN	Homo sapiens	186	223
CHEMBL4630886	Repulsive guidance molecule A	Q96B86	SINGLE PROTEIN	Homo sapiens	0	0
CHEMBL3580485	Interleukin-17 receptor A	Q96F46	SINGLE PROTEIN	Homo sapiens	0	0
CHEMBL3137294	Platelet-derived growth factor subunit A	P04085	SINGLE PROTEIN	Homo sapiens	2	2
CHEMBL1951	Monoamine oxidase A	P21397	SINGLE PROTEIN	Homo sapiens	8289	12159
CHEMBL2524	Alpha-galactosidase A	P06280	SINGLE PROTEIN	Homo sapiens	4437	5450
CHEMBL1988	Atrial natriuretic peptide receptor A	P16066	SINGLE PROTEIN	Homo sapiens	176	180
CHEMBL4296241	Pleckstrin homology domain-containing family A member 7	Q6IQ23	SINGLE PROTEIN	Homo sapiens	8	9
CHEMBL4879518	Microtubule-associated proteins 1A/1B light chain 3A	Q9H492	SINGLE PROTEIN	Homo sapiens	61	108
CHEMBL2632	HLA class I histocompatibility antigen A-3	P04439	SINGLE PROTEIN	Homo sapiens	158	159
CHEMBL2159	Nucleoside diphosphate kinase 1	P15531	SINGLE PROTEIN	Homo sapiens	5	12
CHEMBL241	Phosphodiesterase 3A	Q14432	SINGLE PROTEIN	Homo sapiens	2875	3340
CHEMBL3291	Phosphofructokinase muscle type	P08237	SINGLE PROTEIN	Homo sapiens	2	2
CHEMBL2189136	Acyl-coenzyme A thioesterase 1	Q86TX2	SINGLE PROTEIN	Homo sapiens	1	1
CHEMBL4295720	Y-box-binding protein 3	P16989	SINGLE PROTEIN	Homo sapiens	1	1
CHEMBL5425	Ribonuclease pancreatic	P07998	SINGLE PROTEIN	Homo sapiens	27	45
CHEMBL3392950	Histone chaperone ASF1A	Q9Y294	SINGLE PROTEIN	Homo sapiens	46	46
CHEMBL5984	Apolipoprotein A-I	P02647	SINGLE PROTEIN	Homo sapiens	2	2
CHEMBL1764940	Replication protein A 70 kDa DNA-binding subunit	P27694	SINGLE PROTEIN	Homo sapiens	151	185
CHEMBL1801	Plasminogen	P00747	SINGLE PROTEIN	Homo sapiens	1999	2348
CHEMBL4295706	Clathrin light chain A	P09496	SINGLE PROTEIN	Homo sapiens	1	1
CHEMBL4630892	NKG2-A/NKG2-B type II integral membrane protein	P26715	SINGLE PROTEIN	Homo sapiens	0	0
CHEMBL3763005	Pleckstrin homology domain-containing family A member 1	Q9HB21	SINGLE PROTEIN	Homo sapiens	2	2
CHEMBL4483	Activator of S phase kinase DBF4	Q9UBU7	SINGLE PROTEIN	Homo sapiens	1	1
CHEMBL5841	Low affinity immunoglobulin gamma Fc region receptor II-a	P12318	SINGLE PROTEIN	Homo sapiens	1	1
CHEMBL402	HMG-CoA reductase	P04035	SINGLE PROTEIN	Homo sapiens	1366	2486
CHEMBL2582	Cyclin A2	P20248	SINGLE PROTEIN	Homo sapiens	12	14
CHEMBL1169596	Serine/threonine-protein kinase A-Raf	P10398	SINGLE PROTEIN	Homo sapiens	391	408
CHEMBL2189135	Acyl-coenzyme A thioesterase 2, mitochondrial	P49753	SINGLE PROTEIN	Homo sapiens	1	1
CHEMBL4029	Interleukin-8 receptor A	P25024	SINGLE PROTEIN	Homo sapiens	1317	2262
CHEMBL4296283	Alpha-crystallin A chain	P02489	SINGLE PROTEIN	Homo sapiens	11	85
CHEMBL3588735	Inhibin beta A chain	P08476	SINGLE PROTEIN	Homo sapiens	1	3
CHEMBL2095205	Monoamine oxidase	P21397, P27338	PROTEIN FAMILY	Homo sapiens	232	395
CHEMBL4630829	B-cell CLL/lymphoma 7 protein family member A	Q4VC05	SINGLE PROTEIN	Homo sapiens	1	1
CHEMBL5881	Insulin	P01308	SINGLE PROTEIN	Homo sapiens	42	123
CHEMBL3439	Aminopeptidase A	Q07075	SINGLE PROTEIN	Homo sapiens	69	70
CHEMBL2189151	Myosin-9	P35579	SINGLE PROTEIN	Homo sapiens	4	4
CHEMBL3286	Urokinase-type plasminogen activator	P00749	SINGLE PROTEIN	Homo sapiens	1725	2019
CHEMBL4105867	Bifunctional coenzyme A synthase	Q13057	SINGLE PROTEIN	Homo sapiens	7	7
CHEMBL4105801	DNA repair protein complementing XP-A cells	P23025	SINGLE PROTEIN	Homo sapiens	40	68
CHEMBL3308929	Double-strand break repair protein MRE11A	P49959	SINGLE PROTEIN	Homo sapiens	3	10
CHEMBL1795131	Alpha-1,6-mannosylglycoprotein 6-beta-N-acetylglucosaminyltransferase A	Q09328	SINGLE PROTEIN	Homo sapiens	1	2
CHEMBL2645	Mast cell carboxypeptidase A	P15088	SINGLE PROTEIN	Homo sapiens	9	9
CHEMBL4295827	Protein transport protein Sec23A	Q15436	SINGLE PROTEIN	Homo sapiens	1	1
CHEMBL3885545	Cellular tumor antigen p53/Replication protein A 70 kDa DNA-binding subunit	P04637, P27694	PROTEIN-PROTEIN INTERACTION	Homo sapiens	1	1
CHEMBL4295687	AP-2 complex subunit alpha-1	O95782	SINGLE PROTEIN	Homo sapiens	1	1
CHEMBL252	Endothelin receptor ET-A	P25101	SINGLE PROTEIN	Homo sapiens	3391	5051
CHEMBL1901	Cholecystokinin A receptor	P32238	SINGLE PROTEIN	Homo sapiens	2403	4494
CHEMBL4295756	V-type proton ATPase catalytic subunit A	P38606	SINGLE PROTEIN	Homo sapiens	1	1
CHEMBL4307	Granzyme A	P12544	SINGLE PROTEIN	Homo sapiens	52	67
CHEMBL1293235	Prelamin-A/C	P02545	SINGLE PROTEIN	Homo sapiens	36231	36752
CHEMBL4296006	Nuclease-sensitive element-binding protein 1	P67809	SINGLE PROTEIN	Homo sapiens	1	2
CHEMBL6170	Cytochrome b5	P00167	SINGLE PROTEIN	Homo sapiens	4	5
CHEMBL4630729	Protein cereblon/HMG-CoA reductase	P04035, Q96SW2	PROTEIN-PROTEIN INTERACTION	Homo sapiens	1	8
CHEMBL5291522	OTU domain-containing protein 5	Q96G74	SINGLE PROTEIN	Homo sapiens	2	2
CHEMBL3903	Beta-mannosidase	O00462	SINGLE PROTEIN	Homo sapiens	56	62
CHEMBL4618	Leukotriene A4 hydrolase	P09960	SINGLE PROTEIN	Homo sapiens	789	1472
CHEMBL2227	Proenkephalin B	P01213	SINGLE PROTEIN	Homo sapiens	1	1
CHEMBL4295957	Acyl-coenzyme A thioesterase 13	Q9NPJ3	SINGLE PROTEIN	Homo sapiens	1	1
CHEMBL2285	ADAMTS5	Q9UNA0	SINGLE PROTEIN	Homo sapiens	628	711
CHEMBL2311230	Spermatogenesis-associated protein 5	Q8NB90	SINGLE PROTEIN	Homo sapiens	3	3
CHEMBL4296074	Nucleoside diphosphate kinase A/B	P15531, P22392	PROTEIN FAMILY	Homo sapiens	1	1
CHEMBL2111337	Atrial natriuretic peptide receptor	P20594, P16066, P17342	PROTEIN FAMILY	Homo sapiens	38	49
CHEMBL2094125	Phosphodiesterase 3	Q14432, Q13370	PROTEIN FAMILY	Homo sapiens	1444	1750
CHEMBL5465281	Protein YIF1A	O95070	SINGLE PROTEIN	Homo sapiens	1	1
CHEMBL3817723	3-hydroxyisobutyryl-CoA hydrolase, mitochondrial	Q6NVY1	SINGLE PROTEIN	Homo sapiens	5	11
CHEMBL614512	A 172	---	CELL-LINE	Homo sapiens	435	552
CHEMBL5483182	CDK1/Cyclin A	P06493, P20248, P78396	PROTEIN COMPLEX GROUP	Homo sapiens	1	1
CHEMBL3295	Pepsin A	P0DJD9	SINGLE PROTEIN	Homo sapiens	58	59
CHEMBL3038467	CDK1/Cyclin A	P06493, P20248	PROTEIN COMPLEX	Homo sapiens	141	152
CHEMBL5169128	Coronin-1A	P31146	SINGLE PROTEIN	Homo sapiens	1	5
CHEMBL4445	Serine/threonine protein phosphatase 2B catalytic subunit, alpha isoform	Q08209	SINGLE PROTEIN	Homo sapiens	930	1832
CHEMBL2093866	Estrogen receptor	Q92731, P03372	PROTEIN FAMILY	Homo sapiens	1789	3070
CHEMBL4295800	A-kinase anchor protein 12	Q02952	SINGLE PROTEIN	Homo sapiens	1	1
CHEMBL2106	Fructose-bisphosphate aldolase A	P04075	SINGLE PROTEIN	Homo sapiens	1	1
CHEMBL4295694	Alpha-2-HS-glycoprotein	P02765	SINGLE PROTEIN	Homo sapiens	1	2
CHEMBL4523871	Probable G-protein coupled receptor 162	Q16538	SINGLE PROTEIN	Homo sapiens	1	1
CHEMBL4295654	Protein transport protein Sec16A	O15027	SINGLE PROTEIN	Homo sapiens	1	2
CHEMBL4105921	Serine/threonine-protein phosphatase 6 regulatory ankyrin repeat subunit A	O15084	SINGLE PROTEIN	Homo sapiens	2	2
CHEMBL6115	Lysosomal protective protein	P10619	SINGLE PROTEIN	Homo sapiens	905	919
CHEMBL2321639	Histo-blood group ABO system transferase	P16442	SINGLE PROTEIN	Homo sapiens	4	13
CHEMBL2111377	CDC7/DBF4 (Cell division cycle 7-related protein kinase/Activator of S phase kinase)	Q9UBU7, O00311	PROTEIN COMPLEX	Homo sapiens	319	453
CHEMBL2363001	Potassium voltage-gated channel subfamily A member 10	Q16322	SINGLE PROTEIN	Homo sapiens	1	1
CHEMBL2773	Voltage-gated potassium channel subunit Kv1.7	Q96RP8	SINGLE PROTEIN	Homo sapiens	2	2
CHEMBL4630860	Phospholipase A and acyltransferase 2	Q9NWW9	SINGLE PROTEIN	Homo sapiens	56	67
CHEMBL2815	Nerve growth factor receptor Trk-A	P04629	SINGLE PROTEIN	Homo sapiens	6013	8355
CHEMBL4804243	Filamin-A	P21333	SINGLE PROTEIN	Homo sapiens	0	0
CHEMBL4105732	Brefeldin A-inhibited guanine nucleotide-exchange protein 2	Q9Y6D5	SINGLE PROTEIN	Homo sapiens	2	2
CHEMBL4105882	TATA box-binding protein-associated factor RNA polymerase I subunit A	Q15573	SINGLE PROTEIN	Homo sapiens	1	2
CHEMBL2093872	GABA-A receptor; anion channel	P14867, P47870, P18507, P28472, P48169, Q99928, Q9UN88, P34903, O00591, O14764, Q8N1C3, P18505, P78334, P47869, P31644, Q16445	PROTEIN COMPLEX GROUP	Homo sapiens	755	991
CHEMBL4105985	PAN2-PAN3 deadenylation complex subunit PAN3	Q58A45	SINGLE PROTEIN	Homo sapiens	14	25
CHEMBL3682	Integrin alpha-1	P56199	SINGLE PROTEIN	Homo sapiens	20	57
CHEMBL3317331	RNA polymerase II subunit A C-terminal domain phosphatase SSU72	Q9NP77	SINGLE PROTEIN	Homo sapiens	12	13
CHEMBL4295987	Acyl-coenzyme A thioesterase 9, mitochondrial	Q9Y305	SINGLE PROTEIN	Homo sapiens	1	1
CHEMBL2034807	DNA repair protein RAD51 homolog 1	Q06609	SINGLE PROTEIN	Homo sapiens	226	504
CHEMBL1250415	Beta-hexosaminidase subunit alpha	P06865	SINGLE PROTEIN	Homo sapiens	22	76
CHEMBL3351	Acetyl-CoA carboxylase 1	Q13085	SINGLE PROTEIN	Homo sapiens	591	806
CHEMBL6163	Chromosome-associated kinesin KIF4A	O95239	SINGLE PROTEIN	Homo sapiens	53	56
CHEMBL3879855	Ras-related protein Ral-A	P11233	SINGLE PROTEIN	Homo sapiens	2	2
CHEMBL5333	Polyadenylate-binding protein 4	Q13310	SINGLE PROTEIN	Homo sapiens	4	4
CHEMBL4835	L-lactate dehydrogenase A chain	P00338	SINGLE PROTEIN	Homo sapiens	778	1575
CHEMBL4296007	Heterogeneous nuclear ribonucleoprotein U	Q00839	SINGLE PROTEIN	Homo sapiens	1	2
CHEMBL4742268	Cereblon/NTRK1	P04629, Q96SW2	PROTEIN-PROTEIN INTERACTION	Homo sapiens	4	4
CHEMBL4105748	Peroxisomal acyl-coenzyme A oxidase 1	Q15067	SINGLE PROTEIN	Homo sapiens	195	195
CHEMBL2109244	GABA-A receptor; agonist GABA site	P14867, P47870, P28472, P48169, P34903, P18505, P47869, P31644, Q16445	PROTEIN COMPLEX GROUP	Homo sapiens	97	140
CHEMBL2109243	GABA-A receptor; benzodiazepine site	P14867, P18507, P48169, Q99928, P34903, Q8N1C3, P47869, P31644, Q16445	PROTEIN COMPLEX GROUP	Homo sapiens	1	3
CHEMBL4722	Serine/threonine-protein kinase Aurora-A	O14965	SINGLE PROTEIN	Homo sapiens	7916	10395
CHEMBL4243	Type I inositol-1,4,5-trisphosphate 5-phosphatase	Q14642	SINGLE PROTEIN	Homo sapiens	17	17
CHEMBL1293193	Atrial natriuretic factor	P01160	SINGLE PROTEIN	Homo sapiens	17	17
CHEMBL3038469	CDK2/Cyclin A2	P24941, P20248	PROTEIN COMPLEX	Homo sapiens	2000	2318
CHEMBL4105973	Succinate--CoA ligase [ADP-forming] subunit beta, mitochondrial	Q9P2R7	SINGLE PROTEIN	Homo sapiens	204	204
CHEMBL614522	Ara-A	---	CELL-LINE	Homo sapiens	2	2
CHEMBL614069	A-431	---	CELL-LINE	Homo sapiens	5023	6646
CHEMBL613859	A-375	---	CELL-LINE	Homo sapiens	5620	9685
CHEMBL614515	A-427	---	CELL-LINE	Homo sapiens	530	649
CHEMBL5806	Glycophorin-A	P02724	SINGLE PROTEIN	Homo sapiens	5	6
CHEMBL4523458	Protein lin-28 homolog A	Q9H9Z2	SINGLE PROTEIN	Homo sapiens	13	27
CHEMBL3769292	dCTP pyrophosphatase 1	Q9H773	SINGLE PROTEIN	Homo sapiens	476	562
CHEMBL1961786	Hepatocyte nuclear factor 4-gamma	Q14541	SINGLE PROTEIN	Homo sapiens	2	2
CHEMBL1772926	Dual specificity protein phosphatase CDC14A	Q9UNH5	SINGLE PROTEIN	Homo sapiens	29	30
CHEMBL4105817	Peroxisomal acyl-coenzyme A oxidase 3	O15254	SINGLE PROTEIN	Homo sapiens	243	243
CHEMBL242	Estrogen receptor beta	Q92731	SINGLE PROTEIN	Homo sapiens	5110	9511
CHEMBL6114	Phospholipase A-2-activating protein	Q9Y263	SINGLE PROTEIN	Homo sapiens	41	44
CHEMBL3883324	Urokinase-type plasminogen activator/surface receptor	P00749, Q03405	PROTEIN-PROTEIN INTERACTION	Homo sapiens	11	27
CHEMBL2111400	Phosphodiesterase 3 and 5 (PDE3 and PDE5)	O76074, Q14432, Q13370	SELECTIVITY GROUP	Homo sapiens	76	91
CHEMBL5169065	VHL/HMGCR	P04035, P40337	PROTEIN-PROTEIN INTERACTION	Homo sapiens	3	5
CHEMBL4105771	Peflin	Q9UBV8	SINGLE PROTEIN	Homo sapiens	2	2
CHEMBL4523873	G-protein coupled receptor family C group 6 member A	Q5T6X5	SINGLE PROTEIN	Homo sapiens	1	1
CHEMBL2364709	Fibrinogen	P02671, P02675, P02679	PROTEIN FAMILY	Homo sapiens	0	0
CHEMBL5542	DNA polymerase eta	Q9Y253	SINGLE PROTEIN	Homo sapiens	19113	21721
CHEMBL1783	Vascular endothelial growth factor A	P15692	SINGLE PROTEIN	Homo sapiens	132	253
CHEMBL206	Estrogen receptor alpha	P03372	SINGLE PROTEIN	Homo sapiens	9170	18287
CHEMBL2327	Neurokinin 2 receptor	P21452	SINGLE PROTEIN	Homo sapiens	2193	3352
CHEMBL2094128	Cyclin-dependent kinase 2/cyclin A	P24941, P20248, P78396	PROTEIN COMPLEX	Homo sapiens	1906	2251
CHEMBL4296046	Gamma-aminobutyric acid receptor subunit alpha-4/beta-2/delta	P47870, P48169, O14764	PROTEIN COMPLEX	Homo sapiens	1	1
CHEMBL4523639	Gamma-aminobutyric acid receptor subunit alpha-4/beta-1/delta	P48169, O14764, P18505	PROTEIN COMPLEX	Homo sapiens	20	32
CHEMBL3885575	Gamma-aminobutyric acid receptor subunit alpha-3/beta-3/theta	P28472, Q9UN88, P34903	PROTEIN COMPLEX	Homo sapiens	1	1
CHEMBL4296044	Gamma-aminobutyric acid receptor subunit alpha-1/beta-2/delta	P14867, P47870, O14764	PROTEIN COMPLEX	Homo sapiens	12	28
CHEMBL3430899	Gamma-aminobutyric acid receptor subunit alpha-4/beta3/delta	P28472, P48169, O14764	PROTEIN COMPLEX	Homo sapiens	21	21
CHEMBL2096678	Endothelin receptor, ET-A/ET-B	P24530, P25101	PROTEIN FAMILY	Homo sapiens	261	286
CHEMBL5303741	Gamma-aminobutyric acid receptor subunit alpha-1/alpha-2/beta-2/gamma-2	P14867, P47870, P18507, P47869	PROTEIN COMPLEX	Homo sapiens	725	1034
CHEMBL2111462	Thyroid hormone receptor	P10827, P10828	PROTEIN COMPLEX	Homo sapiens	127	146
CHEMBL4105775	Meprin A subunit alpha	Q16819	SINGLE PROTEIN	Homo sapiens	9	11
CHEMBL4796	Beta-chymotrypsin	P17538	SINGLE PROTEIN	Homo sapiens	188	261
CHEMBL2318	ADAMTS4	O75173	SINGLE PROTEIN	Homo sapiens	372	425
CHEMBL5133	ADAMTS1	Q9UHI8	SINGLE PROTEIN	Homo sapiens	30	32
CHEMBL4523419	Serine protease HTRA1	Q92743	SINGLE PROTEIN	Homo sapiens	410	431
CHEMBL3638338	Acetyl-coenzyme A transporter 1	O00400	SINGLE PROTEIN	Homo sapiens	144	151
CHEMBL4105903	DNA cross-link repair 1A protein	Q6PJP8	SINGLE PROTEIN	Homo sapiens	13	19
CHEMBL5279	Voltage-gated potassium channel subunit Kv1.6	P17658	SINGLE PROTEIN	Homo sapiens	20	20
CHEMBL3883331	Tropomyosin alpha-3 chain/High affinity nerve growth factor receptor	P04629, P06753	CHIMERIC PROTEIN	Homo sapiens	2	7
CHEMBL5315	Peroxiredoxin-1	Q06830	SINGLE PROTEIN	Homo sapiens	10	29
CHEMBL2111413	GABA A receptor alpha-2/beta-2/gamma-2	P47870, P18507, P47869	PROTEIN COMPLEX	Homo sapiens	135	194
CHEMBL4523640	Gamma-aminobutyric acid receptor subunit alpha-4/beta-2/gamma-2	P47870, P18507, P48169	PROTEIN COMPLEX	Homo sapiens	16	58
CHEMBL2094130	GABA-A receptor; alpha-2/beta-3/gamma-2	P18507, P28472, P47869	PROTEIN COMPLEX	Homo sapiens	624	949
CHEMBL2111366	GABA A receptor alpha-4/beta-3/gamma-2	P18507, P28472, P48169	PROTEIN COMPLEX	Homo sapiens	90	109
CHEMBL2095172	GABA-A receptor; alpha-1/beta-2/gamma-2	P14867, P47870, P18507	PROTEIN COMPLEX	Homo sapiens	675	1171
CHEMBL4523641	Gamma-aminobutyric acid receptor subunit alpha-5/beta-2/gamma-2	P47870, P18507, P31644	PROTEIN COMPLEX	Homo sapiens	44	82
CHEMBL2111370	GABA A receptor alpha-6/beta-2/gamma-2	P47870, P18507, Q16445	PROTEIN COMPLEX	Homo sapiens	23	27
CHEMBL2111392	GABA A receptor alpha-1/beta-1/gamma-2	P14867, P18507, P18505	PROTEIN COMPLEX	Homo sapiens	38	83
CHEMBL5291949	Gamma-aminobutyric acid receptor subunit alpha-2/beta-1/gamma-2	P18507, P18505, P47869	PROTEIN COMPLEX	Homo sapiens	2	2
CHEMBL2094122	GABA-A receptor; alpha-5/beta-3/gamma-2	P18507, P28472, P31644	PROTEIN COMPLEX	Homo sapiens	799	1334
CHEMBL2095190	GABA-A receptor; alpha-6/beta-3/gamma-2	P18507, P28472, Q16445	PROTEIN COMPLEX	Homo sapiens	243	367
CHEMBL3885573	Gamma-aminobutyric acid receptor subunit alpha-3/ beta-3/gamma-3	P28472, Q99928, P34903	PROTEIN COMPLEX	Homo sapiens	1	2
CHEMBL3885577	Gamma-aminobutyric acid receptor subunit alpha-5/beta-3/gamma-3	P28472, Q99928, P31644	PROTEIN COMPLEX	Homo sapiens	1	1
CHEMBL2111339	GABA A receptor alpha-3/beta-2/gamma-2	P47870, P18507, P34903	PROTEIN COMPLEX	Homo sapiens	71	101
CHEMBL2094120	GABA-A receptor; alpha-3/beta-3/gamma-2	P18507, P28472, P34903	PROTEIN COMPLEX	Homo sapiens	740	1250
CHEMBL2094121	GABA-A receptor; alpha-1/beta-3/gamma-2	P14867, P18507, P28472	PROTEIN COMPLEX	Homo sapiens	904	1569
CHEMBL4523965	Cholecystokinin(CCK) A/B	P32239, P32238	SELECTIVITY GROUP	Homo sapiens	3	3
CHEMBL2095185	Cholecystokinin receptor	P32239, P32238	PROTEIN FAMILY	Homo sapiens	406	506
CHEMBL3038485	Beta-N-acetyl-D-hexosaminidase-A/B	P07686, P06865	PROTEIN FAMILY	Homo sapiens	50	71
CHEMBL2111379	Thrombin and urokinase-type plasminogen activator	P00734, P00749	SELECTIVITY GROUP	Homo sapiens	29	31
CHEMBL4523987	Chymotrypsin	Q99895, P17538, P40313, Q6GPI1	PROTEIN FAMILY	Homo sapiens	146	170
CHEMBL5169124	Rab proteins geranylgeranyltransferase component A 1	P24386	SINGLE PROTEIN	Homo sapiens	1	1
CHEMBL4306	Voltage-gated potassium channel subunit Kv1.5	P22460	SINGLE PROTEIN	Homo sapiens	1133	1356
CHEMBL1947	Thyroid hormone receptor beta-1	P10828	SINGLE PROTEIN	Homo sapiens	6356	7937
CHEMBL333	Matrix metalloproteinase-2	P08253	SINGLE PROTEIN	Homo sapiens	5651	6713
CHEMBL3797	Serine-protein kinase ATM	Q13315	SINGLE PROTEIN	Homo sapiens	3900	4497
CHEMBL4684	Mannosyl-oligosaccharide glucosidase	Q13724	SINGLE PROTEIN	Homo sapiens	8	8
CHEMBL3616355	Early growth response protein 1	P18146	SINGLE PROTEIN	Homo sapiens	1	24
CHEMBL4748216	VHL/Aurora kinase A	O14965, P40337	PROTEIN-PROTEIN INTERACTION	Homo sapiens	1	1
CHEMBL4106153	CDK2/Bovine cyclin A	P24941, P30274	PROTEIN COMPLEX	Homo sapiens	36	36
CHEMBL5465201	Cereblon/Aurora kinase A	O14965, Q96SW2	PROTEIN-PROTEIN INTERACTION	Homo sapiens	13	32
CHEMBL2096909	Interleukin-8 receptors, CXCR1/CXCR2	P25025, P25024	PROTEIN FAMILY	Homo sapiens	241	285
CHEMBL4105879	Meprin A subunit beta	Q16820	SINGLE PROTEIN	Homo sapiens	90	94
CHEMBL4630819	N-alpha-acetyltransferase 10	P41227	SINGLE PROTEIN	Homo sapiens	2	2
CHEMBL4523594	Laminin subunit alpha-1	P25391	SINGLE PROTEIN	Homo sapiens	26	52
CHEMBL4523681	Protein cereblon/Estrogen receptor	P03372, Q96SW2	PROTEIN-PROTEIN INTERACTION	Homo sapiens	72	142
CHEMBL299	Protein kinase C alpha	P17252	SINGLE PROTEIN	Homo sapiens	3974	5978
CHEMBL4296057	Gamma-aminobutyric acid receptor subunit alpha-5/beta-3	P28472, P31644	PROTEIN COMPLEX	Homo sapiens	1	1
CHEMBL4296045	Gamma-aminobutyric acid receptor subunit beta-1/beta-2	P47870, P18505	PROTEIN COMPLEX	Homo sapiens	14	14
CHEMBL3885578	Gamma-aminobutyric acid receptor subunit alpha-6/beta-3	P28472, Q16445	PROTEIN COMPLEX	Homo sapiens	3	3
CHEMBL3885574	Gamma-aminobutyric acid receptor subunit alpha-3/beta-3	P28472, P34903	PROTEIN COMPLEX	Homo sapiens	2	2
CHEMBL5465226	VHL/L-lactate dehydrogenase A chain	P00338, P40337	PROTEIN-PROTEIN INTERACTION	Homo sapiens	15	26
CHEMBL1907597	GABA-A receptor; GABA-A site (alpha1/beta2 interface)	P14867, P47870	PROTEIN COMPLEX	Homo sapiens	47	116
CHEMBL3885576	Gamma-aminobutyric acid receptor subunit alpha-5/beta-2	P47870, P31644	PROTEIN COMPLEX	Homo sapiens	3	6
CHEMBL4523636	CDK17/Cyclin-A2	P20248, Q00537	PROTEIN COMPLEX	Homo sapiens	1	1
CHEMBL3885572	Gamma-aminobutyric acid receptor subunit alpha-3/ beta-2	P47870, P34903	PROTEIN COMPLEX	Homo sapiens	3	6
CHEMBL4523638	Gamma-aminobutyric acid receptor subunit alpha-1/gamma-2	P14867, P18507	PROTEIN COMPLEX	Homo sapiens	1	1
CHEMBL4296064	Gamma-aminobutyric acid receptor subunit alpha-2/beta-3	P28472, P47869	PROTEIN COMPLEX	Homo sapiens	1	1
CHEMBL3885570	Gamma-aminobutyric acid receptor subunit alpha-1/ beta-1	P14867, P18505	PROTEIN COMPLEX	Homo sapiens	4	5
CHEMBL4106151	GABA-A receptor alpha-1/beta-3	P14867, P28472	PROTEIN COMPLEX	Homo sapiens	11	12
CHEMBL3885571	Gamma-aminobutyric acid receptor subunit alpha-2/beta-2	P47870, P47869	PROTEIN COMPLEX	Homo sapiens	3	6
CHEMBL4523467	Acetyl-coenzyme A synthetase, cytoplasmic	Q9NR19	SINGLE PROTEIN	Homo sapiens	424	548
CHEMBL2109242	GABA-C receptor	P28476, A8MPY1, P24046	PROTEIN COMPLEX GROUP	Homo sapiens	14	14
CHEMBL3559685	RAF serine/threonine protein kinase	P04049, P15056, P10398	PROTEIN FAMILY	Homo sapiens	2	2
CHEMBL4524130	NEK kinase	P51955, Q9HC98, Q8TDX7, Q6P3R8, Q8TD19, Q8NG66, P51956, P51957, Q96PY6, Q86SG6, Q6ZWH5	PROTEIN FAMILY	Homo sapiens	1	1
CHEMBL3885585	Heat shock 70 kDa protein 1A/1B	P0DMV8, P0DMV9	PROTEIN FAMILY	Homo sapiens	2	2
CHEMBL2189139	Aspartate aminotransferase, cytoplasmic	P17174	SINGLE PROTEIN	Homo sapiens	108	118
CHEMBL2062348	Heat shock-related 70 kDa protein 2	P54652	SINGLE PROTEIN	Homo sapiens	47	94
CHEMBL2688	Hexokinase type I	P19367	SINGLE PROTEIN	Homo sapiens	262	267
CHEMBL4879423	Gamma-aminobutyric acid receptor-associated protein	O95166	SINGLE PROTEIN	Homo sapiens	1	1
CHEMBL4630576	VEGF-A mRNA	ENSG00000112715	NUCLEIC-ACID	Homo sapiens	0	0
CHEMBL1835	Thromboxane-A synthase	P24557	SINGLE PROTEIN	Homo sapiens	2114	3360
CHEMBL4523622	NTRK1/NTRK2	P04629, Q16620	PROTEIN FAMILY	Homo sapiens	5	5
CHEMBL2309	Voltage-gated potassium channel subunit Kv1.1	Q09470	SINGLE PROTEIN	Homo sapiens	205	249
CHEMBL3232688	Heat shock 70 kDa protein 6	P17066	SINGLE PROTEIN	Homo sapiens	69	76
CHEMBL2315	Neutral amino acid transporter A	P43007	SINGLE PROTEIN	Homo sapiens	13	18
CHEMBL4680027	Cyclin-dependent kinase inhibitor 2A	P42771	SINGLE PROTEIN	Homo sapiens	2	2
CHEMBL2058	B-lymphocyte antigen CD20	P11836	SINGLE PROTEIN	Homo sapiens	0	0
CHEMBL4804246	Leukocyte immunoglobulin-like receptor subfamily A member 4	P59901	SINGLE PROTEIN	Homo sapiens	0	0
CHEMBL1873	Tissue-type plasminogen activator	P00750	SINGLE PROTEIN	Homo sapiens	968	1058
CHEMBL4630850	Phospholipase A and acyltransferase 5	Q96KN8	SINGLE PROTEIN	Homo sapiens	56	67
CHEMBL4633	Voltage-gated potassium channel subunit Kv1.3	P22001	SINGLE PROTEIN	Homo sapiens	657	1114
CHEMBL3591	GABA receptor delta subunit	O14764	SINGLE PROTEIN	Homo sapiens	1	1
CHEMBL3616362	Poly(A)-specific ribonuclease PARN	O95453	SINGLE PROTEIN	Homo sapiens	22	22
CHEMBL2366313	C-33-A	---	CELL-LINE	Homo sapiens	238	289
CHEMBL2366236	LU-134-A	---	CELL-LINE	Homo sapiens	129	130
CHEMBL4296424	HEC-1-A	---	CELL-LINE	Homo sapiens	21	25
CHEMBL4523614	Protein lin-28 homolog A/B	Q6ZN17, Q9H9Z2	PROTEIN FAMILY	Homo sapiens	3	29
CHEMBL5626	SHC-transforming protein 1	P29353	SINGLE PROTEIN	Homo sapiens	65	70
CHEMBL2346492	A disintegrin and metalloproteinase with thrombospondin motifs 13	Q76LX8	SINGLE PROTEIN	Homo sapiens	4	4
CHEMBL4523713	Protein cereblon/Cullin-4A/Estrogen receptor	P03372, Q96SW2, Q13619	PROTEIN-PROTEIN INTERACTION	Homo sapiens	2	8
CHEMBL1961793	Nuclear receptor subfamily 6 group A member 1	Q15406	SINGLE PROTEIN	Homo sapiens	3	3
CHEMBL3885507	Acetyl-CoA carboxylase	Q13085, O00763	PROTEIN FAMILY	Homo sapiens	102	106
CHEMBL2086	Voltage-gated potassium channel subunit Kv1.2	P16389	SINGLE PROTEIN	Homo sapiens	27	28
CHEMBL2068	Ephrin type-A receptor 2	P29317	SINGLE PROTEIN	Homo sapiens	2632	3552
CHEMBL5483005	NKGD2-MICA	P26718, Q29983	PROTEIN COMPLEX	Homo sapiens	46	46
CHEMBL5002	Nuclear receptor subfamily 4 group A member 2	P43354	SINGLE PROTEIN	Homo sapiens	279	712
CHEMBL5169146	Heat shock 70 kDa protein 14	Q0VDF9	SINGLE PROTEIN	Homo sapiens	1	1
CHEMBL1803	Leukocyte adhesion glycoprotein LFA-1 alpha	P20701	SINGLE PROTEIN	Homo sapiens	119	170
CHEMBL5278	Serine/threonine protein phosphatase PP2B-alpha catalytic subunit	P16298	SINGLE PROTEIN	Homo sapiens	6	7
CHEMBL5811	Macrophage scavenger receptor types I and II	P21757	SINGLE PROTEIN	Homo sapiens	2	2
CHEMBL5868	Nuclear receptor ROR-alpha	P35398	SINGLE PROTEIN	Homo sapiens	395	570
CHEMBL1860	Thyroid hormone receptor alpha	P10827	SINGLE PROTEIN	Homo sapiens	615	905
CHEMBL5465555	VHL-Estrogen receptor beta	Q92731, P40337	PROTEIN-PROTEIN INTERACTION	Homo sapiens	2	2
CHEMBL5169181	Cysteine protease ATG4A	Q8WYN0	SINGLE PROTEIN	Homo sapiens	1	1
CHEMBL4523402	Methylcytosine dioxygenase TET1	Q8NFU7	SINGLE PROTEIN	Homo sapiens	51	119
CHEMBL5398	Hepatocyte nuclear factor 4-alpha	P41235	SINGLE PROTEIN	Homo sapiens	283	305
CHEMBL6007	Transient receptor potential cation channel subfamily A member 1	O75762	SINGLE PROTEIN	Homo sapiens	1101	1931
CHEMBL5112	GABA receptor alpha-5 subunit	P31644	SINGLE PROTEIN	Homo sapiens	622	700
CHEMBL2472	GABA receptor alpha-4 subunit	P48169	SINGLE PROTEIN	Homo sapiens	14	15
CHEMBL2579	GABA receptor alpha-6 subunit	Q16445	SINGLE PROTEIN	Homo sapiens	23	26
CHEMBL1847	GABA receptor beta-3 subunit	P28472	SINGLE PROTEIN	Homo sapiens	22	28
CHEMBL1962	GABA receptor alpha-1 subunit	P14867	SINGLE PROTEIN	Homo sapiens	297	411
CHEMBL3026	GABA receptor alpha-3 subunit	P34903	SINGLE PROTEIN	Homo sapiens	133	189
CHEMBL1920	GABA receptor beta-2 subunit	P47870	SINGLE PROTEIN	Homo sapiens	2	2
CHEMBL4558	GABA receptor beta-1 subunit	P18505	SINGLE PROTEIN	Homo sapiens	5	7
CHEMBL4956	GABA receptor alpha-2 subunit	P47869	SINGLE PROTEIN	Homo sapiens	188	274
CHEMBL1293286	Polyadenylate-binding protein 1	P11940	SINGLE PROTEIN	Homo sapiens	1409	2615
CHEMBL4295823	Serum paraoxonase/arylesterase 2	Q15165	SINGLE PROTEIN	Homo sapiens	3	3
CHEMBL4106157	GABA-A receptor alpha-4/beta-3/delta	P28472, P48169, Q06278	PROTEIN COMPLEX	Homo sapiens	21	21
CHEMBL3856162	Low affinity immunoglobulin gamma Fc region receptor III-A	P08637	SINGLE PROTEIN	Homo sapiens	0	0
CHEMBL4630864	Phospholipase A and acyltransferase 4	Q9UL19	SINGLE PROTEIN	Homo sapiens	57	58
CHEMBL4986	Lysosomal phospholipase A2	Q8NCC3	SINGLE PROTEIN	Homo sapiens	3	3
CHEMBL4627242	L-lactate dehydrogenase A chain mRNA	ENSG00000134333	NUCLEIC-ACID	Homo sapiens	0	0
CHEMBL3831244	HRAS-like suppressor 3	P53816	SINGLE PROTEIN	Homo sapiens	56	57
CHEMBL3120044	Protein HEXIM1	O94992	SINGLE PROTEIN	Homo sapiens	31	52
CHEMBL4295671	DnaJ homolog subfamily A member 2	O60884	SINGLE PROTEIN	Homo sapiens	1	1
CHEMBL4523970	MMP-2/MMP-13	P08253, P45452	SELECTIVITY GROUP	Homo sapiens	124	128
CHEMBL2362986	ATP-binding cassette sub-family A member 1	O95477	SINGLE PROTEIN	Homo sapiens	0	0
CHEMBL4523726	VHL/Estrogen receptor	P03372, P40337	PROTEIN-PROTEIN INTERACTION	Homo sapiens	34	96
CHEMBL4184	Lysosomal acid lipase/cholesteryl ester hydrolase	P38571	SINGLE PROTEIN	Homo sapiens	32	63
CHEMBL4849	Serine/threonine-protein kinase NEK7	Q8TDX7	SINGLE PROTEIN	Homo sapiens	1103	1851
CHEMBL3108655	Serine/threonine-protein kinase Nek10	Q6ZWH5	SINGLE PROTEIN	Homo sapiens	181	185
CHEMBL5044	Serine/threonine-protein kinase Nek5	Q6P3R8	SINGLE PROTEIN	Homo sapiens	314	375
CHEMBL5638	Serine/threonine-protein kinase Nek11	Q8NG66	SINGLE PROTEIN	Homo sapiens	480	671
CHEMBL5169200	14 kDa phosphohistidine phosphatase	Q9NRX4	SINGLE PROTEIN	Homo sapiens	10	30
CHEMBL6152	Alpha-synuclein	P37840	SINGLE PROTEIN	Homo sapiens	10696	11391
CHEMBL5479	Hepatocyte growth factor	P14210	SINGLE PROTEIN	Homo sapiens	6	10
CHEMBL2363011	Potassium voltage-gated channel subfamily H member 6	Q9H252	SINGLE PROTEIN	Homo sapiens	1	1
CHEMBL1961792	Nuclear receptor subfamily 4 group A member 3	Q92570	SINGLE PROTEIN	Homo sapiens	36	83
CHEMBL5460	Heat shock 70 kDa protein 1	P0DMV8	SINGLE PROTEIN	Homo sapiens	132	197
CHEMBL4526	Ephrin type-A receptor 6	Q9UF33	SINGLE PROTEIN	Homo sapiens	311	394
CHEMBL3419	Carboxypeptidase B2 isoform A	Q96IY4	SINGLE PROTEIN	Homo sapiens	305	351
CHEMBL4632351	Sialyl Lewis A (CA19-9)	---	MACROMOLECULE	Homo sapiens	0	0
CHEMBL3580523	Prosaposin	P07602	SINGLE PROTEIN	Homo sapiens	3	12
CHEMBL3885598	Kv channel-interacting protein 2/Potassium voltage-gated channel subfamily D member 3	Q9UK17, Q9NS61	PROTEIN COMPLEX	Homo sapiens	9	9
CHEMBL5465288	Heat shock 70 kDa protein 1-like	P34931	SINGLE PROTEIN	Homo sapiens	1	1
CHEMBL5482995	NRP2-VEGA	P15692, O60462	PROTEIN COMPLEX	Homo sapiens	2	4
CHEMBL2111321	Matrix metalloproteinase (2 and 3)	P08254, P08253	SELECTIVITY GROUP	Homo sapiens	53	56
CHEMBL4205	Voltage-gated potassium channel subunit Kv1.4	P22459	SINGLE PROTEIN	Homo sapiens	23	24
CHEMBL4602	Ephrin type-A receptor 7	Q15375	SINGLE PROTEIN	Homo sapiens	707	1044
CHEMBL5679	Serine/threonine-protein kinase Nek3	P51956	SINGLE PROTEIN	Homo sapiens	665	934
CHEMBL3561	GABA receptor rho-1 subunit	P24046	SINGLE PROTEIN	Homo sapiens	135	233
CHEMBL2375	GABA receptor rho-2 subunit	P28476	SINGLE PROTEIN	Homo sapiens	9	11
CHEMBL5701	Serine/threonine-protein kinase TAO3	Q9H2K8	SINGLE PROTEIN	Homo sapiens	771	1046
CHEMBL4523926	G-protein coupled receptor family C group 5 member B	Q9NZH0	SINGLE PROTEIN	Homo sapiens	1	1
CHEMBL3167	Serum paraoxonase/arylesterase 1	P27169	SINGLE PROTEIN	Homo sapiens	69	96
CHEMBL5465209	Cereblon/Alpha-synuclein	P37840, Q96SW2	PROTEIN-PROTEIN INTERACTION	Homo sapiens	4	13
CHEMBL1795122	Elongation factor 1-alpha 2	Q05639	SINGLE PROTEIN	Homo sapiens	3	9
CHEMBL1964	Voltage-gated potassium channel subunit Kv4.3	Q9UK17	SINGLE PROTEIN	Homo sapiens	89	101
CHEMBL2176856	C-type lectin domain family 6 member A	Q6EIG7	SINGLE PROTEIN	Homo sapiens	6	6
CHEMBL4523754	VHL/Cullin-2/Estrogen receptor alpha	P03372, P40337, Q13617	PROTEIN-PROTEIN INTERACTION	Homo sapiens	37	138
CHEMBL5482974	VEGA-NRP1	P15692, O14786	PROTEIN-PROTEIN INTERACTION	Homo sapiens	19	35
CHEMBL3883303	Aurora kinase A/B	Q96GD4, O14965	PROTEIN FAMILY	Homo sapiens	31	33
CHEMBL3559684	Neurotrophic tyrosine kinase receptor	P04629, Q16620, Q16288	PROTEIN FAMILY	Homo sapiens	0	0
CHEMBL4309	Serine/threonine-protein kinase NEK6	Q9HC98	SINGLE PROTEIN	Homo sapiens	1233	2031
CHEMBL4523161	Lactotransferrin	P02788	SINGLE PROTEIN	Homo sapiens	29	55
CHEMBL5885	Potassium voltage-gated channel subfamily D member 2	Q9NZV8	SINGLE PROTEIN	Homo sapiens	12	12
CHEMBL4523896	Retinoic acid-induced protein 3	Q8NFJ5	SINGLE PROTEIN	Homo sapiens	1	1
CHEMBL3544	Orphan nuclear receptor LRH-1	O00482	SINGLE PROTEIN	Homo sapiens	380	740
CHEMBL3713436	Tumor necrosis factor ligand superfamily member 13	O75888	SINGLE PROTEIN	Homo sapiens	0	0
CHEMBL4630879	Hepatitis A virus cellular receptor 2	Q8TDQ0	SINGLE PROTEIN	Homo sapiens	64	74
CHEMBL240	HERG	Q12809	SINGLE PROTEIN	Homo sapiens	23427	30567
CHEMBL2189122	DnaJ homolog subfamily A member 1	P31689	SINGLE PROTEIN	Homo sapiens	246	246
CHEMBL4954	Ephrin type-A receptor 3	P29320	SINGLE PROTEIN	Homo sapiens	967	1619
CHEMBL3988	Ephrin type-A receptor 4	P54764	SINGLE PROTEIN	Homo sapiens	1219	2065
CHEMBL3987	Ephrin type-A receptor 5	P54756	SINGLE PROTEIN	Homo sapiens	756	1107
CHEMBL4134	Ephrin type-A receptor 8	P29322	SINGLE PROTEIN	Homo sapiens	553	824
CHEMBL5810	Ephrin type-A receptor 1	P21709	SINGLE PROTEIN	Homo sapiens	757	1077
CHEMBL1250376	Tumor necrosis factor receptor superfamily member EDAR	Q9UNE0	SINGLE PROTEIN	Homo sapiens	1	1
CHEMBL3712957	Insulin-like growth factor II	P01344	SINGLE PROTEIN	Homo sapiens	0	0
CHEMBL4296100	Neuronal calcium sensor 1/Synembryn-A	P62166, Q9NPQ8	PROTEIN COMPLEX	Homo sapiens	3	3
CHEMBL5910	Aurora kinase A-interacting protein	Q9NWT8	SINGLE PROTEIN	Homo sapiens	3	3
CHEMBL2009	Glutamate receptor ionotropic, AMPA 1	P42261	SINGLE PROTEIN	Homo sapiens	135	278
CHEMBL5877	Beta-hexosaminidase subunit beta	P07686	SINGLE PROTEIN	Homo sapiens	75	131
CHEMBL2034810	C-type lectin domain family 7 member A	Q9BXN2	SINGLE PROTEIN	Homo sapiens	7	8
CHEMBL4666	Steroidogenic factor 1	Q13285	SINGLE PROTEIN	Homo sapiens	344	402
CHEMBL2083	Fatty acid binding protein adipocyte	P15090	SINGLE PROTEIN	Homo sapiens	501	829
CHEMBL3632458	S-phase kinase-associated protein 2	Q13309	SINGLE PROTEIN	Homo sapiens	2	9
CHEMBL3137278	Integrin alpha1/beta1 complex	P05556, P56199	PROTEIN COMPLEX	Homo sapiens	6	6
CHEMBL4295646	Mannan-binding lectin serine protease 2	O00187	SINGLE PROTEIN	Homo sapiens	6	9
CHEMBL2095153	Phosphodiesterase; PDE3 & PDE4	P27815, Q14432, Q08499, Q07343, Q13370, Q08493	SELECTIVITY GROUP	Homo sapiens	201	301
CHEMBL5855	Serine/threonine-protein kinase Nek1	Q96PY6	SINGLE PROTEIN	Homo sapiens	1333	1934
CHEMBL3137267	PKC alpha and beta-2	P17252, P05771	PROTEIN FAMILY	Homo sapiens
CHEMBL2417353	Serine/threonine-protein kinase Nek8	Q86SG6	SINGLE PROTEIN	Homo sapiens	38	51
CHEMBL3286075	Platelet factor 4	P02776	SINGLE PROTEIN	Homo sapiens	4	4
CHEMBL5465394	Integrin alpha1/beta2 complex	P05107, P56199	PROTEIN COMPLEX	Homo sapiens	10	18
CHEMBL1293229	Nuclear receptor subfamily 4 group A member 1	P22736	SINGLE PROTEIN	Homo sapiens	389	528
CHEMBL1275223	Heat shock cognate 71 kDa protein	P11142	SINGLE PROTEIN	Homo sapiens	179	226
CHEMBL4295757	Stress-70 protein, mitochondrial	P38646	SINGLE PROTEIN	Homo sapiens	55	76
CHEMBL3474	Phospholipase A2 group IIA	P14555	SINGLE PROTEIN	Homo sapiens	624	1079
CHEMBL5465395	Integrin alpha4/beta7 complex	P48169, P26010	PROTEIN COMPLEX	Homo sapiens	10	18
CHEMBL2362979	Probable global transcription activator SNF2L2	P51531	SINGLE PROTEIN	Homo sapiens	412	503
CHEMBL3286067	DNA-directed RNA polymerase I subunit RPA1	O95602	SINGLE PROTEIN	Homo sapiens	75	87
CHEMBL2363043	Ephrin receptor	P29317, P29323, P54756, P54764, P29322, Q9UF33, Q15375, P54753, P29320, P54762, P54760, P21709, O15197, Q5JZY3	PROTEIN FAMILY	Homo sapiens	0	0
CHEMBL2096676	Adrenergic receptors; alpha-1 A & B	P35348, P35368	SELECTIVITY GROUP	Homo sapiens	210	290
CHEMBL4295798	Protein SET	Q01105	SINGLE PROTEIN	Homo sapiens	2	2
CHEMBL3835	Serine/threonine-protein kinase NEK2	P51955	SINGLE PROTEIN	Homo sapiens	2551	3570
CHEMBL4523259	Ubiquitin-60S ribosomal protein L40	P62987	SINGLE PROTEIN	Homo sapiens	1	1
CHEMBL4105891	Septin-9	Q9UHD8	SINGLE PROTEIN	Homo sapiens	242	242
CHEMBL4879515	Gamma-aminobutyric acid receptor-associated protein-like 1	Q9H0R8	SINGLE PROTEIN	Homo sapiens	1	1
CHEMBL3988636	Voltage-gated potassium channel subfamily A member 1/beta-1	Q09470, Q14722	PROTEIN COMPLEX	Homo sapiens	21	22
CHEMBL1795098	Carboxy-terminal domain RNA polymerase II polypeptide A small phosphatase 1	Q9GZU7	SINGLE PROTEIN	Homo sapiens	1020	1031
CHEMBL3883304	Aurora kinase A/Targeting protein for Xklp2	O14965, Q9ULW0	PROTEIN COMPLEX	Homo sapiens	23	24
CHEMBL5465232	VHL/Alpha-synuclein	P37840, P40337	PROTEIN-PROTEIN INTERACTION	Homo sapiens	2	2
CHEMBL2189164	Kv channel-interacting protein 2	Q9NS61	SINGLE PROTEIN	Homo sapiens	5	5
CHEMBL1899	Serotonin 3a (5-HT3a) receptor	P46098	SINGLE PROTEIN	Homo sapiens	3090	3589
CHEMBL5465282	Heat shock 70 kDa protein 4L	O95757	SINGLE PROTEIN	Homo sapiens	1	1
CHEMBL3712912	Killer cell immunoglobulin-like receptor 2DL1	P43626	SINGLE PROTEIN	Homo sapiens	0	0
CHEMBL4523643	A-kinase anchor protein 13/Transforming protein RhoA	P61586, Q12802	PROTEIN COMPLEX	Homo sapiens	1	1
CHEMBL5819	Serine/threonine-protein kinase Nek4	P51957	SINGLE PROTEIN	Homo sapiens	947	1011
CHEMBL4523984	MMP-1/MMP-2	P08253, P03956	SELECTIVITY GROUP	Homo sapiens	87	87
CHEMBL4295758	Acidic leucine-rich nuclear phosphoprotein 32 family member A	P39687	SINGLE PROTEIN	Homo sapiens	1	2
CHEMBL4523664	HSPA2/STIP1	P54652, P31948	PROTEIN-PROTEIN INTERACTION	Homo sapiens	15	35
CHEMBL4523971	MMP-2/MMP-14	P50281, P08253	SELECTIVITY GROUP	Homo sapiens	16	16
CHEMBL1641353	DNA-directed RNA polymerase II subunit RPB1	P24928	SINGLE PROTEIN	Homo sapiens	5	9
CHEMBL4384	Beta-1,4-galactosyltransferase 1	P15291	SINGLE PROTEIN	Homo sapiens	36	37
CHEMBL4524033	Aspartate aminotransferase, mitochondrial	P00505	SINGLE PROTEIN	Homo sapiens	2	3
CHEMBL4105965	Lys-63-specific deubiquitinase BRCC36	P46736	SINGLE PROTEIN	Homo sapiens	1	1
CHEMBL4523105	PH and SEC7 domain-containing protein 1	A5PKW4	SINGLE PROTEIN	Homo sapiens	140	157
CHEMBL1781865	78 kDa glucose-regulated protein	P11021	SINGLE PROTEIN	Homo sapiens	3263	3363
CHEMBL4665582	DNA-directed RNA polymerase III subunit RPC1	O14802	SINGLE PROTEIN	Homo sapiens	0	0
CHEMBL3885634	S-phase kinase-associated protein 1/2	Q13309, P63208	PROTEIN-PROTEIN INTERACTION	Homo sapiens	1	1
CHEMBL1795120	Elongation factor 1-alpha 1	P68104	SINGLE PROTEIN	Homo sapiens	18	22
CHEMBL3885635	Serine-protein kinase ATM/ATR	Q13315, Q13535	PROTEIN FAMILY	Homo sapiens	1	3
CHEMBL1961790	COUP transcription factor 2	P24468	SINGLE PROTEIN	Homo sapiens	234	234
CHEMBL3085620	Transcription activator BRG1	P51532	SINGLE PROTEIN	Homo sapiens	230	296
CHEMBL4059	Lysosomal alpha-mannosidase	O00754	SINGLE PROTEIN	Homo sapiens	56	172
CHEMBL5257	Serine/threonine-protein kinase NEK9	Q8TD19	SINGLE PROTEIN	Homo sapiens	967	1526
CHEMBL5291975	Ephrin type-A receptor 2/Ephrin-A1	P29317, P20827	PROTEIN-PROTEIN INTERACTION	Homo sapiens	2	2
CHEMBL4739686	Na(+)/H(+) exchange regulatory cofactor NHE-RF2	Q15599	SINGLE PROTEIN	Homo sapiens	4	8
CHEMBL1743123	Solute carrier organic anion transporter family member 1A2	P46721	SINGLE PROTEIN	Homo sapiens	63	104
CHEMBL2007	Platelet-derived growth factor receptor alpha	P16234	SINGLE PROTEIN	Homo sapiens	2416	5771
CHEMBL3885613	Nuclear receptor subfamily 4 group A member 2/Retinoic acid receptor RXR-alpha	P19793, P43354	PROTEIN COMPLEX	Homo sapiens	8	14
CHEMBL5465550	DNA damage-binding protein 1	Q16531	SINGLE PROTEIN	Homo sapiens	1	1
CHEMBL3421522	Oxidized low-density lipoprotein receptor 1	P78380	SINGLE PROTEIN	Homo sapiens	1	2
CHEMBL2364172	Integrin alpha-L/beta-2 (LFA-1)	P20701, P05107	PROTEIN COMPLEX	Homo sapiens	33	51
CHEMBL5939	Endoplasmic reticulum aminopeptidase 1	Q9NZ08	SINGLE PROTEIN	Homo sapiens	464	582
CHEMBL3885558	Cyclin-dependent kinases regulatory subunit 1/S-phase kinase-associated protein 2	P61024, Q13309	PROTEIN-PROTEIN INTERACTION	Homo sapiens	39	95
CHEMBL5482973	SKP1-SKP2-CKS1	P61024, Q13309, P63208	PROTEIN-PROTEIN INTERACTION	Homo sapiens	89	89
CHEMBL4106188	Melanin-concentrating hormone receptor 2/HERG	Q12809, Q969V1	SELECTIVITY GROUP	Homo sapiens	14	14
CHEMBL5482997	VEGFR2-VEGA	P15692, P35968	PROTEIN COMPLEX	Homo sapiens	2	2
CHEMBL5465235	VHL/Probable global transcription activator SNF2L2	P51531, P40337	PROTEIN-PROTEIN INTERACTION	Homo sapiens	34	96
CHEMBL1959	Interleukin-1 receptor	P14778	SINGLE PROTEIN	Homo sapiens	14	14
CHEMBL3885505	Matrix metalloproteinase 2/9	P08253, P14780	PROTEIN FAMILY	Homo sapiens	2	2
CHEMBL4630733	Protein cereblon/Platelet-derived growth factor receptor alpha	P16234, Q96SW2	PROTEIN-PROTEIN INTERACTION	Homo sapiens	1	1
CHEMBL4523972	MMP-2/MMP-9	P08253, P14780	SELECTIVITY GROUP	Homo sapiens	135	137
CHEMBL4439	TGF-beta receptor type I	P36897	SINGLE PROTEIN	Homo sapiens	2160	3938
CHEMBL4516	Serine/threonine-protein kinase MRCK-A	Q5VT25	SINGLE PROTEIN	Homo sapiens	1823	2559
CHEMBL4630734	Protein cereblon/DNA damage-binding protein 1	Q96SW2, Q16531	PROTEIN-PROTEIN INTERACTION	Homo sapiens	142	155
CHEMBL5482996	VEGFR1-VEGA	P15692, P17948	PROTEIN COMPLEX	Homo sapiens	2	2
CHEMBL3430911	Serine/threonine-protein kinase Aurora	Q96GD4, Q9UQB9, O14965	PROTEIN FAMILY	Homo sapiens	2	2
CHEMBL2362996	Voltage-gated potassium channel	P51787, Q9UK17, Q12809, P16389, Q09470, O43526, O43525, Q96RP8, Q9NR82, P56696, O95259, P22459, P22460, P22001, P17658, P48547, Q9NZV8, Q92953, Q03721, Q14003, Q14721, Q16322, Q6PIU1, Q8NCM2, Q8TAE7, Q8TDN1, Q8TDN2, Q96KK3, Q96L42, Q96PR1, Q9BQ31, Q9H252, Q9H3M0, Q9NS40, Q9NSA2, Q9UIX4, Q9UJ96, Q9ULD8, Q9ULS6, Q9UQ05	PROTEIN FAMILY	Homo sapiens	25	25
CHEMBL3841	Voltage-gated potassium channel subunit Kv10.1	O95259	SINGLE PROTEIN	Homo sapiens	11	11
CHEMBL4680036	Terminal nucleotidyltransferase 4B	Q8NDF8	SINGLE PROTEIN	Homo sapiens	3	3
CHEMBL4574	BR serine/threonine-protein kinase 2	Q8IWQ3	SINGLE PROTEIN	Homo sapiens	947	1598
CHEMBL4748227	VHL/Transcription activator BRG1	P51532, P40337	PROTEIN-PROTEIN INTERACTION	Homo sapiens	34	91
CHEMBL4296091	5-hydroxytryptamine receptor 3A/3C	P46098, Q8WXA8	PROTEIN COMPLEX	Homo sapiens	1	1
CHEMBL4296087	5-hydroxytryptamine receptor 3A/3E	P46098, A5X5Y0	PROTEIN COMPLEX	Homo sapiens	1	1
CHEMBL2363017	Potassium voltage-gated channel subfamily H member 3	Q9ULD8	SINGLE PROTEIN	Homo sapiens	111	112
CHEMBL3885557	Cyclin-dependent kinase inhibitor 1B/S-phase kinase-associated protein 2	Q13309, P46527	PROTEIN-PROTEIN INTERACTION	Homo sapiens	1	1
CHEMBL2111332	Serotonin 3 (5-HT3) receptor	P46098, O95264	PROTEIN COMPLEX	Homo sapiens	5	7
CHEMBL4879445	Gamma-aminobutyric acid receptor-associated protein-like 2	P60520	SINGLE PROTEIN	Homo sapiens	1	1
CHEMBL2097170	Voltage-gated N-type calcium channel alpha-1B subunit/Amyloid beta A4 precursor protein-binding family A member 1	Q00975, Q02410	PROTEIN-PROTEIN INTERACTION	Homo sapiens	451	925
CHEMBL4326	Fatty acid transport protein 2	O14975	SINGLE PROTEIN	Homo sapiens	44	44
CHEMBL4296145	Cereblon/DNA damage-binding protein 1/Bromodomain-containing protein 4	O60885, Q96SW2, Q16531	PROTEIN-PROTEIN INTERACTION	Homo sapiens	15	27
CHEMBL3596074	CMP-N-acetylneuraminate-beta-galactosamide-alpha-2,3-sialyltransferase 1	Q11201	SINGLE PROTEIN	Homo sapiens	11	15
CHEMBL2364154	Interleukin-23	P29460, Q9NPF7	PROTEIN COMPLEX	Homo sapiens	0	0
CHEMBL1825	TNF-alpha	P01375	SINGLE PROTEIN	Homo sapiens	1175	1907
CHEMBL3883294	Glutamate receptor AMPA 1/2	P42262, P42261	PROTEIN COMPLEX	Homo sapiens	12	26
CHEMBL5319	Epithelial discoidin domain-containing receptor 1	Q08345	SINGLE PROTEIN	Homo sapiens	822	1100
CHEMBL2096661	Intercellular adhesion molecule (ICAM-1), Integrin alpha-L/beta-2	P20701, P05362, P05107	PROTEIN COMPLEX	Homo sapiens	588	760
CHEMBL4523646	Rho GTPase-activating protein 35/Transforming protein RhoA	P61586, Q9NRY4	PROTEIN COMPLEX	Homo sapiens	1	1
CHEMBL4296111	GRIA1/CACNG2	P42261, Q9Y698	PROTEIN COMPLEX	Homo sapiens	32	35
CHEMBL4680033	Terminal nucleotidyltransferase 4A	Q5XG87	SINGLE PROTEIN	Homo sapiens	3	3
CHEMBL3885521	Baculoviral IAP repeat-containing protein 2/Estrogen receptor	P03372, Q13490	PROTEIN COMPLEX	Homo sapiens	4	7
CHEMBL4523721	Estrogen receptor/E3 ubiquitin-protein ligase XIAP	P03372, P98170	PROTEIN-PROTEIN INTERACTION	Homo sapiens	5	7
CHEMBL4742292	Cereblon/Epithelial discoidin domain-containing receptor 1	Q08345, Q96SW2	PROTEIN-PROTEIN INTERACTION	Homo sapiens	1	1
CHEMBL4296110	GRIA1/CACNG8	P42261, Q8WXS5	PROTEIN COMPLEX	Homo sapiens	20	21
CHEMBL4802034	HEC1/NEK2	P51955, O14777	PROTEIN-PROTEIN INTERACTION	Homo sapiens	1	2
CHEMBL3885547	Cullin-1/S-phase kinase-associated protein 1	Q13616, P63208	PROTEIN-PROTEIN INTERACTION	Homo sapiens	1	1
CHEMBL3476	Inhibitor of nuclear factor kappa B kinase alpha subunit	O15111	SINGLE PROTEIN	Homo sapiens	1854	3228
CHEMBL5196	Fatty acid transport protein 5	Q9Y2P5	SINGLE PROTEIN	Homo sapiens	42	42
CHEMBL4680051	Sortilin/Progranulin	Q99523, P28799	PROTEIN-PROTEIN INTERACTION	Homo sapiens	34	37
CHEMBL5291685	Cereblon/DNA damage-binding protein 1/Tyrosine-protein kinase Lck	P06239, Q96SW2, Q16531	PROTEIN-PROTEIN INTERACTION	Homo sapiens	3	3
CHEMBL4804253	IL18 Receptor	O95256, Q13478	PROTEIN COMPLEX	Homo sapiens	0	0
CHEMBL4888446	DNA damage-binding protein 1/Protein cereblon/E3 ubiquitin-protein ligase Mdm2	Q00987, Q96SW2, Q16531	PROTEIN COMPLEX	Homo sapiens	3	4
CHEMBL3038473	CDK7/Cyclin H/MNAT1	P51946, P50613, P51948	PROTEIN COMPLEX	Homo sapiens	654	732
CHEMBL5483090	cIAP1-alpha-Synuclein	Q13490, P37840	PROTEIN-PROTEIN INTERACTION	Homo sapiens	2	2
CHEMBL2095189	Platelet-derived growth factor receptor	P09619, P16234	PROTEIN COMPLEX	Homo sapiens	476	507
CHEMBL4524003	Cereblon/GSPT1/Cullin-4A/DDB1	Q96SW2, Q16531, Q13619, P15170	PROTEIN-PROTEIN INTERACTION	Homo sapiens	9	28
CHEMBL2095216	Collagenase	P08253, P14780, P22894, P45452, P03956	PROTEIN FAMILY	Homo sapiens	150	153
CHEMBL5876	Histone H4	P62805	SINGLE PROTEIN	Homo sapiens	67	68
CHEMBL2363042	DNA polymerase (alpha/delta/epsilon)	P09884, Q9HCU8, Q15054, P28340, P49005, Q07864, Q14181, P49642, P49643, P56282, Q9NRF9	PROTEIN FAMILY	Homo sapiens	0	0
CHEMBL3856161	Interferon alpha	P05013, P32881, P01569, P01566, P01563, P01562, P01567, P01568, P05015, P01570, P01571, P05014	PROTEIN FAMILY	Homo sapiens	0	0
CHEMBL2094132	Serotonin 3 (5-HT3) receptor	P46098, A5X5Y0, O95264, Q70Z44, Q8WXA8	PROTEIN COMPLEX GROUP	Homo sapiens	453	620
CHEMBL3833061	CRL4(CRBN) E3 ubiquitin ligase	Q96SW2, Q16531, Q13619, P62877	PROTEIN COMPLEX	Homo sapiens	0	0
CHEMBL2096670	Glutamate receptor ionotropic AMPA	P48058, P42263, P42262, P42261	PROTEIN COMPLEX GROUP	Homo sapiens	193	284
CHEMBL3883298	Inhibitor of NF-kappa-B kinase alpha/beta	O14920, O15111	PROTEIN COMPLEX	Homo sapiens	17	19
CHEMBL4523969	IKK2/IKK1	O14920, O15111	SELECTIVITY GROUP	Homo sapiens	2	2
CHEMBL3831223	Aminopeptidase	P15144, P55786, Q9H4A4, P53582, Q9UIQ6, Q9ULA0, Q07075, Q9NQW7, P28838, P50579, O43895, Q6P179, Q9NZ08, Q6Q4G3, Q8N6M6, Q6UB28, Q8NDH3, Q9HAU8, Q9NQH7	PROTEIN FAMILY	Homo sapiens	1	1
CHEMBL2363066	3',5'-cyclic phosphodiesterase	O76074, P27815, Q14432, Q13956, P18545, O00408, Q13946, P54750, O76083, P35913, Q08499, Q07343, O43924, P16499, Q13370, P51160, O95263, Q9Y233, Q01064, Q08493, Q14123, O60658, Q9NP56	PROTEIN FAMILY	Homo sapiens	17	17
CHEMBL2111328	Inhibitor of NF-kappa-B kinase (IKK)	O14920, O15111, Q9Y6K9	PROTEIN COMPLEX	Homo sapiens	35	78
CHEMBL2364188	Collagen	P08123, P02452, P02458, P02461, P02462, P20908, P12109, P12107, P39059, P39060, Q17RW2, Q8IZC6, Q2UY09, P08572, P05997, P12110, P13942, Q01955, P25940, P12111, P53420, P29400, A8TX70, Q14031, A6NMZ7	PROTEIN COMPLEX GROUP	Homo sapiens	0	0
CHEMBL2096620	Protein kinase C, PKC; classical/novel	O94806, P17252, P05129, Q05655, P05771, Q02156, P24723, Q15139, Q04759	PROTEIN FAMILY	Homo sapiens	68	71
CHEMBL3831286	Cardiac myosin	P12883, P13533, A7E2Y1, P08590, P10916, Q01449, P12829	PROTEIN COMPLEX	Homo sapiens	0	0
CHEMBL2157	Interleukin-8	P10145	SINGLE PROTEIN	Homo sapiens	514	642
CHEMBL2093867	Protein kinase C (PKC)	O94806, P41743, P17252, P05129, Q05655, P05771, Q05513, Q02156, P24723, Q15139, Q04759	PROTEIN FAMILY	Homo sapiens	684	1011
CHEMBL4524005	Secretory phospholipase A2	Q5R387, Q9NZK7, P14555, Q9BZM2, Q9UNK4, P39877, O15496, P04054, Q9NZ20, Q9BZM1, Q9BX93	PROTEIN FAMILY	Homo sapiens	14	27
CHEMBL2364187	Laminin	P25391, P24043, Q16787, Q16363, O15230, P07942, P55268, Q13751, A4D0S4, P11047, Q13753, Q9Y6N6	PROTEIN COMPLEX GROUP	Homo sapiens	0	0
CHEMBL2096904	Serotonin (5-HT) receptor	P30939, P41595, Q13639, P28222, P46098, P08908, P28221, P28223, P28335, P28566, P34969, P50406, P47898, A5X5Y0, O95264, Q70Z44, Q8WXA8	PROTEIN FAMILY	Homo sapiens	46	68
CHEMBL2363065	Mitochondrial complex I (NADH dehydrogenase)	P03923, O95299, O00217, P03901, P56556, P03886, O95139, O00483, Q86Y39, P17568, P03891, O75306, P03915, P51970, O43674, P03905, P03897, O14561, O15239, O43181, O43676, O43677, O43678, O43920, O75251, O75380, O75438, O75489, O95167, O95168, O95169, O95178, O95182, O95298, O96000, P19404, P28331, P49821, P56181, Q16718, Q16795, Q8N183, Q9BU61, Q9NRX3, Q9NX14, Q9P032, Q9P0J0, Q9UI09, Q9Y375, Q9Y6M9	PROTEIN COMPLEX	Homo sapiens	13	28
CHEMBL4523986	Cytochrome P450	P08684, P04798, P33260, P20815, P05177, P78329, P11712, P51589, P33261, P10632, P10635, Q02928, P20813, Q16678, P11509, Q9HB55, P05181, P24462, Q8TAV3, Q08477, Q16696, P98187, P20853, P24903, Q6VVX0, Q96SQ9, Q7Z449, Q5TCH4, P13584	PROTEIN FAMILY	Homo sapiens	291	439
