# Supplementary material for: The Potential Mechanisms of Ochratoxin A in Prostate Cancer Development: An Integrated Study Combining Network Toxicology, Machine Learning, and Molecular Docking
Source: Toxins (Basel). 2025 Aug 4;17(8):388. doi: 10.3390/toxins17080388 (PMC12389974; doi:10.3390/toxins17080388)
Supplement: Supplementary file 1 [file toxins-17-00388-s001.zip › OTA target/STPandchem target.xlsx]

## Sheet: Sheet1
Q4U2R8
Q9Y5Y4
P42336
Q9GZT9
P42892
P24530
P15085
P25101
P55212
Q14790
P29466
Q9H3R0
Q15722
P51512
P45452
P08254
P14780
P03956
P78536
P50281
P22894
Q01432
P55210
P06493
P20916
P45983
P11387
Q9BYF1
O15440
P04035
P04818
P43119
Q9Y4C1
Q13946
P42330
P52895
Q04828
P24557
Q8TDS4
P25024
P28482
P23946
Q08881
O43826
P30556
P49841
P41595
P02766
Q96EB6
P15121
P21731
P37268
P08311
P10619
Q02127
P60842
P13497
P32238
P11309
P08842
P51570
P08246
P43405
P43115
P04626
P00533
P08709
P36873
P13866
O75164
P49354
Q9HBH9
Q16539
P51452
P53779
Q9Y251
P56373
P08581
Q92731
Q96RI1
P14735
P17655
P27487
Q09472
P11388
P06756
Q15078
P35236
Q9Y2R2
P08575
P01375
P30542
P0DMS8
P42575
P17936
P62937
Q9UNA0
O43924
P29274
P29275
P23677
P49585
P15289
P00488
Q96B86
Q96F46
P04085
P21397
P06280
P16066
Q6IQ23
Q9H492
P04439
P15531
Q14432
P08237
Q86TX2
P16989
P07998
Q9Y294
P02647
P27694
P00747
P09496
P26715
Q9HB21
Q9UBU7
P12318
P20248
P10398
P49753
P02489
P08476
P27338
Q4VC05
P01308
Q07075
P35579
P00749
Q13057
P23025
P49959
Q09328
P15088
Q15436
P04637
O95782
P38606
P12544
P02545
P67809
P00167
Q96SW2
Q96G74
O00462
P09960
P01213
Q9NPJ3
Q8NB90
P22392
P20594
P17342
Q13370
O95070
Q6NVY1
P78396
P0DJD9
P31146
Q08209
P03372
Q02952
P04075
P02765
Q16538
O15027
O15084
P16442
O00311
Q16322
Q96RP8
Q9NWW9
P04629
P21333
Q9Y6D5
Q15573
P14867
P47870
P18507
P28472
P48169
Q99928
Q9UN88
P34903
O00591
O14764
Q8N1C3
P18505
P78334
P47869
P31644
Q16445
Q58A45
P56199
Q9NP77
Q9Y305
Q06609
P06865
Q13085
O95239
P11233
Q13310
P00338
Q00839
Q15067
O14965
Q14642
P01160
P24941
Q9P2R7
P02724
Q9H9Z2
Q9H773
Q14541
Q9UNH5
O15254
Q9Y263
Q03405
O76074
P40337
Q9UBV8
Q5T6X5
P02671
P02675
P02679
Q9Y253
P15692
P21452
P10827
P10828
Q16819
P17538
O75173
Q9UHI8
Q92743
O00400
Q6PJP8
P17658
P06753
Q06830
P32239
P07686
P00734
Q99895
P40313
Q6GPI1
P24386
P22460
P08253
Q13315
Q13724
P18146
P30274
P25025
Q16820
P41227
P25391
P17252
Q00537
Q9NR19
P28476
A8MPY1
P24046
P04049
P15056
P51955
Q9HC98
Q8TDX7
Q6P3R8
Q8TD19
Q8NG66
P51956
P51957
Q96PY6
Q86SG6
Q6ZWH5
P0DMV8
P0DMV9
P17174
P54652
P19367
O95166
ENSG00000112715
Q16620
Q09470
P17066
P43007
P42771
P11836
P59901
P00750
Q96KN8
P22001
O95453
Q6ZN17
P29353
Q76LX8
Q13619
Q15406
O00763
P16389
P29317
P26718
Q29983
P43354
Q0VDF9
P20701
P16298
P21757
P35398
Q8WYN0
Q8NFU7
P41235
O75762
P11940
Q15165
Q06278
P08637
Q9UL19
Q8NCC3
ENSG00000134333
P53816
O94992
O60884
O95477
P38571
Q9NRX4
P37840
P14210
Q9H252
Q92570
Q9UF33
Q96IY4
P07602
Q9UK17
Q9NS61
P34931
O60462
P22459
Q15375
Q9H2K8
Q9NZH0
P27169
Q05639
Q6EIG7
Q13617
O14786
Q96GD4
Q16288
P02788
Q9NZV8
Q8NFJ5
O00482
O75888
Q8TDQ0
Q12809
P31689
P29320
P54764
P54756
P29322
P21709
Q9UNE0
P01344
P62166
Q9NPQ8
Q9NWT8
P42261
Q9BXN2
Q13285
P15090
Q13309
P05556
O00187
P27815
Q08499
Q07343
Q08493
P05771
P02776
P05107
P22736
P11142
P38646
P14555
P26010
P51531
O95602
P29323
P54753
P54762
P54760
O15197
Q5JZY3
P35348
P35368
Q01105
P62987
Q9UHD8
Q9H0R8
Q14722
Q9GZU7
Q9ULW0
P46098
O95757
P43626
P61586
Q12802
P39687
P31948
P24928
P15291
P00505
P46736
A5PKW4
P11021
O14802
P63208
P68104
Q13535
P24468
P51532
O00754
P20827
Q15599
P46721
P16234
P19793
Q16531
P78380
Q9NZ08
P61024
Q969V1
P35968
P14778
P36897
Q5VT25
P17948
Q9UQB9
P51787
O43526
O43525
Q9NR82
P56696
O95259
P48547
Q92953
Q03721
Q14003
Q14721
Q6PIU1
Q8NCM2
Q8TAE7
Q8TDN1
Q8TDN2
Q96KK3
Q96L42
Q96PR1
Q9BQ31
Q9H3M0
Q9NS40
Q9NSA2
Q9UIX4
Q9UJ96
Q9ULD8
Q9ULS6
Q9UQ05
Q8NDF8
Q8IWQ3
Q8WXA8
A5X5Y0
P46527
O95264
P60520
Q00975
Q02410
O14975
O60885
Q11201
P29460
Q9NPF7
P42262
Q08345
P05362
Q9NRY4
Q9Y698
Q5XG87
Q13490
P98170
Q8WXS5
O14777
Q13616
O15111
Q9Y2P5
Q99523
P28799
P06239
O95256
Q13478
Q00987
P51946
P50613
P51948
P09619
P15170
P62805
P09884
Q9HCU8
Q15054
P28340
P49005
Q07864
Q14181
P49642
P49643
P56282
Q9NRF9
P05013
P32881
P01569
P01566
P01563
P01562
P01567
P01568
P05015
P01570
P01571
P05014
Q70Z44
P62877
P48058
P42263
O14920
P15144
P55786
Q9H4A4
P53582
Q9UIQ6
Q9ULA0
Q9NQW7
P28838
P50579
O43895
Q6P179
Q6Q4G3
Q8N6M6
Q6UB28
Q8NDH3
Q9HAU8
Q9NQH7
Q13956
P18545
O00408
P54750
O76083
P35913
P16499
P51160
O95263
Q9Y233
Q01064
Q14123
O60658
Q9NP56
Q9Y6K9
P08123
P02452
P02458
P02461
P02462
P20908
P12109
P12107
P39059
P39060
Q17RW2
Q8IZC6
Q2UY09
P08572
P05997
P12110
P13942
Q01955
P25940
P12111
P53420
P29400
A8TX70
Q14031
A6NMZ7
O94806
P05129
Q05655
Q02156
P24723
Q15139
Q04759
P12883
P13533
A7E2Y1
P08590
P10916
Q01449
P12829
P10145
P41743
Q05513
Q5R387
Q9NZK7
Q9BZM2
Q9UNK4
P39877
O15496
P04054
Q9NZ20
Q9BZM1
Q9BX93
P24043
Q16787
Q16363
O15230
P07942
P55268
Q13751
A4D0S4
P11047
Q13753
Q9Y6N6
P30939
Q13639
P28222
P08908
P28221
P28223
P28335
P28566
P34969
P50406
P47898
P03923
O95299
O00217
P03901
P56556
P03886
O95139
O00483
Q86Y39
P17568
P03891
O75306
P03915
P51970
O43674
P03905
P03897
O14561
O15239
O43181
O43676
O43677
O43678
O43920
O75251
O75380
O75438
O75489
O95167
O95168
O95169
O95178
O95182
O95298
O96000
P19404
P28331
P49821
P56181
Q16718
Q16795
Q8N183
Q9BU61
Q9NRX3
Q9NX14
Q9P032
Q9P0J0
Q9UI09
Q9Y375
Q9Y6M9
P08684
P04798
P33260
P20815
P05177
P78329
P11712
P51589
P33261
P10632
P10635
Q02928
P20813
Q16678
P11509
Q9HB55
P05181
P24462
Q8TAV3
Q08477
Q16696
P98187
P20853
P24903
Q6VVX0
Q96SQ9
Q7Z449
Q5TCH4
P13584
P05106
P49356
Q00535
