# Supplementary material for: The Potential Mechanisms of Ochratoxin A in Prostate Cancer Development: An Integrated Study Combining Network Toxicology, Machine Learning, and Molecular Docking
Source: Toxins (Basel). 2025 Aug 4;17(8):388. doi: 10.3390/toxins17080388 (PMC12389974; doi:10.3390/toxins17080388)
Supplement: Supplementary file 1 [file toxins-17-00388-s001.zip › OTA target/SwissTargetPrediction.csv]

Target	Common name	Uniprot ID	ChEMBL ID	Target Class	Probability*	Known actives (3D/2D)
Solute carrier family 22 member 6 (by homology)	SLC22A6	Q4U2R8	CHEMBL1641347	Electrochemical transporter	1	1 / 1?????
G protein-coupled receptor 44	PTGDR2	Q9Y5Y4	CHEMBL5071	Family A G protein-coupled receptor	0.115736675	484 / 0?????
PI3-kinase p110-alpha subunit	PIK3CA	P42336	CHEMBL4005	Enzyme	0.115736675	76 / 0?????
Egl nine homolog 1	EGLN1	Q9GZT9	CHEMBL5697	Oxidoreductase	0.115736675	31 / 0?????
Endothelin-converting enzyme 1	ECE1	P42892	CHEMBL4791	Protease	0.115736675	74 / 0?????
Endothelin receptor ET-B	EDNRB	P24530	CHEMBL1785	Family A G protein-coupled receptor	0.115736675	135 / 0?????
Carboxypeptidase A1	CPA1	P15085	CHEMBL2088	Protease	0.115736675	6 / 0?????
Endothelin receptor ET-A	EDNRA	P25101	CHEMBL252	Family A G protein-coupled receptor	0.115736675	359 / 0?????
Caspase-6	CASP6	P55212	CHEMBL3308	Protease	0.115736675	21 / 0?????
Caspase-8	CASP8	Q14790	CHEMBL3776	Protease	0.115736675	62 / 0?????
Caspase-1	CASP1	P29466	CHEMBL4801	Protease	0.115736675	244 / 0?????
Lysine-specific demethylase 4C	KDM4C	Q9H3R0	CHEMBL6175	Eraser	0.115736675	16 / 0?????
Leukotriene B4 receptor 1	LTB4R	Q15722	CHEMBL3911	Family A G protein-coupled receptor	0.115736675	35 / 0?????
Matrix metalloproteinase 16	MMP16	P51512	CHEMBL2200	Protease	0.115736675	3 / 0?????
Matrix metalloproteinase 13	MMP13	P45452	CHEMBL280	Protease	0.115736675	103 / 0?????
Matrix metalloproteinase 3	MMP3	P08254	CHEMBL283	Protease	0.115736675	98 / 0?????
Matrix metalloproteinase 9	MMP9	P14780	CHEMBL321	Protease	0.115736675	98 / 0?????
Matrix metalloproteinase 1	MMP1	P03956	CHEMBL332	Protease	0.115736675	92 / 0?????
ADAM17	ADAM17	P78536	CHEMBL3706	Protease	0.115736675	29 / 0?????
Matrix metalloproteinase 14	MMP14	P50281	CHEMBL3869	Protease	0.115736675	26 / 0?????
Matrix metalloproteinase 8	MMP8	P22894	CHEMBL4588	Protease	0.115736675	71 / 0?????
AMP deaminase 3	AMPD3	Q01432	CHEMBL2912	Enzyme	0.115736675	16 / 0?????
Caspase-7	CASP7	P55210	CHEMBL3468	Protease	0.115736675	67 / 0?????
Cyclin-dependent kinase 1	CDK1	P06493	CHEMBL308	Kinase	0.115736675	6 / 0?????
Myelin-associated glycoprotein (by homology)	MAG	P20916	CHEMBL5807	Unclassified protein	0.115736675	11 / 0?????
c-Jun N-terminal kinase 1	MAPK8	P45983	CHEMBL2276	Kinase	0.115736675	33 / 0?????
DNA topoisomerase I	TOP1	P11387	CHEMBL1781	Isomerase	0.115736675	29 / 0?????
Angiotensin-converting enzyme 2	ACE2	Q9BYF1	CHEMBL3736	Protease	0.115736675	16 / 0?????
Multidrug resistance-associated protein 5	ABCC5	O15440	CHEMBL2046258	Primary active transporter	0.115736675	2 / 0?????
HMG-CoA reductase (by homology)	HMGCR	P04035	CHEMBL402	Oxidoreductase	0.115736675	280 / 0?????
Thymidylate synthase (by homology)	TYMS	P04818	CHEMBL1952	Transferase	0.115736675	128 / 0?????
Prostanoid IP receptor	PTGIR	P43119	CHEMBL1995	Family A G protein-coupled receptor	0.115736675	20 / 0?????
Lysine-specific demethylase 3A	KDM3A	Q9Y4C1	CHEMBL1938209	Eraser	0.115736675	3 / 0?????
Phosphodiesterase 7A	PDE7A	Q13946	CHEMBL3012	Phosphodiesterase	0.115736675	6 / 0?????
Aldo-keto-reductase family 1 member C3	AKR1C3	P42330	CHEMBL4681	Enzyme	0.115736675	18 / 0?????
Aldo-keto reductase family 1 member C2	AKR1C2	P52895	CHEMBL5847	Enzyme	0.115736675	3 / 0?????
Aldo-keto reductase family 1 member C1	AKR1C1	Q04828	CHEMBL5905	Enzyme	0.115736675	2 / 0?????
Thromboxane-A synthase	TBXAS1	P24557	CHEMBL1835	Cytochrome P450	0.115736675	108 / 0?????
Hydroxycarboxylic acid receptor 2	HCAR2	Q8TDS4	CHEMBL3785	Family A G protein-coupled receptor	0.115736675	77 / 0?????
Interleukin-8 receptor A	CXCR1	P25024	CHEMBL4029	Family A G protein-coupled receptor	0.115736675	2 / 0?????
MAP kinase ERK2	MAPK1	P28482	CHEMBL4040	Kinase	0.115736675	13 / 0?????
Chymase	CMA1	P23946	CHEMBL4068	Protease	0.115736675	52 / 0?????
Tyrosine-protein kinase ITK/TSK	ITK	Q08881	CHEMBL2959	Kinase	0.115736675	3 / 0?????
Glucose-6-phosphate translocase	SLC37A4	O43826	CHEMBL3217398	Electrochemical transporter	0.115736675	1 / 0?????
Type-1 angiotensin II receptor (by homology)	AGTR1	P30556	CHEMBL227	Family A G protein-coupled receptor	0.115736675	75 / 0?????
Glycogen synthase kinase-3 beta	GSK3B	P49841	CHEMBL262	Kinase	0.115736675	66 / 0?????
Serotonin 2b (5-HT2b) receptor	HTR2B	P41595	CHEMBL1833	Family A G protein-coupled receptor	0.115736675	3 / 0?????
Transthyretin	TTR	P02766	CHEMBL3194	Secreted protein	0.115736675	4 / 0?????
NAD-dependent deacetylase sirtuin 1	SIRT1	Q96EB6	CHEMBL4506	Eraser	0.115736675	3 / 0?????
Aldose reductase	AKR1B1	P15121	CHEMBL1900	Enzyme	0.115736675	214 / 0?????
Thromboxane A2 receptor	TBXA2R	P21731	CHEMBL2069	Family A G protein-coupled receptor	0.115736675	64 / 0?????
Squalene synthetase	FDFT1	P37268	CHEMBL3338	Enzyme	0.115736675	140 / 0?????
Cathepsin G	CTSG	P08311	CHEMBL4071	Protease	0.115736675	6 / 0?????
Lysosomal protective protein	CTSA	P10619	CHEMBL6115	Protease	0.115736675	312 / 0?????
Dihydroorotate dehydrogenase	DHODH	Q02127	CHEMBL1966	Oxidoreductase	0.115736675	113 / 0?????
Eukaryotic initiation factor 4A-I	EIF4A1	P60842	CHEMBL2052028	Hydrolase	0.115736675	13 / 0?????
Bone morphogenetic protein 1	BMP1	P13497	CHEMBL3898	Protease	0.115736675	15 / 0?????
Cholecystokinin A receptor	CCKAR	P32238	CHEMBL1901	Family A G protein-coupled receptor	0.115736675	30 / 0?????
Serine/threonine-protein kinase PIM1	PIM1	P11309	CHEMBL2147	Kinase	0.115736675	22 / 0?????
Steryl-sulfatase	STS	P08842	CHEMBL3559	Enzyme	0.115736675	10 / 0?????
Galactokinase	GALK1	P51570	CHEMBL1293257	Enzyme	0.115736675	2 / 0?????
Leukocyte elastase	ELANE	P08246	CHEMBL248	Protease	0.115736675	51 / 0?????
Tyrosine-protein kinase SYK	SYK	P43405	CHEMBL2599	Kinase	0.115736675	28 / 0?????
Prostanoid EP3 receptor	PTGER3	P43115	CHEMBL3710	Family A G protein-coupled receptor	0.115736675	29 / 0?????
Receptor protein-tyrosine kinase erbB-2	ERBB2	P04626	CHEMBL1824	Kinase	0.115736675	6 / 0?????
Epidermal growth factor receptor erbB1	EGFR	P00533	CHEMBL203	Kinase	0.115736675	63 / 0?????
Coagulation factor VII	F7	P08709	CHEMBL3991	Protease	0.115736675	14 / 0?????
Serine/threonine protein phosphatase PP1-gamma catalytic subunit	PPP1CC	P36873	CHEMBL4438	Phosphatase	0.115736675	1 / 0?????
Sodium/glucose cotransporter 1	SLC5A1	P13866	CHEMBL4979	Electrochemical transporter	0.115736675	72 / 0?????
Lysine-specific demethylase 4A	KDM4A	O75164	CHEMBL5896	Eraser	0.115736675	8 / 0?????
Protein farnesyltransferase	FNTA FNTB	P49354 P49356	CHEMBL2094108	Enzyme	0.115736675	116 / 0?????
MAP kinase signal-integrating kinase 2	MKNK2	Q9HBH9	CHEMBL4204	Kinase	0.115736675	22 / 0?????
MAP kinase p38 alpha	MAPK14	Q16539	CHEMBL260	Kinase	0.115736675	45 / 0?????
Dual specificity protein phosphatase 3	DUSP3	P51452	CHEMBL2635	Phosphatase	0.115736675	24 / 0?????
c-Jun N-terminal kinase 3	MAPK10	P53779	CHEMBL2637	Kinase	0.115736675	22 / 0?????
Heparanase	HPSE	Q9Y251	CHEMBL3921	Enzyme	0.115736675	3 / 0?????
P2X purinoceptor 3	P2RX3	P56373	CHEMBL2998	Ligand-gated ion channel	0.115736675	35 / 0?????
Hepatocyte growth factor receptor	MET	P08581	CHEMBL3717	Kinase	0.115736675	15 / 0?????
Estrogen receptor beta	ESR2	Q92731	CHEMBL242	Nuclear receptor	0.115736675	8 / 0?????
Bile acid receptor FXR	NR1H4	Q96RI1	CHEMBL2047	Nuclear receptor	0.115736675	16 / 0?????
Insulin-degrading enzyme	IDE	P14735	CHEMBL1293287	Enzyme	0.115736675	6 / 0?????
Calpain 2	CAPN2	P17655	CHEMBL2382	Protease	0.115736675	2 / 0?????
Dipeptidyl peptidase IV	DPP4	P27487	CHEMBL284	Protease	0.115736675	81 / 0?????
Histone acetyltransferase p300	EP300	Q09472	CHEMBL3784	Writer	0.115736675	5 / 0?????
DNA topoisomerase II alpha	TOP2A	P11388	CHEMBL1806	Isomerase	0.115736675	3 / 0?????
Integrin alpha-V/beta-3	ITGAV ITGB3	P06756 P05106	CHEMBL1907598	Membrane receptor	0.115736675	315 / 0?????
Cyclin-dependent kinase 5/CDK5 activator 1	CDK5R1 CDK5	Q15078 Q00535	CHEMBL1907600	Kinase	0.115736675	46 / 0?????
Protein-tyrosine phosphatase LC-PTP	PTPN7	P35236	CHEMBL2219	Phosphatase	0.115736675	5 / 0?????
Hematopoietic cell protein-tyrosine phosphatase 70Z-PEP	PTPN22	Q9Y2R2	CHEMBL2889	Phosphatase	0.115736675	37 / 0?????
Leukocyte common antigen	PTPRC	P08575	CHEMBL3243	Enzyme	0.115736675	8 / 0?????
TNF-alpha	TNF	P01375	CHEMBL1825	Secreted protein	0.115736675	9 / 0?????
Adenosine A1 receptor (by homology)	ADORA1	P30542	CHEMBL226	Family A G protein-coupled receptor	0.115736675	511 / 0?????
Adenosine A3 receptor	ADORA3	P0DMS8	CHEMBL256	Family A G protein-coupled receptor	0.115736675	183 / 0?????
Caspase-2	CASP2	P42575	CHEMBL4884	Protease	0.115736675	19 / 0?????
Insulin-like growth factor binding protein 3	IGFBP3	P17936	CHEMBL3997	Secreted protein	0.115736675	18 / 0?????
Cyclophilin A	PPIA	P62937	CHEMBL1949	Isomerase	0	3 / 0?????
ADAMTS5	ADAMTS5	Q9UNA0	CHEMBL2285	Protease	0	22 / 0?????
Phosphodiesterase 6D	PDE6D	O43924	CHEMBL3860	Phosphodiesterase	0	1 / 0?????
Adenosine A2a receptor	ADORA2A	P29274	CHEMBL251	Family A G protein-coupled receptor	0	263 / 0?????
Adenosine A2b receptor	ADORA2B	P29275	CHEMBL255	Family A G protein-coupled receptor	0	25 / 0?????
