# Supplementary material for: The Potential Mechanisms of Ochratoxin A in Prostate Cancer Development: An Integrated Study Combining Network Toxicology, Machine Learning, and Molecular Docking
Source: Toxins (Basel). 2025 Aug 4;17(8):388. doi: 10.3390/toxins17080388 (PMC12389974; doi:10.3390/toxins17080388)
Supplement: Supplementary file 1 [file toxins-17-00388-s001.zip › OTA target/uniprot_gene_name.xlsx]

## Sheet: Sheet0
SLC22A6
PTGDR2
PIK3CA
EGLN1
ECE1
EDNRB
CPA1
EDNRA
CASP6
CASP8
CASP1
KDM4C
LTB4R
MMP16
MMP13
MMP3
MMP9
MMP1
ADAM17
MMP14
MMP8
AMPD3
CASP7
CDK1
MAG
MAPK8
TOP1
ACE2
ABCC5
HMGCR
TYMS
PTGIR
KDM3A
PDE7A
AKR1C3
AKR1C2
AKR1C1
TBXAS1
HCAR2
CXCR1
MAPK1
CMA1
ITK
SLC37A4
AGTR1
GSK3B
HTR2B
TTR
SIRT1
AKR1B1
TBXA2R
FDFT1
CTSG
CTSA
DHODH
EIF4A1
BMP1
CCKAR
PIM1
STS
GALK1
ELANE
SYK
PTGER3
ERBB2
EGFR
F7
PPP1CC
SLC5A1
KDM4A
FNTA
MKNK2
MAPK14
DUSP3
MAPK10
HPSE
P2RX3
MET
ESR2
NR1H4
IDE
CAPN2
DPP4
EP300
TOP2A
ITGAV
CDK5R1
PTPN7
PTPN22
PTPRC
TNF
ADORA1
ADORA3
CASP2
IGFBP3
PPIA
ADAMTS5
PDE6D
ADORA2A
ADORA2B
ITPKA
PCYT1A
ARSA
F13A1
RGMA
IL17RA
PDGFA
MAOA
GLA
NPR1
PLEKHA7
MAP1LC3A
HLA-A
NME1
PDE3A
PFKM
ACOT1
YBX3
RNASE1
ASF1A
APOA1
RPA1
PLG
CLTA
KLRC1
PLEKHA1
DBF4
FCGR2A
CCNA2
ARAF
ACOT2
CRYAA
INHBA
MAOB
BCL7A
INS
ENPEP
MYH9
PLAU
COASY
XPA
MRE11
MGAT5
CPA3
SEC23A
TP53
AP2A1
ATP6V1A
GZMA
LMNA
YBX1
CYB5A
CRBN
OTUD5
MANBA
LTA4H
PDYN
ACOT13
AFG2A
NME2
NPR2
NPR3
PDE3B
YIF1A
HIBCH
CCNA1
PGA5
CORO1A
PPP3CA
ESR1
AKAP12
ALDOA
AHSG
GPR162
SEC16A
ANKRD28
ABO
CDC7
KCNA10
KCNA7
PLAAT2
NTRK1
FLNA
ARFGEF2
TAF1A
GABRA1
GABRB2
GABRG2
GABRB3
GABRA4
GABRG3
GABRQ
GABRA3
GABRP
GABRD
GABRG1
GABRB1
GABRE
GABRA2
GABRA5
GABRA6
PAN3
ITGA1
SSU72
ACOT9
RAD51
HEXA
ACACA
KIF4A
RALA
PABPC4
LDHA
HNRNPU
ACOX1
AURKA
INPP5A
NPPA
CDK2
SUCLA2
GYPA
LIN28A
DCTPP1
HNF4G
CDC14A
ACOX3
PLAA
PLAUR
PDE5A
VHL
PEF1
GPRC6A
FGA
FGB
FGG
POLH
VEGFA
TACR2
THRA
THRB
MEP1A
CTRB1
ADAMTS4
ADAMTS1
HTRA1
SLC33A1
DCLRE1A
KCNA6
TPM3
PRDX1
CCKBR
HEXB
F2
CTRC
CTRL
CTRB2
CHM
KCNA5
MMP2
ATM
MOGS
EGR1
CXCR2
MEP1B
NAA10
LAMA1
PRKCA
CDK17
ACSS2
GABRR2
GABRR3
GABRR1
RAF1
BRAF
NEK2
NEK6
NEK7
NEK5
NEK9
NEK11
NEK3
NEK4
NEK1
NEK8
NEK10
HSPA1A
HSPA1B
GOT1
HSPA2
HK1
GABARAP
NTRK2
KCNA1
HSPA6
SLC1A4
CDKN2A
MS4A1
LILRA4
PLAT
PLAAT5
KCNA3
PARN
LIN28B
SHC1
ADAMTS13
CUL4A
NR6A1
ACACB
KCNA2
EPHA2
KLRK1
MICA
NR4A2
HSPA14
ITGAL
PPP3CB
MSR1
RORA
ATG4A
TET1
HNF4A
TRPA1
PABPC1
PON2
AOX1
FCGR3A
PLAAT4
PLA2G15
PLAAT3
HEXIM1
DNAJA2
ABCA1
LIPA
PHPT1
SNCA
HGF
KCNH6
NR4A3
EPHA6
CPB2
PSAP
KCND3
KCNIP2
HSPA1L
NRP2
KCNA4
EPHA7
TAOK3
GPRC5B
PON1
EEF1A2
CLEC6A
CUL2
NRP1
AURKB
NTRK3
LTF
KCND2
GPRC5A
NR5A2
TNFSF13
HAVCR2
KCNH2
DNAJA1
EPHA3
EPHA4
EPHA5
EPHA8
EPHA1
EDAR
IGF2
NCS1
RIC8A
AURKAIP1
GRIA1
CLEC7A
NR5A1
FABP4
SKP2
ITGB1
MASP2
PDE4A
PDE4D
PDE4B
PDE4C
PRKCB
PF4
ITGB2
NR4A1
HSPA8
HSPA9
PLA2G2A
ITGB7
SMARCA2
POLR1A
EPHB2
EPHB3
EPHB1
EPHB4
EPHB6
EPHA10
ADRA1A
ADRA1B
SET
UBA52
SEPTIN9
GABARAPL1
KCNAB1
CTDSP1
TPX2
HTR3A
HSPA4L
KIR2DL1
RHOA
AKAP13
ANP32A
STIP1
POLR2A
B4GALT1
GOT2
BRCC3
PSD
HSPA5
POLR3A
SKP1
EEF1A1
ATR
NR2F2
SMARCA4
MAN2B1
EFNA1
NHERF2
SLCO1A2
PDGFRA
RXRA
DDB1
OLR1
ERAP1
CKS1B
MCHR2
KDR
IL1R1
TGFBR1
CDC42BPA
FLT1
AURKC
KCNQ1
KCNQ2
KCNQ3
KCNQ5
KCNQ4
KCNH1
KCNC1
KCNB2
KCNC4
KCNC3
KCNB1
KCNV1
KCNH5
KCNG3
KCNG4
KCNV2
KCNS1
KCNH8
KCNC2
KCNS3
KCNF1
KCNH7
KCND1
KCNG1
KCNG2
KCNH3
KCNS2
KCNH4
TENT4B
BRSK2
HTR3C
HTR3E
CDKN1B
HTR3B
GABARAPL2
CACNA1B
APBA1
SLC27A2
BRD4
ST3GAL1
IL12B
IL23A
GRIA2
DDR1
ICAM1
ARHGAP35
CACNG2
TENT4A
BIRC2
XIAP
CACNG8
NDC80
CUL1
CHUK
SLC27A5
SORT1
GRN
LCK
IL18RAP
IL18R1
MDM2
CCNH
CDK7
MNAT1
PDGFRB
GSPT1
H4C1
H4C11
H4C12
H4C13
H4C14
H4C15
H4C16
H4C2
H4C3
H4C4
H4C5
H4C6
H4C8
H4C9
POLA1
POLD4
POLD3
POLD1
POLD2
POLE
POLA2
PRIM1
PRIM2
POLE2
POLE3
IFNA6
IFNA8
IFNA5
IFNA10
IFNA2
IFNA1
IFNA13
IFNA7
IFNA21
IFNA16
IFNA14
IFNA17
IFNA4
HTR3D
RBX1
GRIA4
GRIA3
IKBKB
ANPEP
NPEPPS
RNPEP
METAP1
LNPEP
DNPEP
XPNPEP1
LAP3
METAP2
XPNPEP2
ERAP2
LVRN
AOPEP
METAP1D
NPEPL1
RNPEPL1
XPNPEP3
PDE6H
PDE6G
PDE2A
PDE1A
PDE9A
PDE6B
PDE6A
PDE6C
PDE8B
PDE10A
PDE1B
PDE1C
PDE8A
PDE7B
IKBKG
COL1A2
COL1A1
COL2A1
COL3A1
COL4A1
COL5A1
COL6A1
COL11A1
COL15A1
COL18A1
COL24A1
COL27A1
COL28A1
COL4A2
COL5A2
COL6A2
COL11A2
COL4A3
COL5A3
COL6A3
COL4A4
COL4A5
COL6A5
COL4A6
COL6A6
PRKD3
PRKCG
PRKCD
PRKCE
PRKCH
PRKD1
PRKCQ
MYH7
MYH6
MYH7B
MYL3
MYL2
MYL7
MYL4
CXCL8
PRKCI
PRKCZ
PLA2G2C
PLA2G2E
PLA2G2F
PLA2G2D
PLA2G5
PLA2G10
PLA2G1B
PLA2G3
PLA2G12A
PLA2G12B
LAMA2
LAMA3
LAMA4
LAMA5
LAMB1
LAMB2
LAMB3
LAMB4
LAMC1
LAMC2
LAMC3
HTR1F
HTR4
HTR1B
HTR1A
HTR1D
HTR2A
HTR2C
HTR1E
HTR7
HTR6
HTR5A
MT-ND6
NDUFA10
NDUFS8
MT-ND4L
NDUFA6
MT-ND1
NDUFB6
NDUFA4
NDUFA11
NDUFB7
MT-ND2
NDUFS2
MT-ND5
NDUFA8
NDUFB5
MT-ND4
MT-ND3
NDUFAB1
NDUFA1
NDUFS4
NDUFB3
NDUFC1
NDUFA2
NDUFS5
NDUFS7
NDUFS6
NDUFB1
NDUFS3
NDUFA3
NDUFB4
NDUFB8
NDUFB2
NDUFA7
NDUFC2
NDUFB10
NDUFV2
NDUFS1
NDUFV1
NDUFV3
NDUFA5
NDUFA9
NDUFAF2
NDUFAF3
NDUFA4L2
NDUFB11
NDUFAF4
NDUFA13
NDUFA12
NDUFAF1
NDUFB9
CYP3A4
CYP1A1
CYP2C18
CYP3A5
CYP1A2
CYP4F2
CYP2C9
CYP2J2
CYP2C19
CYP2C8
CYP2D6
CYP4A11
CYP2B6
CYP1B1
CYP2A6
CYP3A43
CYP2E1
CYP3A7
CYP2W1
CYP4F3
CYP2A13
CYP4F8
CYP2A7
CYP2F1
CYP2R1
CYP2S1
CYP2U1
CYP4A22
CYP4B1
ITGB3
FNTB
CDK5
