# Supplementary material for: The Potential Mechanisms of Ochratoxin A in Prostate Cancer Development: An Integrated Study Combining Network Toxicology, Machine Learning, and Molecular Docking
Source: Toxins (Basel). 2025 Aug 4;17(8):388. doi: 10.3390/toxins17080388 (PMC12389974; doi:10.3390/toxins17080388)
Supplement: Supplementary file 1 [file toxins-17-00388-s001.zip › PCa target/GeneCards-SearchResults (1).csv]

Gene Symbol	Description	Category	Uniprot ID	Gifts	GC Id	Relevance score	GeneCards Link
BRCA2	BRCA2 DNA Repair Associated	Protein Coding	P51587	61	GC13P032315	410.313354492188	https://www.genecards.org/cgi-bin/carddisp.pl?gene=BRCA2
BRCA1	BRCA1 DNA Repair Associated	Protein Coding	P38398	63	GC17M043044	352.988311767578	https://www.genecards.org/cgi-bin/carddisp.pl?gene=BRCA1
ATM	ATM Serine/Threonine Kinase	Protein Coding	Q13315	66	GC11P108222	297.3808594	https://www.genecards.org/cgi-bin/carddisp.pl?gene=ATM
CHEK2	Checkpoint Kinase 2	Protein Coding	O96017	67	GC22M028687	264.558410644531	https://www.genecards.org/cgi-bin/carddisp.pl?gene=CHEK2
PALB2	Partner And Localizer Of BRCA2	Protein Coding	Q86YC2	57	GC16M023603	246.249481201172	https://www.genecards.org/cgi-bin/carddisp.pl?gene=PALB2
TP53	Tumor Protein P53	Protein Coding	P04637	66	GC17M007661	238.306030273438	https://www.genecards.org/cgi-bin/carddisp.pl?gene=TP53
CDH1	Cadherin 1	Protein Coding	P12830	62	GC16P068737	228.030776977539	https://www.genecards.org/cgi-bin/carddisp.pl?gene=CDH1
BRIP1	BRCA1 Interacting DNA Helicase 1	Protein Coding	Q9BX63	61	GC17M061679	226.863388061523	https://www.genecards.org/cgi-bin/carddisp.pl?gene=BRIP1
MSH6	MutS Homolog 6	Protein Coding	P52701	61	GC02P047695	225.476654052734	https://www.genecards.org/cgi-bin/carddisp.pl?gene=MSH6
MSH2	MutS Homolog 2	Protein Coding	P43246	61	GC02P047403	212.787811279297	https://www.genecards.org/cgi-bin/carddisp.pl?gene=MSH2
PTEN	Phosphatase And Tensin Homolog	Protein Coding	P60484	65	GC10P124078	209.127807617188	https://www.genecards.org/cgi-bin/carddisp.pl?gene=PTEN
APC	APC Regulator Of WNT Signaling Pathway	Protein Coding	P25054	62	GC05P112707	208.646011352539	https://www.genecards.org/cgi-bin/carddisp.pl?gene=APC
MLH1	MutL Homolog 1	Protein Coding	P40692	62	GC03P036993	207.367218017578	https://www.genecards.org/cgi-bin/carddisp.pl?gene=MLH1
BARD1	BRCA1 Associated RING Domain 1	Protein Coding	Q99728	60	GC02M214725	204.206405639648	https://www.genecards.org/cgi-bin/carddisp.pl?gene=BARD1
C11orf65	Chromosome 11 Open Reading Frame 65	Protein Coding	Q8NCR3	42	GC11M108308	189.927520751953	https://www.genecards.org/cgi-bin/carddisp.pl?gene=C11orf65
PMS2	PMS1 Homolog 2, Mismatch Repair System Component	Protein Coding	P54278	61	GC07M005973	179.611724853516	https://www.genecards.org/cgi-bin/carddisp.pl?gene=PMS2
EGFR	Epidermal Growth Factor Receptor	Protein Coding	P00533	68	GC07P055019	174.813049316406	https://www.genecards.org/cgi-bin/carddisp.pl?gene=EGFR
AR	Androgen Receptor	Protein Coding	P10275	65	GC0XP067544	165.431121826172	https://www.genecards.org/cgi-bin/carddisp.pl?gene=AR
POLD1	DNA Polymerase Delta 1, Catalytic Subunit	Protein Coding	P28340	60	GC19P152917	159.878387451172	https://www.genecards.org/cgi-bin/carddisp.pl?gene=POLD1
POLE	DNA Polymerase Epsilon, Catalytic Subunit	Protein Coding	Q07864	61	GC12M132821	152.155364990234	https://www.genecards.org/cgi-bin/carddisp.pl?gene=POLE
NF1	Neurofibromin 1	Protein Coding	P21359	61	GC17P031094	145.909957885742	https://www.genecards.org/cgi-bin/carddisp.pl?gene=NF1
CDKN2A	Cyclin Dependent Kinase Inhibitor 2A	Protein Coding	Q8N726	64	GC09M021967	145.287658691406	https://www.genecards.org/cgi-bin/carddisp.pl?gene=CDKN2A
NBN	Nibrin	Protein Coding	O60934	61	GC08M089933	144.732055664063	https://www.genecards.org/cgi-bin/carddisp.pl?gene=NBN
MET	MET Proto-Oncogene, Receptor Tyrosine Kinase	Protein Coding	P08581	67	GC07P116672	143.342666625977	https://www.genecards.org/cgi-bin/carddisp.pl?gene=MET
HOXB13	Homeobox B13	Protein Coding	Q92826	54	GC17M097527	141.190078735352	https://www.genecards.org/cgi-bin/carddisp.pl?gene=HOXB13
RAD51D	RAD51 Paralog D	Protein Coding	O75771	53	GC17M035092	138.710357666016	https://www.genecards.org/cgi-bin/carddisp.pl?gene=RAD51D
RB1	RB Transcriptional Corepressor 1	Protein Coding	P06400	61	GC13P048303	138.622100830078	https://www.genecards.org/cgi-bin/carddisp.pl?gene=RB1
STK11	Serine/Threonine Kinase 11	Protein Coding	Q15831	62	GC19P001177	137.826354980469	https://www.genecards.org/cgi-bin/carddisp.pl?gene=STK11
AXIN2	Axin 2	Protein Coding	Q9Y2T1	62	GC17M065528	137.104354858398	https://www.genecards.org/cgi-bin/carddisp.pl?gene=AXIN2
BRAF	B-Raf Proto-Oncogene, Serine/Threonine Kinase	Protein Coding	P15056	67	GC07M140793	136.689697265625	https://www.genecards.org/cgi-bin/carddisp.pl?gene=BRAF
RAD50	RAD50 Double Strand Break Repair Protein	Protein Coding	Q92878	62	GC05P132556	136.114273071289	https://www.genecards.org/cgi-bin/carddisp.pl?gene=RAD50
MUTYH	MutY DNA Glycosylase	Protein Coding	Q9UIF7	58	GC01M045329	135.749084472656	https://www.genecards.org/cgi-bin/carddisp.pl?gene=MUTYH
RAD51C	RAD51 Paralog C	Protein Coding	O43502	57	GC17P058692	134.910842895508	https://www.genecards.org/cgi-bin/carddisp.pl?gene=RAD51C
RET	Ret Proto-Oncogene	Protein Coding	P07949	67	GC10P052615	132.54313659668	https://www.genecards.org/cgi-bin/carddisp.pl?gene=RET
BLM	BLM RecQ Like Helicase	Protein Coding	P54132	62	GC15P090717	131.65364074707	https://www.genecards.org/cgi-bin/carddisp.pl?gene=BLM
TSC2	TSC Complex Subunit 2	Protein Coding	P49815	64	GC16P120169	128.070571899414	https://www.genecards.org/cgi-bin/carddisp.pl?gene=TSC2
PIK3CA	Phosphatidylinositol-4,5-Bisphosphate 3-Kinase Catalytic Subunit Alpha	Protein Coding	P42336	65	GC03P179148	126.1943359	https://www.genecards.org/cgi-bin/carddisp.pl?gene=PIK3CA
AKT1	AKT Serine/Threonine Kinase 1	Protein Coding	P31749	66	GC14M104769	120.170486450195	https://www.genecards.org/cgi-bin/carddisp.pl?gene=AKT1
MRE11	MRE11 Homolog, Double Strand Break Repair Nuclease	Protein Coding	P49959	61	GC11M140320	119.162170410156	https://www.genecards.org/cgi-bin/carddisp.pl?gene=MRE11
CTNNB1	Catenin Beta 1	Protein Coding	P35222	67	GC03P041194	118.749649047852	https://www.genecards.org/cgi-bin/carddisp.pl?gene=CTNNB1
KRAS	KRAS Proto-Oncogene, GTPase	Protein Coding	P01116	66	GC12M035956	117.893600463867	https://www.genecards.org/cgi-bin/carddisp.pl?gene=KRAS
LOC126862571	BRD4-Independent Group 4 Enhancer GRCh37_chr17:41243136-41244335	Functional Element		11	GC17P157065	117.677787780762	https://www.genecards.org/cgi-bin/carddisp.pl?gene=LOC126862571
ALK	ALK Receptor Tyrosine Kinase	Protein Coding	Q9UM73	64	GC02M029307	116.584938049316	https://www.genecards.org/cgi-bin/carddisp.pl?gene=ALK
DICER1	Dicer 1, Ribonuclease III	Protein Coding	Q9UPY3	61	GC14M095086	114.818008422852	https://www.genecards.org/cgi-bin/carddisp.pl?gene=DICER1
ERBB2	Erb-B2 Receptor Tyrosine Kinase 2	Protein Coding	P04626	68	GC17P039687	114.806449890137	https://www.genecards.org/cgi-bin/carddisp.pl?gene=ERBB2
EPCAM	Epithelial Cell Adhesion Molecule	Protein Coding	P16422	61	GC02P047345	113.329238891602	https://www.genecards.org/cgi-bin/carddisp.pl?gene=EPCAM
CDKN1B	Cyclin Dependent Kinase Inhibitor 1B	Protein Coding	P46527	61	GC12P074277	112.619338989258	https://www.genecards.org/cgi-bin/carddisp.pl?gene=CDKN1B
SMARCA4	SWI/SNF Related BAF Chromatin Remodeling Complex Subunit ATPase 4	Protein Coding	P51532	64	GC19P151807	112.445678710938	https://www.genecards.org/cgi-bin/carddisp.pl?gene=SMARCA4
SMAD4	SMAD Family Member 4	Protein Coding	Q13485	65	GC18P051028	112.334289550781	https://www.genecards.org/cgi-bin/carddisp.pl?gene=SMAD4
CDK4	Cyclin Dependent Kinase 4	Protein Coding	P11802	67	GC12M060483	111.322875976563	https://www.genecards.org/cgi-bin/carddisp.pl?gene=CDK4
MSH3	MutS Homolog 3	Protein Coding	P20585	55	GC05P080654	108.428260803223	https://www.genecards.org/cgi-bin/carddisp.pl?gene=MSH3
PTCH1	Patched 1	Protein Coding	Q13635	64	GC09M095442	108.322326660156	https://www.genecards.org/cgi-bin/carddisp.pl?gene=PTCH1
FANCC	FA Complementation Group C	Protein Coding	Q00597	60	GC09M095099	107.538604736328	https://www.genecards.org/cgi-bin/carddisp.pl?gene=FANCC
SPOP	Speckle Type BTB/POZ Protein	Protein Coding	O43791	57	GC17M049598	106.389541625977	https://www.genecards.org/cgi-bin/carddisp.pl?gene=SPOP
MEN1	Menin 1	Protein Coding	O00255	59	GC11M064803	106.288688659668	https://www.genecards.org/cgi-bin/carddisp.pl?gene=MEN1
CCND1	Cyclin D1	Protein Coding	P24385	65	GC11P069641	104.240547180176	https://www.genecards.org/cgi-bin/carddisp.pl?gene=CCND1
KIT	KIT Proto-Oncogene, Receptor Tyrosine Kinase	Protein Coding	P10721	66	GC04P054657	103.46411895752	https://www.genecards.org/cgi-bin/carddisp.pl?gene=KIT
BAP1	BRCA1 Associated Deubiquitinase 1	Protein Coding	Q92560	60	GC03M052401	103.415031433105	https://www.genecards.org/cgi-bin/carddisp.pl?gene=BAP1
MYC	MYC Proto-Oncogene, BHLH Transcription Factor	Protein Coding	P01106	65	GC08P127735	103.159881591797	https://www.genecards.org/cgi-bin/carddisp.pl?gene=MYC
HRAS	HRas Proto-Oncogene, GTPase	Protein Coding	P01112	65	GC11M015046	99.6004333496094	https://www.genecards.org/cgi-bin/carddisp.pl?gene=HRAS
TERT	Telomerase Reverse Transcriptase	Protein Coding	O14746	64	GC05M001253	98.1662139892578	https://www.genecards.org/cgi-bin/carddisp.pl?gene=TERT
ATR	ATR Serine/Threonine Kinase	Protein Coding	Q13535	67	GC03M142449	97.4084014892578	https://www.genecards.org/cgi-bin/carddisp.pl?gene=ATR
H19	H19 Imprinted Maternally Expressed Transcript	RNA Gene		37	GC11M001995	97.3511199951172	https://www.genecards.org/cgi-bin/carddisp.pl?gene=H19
RAD51L3-RFFL	RAD51L3-RFFL Readthrough	RNA Gene		17	GC17M035009	97.1467056274414	https://www.genecards.org/cgi-bin/carddisp.pl?gene=RAD51L3-RFFL
PDGFRA	Platelet Derived Growth Factor Receptor Alpha	Protein Coding	P16234	66	GC04P054229	96.5671691894531	https://www.genecards.org/cgi-bin/carddisp.pl?gene=PDGFRA
KLK3	Kallikrein Related Peptidase 3	Protein Coding	P07288	60	GC19P050854	95.4209747314453	https://www.genecards.org/cgi-bin/carddisp.pl?gene=KLK3
PCAT1	Prostate Cancer Associated Transcript 1	RNA Gene		26	GC08P126553	95.3041839599609	https://www.genecards.org/cgi-bin/carddisp.pl?gene=PCAT1
TSC1	TSC Complex Subunit 1	Protein Coding	Q92574	61	GC09M132891	94.9877700805664	https://www.genecards.org/cgi-bin/carddisp.pl?gene=TSC1
RNASEL	Ribonuclease L	Protein Coding	Q05823	57	GC01M182573	93.4345321655273	https://www.genecards.org/cgi-bin/carddisp.pl?gene=RNASEL
BMPR1A	Bone Morphogenetic Protein Receptor Type 1A	Protein Coding	P36894	65	GC10P123974	92.4688568115234	https://www.genecards.org/cgi-bin/carddisp.pl?gene=BMPR1A
ESR1	Estrogen Receptor 1	Protein Coding	P03372	67	GC06P151656	91.13037109	https://www.genecards.org/cgi-bin/carddisp.pl?gene=ESR1
CTNNA1	Catenin Alpha 1	Protein Coding	P35221	60	GC05P138799	90.4989929199219	https://www.genecards.org/cgi-bin/carddisp.pl?gene=CTNNA1
PCA3	Prostate Cancer Associated 3	RNA Gene		31	GC09P076691	90.2250366210938	https://www.genecards.org/cgi-bin/carddisp.pl?gene=PCA3
MIR21	MicroRNA 21	RNA Gene		33	GC17P059841	90.1362075805664	https://www.genecards.org/cgi-bin/carddisp.pl?gene=MIR21
SDHA	Succinate Dehydrogenase Complex Flavoprotein Subunit A	Protein Coding	P31040	61	GC05P000248	89.5786361694336	https://www.genecards.org/cgi-bin/carddisp.pl?gene=SDHA
PVT1	Pvt1 Oncogene	RNA Gene		33	GC08P128394	88.7427749633789	https://www.genecards.org/cgi-bin/carddisp.pl?gene=PVT1
FH	Fumarate Hydratase	Protein Coding	P07954	59	GC01M241499	88.0517272949219	https://www.genecards.org/cgi-bin/carddisp.pl?gene=FH
GAS5	Growth Arrest Specific 5	RNA Gene		32	GC01M175146	87.6043701171875	https://www.genecards.org/cgi-bin/carddisp.pl?gene=GAS5
ELAC2	ElaC Ribonuclease Z 2	Protein Coding	Q9BQ52	54	GC17M012991	86.837158203125	https://www.genecards.org/cgi-bin/carddisp.pl?gene=ELAC2
FLCN	Folliculin	Protein Coding	Q8NFG4	55	GC17M017212	86.185676574707	https://www.genecards.org/cgi-bin/carddisp.pl?gene=FLCN
RAD51	RAD51 Recombinase	Protein Coding	Q06609	65	GC15P040694	83.7441024780273	https://www.genecards.org/cgi-bin/carddisp.pl?gene=RAD51
UCA1	Urothelial Cancer Associated 1	RNA Gene		30	GC19P160848	83.5350494384766	https://www.genecards.org/cgi-bin/carddisp.pl?gene=UCA1
HIF1A	Hypoxia Inducible Factor 1 Subunit Alpha	Protein Coding	Q16665	61	GC14P061695	82.386962890625	https://www.genecards.org/cgi-bin/carddisp.pl?gene=HIF1A
MALAT1	Metastasis Associated Lung Adenocarcinoma Transcript 1	RNA Gene		33	GC11P107814	82.3623199462891	https://www.genecards.org/cgi-bin/carddisp.pl?gene=MALAT1
CHEK1	Checkpoint Kinase 1	Protein Coding	O14757	65	GC11P125625	81.3968200683594	https://www.genecards.org/cgi-bin/carddisp.pl?gene=CHEK1
ARID1A	AT-Rich Interaction Domain 1A	Protein Coding	O14497	58	GC01P026693	81.2097778320313	https://www.genecards.org/cgi-bin/carddisp.pl?gene=ARID1A
FGFR2	Fibroblast Growth Factor Receptor 2	Protein Coding	P21802	68	GC10M121478	80.8609619140625	https://www.genecards.org/cgi-bin/carddisp.pl?gene=FGFR2
SDHB	Succinate Dehydrogenase Complex Iron Sulfur Subunit B	Protein Coding	P21912	61	GC01M022674	80.2432250976563	https://www.genecards.org/cgi-bin/carddisp.pl?gene=SDHB
VHL	Von Hippel-Lindau Tumor Suppressor	Protein Coding	P40337	60	GC03P027018	80.1296463012695	https://www.genecards.org/cgi-bin/carddisp.pl?gene=VHL
MIR145	MicroRNA 145	RNA Gene		32	GC05P149430	79.3598937988281	https://www.genecards.org/cgi-bin/carddisp.pl?gene=MIR145
HOTAIR	HOX Transcript Antisense RNA	RNA Gene		31	GC12M053962	78.4753646850586	https://www.genecards.org/cgi-bin/carddisp.pl?gene=HOTAIR
RUNX1	RUNX Family Transcription Factor 1	Protein Coding	Q01196	62	GC21M034787	78.1676635742188	https://www.genecards.org/cgi-bin/carddisp.pl?gene=RUNX1
FANCA	FA Complementation Group A	Protein Coding	O15360	62	GC16M090299	78.1076354980469	https://www.genecards.org/cgi-bin/carddisp.pl?gene=FANCA
KLF6	KLF Transcription Factor 6	Protein Coding	Q99612	56	GC10M003779	77.7613983154297	https://www.genecards.org/cgi-bin/carddisp.pl?gene=KLF6
CDKN2B-AS1	CDKN2B And CDKN2A Antisense Cis And Trans Regulatory RNA 1	RNA Gene		32	GC09P021994	77.5555953979492	https://www.genecards.org/cgi-bin/carddisp.pl?gene=CDKN2B-AS1
FANCM	FA Complementation Group M	Protein Coding	Q8IYD8	55	GC14P045135	77.1542663574219	https://www.genecards.org/cgi-bin/carddisp.pl?gene=FANCM
MIR125A	MicroRNA 125a	RNA Gene		30	GC19P152978	76.7348937988281	https://www.genecards.org/cgi-bin/carddisp.pl?gene=MIR125A
MIR221	MicroRNA 221	RNA Gene		29	GC0XM045746	76.4586181640625	https://www.genecards.org/cgi-bin/carddisp.pl?gene=MIR221
TUG1	Taurine Up-Regulated 1	Protein Coding	A0A6I8PU40	34	GC22P030969	76.0833358764648	https://www.genecards.org/cgi-bin/carddisp.pl?gene=TUG1
MIR143	MicroRNA 143	RNA Gene		32	GC05P159244	75.3446578979492	https://www.genecards.org/cgi-bin/carddisp.pl?gene=MIR143
FGFR3	Fibroblast Growth Factor Receptor 3	Protein Coding	P22607	68	GC04P029505	75.1989059448242	https://www.genecards.org/cgi-bin/carddisp.pl?gene=FGFR3
CCAT2	Colon Cancer Associated Transcript 2	RNA Gene		22	GC08P127400	75.1876525878906	https://www.genecards.org/cgi-bin/carddisp.pl?gene=CCAT2
PRNCR1	Prostate Cancer Associated Non-Coding RNA 1	RNA Gene		21	GC08P127079	75.0580291748047	https://www.genecards.org/cgi-bin/carddisp.pl?gene=PRNCR1
MSMB	Microseminoprotein Beta	Protein Coding	P08118	52	GC10M046033	74.6976013183594	https://www.genecards.org/cgi-bin/carddisp.pl?gene=MSMB
TMPRSS2	Transmembrane Serine Protease 2	Protein Coding	O15393	60	GC21M041464	74.6399383544922	https://www.genecards.org/cgi-bin/carddisp.pl?gene=TMPRSS2
FANCD2	FA Complementation Group D2	Protein Coding	Q9BXW9	60	GC03P010026	74.2024612426758	https://www.genecards.org/cgi-bin/carddisp.pl?gene=FANCD2
MIR34A	MicroRNA 34a	RNA Gene		31	GC01M009151	73.1593017578125	https://www.genecards.org/cgi-bin/carddisp.pl?gene=MIR34A
MIR141	MicroRNA 141	RNA Gene		30	GC12P074085	73.0679626464844	https://www.genecards.org/cgi-bin/carddisp.pl?gene=MIR141
MIR17	MicroRNA 17	RNA Gene		28	GC13P091350	72.985954284668	https://www.genecards.org/cgi-bin/carddisp.pl?gene=MIR17
MIR205	MicroRNA 205	RNA Gene		28	GC01P209432	72.5906066894531	https://www.genecards.org/cgi-bin/carddisp.pl?gene=MIR205
SRD5A2	Steroid 5 Alpha-Reductase 2	Protein Coding	P31213	55	GC02M031522	72.5357818603516	https://www.genecards.org/cgi-bin/carddisp.pl?gene=SRD5A2
NF2	NF2, Moesin-Ezrin-Radixin Like (MERLIN) Tumor Suppressor	Protein Coding	P35240	62	GC22P029603	72.5319747924805	https://www.genecards.org/cgi-bin/carddisp.pl?gene=NF2
NTHL1	Nth Like DNA Glycosylase 1	Protein Coding	P78549	55	GC16M049830	72.4464950561523	https://www.genecards.org/cgi-bin/carddisp.pl?gene=NTHL1
MIR182	MicroRNA 182	RNA Gene		30	GC07M129770	72.2774200439453	https://www.genecards.org/cgi-bin/carddisp.pl?gene=MIR182
MSR1	Macrophage Scavenger Receptor 1	Protein Coding	P21757	58	GC08M016107	72.1009674072266	https://www.genecards.org/cgi-bin/carddisp.pl?gene=MSR1
MIR31	MicroRNA 31	RNA Gene		29	GC09M022327	71.8339233398438	https://www.genecards.org/cgi-bin/carddisp.pl?gene=MIR31
MEG3	Maternally Expressed 3	RNA Gene		37	GC14P121348	71.5841979980469	https://www.genecards.org/cgi-bin/carddisp.pl?gene=MEG3
RAD51B	RAD51 Paralog B	Protein Coding	O15315	52	GC14P067819	71.3957824707031	https://www.genecards.org/cgi-bin/carddisp.pl?gene=RAD51B
NTRK1	Neurotrophic Receptor Tyrosine Kinase 1	Protein Coding	P04629	62	GC01P156815	71.2851257324219	https://www.genecards.org/cgi-bin/carddisp.pl?gene=NTRK1
MLH3	MutL Homolog 3	Protein Coding	Q9UHC1	53	GC14M075013	71.2285079956055	https://www.genecards.org/cgi-bin/carddisp.pl?gene=MLH3
MIR146A	MicroRNA 146a	RNA Gene		31	GC05P160485	71.1990509033203	https://www.genecards.org/cgi-bin/carddisp.pl?gene=MIR146A
MDM2	MDM2 Proto-Oncogene	Protein Coding	Q00987	67	GC12P068808	71.1637420654297	https://www.genecards.org/cgi-bin/carddisp.pl?gene=MDM2
LZTR1	Leucine Zipper Like Post Translational Regulator 1	Protein Coding	Q8N653	55	GC22P091594	71.0288009643555	https://www.genecards.org/cgi-bin/carddisp.pl?gene=LZTR1
CDK12	Cyclin Dependent Kinase 12	Protein Coding	Q9NYV4	58	GC17P039461	70.6464309692383	https://www.genecards.org/cgi-bin/carddisp.pl?gene=CDK12
NEAT1	Nuclear Paraspeckle Assembly Transcript 1	RNA Gene		34	GC11P107808	70.4950103759766	https://www.genecards.org/cgi-bin/carddisp.pl?gene=NEAT1
MIRLET7C	MicroRNA Let-7c	RNA Gene		31	GC21P021313	70.2830123901367	https://www.genecards.org/cgi-bin/carddisp.pl?gene=MIRLET7C
MIR126	MicroRNA 126	RNA Gene		31	GC09P136670	70.0587615966797	https://www.genecards.org/cgi-bin/carddisp.pl?gene=MIR126
MIR222	MicroRNA 222	RNA Gene		29	GC0XM045747	70.0215072631836	https://www.genecards.org/cgi-bin/carddisp.pl?gene=MIR222
MIR30A	MicroRNA 30a	RNA Gene		28	GC06M071403	69.85253906	https://www.genecards.org/cgi-bin/carddisp.pl?gene=MIR30A
MIR195	MicroRNA 195	RNA Gene		28	GC17M096171	69.5031204223633	https://www.genecards.org/cgi-bin/carddisp.pl?gene=MIR195
HULC	Hepatocellular Carcinoma Up-Regulated Long Non-Coding RNA	RNA Gene		29	GC06P009612	69.2232971191406	https://www.genecards.org/cgi-bin/carddisp.pl?gene=HULC
CCNE1	Cyclin E1	Protein Coding	P24864	61	GC19P029811	69.22070313	https://www.genecards.org/cgi-bin/carddisp.pl?gene=CCNE1
NRAS	NRAS Proto-Oncogene, GTPase	Protein Coding	P01111	64	GC01M114704	69.2057266235352	https://www.genecards.org/cgi-bin/carddisp.pl?gene=NRAS
MIR20A	MicroRNA 20a	RNA Gene		29	GC13P091744	68.9123992919922	https://www.genecards.org/cgi-bin/carddisp.pl?gene=MIR20A
SCHLAP1	SWI/SNF Complex Antagonist Associated With Prostate Cancer 1	RNA Gene		24	GC02P180511	68.7767486572266	https://www.genecards.org/cgi-bin/carddisp.pl?gene=SCHLAP1
SDHC	Succinate Dehydrogenase Complex Subunit C	Protein Coding	Q99643	55	GC01P161314	68.5798110961914	https://www.genecards.org/cgi-bin/carddisp.pl?gene=SDHC
MXI1	MAX Interactor 1, Dimerization Protein	Protein Coding	P50539	54	GC10P125553	68.5628967285156	https://www.genecards.org/cgi-bin/carddisp.pl?gene=MXI1
MIR29A	MicroRNA 29a	RNA Gene		31	GC07M130876	68.5215606689453	https://www.genecards.org/cgi-bin/carddisp.pl?gene=MIR29A
MIR210	MicroRNA 210	RNA Gene		30	GC11M015053	68.3979034423828	https://www.genecards.org/cgi-bin/carddisp.pl?gene=MIR210
HNF1B	HNF1 Homeobox B	Protein Coding	P35680	55	GC17M037686	68.3415374755859	https://www.genecards.org/cgi-bin/carddisp.pl?gene=HNF1B
TGFBR2	Transforming Growth Factor Beta Receptor 2	Protein Coding	P37173	65	GC03P030609	68.1269226074219	https://www.genecards.org/cgi-bin/carddisp.pl?gene=TGFBR2
MIR200B	MicroRNA 200b	RNA Gene		30	GC01P001167	67.8334655761719	https://www.genecards.org/cgi-bin/carddisp.pl?gene=MIR200B
CASC2	Cancer Susceptibility 2	RNA Gene	Q8IU53	34	GC10P118046	67.8013763427734	https://www.genecards.org/cgi-bin/carddisp.pl?gene=CASC2
MIR27A	MicroRNA 27a	RNA Gene		32	GC19M108247	67.7139892578125	https://www.genecards.org/cgi-bin/carddisp.pl?gene=MIR27A
IDH1	Isocitrate Dehydrogenase (NADP(+)) 1	Protein Coding	O75874	65	GC02M208236	67.5515441894531	https://www.genecards.org/cgi-bin/carddisp.pl?gene=IDH1
MIR214	MicroRNA 214	RNA Gene		31	GC01M172234	67.5313339233398	https://www.genecards.org/cgi-bin/carddisp.pl?gene=MIR214
POLK	DNA Polymerase Kappa	Protein Coding	Q9UBT6	55	GC05P082878	67.4822540283203	https://www.genecards.org/cgi-bin/carddisp.pl?gene=POLK
RAD54L	RAD54 Like	Protein Coding	Q92698	58	GC01P077736	67.2820892333984	https://www.genecards.org/cgi-bin/carddisp.pl?gene=RAD54L
XRCC2	X-Ray Repair Cross Complementing 2	Protein Coding	O43543	52	GC07M152644	67.2600479125977	https://www.genecards.org/cgi-bin/carddisp.pl?gene=XRCC2
EPHB2	EPH Receptor B2	Protein Coding	P29323	65	GC01P022710	66.9849243164063	https://www.genecards.org/cgi-bin/carddisp.pl?gene=EPHB2
MIR223	MicroRNA 223	RNA Gene		30	GC0XP066018	66.7793045043945	https://www.genecards.org/cgi-bin/carddisp.pl?gene=MIR223
STAT3	Signal Transducer And Activator Of Transcription 3	Protein Coding	P40763	67	GC17M042313	66.7502136230469	https://www.genecards.org/cgi-bin/carddisp.pl?gene=STAT3
SMARCB1	SWI/SNF Related BAF Chromatin Remodeling Complex Subunit B1	Protein Coding	Q12824	59	GC22P023786	66.5375747680664	https://www.genecards.org/cgi-bin/carddisp.pl?gene=SMARCB1
PCAT29	Prostate Cancer Associated Transcript 29	RNA Gene		24	GC15P199126	66.4137344360352	https://www.genecards.org/cgi-bin/carddisp.pl?gene=PCAT29
FOXA1	Forkhead Box A1	Protein Coding	P55317	57	GC14M037589	66.2090911865234	https://www.genecards.org/cgi-bin/carddisp.pl?gene=FOXA1
NKX3-1	NK3 Homeobox 1	Protein Coding	Q99801	53	GC08M023678	65.7227783203125	https://www.genecards.org/cgi-bin/carddisp.pl?gene=NKX3-1
PCAT6	Prostate Cancer Associated Transcript 6	RNA Gene		25	GC01P202810	65.6912689208984	https://www.genecards.org/cgi-bin/carddisp.pl?gene=PCAT6
MIR106B	MicroRNA 106b	RNA Gene		30	GC07M106713	64.894775390625	https://www.genecards.org/cgi-bin/carddisp.pl?gene=MIR106B
MIR183	MicroRNA 183	RNA Gene		28	GC07M129901	64.8896102905273	https://www.genecards.org/cgi-bin/carddisp.pl?gene=MIR183
MIR10B	MicroRNA 10b	RNA Gene		31	GC02P176150	64.8816680908203	https://www.genecards.org/cgi-bin/carddisp.pl?gene=MIR10B
MIR148A	MicroRNA 148a	RNA Gene		29	GC07M025950	64.4811019897461	https://www.genecards.org/cgi-bin/carddisp.pl?gene=MIR148A
MIR106A	MicroRNA 106a	RNA Gene		27	GC0XM135412	64.3164825439453	https://www.genecards.org/cgi-bin/carddisp.pl?gene=MIR106A
GLI1	GLI Family Zinc Finger 1	Protein Coding	P08151	60	GC12P075481	63.9850044250488	https://www.genecards.org/cgi-bin/carddisp.pl?gene=GLI1
MIR203A	MicroRNA 203a	RNA Gene		28	GC14P120414	63.9354133605957	https://www.genecards.org/cgi-bin/carddisp.pl?gene=MIR203A
PCGEM1	PCGEM1 Prostate-Specific Transcript	RNA Gene		26	GC02P192749	63.766960144043	https://www.genecards.org/cgi-bin/carddisp.pl?gene=PCGEM1
BCL2	BCL2 Apoptosis Regulator	Protein Coding	P10415	64	GC18M063123	63.5100402832031	https://www.genecards.org/cgi-bin/carddisp.pl?gene=BCL2
SRC	SRC Proto-Oncogene, Non-Receptor Tyrosine Kinase	Protein Coding	P12931	64	GC20P037344	63.4774055480957	https://www.genecards.org/cgi-bin/carddisp.pl?gene=SRC
CASP8	Caspase 8	Protein Coding	Q14790	65	GC02P201233	63.3883934020996	https://www.genecards.org/cgi-bin/carddisp.pl?gene=CASP8
MIR100	MicroRNA 100	RNA Gene		30	GC11M122152	63.2764892578125	https://www.genecards.org/cgi-bin/carddisp.pl?gene=MIR100
MIRLET7B	MicroRNA Let-7b	RNA Gene		29	GC22P092388	63.2208404541016	https://www.genecards.org/cgi-bin/carddisp.pl?gene=MIRLET7B
ERCC2	ERCC Excision Repair 2, TFIIH Core Complex Helicase Subunit	Protein Coding	P18074	61	GC19M045349	63.1482162475586	https://www.genecards.org/cgi-bin/carddisp.pl?gene=ERCC2
LRP1B	LDL Receptor Related Protein 1B	Protein Coding	Q9NZR2	53	GC02M140231	63.1418914794922	https://www.genecards.org/cgi-bin/carddisp.pl?gene=LRP1B
VEGFA	Vascular Endothelial Growth Factor A	Protein Coding	P15692	61	GC06P043770	63.0119171142578	https://www.genecards.org/cgi-bin/carddisp.pl?gene=VEGFA
MIR99A	MicroRNA 99a	RNA Gene		30	GC21P016539	62.9554176330566	https://www.genecards.org/cgi-bin/carddisp.pl?gene=MIR99A
MIR320A	MicroRNA 320a	RNA Gene		31	GC08M022455	62.8308181762695	https://www.genecards.org/cgi-bin/carddisp.pl?gene=MIR320A
MIR224	MicroRNA 224	RNA Gene		25	GC0XM151958	62.8264694213867	https://www.genecards.org/cgi-bin/carddisp.pl?gene=MIR224
CDC73	Cell Division Cycle 73	Protein Coding	Q6P1J9	58	GC01P193121	62.8082160949707	https://www.genecards.org/cgi-bin/carddisp.pl?gene=CDC73
FOXO1	Forkhead Box O1	Protein Coding	Q12778	64	GC13M040555	62.6710433959961	https://www.genecards.org/cgi-bin/carddisp.pl?gene=FOXO1
MIR181A1	MicroRNA 181a-1	RNA Gene		27	GC01M198860	62.4244003295898	https://www.genecards.org/cgi-bin/carddisp.pl?gene=MIR181A1
SUFU	SUFU Negative Regulator Of Hedgehog Signaling	Protein Coding	Q9UMX1	55	GC10P124493	62.1926727294922	https://www.genecards.org/cgi-bin/carddisp.pl?gene=SUFU
MIR199A1	MicroRNA 199a-1	RNA Gene		29	GC19M010817	62.1801261901855	https://www.genecards.org/cgi-bin/carddisp.pl?gene=MIR199A1
PCAT7	Prostate Cancer Associated Transcript 7	RNA Gene		22	GC09P106989	62.1442375183105	https://www.genecards.org/cgi-bin/carddisp.pl?gene=PCAT7
FANCL	FA Complementation Group L	Protein Coding	Q9NW38	59	GC02M058127	62.101676940918	https://www.genecards.org/cgi-bin/carddisp.pl?gene=FANCL
MIR191	MicroRNA 191	RNA Gene		30	GC03M054742	61.9654159545898	https://www.genecards.org/cgi-bin/carddisp.pl?gene=MIR191
POT1	Protection Of Telomeres 1	Protein Coding	Q9NUX5	55	GC07M124822	61.8368072509766	https://www.genecards.org/cgi-bin/carddisp.pl?gene=POT1
KMT2D	Lysine Methyltransferase 2D	Protein Coding	O14686	57	GC12M049018	61.8022804260254	https://www.genecards.org/cgi-bin/carddisp.pl?gene=KMT2D
ERBB3	Erb-B2 Receptor Tyrosine Kinase 3	Protein Coding	P21860	67	GC12P075412	61.788932800293	https://www.genecards.org/cgi-bin/carddisp.pl?gene=ERBB3
MIR22	MicroRNA 22	RNA Gene		31	GC17M001713	61.7336921691895	https://www.genecards.org/cgi-bin/carddisp.pl?gene=MIR22
SDHD	Succinate Dehydrogenase Complex Subunit D	Protein Coding	O14521	58	GC11P113465	61.6468124389648	https://www.genecards.org/cgi-bin/carddisp.pl?gene=SDHD
CD82	CD82 Molecule	Protein Coding	P27701	57	GC11P044564	61.6019401550293	https://www.genecards.org/cgi-bin/carddisp.pl?gene=CD82
PCAT2	Prostate Cancer Associated Transcript 2	RNA Gene		24	GC08M127072	61.5272521972656	https://www.genecards.org/cgi-bin/carddisp.pl?gene=PCAT2
MIR15A	MicroRNA 15a	RNA Gene		25	GC13M050049	61.4454116821289	https://www.genecards.org/cgi-bin/carddisp.pl?gene=MIR15A
MIR127	MicroRNA 127	RNA Gene		30	GC14P120346	61.309440612793	https://www.genecards.org/cgi-bin/carddisp.pl?gene=MIR127
DLC1	DLC1 Rho GTPase Activating Protein	Protein Coding	Q96QB1	56	GC08M013083	61.2599487304688	https://www.genecards.org/cgi-bin/carddisp.pl?gene=DLC1
SPRY4-IT1	SPRY4 Intronic Transcript 1	RNA Gene		21	GC05M142318	61.2196769714355	https://www.genecards.org/cgi-bin/carddisp.pl?gene=SPRY4-IT1
FGFR1	Fibroblast Growth Factor Receptor 1	Protein Coding	P11362	68	GC08M038400	61.1641006469727	https://www.genecards.org/cgi-bin/carddisp.pl?gene=FGFR1
SNHG1	Small Nucleolar RNA Host Gene 1	RNA Gene		29	GC11M139671	61.1284294128418	https://www.genecards.org/cgi-bin/carddisp.pl?gene=SNHG1
GREM1	Gremlin 1, DAN Family BMP Antagonist	Protein Coding	O60565	57	GC15P192672	60.9260177612305	https://www.genecards.org/cgi-bin/carddisp.pl?gene=GREM1
HOTTIP	HOXA Distal Transcript Antisense RNA	RNA Gene		31	GC07P027198	60.8725891113281	https://www.genecards.org/cgi-bin/carddisp.pl?gene=HOTTIP
MIR25	MicroRNA 25	RNA Gene		29	GC07M100093	60.8296661376953	https://www.genecards.org/cgi-bin/carddisp.pl?gene=MIR25
XIST	X Inactive Specific Transcript	RNA Gene		31	GC0XM073820	60.8014869689941	https://www.genecards.org/cgi-bin/carddisp.pl?gene=XIST
MIR23B	MicroRNA 23b	RNA Gene		29	GC09P095085	60.7953681945801	https://www.genecards.org/cgi-bin/carddisp.pl?gene=MIR23B
AOPEP	Aminopeptidase O (Putative)	Protein Coding	Q8N6M6	49	GC09P106995	60.7621612548828	https://www.genecards.org/cgi-bin/carddisp.pl?gene=AOPEP
MIR96	MicroRNA 96	RNA Gene		30	GC07M129774	60.6621780395508	https://www.genecards.org/cgi-bin/carddisp.pl?gene=MIR96
MIR23A	MicroRNA 23a	RNA Gene		30	GC19M108248	60.4612579345703	https://www.genecards.org/cgi-bin/carddisp.pl?gene=MIR23A
ABRAXAS1	Abraxas 1, BRCA1 A Complex Subunit	Protein Coding	Q6UWZ7	50	GC04M083464	60.2599678039551	https://www.genecards.org/cgi-bin/carddisp.pl?gene=ABRAXAS1
MIRLET7D	MicroRNA Let-7d	RNA Gene		31	GC09P094178	60.2261123657227	https://www.genecards.org/cgi-bin/carddisp.pl?gene=MIRLET7D
MIR149	MicroRNA 149	RNA Gene		31	GC02P240456	59.5235061645508	https://www.genecards.org/cgi-bin/carddisp.pl?gene=MIR149
BAX	BCL2 Associated X, Apoptosis Regulator	Protein Coding	Q07812	64	GC19P048954	59.1025924682617	https://www.genecards.org/cgi-bin/carddisp.pl?gene=BAX
PIK3R1	Phosphoinositide-3-Kinase Regulatory Subunit 1	Protein Coding	P27986	65	GC05P068215	59.0342140197754	https://www.genecards.org/cgi-bin/carddisp.pl?gene=PIK3R1
MIR27B	MicroRNA 27b	RNA Gene		30	GC09P107001	59.0338859558105	https://www.genecards.org/cgi-bin/carddisp.pl?gene=MIR27B
BUB1B	BUB1 Mitotic Checkpoint Serine/Threonine Kinase B	Protein Coding	O60566	63	GC15P040161	58.8943061828613	https://www.genecards.org/cgi-bin/carddisp.pl?gene=BUB1B
PCSEAT	Prostate Cancer Expressed EZH2 Associated Transcript	RNA Gene		18	GC21P041578	58.7318954467773	https://www.genecards.org/cgi-bin/carddisp.pl?gene=PCSEAT
KCNQ1OT1	KCNQ1 Opposite Strand/Antisense Transcript 1	RNA Gene		35	GC11M015143	58.498649597168	https://www.genecards.org/cgi-bin/carddisp.pl?gene=KCNQ1OT1
NOTCH1	Notch Receptor 1	Protein Coding	P46531	66	GC09M139264	58.3747673034668	https://www.genecards.org/cgi-bin/carddisp.pl?gene=NOTCH1
MIR497	MicroRNA 497	RNA Gene		27	GC17M096172	58.2291259765625	https://www.genecards.org/cgi-bin/carddisp.pl?gene=MIR497
CCAT1	Colon Cancer Associated Transcript 1	RNA Gene		23	GC08M127207	58.1212005615234	https://www.genecards.org/cgi-bin/carddisp.pl?gene=CCAT1
ZFHX3	Zinc Finger Homeobox 3	Protein Coding	Q15911	55	GC16M072782	58.0553512573242	https://www.genecards.org/cgi-bin/carddisp.pl?gene=ZFHX3
MIAT	Myocardial Infarction Associated Transcript	RNA Gene		34	GC22P026646	58.0317687988281	https://www.genecards.org/cgi-bin/carddisp.pl?gene=MIAT
ZFAS1	ZNFX1 Antisense RNA 1	RNA Gene		30	GC20P049276	57.978157043457	https://www.genecards.org/cgi-bin/carddisp.pl?gene=ZFAS1
PCAT14	Prostate Cancer Associated Transcript 14	RNA Gene		22	GC22P091710	57.907585144043	https://www.genecards.org/cgi-bin/carddisp.pl?gene=PCAT14
ABCC4	ATP Binding Cassette Subfamily C Member 4 (PEL Blood Group)	Protein Coding	O15439	58	GC13M095019	57.7889633178711	https://www.genecards.org/cgi-bin/carddisp.pl?gene=ABCC4
MIR199B	MicroRNA 199b	RNA Gene		27	GC09M128244	57.579273223877	https://www.genecards.org/cgi-bin/carddisp.pl?gene=MIR199B
PCAT18	Prostate Cancer Associated Transcript 18	RNA Gene		28	GC18M038301	57.5640869140625	https://www.genecards.org/cgi-bin/carddisp.pl?gene=PCAT18
CDKN1A	Cyclin Dependent Kinase Inhibitor 1A	Protein Coding	P38936	63	GC06P182020	57.4861145019531	https://www.genecards.org/cgi-bin/carddisp.pl?gene=CDKN1A
TERC	Telomerase RNA Component	RNA Gene		36	GC03M169765	57.4714050292969	https://www.genecards.org/cgi-bin/carddisp.pl?gene=TERC
EP300	E1A Binding Protein P300	Protein Coding	Q09472	65	GC22P092249	57.4292449951172	https://www.genecards.org/cgi-bin/carddisp.pl?gene=EP300
MIR296	MicroRNA 296	RNA Gene		25	GC20M058817	57.3081665039063	https://www.genecards.org/cgi-bin/carddisp.pl?gene=MIR296
TGFB1	Transforming Growth Factor Beta 1	Protein Coding	P01137	65	GC19M041301	57.1409645080566	https://www.genecards.org/cgi-bin/carddisp.pl?gene=TGFB1
MIRLET7G	MicroRNA Let-7g	RNA Gene		28	GC03M052268	57.1402778625488	https://www.genecards.org/cgi-bin/carddisp.pl?gene=MIRLET7G
CBR3-AS1	CBR3 Antisense RNA 1	RNA Gene		27	GC21M036090	57.0099296569824	https://www.genecards.org/cgi-bin/carddisp.pl?gene=CBR3-AS1
PCAT5	Prostate Cancer Associated Transcript 5	RNA Gene		22	GC10P035729	56.8637886047363	https://www.genecards.org/cgi-bin/carddisp.pl?gene=PCAT5
PMS1	PMS1 Homolog 1, Mismatch Repair System Component	Protein Coding	P54277	52	GC02P189784	56.6349716186523	https://www.genecards.org/cgi-bin/carddisp.pl?gene=PMS1
PRKAR1A	Protein Kinase CAMP-Dependent Type I Regulatory Subunit Alpha	Protein Coding	P10644	64	GC17P155470	56.5950546264648	https://www.genecards.org/cgi-bin/carddisp.pl?gene=PRKAR1A
MIR26B	MicroRNA 26b	RNA Gene		31	GC02P218402	56.5310897827148	https://www.genecards.org/cgi-bin/carddisp.pl?gene=MIR26B
WT1	WT1 Transcription Factor	Protein Coding	P19544	61	GC11M032365	56.0819473266602	https://www.genecards.org/cgi-bin/carddisp.pl?gene=WT1
MIR10A	MicroRNA 10a	RNA Gene		30	GC17M048579	56.0778884887695	https://www.genecards.org/cgi-bin/carddisp.pl?gene=MIR10A
FOLH1	Folate Hydrolase 1	Protein Coding	Q04609	60	GC11M139477	55.8680610656738	https://www.genecards.org/cgi-bin/carddisp.pl?gene=FOLH1
PPARG	Peroxisome Proliferator Activated Receptor Gamma	Protein Coding	P37231	65	GC03P012287	55.8376617431641	https://www.genecards.org/cgi-bin/carddisp.pl?gene=PPARG
IL6	Interleukin 6	Protein Coding	P05231	64	GC07P022725	55.8010406494141	https://www.genecards.org/cgi-bin/carddisp.pl?gene=IL6
MIR32	MicroRNA 32	RNA Gene		31	GC09M109046	55.7913360595703	https://www.genecards.org/cgi-bin/carddisp.pl?gene=MIR32
DRAIC	Downregulated RNA In Cancer, Inhibitor Of Cell Invasion And Migration	RNA Gene		24	GC15P193384	55.7658843994141	https://www.genecards.org/cgi-bin/carddisp.pl?gene=DRAIC
PCOTH	Prostate And Testis Expressed Opposite C1QTNF9B And MIPEP	RNA Gene	Q58A44	33	GC13P023889	55.6485366821289	https://www.genecards.org/cgi-bin/carddisp.pl?gene=PCOTH
MIR181B1	MicroRNA 181b-1	RNA Gene		28	GC01M198858	55.6162376403809	https://www.genecards.org/cgi-bin/carddisp.pl?gene=MIR181B1
MIR375	MicroRNA 375	RNA Gene		30	GC02M219001	55.5980682373047	https://www.genecards.org/cgi-bin/carddisp.pl?gene=MIR375
EHBP1	EH Domain Binding Protein 1	Protein Coding	Q8NDI1	51	GC02P062673	55.1398429870605	https://www.genecards.org/cgi-bin/carddisp.pl?gene=EHBP1
EZH2	Enhancer Of Zeste 2 Polycomb Repressive Complex 2 Subunit	Protein Coding	Q15910	66	GC07M148807	55.0519256591797	https://www.genecards.org/cgi-bin/carddisp.pl?gene=EZH2
MIR16-1	MicroRNA 16-1	RNA Gene		30	GC13M050048	54.978588104248	https://www.genecards.org/cgi-bin/carddisp.pl?gene=MIR16-1
PSCA	Prostate Stem Cell Antigen	Protein Coding	O43653	52	GC08P142670	54.7753753662109	https://www.genecards.org/cgi-bin/carddisp.pl?gene=PSCA
MAD1L1	Mitotic Arrest Deficient 1 Like 1	Protein Coding	Q9Y6D9	59	GC07M001815	54.6975059509277	https://www.genecards.org/cgi-bin/carddisp.pl?gene=MAD1L1
JUN	Jun Proto-Oncogene, AP-1 Transcription Factor Subunit	Protein Coding	P05412	62	GC01M058780	54.5880661010742	https://www.genecards.org/cgi-bin/carddisp.pl?gene=JUN
MTOR	Mechanistic Target Of Rapamycin Kinase	Protein Coding	P42345	68	GC01M011106	54.4300270080566	https://www.genecards.org/cgi-bin/carddisp.pl?gene=MTOR
IL1B	Interleukin 1 Beta	Protein Coding	P01584	60	GC02M112829	54.4049186706543	https://www.genecards.org/cgi-bin/carddisp.pl?gene=IL1B
ERBB4	Erb-B2 Receptor Tyrosine Kinase 4	Protein Coding	Q15303	67	GC02M211375	54.3044738769531	https://www.genecards.org/cgi-bin/carddisp.pl?gene=ERBB4
DANCR	Differentiation Antagonizing Non-Protein Coding RNA	RNA Gene	P0C864	32	GC04P052712	54.150764465332	https://www.genecards.org/cgi-bin/carddisp.pl?gene=DANCR
MIR29B2	MicroRNA 29b-2	RNA Gene		26	GC01M207839	54.0739631652832	https://www.genecards.org/cgi-bin/carddisp.pl?gene=MIR29B2
RECQL4	RecQ Like Helicase 4	Protein Coding	O94761	54	GC08M147404	54.0067672729492	https://www.genecards.org/cgi-bin/carddisp.pl?gene=RECQL4
MAPK10	Mitogen-Activated Protein Kinase 10	Protein Coding	P53779	60	GC04M085990	53.9673004150391	https://www.genecards.org/cgi-bin/carddisp.pl?gene=MAPK10
CLPTM1L	CLPTM1 Like	Protein Coding	Q96KA5	50	GC05M001317	53.8610992431641	https://www.genecards.org/cgi-bin/carddisp.pl?gene=CLPTM1L
ERCC5	ERCC Excision Repair 5, Endonuclease	Protein Coding	P28715	58	GC13P102845	53.8016738891602	https://www.genecards.org/cgi-bin/carddisp.pl?gene=ERCC5
PPP2R2A	Protein Phosphatase 2 Regulatory Subunit Balpha	Protein Coding	P63151	58	GC08P026302	53.780345916748	https://www.genecards.org/cgi-bin/carddisp.pl?gene=PPP2R2A
PTENP1	Phosphatase And Tensin Homolog Pseudogene 1	Pseudogene		27	GC09M033673	53.7729110717773	https://www.genecards.org/cgi-bin/carddisp.pl?gene=PTENP1
PAK4	P21 (RAC1) Activated Kinase 4	Protein Coding	O96013	61	GC19P039125	53.7069664001465	https://www.genecards.org/cgi-bin/carddisp.pl?gene=PAK4
MIR30B	MicroRNA 30b	RNA Gene		30	GC08M134800	53.4774169921875	https://www.genecards.org/cgi-bin/carddisp.pl?gene=MIR30B
CYP17A1	Cytochrome P450 Family 17 Subfamily A Member 1	Protein Coding	P05093	62	GC10M102830	53.3127784729004	https://www.genecards.org/cgi-bin/carddisp.pl?gene=CYP17A1
KDM3A	Lysine Demethylase 3A	Protein Coding	Q9Y4C1	54	GC02P094496	53.304801940918	https://www.genecards.org/cgi-bin/carddisp.pl?gene=KDM3A
TMEM127	Transmembrane Protein 127	Protein Coding	O75204	50	GC02M096248	53.0925750732422	https://www.genecards.org/cgi-bin/carddisp.pl?gene=TMEM127
MUC6	Mucin 6, Oligomeric Mucus/Gel-Forming (Gene/Pseudogene)	Protein Coding	Q6W4X9	52	GC11M001012	52.9815139770508	https://www.genecards.org/cgi-bin/carddisp.pl?gene=MUC6
MUC16	Mucin 16, Cell Surface Associated	Protein Coding	Q8WXI7	51	GC19M008848	52.8076362609863	https://www.genecards.org/cgi-bin/carddisp.pl?gene=MUC16
TGFBR3	Transforming Growth Factor Beta Receptor 3	Protein Coding	Q03167	60	GC01M091680	52.4732208251953	https://www.genecards.org/cgi-bin/carddisp.pl?gene=TGFBR3
TP53COR1	Tumor Protein P53 Pathway Corepressor 1	RNA Gene		15	GC06U903133	52.4055061340332	https://www.genecards.org/cgi-bin/carddisp.pl?gene=TP53COR1
MED1	Mediator Complex Subunit 1	Protein Coding	Q15648	55	GC17M039404	52.3874588012695	https://www.genecards.org/cgi-bin/carddisp.pl?gene=MED1
MIR331	MicroRNA 331	RNA Gene		28	GC12P095308	52.231258392334	https://www.genecards.org/cgi-bin/carddisp.pl?gene=MIR331
MAP2K1	Mitogen-Activated Protein Kinase Kinase 1	Protein Coding	Q02750	67	GC15P066386	52.0563011169434	https://www.genecards.org/cgi-bin/carddisp.pl?gene=MAP2K1
MIR345	MicroRNA 345	RNA Gene		28	GC14P100307	52.0255126953125	https://www.genecards.org/cgi-bin/carddisp.pl?gene=MIR345
PTPN3	Protein Tyrosine Phosphatase Non-Receptor Type 3	Protein Coding	P26045	55	GC09M109375	51.8698310852051	https://www.genecards.org/cgi-bin/carddisp.pl?gene=PTPN3
ACP3	Acid Phosphatase 3	Protein Coding	P15309	55	GC03P143221	51.720573425293	https://www.genecards.org/cgi-bin/carddisp.pl?gene=ACP3
TRRAP	Transformation/Transcription Domain Associated Protein	Protein Coding	Q9Y4A5	57	GC07P098877	51.5681381225586	https://www.genecards.org/cgi-bin/carddisp.pl?gene=TRRAP
SRA1	Steroid Receptor RNA Activator 1	Protein Coding	Q9HD15	49	GC05M140537	51.5289611816406	https://www.genecards.org/cgi-bin/carddisp.pl?gene=SRA1
PIK3CG	Phosphatidylinositol-4,5-Bisphosphate 3-Kinase Catalytic Subunit Gamma	Protein Coding	P48736	62	GC07P106865	51.0866775512695	https://www.genecards.org/cgi-bin/carddisp.pl?gene=PIK3CG
LAMA5	Laminin Subunit Alpha 5	Protein Coding	O15230	56	GC20M062307	51.052059173584	https://www.genecards.org/cgi-bin/carddisp.pl?gene=LAMA5
MAPK1	Mitogen-Activated Protein Kinase 1	Protein Coding	P28482	65	GC22M021759	50.923282623291	https://www.genecards.org/cgi-bin/carddisp.pl?gene=MAPK1
CHD1	Chromodomain Helicase DNA Binding Protein 1	Protein Coding	O14646	57	GC05M098853	50.9155616760254	https://www.genecards.org/cgi-bin/carddisp.pl?gene=CHD1
PARD3	Par-3 Family Cell Polarity Regulator	Protein Coding	Q8TEW0	54	GC10M037208	50.7659187316895	https://www.genecards.org/cgi-bin/carddisp.pl?gene=PARD3
RNY3	RNA, Ro60-Associated Y3	RNA Gene		24	GC07P165919	50.5570945739746	https://www.genecards.org/cgi-bin/carddisp.pl?gene=RNY3
MIR34C	MicroRNA 34c	RNA Gene		30	GC11P113442	50.4178047180176	https://www.genecards.org/cgi-bin/carddisp.pl?gene=MIR34C
KDM4B	Lysine Demethylase 4B	Protein Coding	O94953	58	GC19P004969	50.3973846435547	https://www.genecards.org/cgi-bin/carddisp.pl?gene=KDM4B
MIR200C	MicroRNA 200c	RNA Gene		31	GC12P074084	50.3082504272461	https://www.genecards.org/cgi-bin/carddisp.pl?gene=MIR200C
ERG	ETS Transcription Factor ERG	Protein Coding	P11308	59	GC21M038367	50.2792205810547	https://www.genecards.org/cgi-bin/carddisp.pl?gene=ERG
RNF43	Ring Finger Protein 43	Protein Coding	Q68DV7	50	GC17M058352	50.2641525268555	https://www.genecards.org/cgi-bin/carddisp.pl?gene=RNF43
MIR151A	MicroRNA 151a	RNA Gene		28	GC08M141050	50.256721496582	https://www.genecards.org/cgi-bin/carddisp.pl?gene=MIR151A
AURKA	Aurora Kinase A	Protein Coding	O14965	65	GC20M056370	50.1108093261719	https://www.genecards.org/cgi-bin/carddisp.pl?gene=AURKA
FBXW7	F-Box And WD Repeat Domain Containing 7	Protein Coding	Q969H0	58	GC04M152321	50.0187759399414	https://www.genecards.org/cgi-bin/carddisp.pl?gene=FBXW7
CDKN2B	Cyclin Dependent Kinase Inhibitor 2B	Protein Coding	P42772	59	GC09M022002	50.0038833618164	https://www.genecards.org/cgi-bin/carddisp.pl?gene=CDKN2B
FAS	Fas Cell Surface Death Receptor	Protein Coding	P25445	64	GC10P124091	49.9170341491699	https://www.genecards.org/cgi-bin/carddisp.pl?gene=FAS
SKIL	SKI Like Proto-Oncogene	Protein Coding	P12757	54	GC03P170357	49.7868690490723	https://www.genecards.org/cgi-bin/carddisp.pl?gene=SKIL
LOC109504725	Androgen Receptor Repeat Instability Region	Functional Element		10	GC0XP067546	49.7837982177734	https://www.genecards.org/cgi-bin/carddisp.pl?gene=LOC109504725
MIR155	MicroRNA 155	RNA Gene		30	GC21P025573	49.7241363525391	https://www.genecards.org/cgi-bin/carddisp.pl?gene=MIR155
MIR202	MicroRNA 202	RNA Gene		27	GC10M133247	49.7237510681152	https://www.genecards.org/cgi-bin/carddisp.pl?gene=MIR202
MIR503	MicroRNA 503	RNA Gene		28	GC0XM135397	49.641845703125	https://www.genecards.org/cgi-bin/carddisp.pl?gene=MIR503
RHOBTB2	Rho Related BTB Domain Containing 2	Protein Coding	Q9BYZ6	51	GC08P026101	49.6342010498047	https://www.genecards.org/cgi-bin/carddisp.pl?gene=RHOBTB2
ERCC4	ERCC Excision Repair 4, Endonuclease Catalytic Subunit	Protein Coding	Q92889	59	GC16P013920	49.6237525939941	https://www.genecards.org/cgi-bin/carddisp.pl?gene=ERCC4
POU5F1B	POU Class 5 Homeobox 1B	Protein Coding	Q06416	44	GC08P127322	49.3861694335938	https://www.genecards.org/cgi-bin/carddisp.pl?gene=POU5F1B
TNFRSF8	TNF Receptor Superfamily Member 8	Protein Coding	P28908	56	GC01P012063	49.3776626586914	https://www.genecards.org/cgi-bin/carddisp.pl?gene=TNFRSF8
MIR370	MicroRNA 370	RNA Gene		30	GC14P120347	49.3579139709473	https://www.genecards.org/cgi-bin/carddisp.pl?gene=MIR370
CD274	CD274 Molecule	Protein Coding	Q9NZQ7	58	GC09P005450	49.2106323242188	https://www.genecards.org/cgi-bin/carddisp.pl?gene=CD274
GSTP1	Glutathione S-Transferase Pi 1	Protein Coding	P09211	62	GC11P067583	49.173282623291	https://www.genecards.org/cgi-bin/carddisp.pl?gene=GSTP1
FENDRR	FOXF1 Adjacent Non-Coding Developmental Regulatory RNA	RNA Gene		28	GC16M086511	49.1455383300781	https://www.genecards.org/cgi-bin/carddisp.pl?gene=FENDRR
EXOC2	Exocyst Complex Component 2	Protein Coding	Q96KP1	53	GC06M000485	49.1073989868164	https://www.genecards.org/cgi-bin/carddisp.pl?gene=EXOC2
BLTP2	Bridge-Like Lipid Transfer Protein Family Member 2	Protein Coding	Q14667	44	GC17M098344	49.0916442871094	https://www.genecards.org/cgi-bin/carddisp.pl?gene=BLTP2
MXRA5	Matrix Remodeling Associated 5	Protein Coding	Q9NR99	45	GC0XM003308	48.9439392089844	https://www.genecards.org/cgi-bin/carddisp.pl?gene=MXRA5
GEN1	GEN1 Holliday Junction 5' Flap Endonuclease	Protein Coding	Q17RS7	50	GC02P017754	48.9023056030273	https://www.genecards.org/cgi-bin/carddisp.pl?gene=GEN1
SDHAF2	Succinate Dehydrogenase Complex Assembly Factor 2	Protein Coding	Q9NX18	54	GC11P061430	48.8414268493652	https://www.genecards.org/cgi-bin/carddisp.pl?gene=SDHAF2
EGF	Epidermal Growth Factor	Protein Coding	P01133	64	GC04P109912	48.7029037475586	https://www.genecards.org/cgi-bin/carddisp.pl?gene=EGF
MAGI2	Membrane Associated Guanylate Kinase, WW And PDZ Domain Containing 2	Protein Coding	Q86UL8	54	GC07M078017	48.5496063232422	https://www.genecards.org/cgi-bin/carddisp.pl?gene=MAGI2
KDR	Kinase Insert Domain Receptor	Protein Coding	P35968	67	GC04M055078	48.5011558532715	https://www.genecards.org/cgi-bin/carddisp.pl?gene=KDR
XPC	XPC Complex Subunit, DNA Damage Recognition And Repair Factor	Protein Coding	Q01831	58	GC03M028673	48.4638290405273	https://www.genecards.org/cgi-bin/carddisp.pl?gene=XPC
MIR146B	MicroRNA 146b	RNA Gene		29	GC10P102436	48.4280776977539	https://www.genecards.org/cgi-bin/carddisp.pl?gene=MIR146B
IGF1R	Insulin Like Growth Factor 1 Receptor	Protein Coding	P08069	68	GC15P098648	48.4231109619141	https://www.genecards.org/cgi-bin/carddisp.pl?gene=IGF1R
SNHG5	Small Nucleolar RNA Host Gene 5	RNA Gene		28	GC06M107948	48.1938934326172	https://www.genecards.org/cgi-bin/carddisp.pl?gene=SNHG5
PTGS2	Prostaglandin-Endoperoxide Synthase 2	Protein Coding	P35354	62	GC01M186671	48.1532211303711	https://www.genecards.org/cgi-bin/carddisp.pl?gene=PTGS2
YTHDC2	YTH N6-Methyladenosine RNA Binding Protein C2	Protein Coding	Q9H6S0	50	GC05P113513	48.1298599243164	https://www.genecards.org/cgi-bin/carddisp.pl?gene=YTHDC2
XRCC3	X-Ray Repair Cross Complementing 3	Protein Coding	O43542	56	GC14M103697	48.0386848449707	https://www.genecards.org/cgi-bin/carddisp.pl?gene=XRCC3
MIR498	MicroRNA 498	RNA Gene		24	GC19P153069	47.9900436401367	https://www.genecards.org/cgi-bin/carddisp.pl?gene=MIR498
ZNF224	Zinc Finger Protein 224	Protein Coding	Q9NZL3	47	GC19P044094	47.9580192565918	https://www.genecards.org/cgi-bin/carddisp.pl?gene=ZNF224
ING4	Inhibitor Of Growth Family Member 4	Protein Coding	Q9UNL4	51	GC12M006650	47.7967720031738	https://www.genecards.org/cgi-bin/carddisp.pl?gene=ING4
PTPRD	Protein Tyrosine Phosphatase Receptor Type D	Protein Coding	P23468	58	GC09M008307	47.7824249267578	https://www.genecards.org/cgi-bin/carddisp.pl?gene=PTPRD
PHOX2B	Paired Like Homeobox 2B	Protein Coding	Q99453	56	GC04M041746	47.7536163330078	https://www.genecards.org/cgi-bin/carddisp.pl?gene=PHOX2B
RAF1	Raf-1 Proto-Oncogene, Serine/Threonine Kinase	Protein Coding	P04049	67	GC03M012583	47.6623115539551	https://www.genecards.org/cgi-bin/carddisp.pl?gene=RAF1
IL33	Interleukin 33	Protein Coding	O95760	53	GC09P010645	47.559024810791	https://www.genecards.org/cgi-bin/carddisp.pl?gene=IL33
RNY1	RNA, Ro60-Associated Y1	RNA Gene		24	GC07M148987	47.5339241027832	https://www.genecards.org/cgi-bin/carddisp.pl?gene=RNY1
SCUBE3	Signal Peptide, CUB Domain And EGF Like Domain Containing 3	Protein Coding	Q8IX30	52	GC06P182000	47.5013389587402	https://www.genecards.org/cgi-bin/carddisp.pl?gene=SCUBE3
AIP	AHR Interacting HSP90 Co-Chaperone	Protein Coding	O00170	56	GC11P067468	47.490837097168	https://www.genecards.org/cgi-bin/carddisp.pl?gene=AIP
MIR92A2	MicroRNA 92a-2	RNA Gene		24	GC0XM135408	47.4805374145508	https://www.genecards.org/cgi-bin/carddisp.pl?gene=MIR92A2
CDK2	Cyclin Dependent Kinase 2	Protein Coding	P24941	64	GC12P055966	47.4056243896484	https://www.genecards.org/cgi-bin/carddisp.pl?gene=CDK2
ATG13	Autophagy Related 13	Protein Coding	O75143	52	GC11P049057	47.397762298584	https://www.genecards.org/cgi-bin/carddisp.pl?gene=ATG13
IGF2	Insulin Like Growth Factor 2	Protein Coding	P01344	61	GC11M015123	47.3609161376953	https://www.genecards.org/cgi-bin/carddisp.pl?gene=IGF2
TNF	Tumor Necrosis Factor	Protein Coding	P01375	65	GC06P181893	47.3285102844238	https://www.genecards.org/cgi-bin/carddisp.pl?gene=TNF
NEK9	NIMA Related Kinase 9	Protein Coding	Q8TD19	58	GC14M075079	47.2895622253418	https://www.genecards.org/cgi-bin/carddisp.pl?gene=NEK9
TH2LCRR	T Helper Type 2 Locus Control Region Associated RNA	RNA Gene		21	GC05M132631	47.208065032959	https://www.genecards.org/cgi-bin/carddisp.pl?gene=TH2LCRR
ITGB1	Integrin Subunit Beta 1	Protein Coding	P05556	62	GC10M037195	47.0895042419434	https://www.genecards.org/cgi-bin/carddisp.pl?gene=ITGB1
MITF	Melanocyte Inducing Transcription Factor	Protein Coding	O75030	61	GC03P069740	46.9617614746094	https://www.genecards.org/cgi-bin/carddisp.pl?gene=MITF
CASC8	Cancer Susceptibility 8	RNA Gene		24	GC08M137618	46.9165573120117	https://www.genecards.org/cgi-bin/carddisp.pl?gene=CASC8
USP28	Ubiquitin Specific Peptidase 28	Protein Coding	Q96RU2	52	GC11M113797	46.8914794921875	https://www.genecards.org/cgi-bin/carddisp.pl?gene=USP28
GSTM1	Glutathione S-Transferase Mu 1	Protein Coding	P09488	55	GC01P109687	46.8244094848633	https://www.genecards.org/cgi-bin/carddisp.pl?gene=GSTM1
FALEC	Focally Amplified LncRNA Regulator Of ECM1	RNA Gene		24	GC01P176484	46.7548408508301	https://www.genecards.org/cgi-bin/carddisp.pl?gene=FALEC
SEZ6L	Seizure Related 6 Homolog Like	Protein Coding	Q9BYH1	50	GC22P026169	46.7489204406738	https://www.genecards.org/cgi-bin/carddisp.pl?gene=SEZ6L
TP63	Tumor Protein P63	Protein Coding	Q9H3D4	58	GC03P189598	46.72705078	https://www.genecards.org/cgi-bin/carddisp.pl?gene=TP63
ZKSCAN1	Zinc Finger With KRAB And SCAN Domains 1	Protein Coding	P17029	50	GC07P100015	46.7188148498535	https://www.genecards.org/cgi-bin/carddisp.pl?gene=ZKSCAN1
MACF1	Microtubule Actin Crosslinking Factor 1	Protein Coding	O94854	54	GC01P077051	46.7106018066406	https://www.genecards.org/cgi-bin/carddisp.pl?gene=MACF1
NRG1	Neuregulin 1	Protein Coding	Q02297	61	GC08P031639	46.6572723388672	https://www.genecards.org/cgi-bin/carddisp.pl?gene=NRG1
KAT7	Lysine Acetyltransferase 7	Protein Coding	O95251	57	GC17P049788	46.618293762207	https://www.genecards.org/cgi-bin/carddisp.pl?gene=KAT7
CXCR4	C-X-C Motif Chemokine Receptor 4	Protein Coding	P61073	65	GC02M136114	46.5553131103516	https://www.genecards.org/cgi-bin/carddisp.pl?gene=CXCR4
SERPINB4	Serpin Family B Member 4	Protein Coding	P48594	48	GC18M063637	46.5471343994141	https://www.genecards.org/cgi-bin/carddisp.pl?gene=SERPINB4
MIR184	MicroRNA 184	RNA Gene		31	GC15P079209	46.5118751525879	https://www.genecards.org/cgi-bin/carddisp.pl?gene=MIR184
PREX2	Phosphatidylinositol-3,4,5-Trisphosphate Dependent Rac Exchange Factor 2	Protein Coding	Q70Z35	52	GC08P067952	46.5114440917969	https://www.genecards.org/cgi-bin/carddisp.pl?gene=PREX2
MIR491	MicroRNA 491	RNA Gene		29	GC09P020716	46.5050735473633	https://www.genecards.org/cgi-bin/carddisp.pl?gene=MIR491
PYHIN1	Pyrin And HIN Domain Family Member 1	Protein Coding	Q6K0P9	48	GC01P176918	46.4341278076172	https://www.genecards.org/cgi-bin/carddisp.pl?gene=PYHIN1
USP48	Ubiquitin Specific Peptidase 48	Protein Coding	Q86UV5	51	GC01M021678	46.3764915466309	https://www.genecards.org/cgi-bin/carddisp.pl?gene=USP48
MAML1	Mastermind Like Transcriptional Coactivator 1	Protein Coding	Q92585	53	GC05P179732	46.3222770690918	https://www.genecards.org/cgi-bin/carddisp.pl?gene=MAML1
CTSE	Cathepsin E	Protein Coding	P14091	55	GC01M206009	46.3130836486816	https://www.genecards.org/cgi-bin/carddisp.pl?gene=CTSE
CASP3	Caspase 3	Protein Coding	P42574	62	GC04M184627	46.2818183898926	https://www.genecards.org/cgi-bin/carddisp.pl?gene=CASP3
KCNN3	Potassium Calcium-Activated Channel Subfamily N Member 3	Protein Coding	Q9UGI6	56	GC01M154697	46.2654304504395	https://www.genecards.org/cgi-bin/carddisp.pl?gene=KCNN3
GRWD1	Glutamate Rich WD Repeat Containing 1	Protein Coding	Q9BQ67	48	GC19P048445	46.1964569091797	https://www.genecards.org/cgi-bin/carddisp.pl?gene=GRWD1
SF3B3	Splicing Factor 3b Subunit 3	Protein Coding	Q15393	53	GC16P070523	46.0444259643555	https://www.genecards.org/cgi-bin/carddisp.pl?gene=SF3B3
MUC1	Mucin 1, Cell Surface Associated	Protein Coding	P15941	61	GC01M155185	46.0336456298828	https://www.genecards.org/cgi-bin/carddisp.pl?gene=MUC1
MIR99B	MicroRNA 99b	RNA Gene		28	GC19P051692	45.989917755127	https://www.genecards.org/cgi-bin/carddisp.pl?gene=MIR99B
ZNF304	Zinc Finger Protein 304	Protein Coding	Q9HCX3	42	GC19P057351	45.9253120422363	https://www.genecards.org/cgi-bin/carddisp.pl?gene=ZNF304
CHGB	Chromogranin B	Protein Coding	P05060	54	GC20P005911	45.8627281188965	https://www.genecards.org/cgi-bin/carddisp.pl?gene=CHGB
MMP2	Matrix Metallopeptidase 2	Protein Coding	P08253	66	GC16P121565	45.83398438	https://www.genecards.org/cgi-bin/carddisp.pl?gene=MMP2
GATA2	GATA Binding Protein 2	Protein Coding	P23769	62	GC03M128479	45.7962036132813	https://www.genecards.org/cgi-bin/carddisp.pl?gene=GATA2
IGF1	Insulin Like Growth Factor 1	Protein Coding	P05019	61	GC12M102395	45.7677192687988	https://www.genecards.org/cgi-bin/carddisp.pl?gene=IGF1
MUC17	Mucin 17, Cell Surface Associated	Protein Coding	Q685J3	49	GC07P101020	45.6996917724609	https://www.genecards.org/cgi-bin/carddisp.pl?gene=MUC17
THBS3	Thrombospondin 3	Protein Coding	P49746	52	GC01M155195	45.6916885375977	https://www.genecards.org/cgi-bin/carddisp.pl?gene=THBS3
CYP19A1	Cytochrome P450 Family 19 Subfamily A Member 1	Protein Coding	P11511	61	GC15M051208	45.6505355834961	https://www.genecards.org/cgi-bin/carddisp.pl?gene=CYP19A1
ZMAT3	Zinc Finger Matrin-Type 3	Protein Coding	Q9HA38	45	GC03M179017	45.624885559082	https://www.genecards.org/cgi-bin/carddisp.pl?gene=ZMAT3
DLL1	Delta Like Canonical Notch Ligand 1	Protein Coding	O00548	57	GC06M170282	45.5716018676758	https://www.genecards.org/cgi-bin/carddisp.pl?gene=DLL1
CAND1	Cullin Associated And Neddylation Dissociated 1	Protein Coding	Q86VP6	51	GC12P075765	45.5623474121094	https://www.genecards.org/cgi-bin/carddisp.pl?gene=CAND1
IGF2-AS	IGF2 Antisense RNA	RNA Gene	Q6U949	35	GC11P002140	45.5540657043457	https://www.genecards.org/cgi-bin/carddisp.pl?gene=IGF2-AS
NTN4	Netrin 4	Protein Coding	Q9HB63	52	GC12M095657	45.5424270629883	https://www.genecards.org/cgi-bin/carddisp.pl?gene=NTN4
PPP2R5C	Protein Phosphatase 2 Regulatory Subunit B'Gamma	Protein Coding	Q13362	54	GC14P121450	45.4790115356445	https://www.genecards.org/cgi-bin/carddisp.pl?gene=PPP2R5C
GRM8	Glutamate Metabotropic Receptor 8	Protein Coding	O00222	58	GC07M126438	45.4664840698242	https://www.genecards.org/cgi-bin/carddisp.pl?gene=GRM8
MYCBP2	MYC Binding Protein 2	Protein Coding	O75592	51	GC13M077044	45.4538955688477	https://www.genecards.org/cgi-bin/carddisp.pl?gene=MYCBP2
DUXAP9	Double Homeobox A Pseudogene 9	Pseudogene		17	GC14P057131	45.4485778808594	https://www.genecards.org/cgi-bin/carddisp.pl?gene=DUXAP9
INTS3	Integrator Complex Subunit 3	Protein Coding	Q68E01	48	GC01P153728	45.3902206420898	https://www.genecards.org/cgi-bin/carddisp.pl?gene=INTS3
NFE2L2	NFE2 Like BZIP Transcription Factor 2	Protein Coding	Q16236	64	GC02M177227	45.377311706543	https://www.genecards.org/cgi-bin/carddisp.pl?gene=NFE2L2
RASAL2	RAS Protein Activator Like 2	Protein Coding	Q9UJF2	50	GC01P178107	45.3335266113281	https://www.genecards.org/cgi-bin/carddisp.pl?gene=RASAL2
WDFY3	WD Repeat And FYVE Domain Containing 3	Protein Coding	Q8IZQ1	52	GC04M084792	45.2902488708496	https://www.genecards.org/cgi-bin/carddisp.pl?gene=WDFY3
NWD1	NACHT And WD Repeat Domain Containing 1	Protein Coding	Q149M9	42	GC19P016719	45.2449150085449	https://www.genecards.org/cgi-bin/carddisp.pl?gene=NWD1
MAX	MYC Associated Factor X	Protein Coding	P61244	59	GC14M065425	45.1492729187012	https://www.genecards.org/cgi-bin/carddisp.pl?gene=MAX
RASSF1	Ras Association Domain Family Member 1	Protein Coding	Q9NS23	57	GC03M050329	45.0388298034668	https://www.genecards.org/cgi-bin/carddisp.pl?gene=RASSF1
TRIP12	Thyroid Hormone Receptor Interactor 12	Protein Coding	Q14669	54	GC02M229763	44.9407272338867	https://www.genecards.org/cgi-bin/carddisp.pl?gene=TRIP12
RLIM	Ring Finger Protein, LIM Domain Interacting	Protein Coding	Q9NVW2	50	GC0XM074841	44.9105911254883	https://www.genecards.org/cgi-bin/carddisp.pl?gene=RLIM
CHAC1	ChaC Glutathione Specific Gamma-Glutamylcyclotransferase 1	Protein Coding	Q9BUX1	49	GC15P040952	44.8845977783203	https://www.genecards.org/cgi-bin/carddisp.pl?gene=CHAC1
EGOT	Eosinophil Granule Ontogeny Transcript	RNA Gene		28	GC03M004740	44.8627090454102	https://www.genecards.org/cgi-bin/carddisp.pl?gene=EGOT
VDR	Vitamin D Receptor	Protein Coding	P11473	61	GC12M047841	44.8307266235352	https://www.genecards.org/cgi-bin/carddisp.pl?gene=VDR
FASLG	Fas Ligand	Protein Coding	P48023	61	GC01P172659	44.8287620544434	https://www.genecards.org/cgi-bin/carddisp.pl?gene=FASLG
EIF4G3	Eukaryotic Translation Initiation Factor 4 Gamma 3	Protein Coding	O43432	55	GC01M020806	44.8212013244629	https://www.genecards.org/cgi-bin/carddisp.pl?gene=EIF4G3
ADRM1	ADRM1 26S Proteasome Ubiquitin Receptor	Protein Coding	Q16186	54	GC20P062302	44.7928161621094	https://www.genecards.org/cgi-bin/carddisp.pl?gene=ADRM1
SOX9	SRY-Box Transcription Factor 9	Protein Coding	P48436	58	GC17P072121	44.6548309326172	https://www.genecards.org/cgi-bin/carddisp.pl?gene=SOX9
THBS4	Thrombospondin 4	Protein Coding	P35443	55	GC05P079991	44.6265563964844	https://www.genecards.org/cgi-bin/carddisp.pl?gene=THBS4
OXA1L	OXA1L Mitochondrial Inner Membrane Insertase	Protein Coding	Q15070	51	GC14P022766	44.6222343444824	https://www.genecards.org/cgi-bin/carddisp.pl?gene=OXA1L
KLHL20	Kelch Like Family Member 20	Protein Coding	Q9Y2M5	50	GC01P173714	44.5852432250977	https://www.genecards.org/cgi-bin/carddisp.pl?gene=KLHL20
CYSLTR1	Cysteinyl Leukotriene Receptor 1	Protein Coding	Q9Y271	55	GC0XM078271	44.5768890380859	https://www.genecards.org/cgi-bin/carddisp.pl?gene=CYSLTR1
ABCC1	ATP Binding Cassette Subfamily C Member 1 (ABCC1 Blood Group)	Protein Coding	P33527	61	GC16P015949	44.5593414306641	https://www.genecards.org/cgi-bin/carddisp.pl?gene=ABCC1
ABCE1	ATP Binding Cassette Subfamily E Member 1	Protein Coding	P61221	51	GC04P145097	44.5581359863281	https://www.genecards.org/cgi-bin/carddisp.pl?gene=ABCE1
MIR18A	MicroRNA 18a	RNA Gene		28	GC13P091750	44.5417175292969	https://www.genecards.org/cgi-bin/carddisp.pl?gene=MIR18A
SHCBP1L	SHC Binding And Spindle Associated 1 Like	Protein Coding	Q9BZQ2	43	GC01M182899	44.5307388305664	https://www.genecards.org/cgi-bin/carddisp.pl?gene=SHCBP1L
ENPP7	Ectonucleotide Pyrophosphatase/Phosphodiesterase 7	Protein Coding	Q6UWV6	51	GC17P079730	44.5305786132813	https://www.genecards.org/cgi-bin/carddisp.pl?gene=ENPP7
ARHGEF15	Rho Guanine Nucleotide Exchange Factor 15	Protein Coding	O94989	50	GC17P008310	44.5036087036133	https://www.genecards.org/cgi-bin/carddisp.pl?gene=ARHGEF15
NTRK3	Neurotrophic Receptor Tyrosine Kinase 3	Protein Coding	Q16288	65	GC15M087859	44.4550437927246	https://www.genecards.org/cgi-bin/carddisp.pl?gene=NTRK3
KIF16B	Kinesin Family Member 16B	Protein Coding	Q96L93	48	GC20M016272	44.4198608398438	https://www.genecards.org/cgi-bin/carddisp.pl?gene=KIF16B
SMAD3	SMAD Family Member 3	Protein Coding	P84022	66	GC15P067063	44.4192199707031	https://www.genecards.org/cgi-bin/carddisp.pl?gene=SMAD3
CBY1	Chibby 1, Beta Catenin Antagonist	Protein Coding	Q9Y3M2	52	GC22P038656	44.4017333984375	https://www.genecards.org/cgi-bin/carddisp.pl?gene=CBY1
ESR2	Estrogen Receptor 2	Protein Coding	Q92731	61	GC14M064084	44.3574371337891	https://www.genecards.org/cgi-bin/carddisp.pl?gene=ESR2
SSBP2	Single Stranded DNA Binding Protein 2	Protein Coding	P81877	50	GC05M081420	44.3493423461914	https://www.genecards.org/cgi-bin/carddisp.pl?gene=SSBP2
CDK6	Cyclin Dependent Kinase 6	Protein Coding	Q00534	64	GC07M092604	44.3313026428223	https://www.genecards.org/cgi-bin/carddisp.pl?gene=CDK6
DHFR	Dihydrofolate Reductase	Protein Coding	P00374	61	GC05M080626	44.3173522949219	https://www.genecards.org/cgi-bin/carddisp.pl?gene=DHFR
PALM2AKAP2	PALM2 And AKAP2 Fusion	Protein Coding	Q9Y2D5	41	GC09P109499	44.281810760498	https://www.genecards.org/cgi-bin/carddisp.pl?gene=PALM2AKAP2
MIR198	MicroRNA 198	RNA Gene		22	GC03M120395	44.2629051208496	https://www.genecards.org/cgi-bin/carddisp.pl?gene=MIR198
IDH2	Isocitrate Dehydrogenase (NADP(+)) 2	Protein Coding	P48735	65	GC15M090083	44.217643737793	https://www.genecards.org/cgi-bin/carddisp.pl?gene=IDH2
ZNF136	Zinc Finger Protein 136	Protein Coding	P52737	47	GC19P012163	44.2048873901367	https://www.genecards.org/cgi-bin/carddisp.pl?gene=ZNF136
DIS3L	DIS3 Like Exosome 3'-5' Exoribonuclease	Protein Coding	Q8TF46	50	GC15P066293	44.1901702880859	https://www.genecards.org/cgi-bin/carddisp.pl?gene=DIS3L
SOD2	Superoxide Dismutase 2	Protein Coding	P04179	61	GC06M159669	44.1673049926758	https://www.genecards.org/cgi-bin/carddisp.pl?gene=SOD2
SMO	Smoothened, Frizzled Class Receptor	Protein Coding	Q99835	64	GC07P165509	44.154369354248	https://www.genecards.org/cgi-bin/carddisp.pl?gene=SMO
LMAN1L	Lectin, Mannose Binding 1 Like	Protein Coding	Q9HAT1	47	GC15P074812	44.1274528503418	https://www.genecards.org/cgi-bin/carddisp.pl?gene=LMAN1L
HIP1	Huntingtin Interacting Protein 1	Protein Coding	O00291	55	GC07M075533	44.1201705932617	https://www.genecards.org/cgi-bin/carddisp.pl?gene=HIP1
GNAS	GNAS Complex Locus	Protein Coding	P84996	63	GC20P058839	44.0920944213867	https://www.genecards.org/cgi-bin/carddisp.pl?gene=GNAS
MED12	Mediator Complex Subunit 12	Protein Coding	Q93074	57	GC0XP071118	44.0798873901367	https://www.genecards.org/cgi-bin/carddisp.pl?gene=MED12
POLN	DNA Polymerase Nu	Protein Coding	Q7Z5Q5	47	GC04M006324	44.058479309082	https://www.genecards.org/cgi-bin/carddisp.pl?gene=POLN
FLT1	Fms Related Receptor Tyrosine Kinase 1	Protein Coding	P17948	64	GC13M028300	44.0424270629883	https://www.genecards.org/cgi-bin/carddisp.pl?gene=FLT1
FGD2	FYVE, RhoGEF And PH Domain Containing 2	Protein Coding	Q7Z6J4	50	GC06P182025	43.9858932495117	https://www.genecards.org/cgi-bin/carddisp.pl?gene=FGD2
IL2	Interleukin 2	Protein Coding	P60568	58	GC04M122451	43.9745025634766	https://www.genecards.org/cgi-bin/carddisp.pl?gene=IL2
MMP9	Matrix Metallopeptidase 9	Protein Coding	P14780	66	GC20P046008	43.9730834960938	https://www.genecards.org/cgi-bin/carddisp.pl?gene=MMP9
FPR1	Formyl Peptide Receptor 1	Protein Coding	P21462	59	GC19M051745	43.9436378479004	https://www.genecards.org/cgi-bin/carddisp.pl?gene=FPR1
ARMC12	Armadillo Repeat Containing 12	Protein Coding	Q5T9G4	46	GC06P182009	43.929271697998	https://www.genecards.org/cgi-bin/carddisp.pl?gene=ARMC12
ENOX1	Ecto-NOX Disulfide-Thiol Exchanger 1	Protein Coding	Q8TC92	50	GC13M043213	43.9116363525391	https://www.genecards.org/cgi-bin/carddisp.pl?gene=ENOX1
GFRA3	GDNF Family Receptor Alpha 3	Protein Coding	O60609	57	GC05M138263	43.8791656494141	https://www.genecards.org/cgi-bin/carddisp.pl?gene=GFRA3
COPS6	COP9 Signalosome Subunit 6	Protein Coding	Q7L5N1	49	GC07P100088	43.8269424438477	https://www.genecards.org/cgi-bin/carddisp.pl?gene=COPS6
GALNT12	Polypeptide N-Acetylgalactosaminyltransferase 12	Protein Coding	Q8IXK2	51	GC09P098807	43.8010864257813	https://www.genecards.org/cgi-bin/carddisp.pl?gene=GALNT12
GATA3	GATA Binding Protein 3	Protein Coding	P23771	63	GC10P008045	43.7761421203613	https://www.genecards.org/cgi-bin/carddisp.pl?gene=GATA3
ZNF184	Zinc Finger Protein 184	Protein Coding	Q99676	49	GC06M106170	43.7750282287598	https://www.genecards.org/cgi-bin/carddisp.pl?gene=ZNF184
MIR133B	MicroRNA 133b	RNA Gene		31	GC06P052148	43.7622566223145	https://www.genecards.org/cgi-bin/carddisp.pl?gene=MIR133B
CSMD2	CUB And Sushi Multiple Domains 2	Protein Coding	Q7Z408	49	GC01M033513	43.7557563781738	https://www.genecards.org/cgi-bin/carddisp.pl?gene=CSMD2
PTPN11	Protein Tyrosine Phosphatase Non-Receptor Type 11	Protein Coding	Q06124	67	GC12P112418	43.7405662536621	https://www.genecards.org/cgi-bin/carddisp.pl?gene=PTPN11
SCRN1	Secernin 1	Protein Coding	Q12765	50	GC07M031697	43.7399291992188	https://www.genecards.org/cgi-bin/carddisp.pl?gene=SCRN1
DPPA4	Developmental Pluripotency Associated 4	Protein Coding	Q7L190	50	GC03M109326	43.7061767578125	https://www.genecards.org/cgi-bin/carddisp.pl?gene=DPPA4
ATP2B4	ATPase Plasma Membrane Ca2+ Transporting 4	Protein Coding	P23634	58	GC01P203626	43.6904220581055	https://www.genecards.org/cgi-bin/carddisp.pl?gene=ATP2B4
URB2	URB2 Ribosome Biogenesis Homolog	Protein Coding	Q14146	45	GC01P229626	43.6579895019531	https://www.genecards.org/cgi-bin/carddisp.pl?gene=URB2
SMARCE1	SWI/SNF Related BAF Chromatin Remodeling Complex Subunit E1	Protein Coding	Q969G3	58	GC17M040624	43.6226043701172	https://www.genecards.org/cgi-bin/carddisp.pl?gene=SMARCE1
NFKB1	Nuclear Factor Kappa B Subunit 1	Protein Coding	P19838	66	GC04P102501	43.6080513000488	https://www.genecards.org/cgi-bin/carddisp.pl?gene=NFKB1
AKAP1	A-Kinase Anchoring Protein 1	Protein Coding	Q92667	54	GC17P057085	43.5971069335938	https://www.genecards.org/cgi-bin/carddisp.pl?gene=AKAP1
PHF2	PHD Finger Protein 2	Protein Coding	O75151	52	GC09P093576	43.5766258239746	https://www.genecards.org/cgi-bin/carddisp.pl?gene=PHF2
BIRC5	Baculoviral IAP Repeat Containing 5	Protein Coding	O15392	58	GC17P078214	43.5628356933594	https://www.genecards.org/cgi-bin/carddisp.pl?gene=BIRC5
NTRK2	Neurotrophic Receptor Tyrosine Kinase 2	Protein Coding	Q16620	66	GC09P084668	43.5254745483398	https://www.genecards.org/cgi-bin/carddisp.pl?gene=NTRK2
TSHZ3	Teashirt Zinc Finger Homeobox 3	Protein Coding	Q63HK5	50	GC19M108604	43.4920425415039	https://www.genecards.org/cgi-bin/carddisp.pl?gene=TSHZ3
CD44	CD44 Molecule (IN Blood Group)	Protein Coding	P16070	61	GC11P035139	43.4712600708008	https://www.genecards.org/cgi-bin/carddisp.pl?gene=CD44
CREBBP	CREB Binding Protein	Protein Coding	Q92793	67	GC16M049995	43.4670219421387	https://www.genecards.org/cgi-bin/carddisp.pl?gene=CREBBP
IL1RN	Interleukin 1 Receptor Antagonist	Protein Coding	P18510	62	GC02P154111	43.4519691467285	https://www.genecards.org/cgi-bin/carddisp.pl?gene=IL1RN
RBAK	RB Associated KRAB Zinc Finger	Protein Coding	Q9NYW8	47	GC07P005045	43.4448623657227	https://www.genecards.org/cgi-bin/carddisp.pl?gene=RBAK
MIR335	MicroRNA 335	RNA Gene		28	GC07P130496	43.4204254150391	https://www.genecards.org/cgi-bin/carddisp.pl?gene=MIR335
DPH7	Diphthamide Biosynthesis 7	Protein Coding	Q9BTV6	47	GC09M137554	43.4147720336914	https://www.genecards.org/cgi-bin/carddisp.pl?gene=DPH7
PPP1R3C	Protein Phosphatase 1 Regulatory Subunit 3C	Protein Coding	Q9UQK1	51	GC10M091628	43.4101104736328	https://www.genecards.org/cgi-bin/carddisp.pl?gene=PPP1R3C
SMUG1	Single-Strand-Selective Monofunctional Uracil-DNA Glycosylase 1	Protein Coding	Q53HV7	52	GC12M054121	43.4077644348145	https://www.genecards.org/cgi-bin/carddisp.pl?gene=SMUG1
KIR3DL1	Killer Cell Immunoglobulin Like Receptor, Three Ig Domains And Long Cytoplasmic Tail 1	Protein Coding	P43629	51	GC19P153117	43.3964385986328	https://www.genecards.org/cgi-bin/carddisp.pl?gene=KIR3DL1
BRF2	BRF2 General Transcription Factor IIIB Subunit	Protein Coding	Q9HAW0	50	GC08M037843	43.3776016235352	https://www.genecards.org/cgi-bin/carddisp.pl?gene=BRF2
MIR150	MicroRNA 150	RNA Gene		30	GC19M049500	43.2676696777344	https://www.genecards.org/cgi-bin/carddisp.pl?gene=MIR150
SORBS1	Sorbin And SH3 Domain Containing 1	Protein Coding	Q9BX66	53	GC10M095311	43.2378997802734	https://www.genecards.org/cgi-bin/carddisp.pl?gene=SORBS1
CKAP5	Cytoskeleton Associated Protein 5	Protein Coding	Q14008	54	GC11M139440	43.2023239135742	https://www.genecards.org/cgi-bin/carddisp.pl?gene=CKAP5
ZNF776	Zinc Finger Protein 776	Protein Coding	Q68DI1	40	GC19P057746	43.1790237426758	https://www.genecards.org/cgi-bin/carddisp.pl?gene=ZNF776
ITIH5	Inter-Alpha-Trypsin Inhibitor Heavy Chain 5	Protein Coding	Q86UX2	51	GC10M007559	43.1578598022461	https://www.genecards.org/cgi-bin/carddisp.pl?gene=ITIH5
CXCL8	C-X-C Motif Chemokine Ligand 8	Protein Coding	P10145	57	GC04P073740	43.1553039550781	https://www.genecards.org/cgi-bin/carddisp.pl?gene=CXCL8
GDF10	Growth Differentiation Factor 10	Protein Coding	P55107	51	GC10P047300	43.0732841491699	https://www.genecards.org/cgi-bin/carddisp.pl?gene=GDF10
PPRC1	PPARG Related Coactivator 1	Protein Coding	Q5VV67	49	GC10P102119	43.040657043457	https://www.genecards.org/cgi-bin/carddisp.pl?gene=PPRC1
MIR449A	MicroRNA 449a	RNA Gene		29	GC05M055171	43.0259780883789	https://www.genecards.org/cgi-bin/carddisp.pl?gene=MIR449A
WRN	WRN RecQ Like Helicase	Protein Coding	Q14191	60	GC08P031033	42.997184753418	https://www.genecards.org/cgi-bin/carddisp.pl?gene=WRN
DHX29	DExH-Box Helicase 29	Protein Coding	Q7Z478	51	GC05M055256	42.9354972839355	https://www.genecards.org/cgi-bin/carddisp.pl?gene=DHX29
CTBP1-AS	CTBP1 Antisense RNA	RNA Gene		21	GC04P001210	42.9339981079102	https://www.genecards.org/cgi-bin/carddisp.pl?gene=CTBP1-AS
SPATA18	Spermatogenesis Associated 18	Protein Coding	Q8TC71	47	GC04P052051	42.9063186645508	https://www.genecards.org/cgi-bin/carddisp.pl?gene=SPATA18
ANO9	Anoctamin 9	Protein Coding	A1A5B4	48	GC11M015041	42.9057731628418	https://www.genecards.org/cgi-bin/carddisp.pl?gene=ANO9
SMAD2	SMAD Family Member 2	Protein Coding	Q15796	65	GC18M047809	42.8972702026367	https://www.genecards.org/cgi-bin/carddisp.pl?gene=SMAD2
ADAMTS3	ADAM Metallopeptidase With Thrombospondin Type 1 Motif 3	Protein Coding	O15072	52	GC04M072280	42.8970947265625	https://www.genecards.org/cgi-bin/carddisp.pl?gene=ADAMTS3
MIR200A	MicroRNA 200a	RNA Gene		29	GC01P074920	42.8836212158203	https://www.genecards.org/cgi-bin/carddisp.pl?gene=MIR200A
ATP6V0A1	ATPase H+ Transporting V0 Subunit A1	Protein Coding	Q93050	55	GC17P042458	42.8621673583984	https://www.genecards.org/cgi-bin/carddisp.pl?gene=ATP6V0A1
TMCO5A	Transmembrane And Coiled-Coil Domains 5A	Protein Coding	Q8N6Q1	46	GC15P037921	42.837287902832	https://www.genecards.org/cgi-bin/carddisp.pl?gene=TMCO5A
ZDHHC8	Zinc Finger DHHC-Type Palmitoyltransferase 8	Protein Coding	Q9ULC8	51	GC22P020129	42.8273468017578	https://www.genecards.org/cgi-bin/carddisp.pl?gene=ZDHHC8
AKAP9	A-Kinase Anchoring Protein 9	Protein Coding	Q99996	54	GC07P091940	42.815860748291	https://www.genecards.org/cgi-bin/carddisp.pl?gene=AKAP9
KPRP	Keratinocyte Proline Rich Protein	Protein Coding	Q5T749	44	GC01P176618	42.8101272583008	https://www.genecards.org/cgi-bin/carddisp.pl?gene=KPRP
YAP1	Yes1 Associated Transcriptional Regulator	Protein Coding	P46937	61	GC11P102110	42.7858047485352	https://www.genecards.org/cgi-bin/carddisp.pl?gene=YAP1
MIR29C	MicroRNA 29c	RNA Gene		27	GC01M207838	42.7855453491211	https://www.genecards.org/cgi-bin/carddisp.pl?gene=MIR29C
PLB1	Phospholipase B1	Protein Coding	Q6P1J6	48	GC02P029769	42.7703170776367	https://www.genecards.org/cgi-bin/carddisp.pl?gene=PLB1
DSCAML1	DS Cell Adhesion Molecule Like 1	Protein Coding	Q8TD84	49	GC11M117427	42.7349700927734	https://www.genecards.org/cgi-bin/carddisp.pl?gene=DSCAML1
PRSS22	Serine Protease 22	Protein Coding	Q9GZN4	51	GC16M002852	42.7317657470703	https://www.genecards.org/cgi-bin/carddisp.pl?gene=PRSS22
TRPC4	Transient Receptor Potential Cation Channel Subfamily C Member 4	Protein Coding	Q9UBN4	56	GC13M043034	42.7309875488281	https://www.genecards.org/cgi-bin/carddisp.pl?gene=TRPC4
SBNO1	Strawberry Notch Homolog 1	Protein Coding	A3KN83	48	GC12M123289	42.668212890625	https://www.genecards.org/cgi-bin/carddisp.pl?gene=SBNO1
ABCF3	ATP Binding Cassette Subfamily F Member 3	Protein Coding	Q9NUQ8	48	GC03P184186	42.6597900390625	https://www.genecards.org/cgi-bin/carddisp.pl?gene=ABCF3
XRCC1	X-Ray Repair Cross Complementing 1	Protein Coding	P18887	58	GC19M043543	42.6447906494141	https://www.genecards.org/cgi-bin/carddisp.pl?gene=XRCC1
FGFR4	Fibroblast Growth Factor Receptor 4	Protein Coding	P22455	64	GC05P177086	42.6401634216309	https://www.genecards.org/cgi-bin/carddisp.pl?gene=FGFR4
GPR55	G Protein-Coupled Receptor 55	Protein Coding	Q9Y2T6	52	GC02M230907	42.6103019714355	https://www.genecards.org/cgi-bin/carddisp.pl?gene=GPR55
MYO16	Myosin XVI	Protein Coding	Q9Y6X6	47	GC13P108495	42.6102104187012	https://www.genecards.org/cgi-bin/carddisp.pl?gene=MYO16
PPP6R2	Protein Phosphatase 6 Regulatory Subunit 2	Protein Coding	O75170	50	GC22P050330	42.6072235107422	https://www.genecards.org/cgi-bin/carddisp.pl?gene=PPP6R2
FAM83C	Family With Sequence Similarity 83 Member C	Protein Coding	Q9BQN1	44	GC20M035285	42.6028823852539	https://www.genecards.org/cgi-bin/carddisp.pl?gene=FAM83C
PDE7B	Phosphodiesterase 7B	Protein Coding	Q9NP56	51	GC06P183234	42.5106582641602	https://www.genecards.org/cgi-bin/carddisp.pl?gene=PDE7B
ARAP3	ArfGAP With RhoGAP Domain, Ankyrin Repeat And PH Domain 3	Protein Coding	Q8WWN8	52	GC05M141653	42.5007286071777	https://www.genecards.org/cgi-bin/carddisp.pl?gene=ARAP3
CDKN2AIP	CDKN2A Interacting Protein	Protein Coding	Q9NXV6	49	GC04P183444	42.4798698425293	https://www.genecards.org/cgi-bin/carddisp.pl?gene=CDKN2AIP
SV2B	Synaptic Vesicle Glycoprotein 2B	Protein Coding	Q7L1I2	52	GC15P091099	42.4652099609375	https://www.genecards.org/cgi-bin/carddisp.pl?gene=SV2B
CABIN1	Calcineurin Binding Protein 1	Protein Coding	Q9Y6J0	54	GC22P024011	42.4413948059082	https://www.genecards.org/cgi-bin/carddisp.pl?gene=CABIN1
STX8	Syntaxin 8	Protein Coding	Q9UNK0	52	GC17M009250	42.4341239929199	https://www.genecards.org/cgi-bin/carddisp.pl?gene=STX8
PRKDC	Protein Kinase, DNA-Activated, Catalytic Subunit	Protein Coding	P78527	63	GC08M047773	42.4247703552246	https://www.genecards.org/cgi-bin/carddisp.pl?gene=PRKDC
IRGQ	Immunity Related GTPase Q	Protein Coding	Q8WZA9	44	GC19M043584	42.3986587524414	https://www.genecards.org/cgi-bin/carddisp.pl?gene=IRGQ
IGFBP3	Insulin Like Growth Factor Binding Protein 3	Protein Coding	P17936	59	GC07M045912	42.3858947753906	https://www.genecards.org/cgi-bin/carddisp.pl?gene=IGFBP3
SMAD7	SMAD Family Member 7	Protein Coding	O15105	57	GC18M048919	42.3787384033203	https://www.genecards.org/cgi-bin/carddisp.pl?gene=SMAD7
ENTPD3	Ectonucleoside Triphosphate Diphosphohydrolase 3	Protein Coding	O75355	55	GC03P042231	42.3573265075684	https://www.genecards.org/cgi-bin/carddisp.pl?gene=ENTPD3
TRPM3	Transient Receptor Potential Cation Channel Subfamily M Member 3	Protein Coding	Q9HCF6	54	GC09M070529	42.2842254638672	https://www.genecards.org/cgi-bin/carddisp.pl?gene=TRPM3
ADAT1	Adenosine Deaminase TRNA Specific 1	Protein Coding	Q9BUB4	51	GC16M075596	42.2831878662109	https://www.genecards.org/cgi-bin/carddisp.pl?gene=ADAT1
MYRF	Myelin Regulatory Factor	Protein Coding	Q9Y2G1	50	GC11P107450	42.2467422485352	https://www.genecards.org/cgi-bin/carddisp.pl?gene=MYRF
SYNGR1	Synaptogyrin 1	Protein Coding	O43759	52	GC22P092176	42.2384567260742	https://www.genecards.org/cgi-bin/carddisp.pl?gene=SYNGR1
NAPB	NSF Attachment Protein Beta	Protein Coding	Q9H115	51	GC20M023374	42.225902557373	https://www.genecards.org/cgi-bin/carddisp.pl?gene=NAPB
CNTFR	Ciliary Neurotrophic Factor Receptor	Protein Coding	P26992	57	GC09M034551	42.176212310791	https://www.genecards.org/cgi-bin/carddisp.pl?gene=CNTFR
NECAP2	NECAP Endocytosis Associated 2	Protein Coding	Q9NVZ3	48	GC01P075738	42.1412353515625	https://www.genecards.org/cgi-bin/carddisp.pl?gene=NECAP2
MIR93	MicroRNA 93	RNA Gene		30	GC07M106714	42.0865936279297	https://www.genecards.org/cgi-bin/carddisp.pl?gene=MIR93
NELL1	Neural EGFL Like 1	Protein Coding	Q92832	51	GC11P020669	42.0834617614746	https://www.genecards.org/cgi-bin/carddisp.pl?gene=NELL1
ENTREP1	Endosomal Transmembrane Epsin Interactor 1	Protein Coding	Q15884	45	GC09P075600	42.0690155029297	https://www.genecards.org/cgi-bin/carddisp.pl?gene=ENTREP1
BTBD16	BTB Domain Containing 16	Protein Coding	Q32M84	44	GC10P122271	42.06396484	https://www.genecards.org/cgi-bin/carddisp.pl?gene=BTBD16
FAM13C	Family With Sequence Similarity 13 Member C	Protein Coding	Q8NE31	44	GC10M059246	42.0620231628418	https://www.genecards.org/cgi-bin/carddisp.pl?gene=FAM13C
ROS1	ROS Proto-Oncogene 1, Receptor Tyrosine Kinase	Protein Coding	P08922	60	GC06M117287	42.0560073852539	https://www.genecards.org/cgi-bin/carddisp.pl?gene=ROS1
ZFHX3-AS1	ZFHX3 Antisense RNA 1	RNA Gene		22	GC16P122112	42.0512428283691	https://www.genecards.org/cgi-bin/carddisp.pl?gene=ZFHX3-AS1
ZNF100	Zinc Finger Protein 100	Protein Coding	Q8IYN0	45	GC19M021722	42.0306282043457	https://www.genecards.org/cgi-bin/carddisp.pl?gene=ZNF100
HTR2C	5-Hydroxytryptamine Receptor 2C	Protein Coding	P28335	57	GC0XP114584	41.9772758483887	https://www.genecards.org/cgi-bin/carddisp.pl?gene=HTR2C
MTBP	MDM2 Binding Protein	Protein Coding	Q96DY7	47	GC08P120426	41.9735527038574	https://www.genecards.org/cgi-bin/carddisp.pl?gene=MTBP
CCDC171	Coiled-Coil Domain Containing 171	Protein Coding	Q6TFL3	44	GC09P016386	41.9570732116699	https://www.genecards.org/cgi-bin/carddisp.pl?gene=CCDC171
LINC00963	Long Intergenic Non-Protein Coding RNA 963	RNA Gene		24	GC09P152934	41.9390182495117	https://www.genecards.org/cgi-bin/carddisp.pl?gene=LINC00963
ARHGEF25	Rho Guanine Nucleotide Exchange Factor 25	Protein Coding	Q86VW2	50	GC12P075498	41.9123420715332	https://www.genecards.org/cgi-bin/carddisp.pl?gene=ARHGEF25
ASPRV1	Aspartic Peptidase Retroviral Like 1	Protein Coding	Q53RT3	50	GC02M069932	41.878662109375	https://www.genecards.org/cgi-bin/carddisp.pl?gene=ASPRV1
PLEKHG4B	Pleckstrin Homology And RhoGEF Domain Containing G4B	Protein Coding	Q96PX9	46	GC05P000093	41.8479423522949	https://www.genecards.org/cgi-bin/carddisp.pl?gene=PLEKHG4B
ZNF419	Zinc Finger Protein 419	Protein Coding	Q96HQ0	44	GC19P153217	41.8320274353027	https://www.genecards.org/cgi-bin/carddisp.pl?gene=ZNF419
MIR30E	MicroRNA 30e	RNA Gene		31	GC01P040754	41.8303031921387	https://www.genecards.org/cgi-bin/carddisp.pl?gene=MIR30E
ABCG4	ATP Binding Cassette Subfamily G Member 4	Protein Coding	Q9H172	53	GC11P125229	41.7901763916016	https://www.genecards.org/cgi-bin/carddisp.pl?gene=ABCG4
SLC8A3	Solute Carrier Family 8 Member A3	Protein Coding	P57103	54	GC14M070044	41.7879676818848	https://www.genecards.org/cgi-bin/carddisp.pl?gene=SLC8A3
ZNF48	Zinc Finger Protein 48	Protein Coding	Q96MX3	42	GC16P030378	41.7760543823242	https://www.genecards.org/cgi-bin/carddisp.pl?gene=ZNF48
MIR139	MicroRNA 139	RNA Gene		30	GC11M072615	41.7604141235352	https://www.genecards.org/cgi-bin/carddisp.pl?gene=MIR139
TSPAN5	Tetraspanin 5	Protein Coding	P62079	52	GC04M098470	41.7509651184082	https://www.genecards.org/cgi-bin/carddisp.pl?gene=TSPAN5
RPL10L	Ribosomal Protein L10 Like	Protein Coding	Q96L21	47	GC14M046651	41.7435493469238	https://www.genecards.org/cgi-bin/carddisp.pl?gene=RPL10L
CADPS	Calcium Dependent Secretion Activator	Protein Coding	Q9ULU8	54	GC03M062398	41.7341041564941	https://www.genecards.org/cgi-bin/carddisp.pl?gene=CADPS
SORCS1	Sortilin Related VPS10 Domain Containing Receptor 1	Protein Coding	Q8WY21	52	GC10M106573	41.7265090942383	https://www.genecards.org/cgi-bin/carddisp.pl?gene=SORCS1
DNAH3	Dynein Axonemal Heavy Chain 3	Protein Coding	Q8TD57	46	GC16M050541	41.7198333740234	https://www.genecards.org/cgi-bin/carddisp.pl?gene=DNAH3
FANCG	FA Complementation Group G	Protein Coding	O15287	57	GC09M035073	41.706356048584	https://www.genecards.org/cgi-bin/carddisp.pl?gene=FANCG
ITPRIPL1	ITPRIP Like 1	Protein Coding	Q6GPH6	44	GC02P099983	41.6936988830566	https://www.genecards.org/cgi-bin/carddisp.pl?gene=ITPRIPL1
PPM1D	Protein Phosphatase, Mg2+/Mn2+ Dependent 1D	Protein Coding	O15297	61	GC17P060600	41.6438026428223	https://www.genecards.org/cgi-bin/carddisp.pl?gene=PPM1D
PIGH	Phosphatidylinositol Glycan Anchor Biosynthesis Class H	Protein Coding	Q14442	50	GC14M067581	41.6409149169922	https://www.genecards.org/cgi-bin/carddisp.pl?gene=PIGH
MAP3K1	Mitogen-Activated Protein Kinase Kinase Kinase 1	Protein Coding	Q13233	63	GC05P056815	41.6300659179688	https://www.genecards.org/cgi-bin/carddisp.pl?gene=MAP3K1
MAMDC2	MAM Domain Containing 2	Protein Coding	Q7Z304	48	GC09P070043	41.6142349243164	https://www.genecards.org/cgi-bin/carddisp.pl?gene=MAMDC2
GNGT1	G Protein Subunit Gamma Transducin 1	Protein Coding	P63211	55	GC07P093591	41.6132888793945	https://www.genecards.org/cgi-bin/carddisp.pl?gene=GNGT1
ARPP21	CAMP Regulated Phosphoprotein 21	Protein Coding	Q9UBL0	48	GC03P035680	41.5742073059082	https://www.genecards.org/cgi-bin/carddisp.pl?gene=ARPP21
RARB	Retinoic Acid Receptor Beta	Protein Coding	P10826	62	GC03P027315	41.5580368041992	https://www.genecards.org/cgi-bin/carddisp.pl?gene=RARB
PCDHA7	Protocadherin Alpha 7	Protein Coding	Q9UN72	45	GC05P159058	41.545783996582	https://www.genecards.org/cgi-bin/carddisp.pl?gene=PCDHA7
RPS6KC1	Ribosomal Protein S6 Kinase C1	Protein Coding	Q96S38	50	GC01P213051	41.5425910949707	https://www.genecards.org/cgi-bin/carddisp.pl?gene=RPS6KC1
PTPN21	Protein Tyrosine Phosphatase Non-Receptor Type 21	Protein Coding	Q16825	51	GC14M088465	41.5208473205566	https://www.genecards.org/cgi-bin/carddisp.pl?gene=PTPN21
C8orf44-SGK3	C8orf44-SGK3 Readthrough	Protein Coding		28	GC08P068671	41.516674041748	https://www.genecards.org/cgi-bin/carddisp.pl?gene=C8orf44-SGK3
PLEKHG1	Pleckstrin Homology And RhoGEF Domain Containing G1	Protein Coding	Q9ULL1	48	GC06P150599	41.507152557373	https://www.genecards.org/cgi-bin/carddisp.pl?gene=PLEKHG1
TSNAXIP1	Translin Associated Factor X Interacting Protein 1	Protein Coding	Q2TAA8	42	GC16P067806	41.5055885314941	https://www.genecards.org/cgi-bin/carddisp.pl?gene=TSNAXIP1
PGR	Progesterone Receptor	Protein Coding	P06401	62	GC11M140371	41.5014419555664	https://www.genecards.org/cgi-bin/carddisp.pl?gene=PGR
HCG11	HLA Complex Group 11	RNA Gene		26	GC06P181715	41.4990158081055	https://www.genecards.org/cgi-bin/carddisp.pl?gene=HCG11
RERGL	RERG Like	Protein Coding	Q9H628	41	GC12M018080	41.4978103637695	https://www.genecards.org/cgi-bin/carddisp.pl?gene=RERGL
KCNF1	Potassium Voltage-Gated Channel Modifier Subfamily F Member 1	Protein Coding	Q9H3M0	49	GC02P010911	41.4919013977051	https://www.genecards.org/cgi-bin/carddisp.pl?gene=KCNF1
PCDHA2	Protocadherin Alpha 2	Protein Coding	Q9Y5H9	49	GC05P159053	41.4321365356445	https://www.genecards.org/cgi-bin/carddisp.pl?gene=PCDHA2
DNAH9	Dynein Axonemal Heavy Chain 9	Protein Coding	Q9NYC9	50	GC17P011598	41.4115409851074	https://www.genecards.org/cgi-bin/carddisp.pl?gene=DNAH9
PARP1	Poly(ADP-Ribose) Polymerase 1	Protein Coding	P09874	64	GC01M226360	41.3971328735352	https://www.genecards.org/cgi-bin/carddisp.pl?gene=PARP1
KIR2DL3	Killer Cell Immunoglobulin Like Receptor, Two Ig Domains And Long Cytoplasmic Tail 3	Protein Coding	P43628	48	GC19P154056	41.3682250976563	https://www.genecards.org/cgi-bin/carddisp.pl?gene=KIR2DL3
ZSCAN2	Zinc Finger And SCAN Domain Containing 2	Protein Coding	Q7Z7L9	46	GC15P084600	41.3551368713379	https://www.genecards.org/cgi-bin/carddisp.pl?gene=ZSCAN2
CFAP43	Cilia And Flagella Associated Protein 43	Protein Coding	Q8NDM7	46	GC10M104129	41.3382110595703	https://www.genecards.org/cgi-bin/carddisp.pl?gene=CFAP43
SHC1	SHC Adaptor Protein 1	Protein Coding	P29353	57	GC01M154962	41.3329544067383	https://www.genecards.org/cgi-bin/carddisp.pl?gene=SHC1
SLC46A3	Solute Carrier Family 46 Member 3	Protein Coding	Q7Z3Q1	48	GC13M028700	41.3290786743164	https://www.genecards.org/cgi-bin/carddisp.pl?gene=SLC46A3
MRPL46	Mitochondrial Ribosomal Protein L46	Protein Coding	Q9H2W6	49	GC15M163179	41.3039398193359	https://www.genecards.org/cgi-bin/carddisp.pl?gene=MRPL46
HIPK4	Homeodomain Interacting Protein Kinase 4	Protein Coding	Q8NE63	47	GC19M040379	41.2994728088379	https://www.genecards.org/cgi-bin/carddisp.pl?gene=HIPK4
MKI67	Marker Of Proliferation Ki-67	Protein Coding	P46013	57	GC10M128096	41.2623748779297	https://www.genecards.org/cgi-bin/carddisp.pl?gene=MKI67
MGMT	O-6-Methylguanine-DNA Methyltransferase	Protein Coding	P16455	62	GC10P129467	41.2389106750488	https://www.genecards.org/cgi-bin/carddisp.pl?gene=MGMT
LARP1B	La Ribonucleoprotein 1B	Protein Coding	Q659C4	45	GC04P128061	41.2347946166992	https://www.genecards.org/cgi-bin/carddisp.pl?gene=LARP1B
DNMT1	DNA Methyltransferase 1	Protein Coding	P26358	66	GC19M010133	41.2320213317871	https://www.genecards.org/cgi-bin/carddisp.pl?gene=DNMT1
C3AR1	Complement C3a Receptor 1	Protein Coding	Q16581	58	GC12M035735	41.2303199768066	https://www.genecards.org/cgi-bin/carddisp.pl?gene=C3AR1
ITGAD	Integrin Subunit Alpha D	Protein Coding	Q13349	51	GC16P121105	41.2270965576172	https://www.genecards.org/cgi-bin/carddisp.pl?gene=ITGAD
WDR49	WD Repeat Domain 49	Protein Coding	Q8IV35	44	GC03M167478	41.2081489562988	https://www.genecards.org/cgi-bin/carddisp.pl?gene=WDR49
ABCB1	ATP Binding Cassette Subfamily B Member 1	Protein Coding	P08183	64	GC07M087504	41.1964950561523	https://www.genecards.org/cgi-bin/carddisp.pl?gene=ABCB1
ZP4	Zona Pellucida Glycoprotein 4	Protein Coding	Q12836	44	GC01M237877	41.1931762695313	https://www.genecards.org/cgi-bin/carddisp.pl?gene=ZP4
IRF1	Interferon Regulatory Factor 1	Protein Coding	P10914	60	GC05M132440	41.1920738220215	https://www.genecards.org/cgi-bin/carddisp.pl?gene=IRF1
KIF12	Kinesin Family Member 12	Protein Coding	Q96FN5	47	GC09M114086	41.1900901794434	https://www.genecards.org/cgi-bin/carddisp.pl?gene=KIF12
SLC25A47	Solute Carrier Family 25 Member 47	Protein Coding	Q6Q0C1	47	GC14P100323	41.1846313476563	https://www.genecards.org/cgi-bin/carddisp.pl?gene=SLC25A47
MIR204	MicroRNA 204	RNA Gene		31	GC09M070809	41.1779251098633	https://www.genecards.org/cgi-bin/carddisp.pl?gene=MIR204
MIR140	MicroRNA 140	RNA Gene		32	GC16P122015	41.1294174194336	https://www.genecards.org/cgi-bin/carddisp.pl?gene=MIR140
BTNL2	Butyrophilin Like 2	Protein Coding	Q9UIR0	52	GC06M032393	41.0861625671387	https://www.genecards.org/cgi-bin/carddisp.pl?gene=BTNL2
TAS2R20	Taste 2 Receptor Member 20	Protein Coding	P59543	43	GC12M035813	41.0811195373535	https://www.genecards.org/cgi-bin/carddisp.pl?gene=TAS2R20
TH2-LCR	Th2 Cytokine Locus Control Region	Functional Element		10	GC05P132629	41.0602378845215	https://www.genecards.org/cgi-bin/carddisp.pl?gene=TH2-LCR
KCNJ4	Potassium Inwardly Rectifying Channel Subfamily J Member 4	Protein Coding	P48050	55	GC22M038426	41.0554351806641	https://www.genecards.org/cgi-bin/carddisp.pl?gene=KCNJ4
ARHGAP20	Rho GTPase Activating Protein 20	Protein Coding	Q9P2F6	47	GC11M110577	41.0383834838867	https://www.genecards.org/cgi-bin/carddisp.pl?gene=ARHGAP20
NETO2	Neuropilin And Tolloid Like 2	Protein Coding	Q8NC67	50	GC16M047077	41.0164604187012	https://www.genecards.org/cgi-bin/carddisp.pl?gene=NETO2
ZNF431	Zinc Finger Protein 431	Protein Coding	Q8TF32	44	GC19P021142	41.0049133300781	https://www.genecards.org/cgi-bin/carddisp.pl?gene=ZNF431
CYP1A1	Cytochrome P450 Family 1 Subfamily A Member 1	Protein Coding	P04798	60	GC15M074719	40.9850959777832	https://www.genecards.org/cgi-bin/carddisp.pl?gene=CYP1A1
PODN	Podocan	Protein Coding	Q7Z5L7	51	GC01P053062	40.9773750305176	https://www.genecards.org/cgi-bin/carddisp.pl?gene=PODN
PCDHA1	Protocadherin Alpha 1	Protein Coding	Q9Y5I3	49	GC05P159052	40.9764404296875	https://www.genecards.org/cgi-bin/carddisp.pl?gene=PCDHA1
EFCAB6	EF-Hand Calcium Binding Domain 6	Protein Coding	Q5THR3	46	GC22M086170	40.9730377197266	https://www.genecards.org/cgi-bin/carddisp.pl?gene=EFCAB6
ZNF772	Zinc Finger Protein 772	Protein Coding	Q68DY9	39	GC19M057466	40.951343536377	https://www.genecards.org/cgi-bin/carddisp.pl?gene=ZNF772
SLC6A9	Solute Carrier Family 6 Member 9	Protein Coding	P48067	61	GC01M043991	40.8993988037109	https://www.genecards.org/cgi-bin/carddisp.pl?gene=SLC6A9
KATNAL2	Katanin Catalytic Subunit A1 Like 2	Protein Coding	Q8IYT4	49	GC18P046917	40.8873443603516	https://www.genecards.org/cgi-bin/carddisp.pl?gene=KATNAL2
PCDHA4	Protocadherin Alpha 4	Protein Coding	Q9UN74	45	GC05P159055	40.8841705322266	https://www.genecards.org/cgi-bin/carddisp.pl?gene=PCDHA4
HEPACAM2	HEPACAM Family Member 2	Protein Coding	A8MVW5	44	GC07M093188	40.8750953674316	https://www.genecards.org/cgi-bin/carddisp.pl?gene=HEPACAM2
DGCR6L	DiGeorge Syndrome Critical Region Gene 6 Like	Protein Coding	Q9BY27	45	GC22M020314	40.8514289855957	https://www.genecards.org/cgi-bin/carddisp.pl?gene=DGCR6L
SLC13A3	Solute Carrier Family 13 Member 3	Protein Coding	Q8WWT9	57	GC20M046557	40.7370719909668	https://www.genecards.org/cgi-bin/carddisp.pl?gene=SLC13A3
GPR26	G Protein-Coupled Receptor 26	Protein Coding	Q8NDV2	46	GC10P123666	40.7318115234375	https://www.genecards.org/cgi-bin/carddisp.pl?gene=GPR26
KLK2	Kallikrein Related Peptidase 2	Protein Coding	P20151	58	GC19P050861	40.7255401611328	https://www.genecards.org/cgi-bin/carddisp.pl?gene=KLK2
ZNF287	Zinc Finger Protein 287	Protein Coding	Q9HBT7	42	GC17M096393	40.7088432312012	https://www.genecards.org/cgi-bin/carddisp.pl?gene=ZNF287
UNC79	Unc-79 Homolog, NALCN Channel Complex Subunit	Protein Coding	Q9P2D8	48	GC14P093333	40.695499420166	https://www.genecards.org/cgi-bin/carddisp.pl?gene=UNC79
GAPDHS	Glyceraldehyde-3-Phosphate Dehydrogenase, Spermatogenic	Protein Coding	O14556	55	GC19P152389	40.6839065551758	https://www.genecards.org/cgi-bin/carddisp.pl?gene=GAPDHS
GABRB2	Gamma-Aminobutyric Acid Type A Receptor Subunit Beta2	Protein Coding	P47870	61	GC05M161288	40.6438522338867	https://www.genecards.org/cgi-bin/carddisp.pl?gene=GABRB2
PKD2L1	Polycystin 2 Like 1, Transient Receptor Potential Cation Channel	Protein Coding	Q9P0L9	55	GC10M100288	40.6302795410156	https://www.genecards.org/cgi-bin/carddisp.pl?gene=PKD2L1
TRIM34	Tripartite Motif Containing 34	Protein Coding	Q9BYJ4	44	GC11P005619	40.613941192627	https://www.genecards.org/cgi-bin/carddisp.pl?gene=TRIM34
PCDHA6	Protocadherin Alpha 6	Protein Coding	Q9UN73	45	GC05P159057	40.6086044311523	https://www.genecards.org/cgi-bin/carddisp.pl?gene=PCDHA6
PCDHA8	Protocadherin Alpha 8	Protein Coding	Q9Y5H6	45	GC05P159060	40.6071319580078	https://www.genecards.org/cgi-bin/carddisp.pl?gene=PCDHA8
SLC35G1	Solute Carrier Family 35 Member G1	Protein Coding	Q2M3R5	43	GC10P093893	40.591007232666	https://www.genecards.org/cgi-bin/carddisp.pl?gene=SLC35G1
LINC01138	Long Intergenic Non-Protein Coding RNA 1138	RNA Gene		23	GC01M167116	40.5899963378906	https://www.genecards.org/cgi-bin/carddisp.pl?gene=LINC01138
NRCAM	Neuronal Cell Adhesion Molecule	Protein Coding	Q92823	57	GC07M108147	40.5883636474609	https://www.genecards.org/cgi-bin/carddisp.pl?gene=NRCAM
HGF	Hepatocyte Growth Factor	Protein Coding	P14210	65	GC07M081699	40.5657691955566	https://www.genecards.org/cgi-bin/carddisp.pl?gene=HGF
SOX2	SRY-Box Transcription Factor 2	Protein Coding	P48431	58	GC03P181711	40.541088104248	https://www.genecards.org/cgi-bin/carddisp.pl?gene=SOX2
KRT33A	Keratin 33A	Protein Coding	O76009	48	GC17M041346	40.5377998352051	https://www.genecards.org/cgi-bin/carddisp.pl?gene=KRT33A
ERCC3	ERCC Excision Repair 3, TFIIH Core Complex Helicase Subunit	Protein Coding	P19447	61	GC02M127257	40.4755783081055	https://www.genecards.org/cgi-bin/carddisp.pl?gene=ERCC3
FAXC	Failed Axon Connections Homolog, Metaxin Like GST Domain Containing	Protein Coding	Q5TGI0	45	GC06M099271	40.4705276489258	https://www.genecards.org/cgi-bin/carddisp.pl?gene=FAXC
PCDHA9	Protocadherin Alpha 9	Protein Coding	Q9Y5H5	48	GC05P159061	40.4455337524414	https://www.genecards.org/cgi-bin/carddisp.pl?gene=PCDHA9
AGBL4	AGBL Carboxypeptidase 4	Protein Coding	Q5VU57	46	GC01M048534	40.4055480957031	https://www.genecards.org/cgi-bin/carddisp.pl?gene=AGBL4
ZNF717	Zinc Finger Protein 717	Protein Coding	Q9BY31	42	GC03M075678	40.3759803771973	https://www.genecards.org/cgi-bin/carddisp.pl?gene=ZNF717
KIAA1755	KIAA1755	Protein Coding	Q5JYT7	42	GC20M038210	40.3380355834961	https://www.genecards.org/cgi-bin/carddisp.pl?gene=KIAA1755
PDP2	Pyruvate Dehydrogenase Phosphatase Catalytic Subunit 2	Protein Coding	Q9P2J9	53	GC16P121819	40.3148155212402	https://www.genecards.org/cgi-bin/carddisp.pl?gene=PDP2
BNIP5	BCL2 Interacting Protein 5	Protein Coding	P0C671	39	GC06M108633	40.3095245361328	https://www.genecards.org/cgi-bin/carddisp.pl?gene=BNIP5
PCDHA10	Protocadherin Alpha 10	Protein Coding	Q9Y5I2	47	GC05P159062	40.2907295227051	https://www.genecards.org/cgi-bin/carddisp.pl?gene=PCDHA10
ZEB1	Zinc Finger E-Box Binding Homeobox 1	Protein Coding	P37275	62	GC10P031318	40.2456817626953	https://www.genecards.org/cgi-bin/carddisp.pl?gene=ZEB1
MIR373	MicroRNA 373	RNA Gene		29	GC19P153085	40.2278518676758	https://www.genecards.org/cgi-bin/carddisp.pl?gene=MIR373
JAK2	Janus Kinase 2	Protein Coding	O60674	66	GC09P004985	40.2267303466797	https://www.genecards.org/cgi-bin/carddisp.pl?gene=JAK2
OR2T1	Olfactory Receptor Family 2 Subfamily T Member 1	Protein Coding	O43869	38	GC01P248405	40.166561126709	https://www.genecards.org/cgi-bin/carddisp.pl?gene=OR2T1
PCDHA5	Protocadherin Alpha 5	Protein Coding	Q9Y5H7	45	GC05P159056	40.1483345031738	https://www.genecards.org/cgi-bin/carddisp.pl?gene=PCDHA5
E2F1	E2F Transcription Factor 1	Protein Coding	Q01094	57	GC20M033675	40.1407623291016	https://www.genecards.org/cgi-bin/carddisp.pl?gene=E2F1
TCF7L2	Transcription Factor 7 Like 2	Protein Coding	Q9NQB0	59	GC10P112950	40.12304688	https://www.genecards.org/cgi-bin/carddisp.pl?gene=TCF7L2
ERCC1	ERCC Excision Repair 1, Endonuclease Non-Catalytic Subunit	Protein Coding	P07992	59	GC19M108885	40.0464324951172	https://www.genecards.org/cgi-bin/carddisp.pl?gene=ERCC1
PCDHB1	Protocadherin Beta 1	Protein Coding	Q9Y5F3	45	GC05P159063	40.0378227233887	https://www.genecards.org/cgi-bin/carddisp.pl?gene=PCDHB1
ACRV1	Acrosomal Vesicle Protein 1	Protein Coding	P26436	49	GC11M125671	39.9602928161621	https://www.genecards.org/cgi-bin/carddisp.pl?gene=ACRV1
LINC01564	Long Intergenic Non-Protein Coding RNA 1564	RNA Gene		24	GC06P182184	39.8581466674805	https://www.genecards.org/cgi-bin/carddisp.pl?gene=LINC01564
OR5AC2	Olfactory Receptor Family 5 Subfamily AC Member 2	Protein Coding	Q9NZP5	42	GC03P098087	39.8347854614258	https://www.genecards.org/cgi-bin/carddisp.pl?gene=OR5AC2
SOCS2-AS1	SOCS2 Antisense RNA 1	RNA Gene		25	GC12M093504	39.8309173583984	https://www.genecards.org/cgi-bin/carddisp.pl?gene=SOCS2-AS1
TYMS	Thymidylate Synthetase	Protein Coding	P04818	62	GC18P000657	39.8146095275879	https://www.genecards.org/cgi-bin/carddisp.pl?gene=TYMS
OR2Z1	Olfactory Receptor Family 2 Subfamily Z Member 1	Protein Coding	Q8NG97	40	GC19P008721	39.8102264404297	https://www.genecards.org/cgi-bin/carddisp.pl?gene=OR2Z1
TGFBR1	Transforming Growth Factor Beta Receptor 1	Protein Coding	P36897	67	GC09P107186	39.7743530273438	https://www.genecards.org/cgi-bin/carddisp.pl?gene=TGFBR1
DLEC1	DLEC1 Cilia And Flagella Associated Protein	Protein Coding	Q9Y238	49	GC03P038038	39.7555694580078	https://www.genecards.org/cgi-bin/carddisp.pl?gene=DLEC1
CEBPA	CCAAT Enhancer Binding Protein Alpha	Protein Coding	P49715	60	GC19M033299	39.7440299987793	https://www.genecards.org/cgi-bin/carddisp.pl?gene=CEBPA
ZNF534	Zinc Finger Protein 534	Protein Coding	Q76KX8	38	GC19P052429	39.6647605895996	https://www.genecards.org/cgi-bin/carddisp.pl?gene=ZNF534
TNFSF10	TNF Superfamily Member 10	Protein Coding	P50591	58	GC03M172505	39.6635131835938	https://www.genecards.org/cgi-bin/carddisp.pl?gene=TNFSF10
ZNF560	Zinc Finger Protein 560	Protein Coding	Q96MR9	41	GC19M009445	39.5575485229492	https://www.genecards.org/cgi-bin/carddisp.pl?gene=ZNF560
KRT19	Keratin 19	Protein Coding	P08727	57	GC17M041523	39.5384979248047	https://www.genecards.org/cgi-bin/carddisp.pl?gene=KRT19
MIR19A	MicroRNA 19a	RNA Gene		28	GC13P091748	39.5161170959473	https://www.genecards.org/cgi-bin/carddisp.pl?gene=MIR19A
HMMR	Hyaluronan Mediated Motility Receptor	Protein Coding	O75330	57	GC05P163488	39.4929351806641	https://www.genecards.org/cgi-bin/carddisp.pl?gene=HMMR
GPC3	Glypican 3	Protein Coding	P51654	59	GC0XM133535	39.4386024475098	https://www.genecards.org/cgi-bin/carddisp.pl?gene=GPC3
TRPM2-AS	TRPM2 Antisense RNA	RNA Gene		24	GC21M054940	39.4328117370605	https://www.genecards.org/cgi-bin/carddisp.pl?gene=TRPM2-AS
LINC-ROR	Long Intergenic Non-Protein Coding RNA, Regulator Of Reprogramming	RNA Gene		25	GC18M057054	39.3901634216309	https://www.genecards.org/cgi-bin/carddisp.pl?gene=LINC-ROR
OR6K2	Olfactory Receptor Family 6 Subfamily K Member 2	Protein Coding	Q8NGY2	42	GC01M158699	39.3757286071777	https://www.genecards.org/cgi-bin/carddisp.pl?gene=OR6K2
GABRG1	Gamma-Aminobutyric Acid Type A Receptor Subunit Gamma1	Protein Coding	Q8N1C3	51	GC04M046035	39.2886734008789	https://www.genecards.org/cgi-bin/carddisp.pl?gene=GABRG1
OR14A16	Olfactory Receptor Family 14 Subfamily A Member 16	Protein Coding	Q8NHC5	40	GC01M247814	39.1977767944336	https://www.genecards.org/cgi-bin/carddisp.pl?gene=OR14A16
OR4C12	Olfactory Receptor Family 4 Subfamily C Member 12	Protein Coding	Q96R67	39	GC11M139491	39.1966781616211	https://www.genecards.org/cgi-bin/carddisp.pl?gene=OR4C12
NKX2-1	NK2 Homeobox 1	Protein Coding	P43699	61	GC14M036516	39.1627578735352	https://www.genecards.org/cgi-bin/carddisp.pl?gene=NKX2-1
MTHFR	Methylenetetrahydrofolate Reductase	Protein Coding	P42898	61	GC01M011785	39.1476440429688	https://www.genecards.org/cgi-bin/carddisp.pl?gene=MTHFR
IL10	Interleukin 10	Protein Coding	P22301	60	GC01M206767	39.1431427001953	https://www.genecards.org/cgi-bin/carddisp.pl?gene=IL10
SIGIRR	Single Ig And TIR Domain Containing	Protein Coding	Q6IA17	52	GC11M014661	39.0929565429688	https://www.genecards.org/cgi-bin/carddisp.pl?gene=SIGIRR
CDKN1C	Cyclin Dependent Kinase Inhibitor 1C	Protein Coding	P49918	58	GC11M015146	39.0778007507324	https://www.genecards.org/cgi-bin/carddisp.pl?gene=CDKN1C
KLLN	Killin, P53 Regulated DNA Replication Inhibitor	Protein Coding	B2CW77	42	GC10M088664	39.0718231201172	https://www.genecards.org/cgi-bin/carddisp.pl?gene=KLLN
AXIN1	Axin 1	Protein Coding	O15169	60	GC16M000287	39.0397148132324	https://www.genecards.org/cgi-bin/carddisp.pl?gene=AXIN1
OR1S2	Olfactory Receptor Family 1 Subfamily S Member 2	Protein Coding	Q8NGQ3	40	GC11M058203	38.9423789978027	https://www.genecards.org/cgi-bin/carddisp.pl?gene=OR1S2
OR5L1	Olfactory Receptor Family 5 Subfamily L Member 1	Protein Coding	Q8NGL2	40	GC11P055811	38.9423789978027	https://www.genecards.org/cgi-bin/carddisp.pl?gene=OR5L1
OR8K3	Olfactory Receptor Family 8 Subfamily K Member 3 (Gene/Pseudogene)	Protein Coding	Q8NH51	38	GC11P056358	38.9423789978027	https://www.genecards.org/cgi-bin/carddisp.pl?gene=OR8K3
SUZ12P1	SUZ12 Pseudogene 1	Pseudogene		21	GC17P030709	38.9371109008789	https://www.genecards.org/cgi-bin/carddisp.pl?gene=SUZ12P1
AXL	AXL Receptor Tyrosine Kinase	Protein Coding	P30530	64	GC19P041219	38.8199081420898	https://www.genecards.org/cgi-bin/carddisp.pl?gene=AXL
DDX19A-DT	DDX19A Divergent Transcript	RNA Gene		20	GC16M075126	38.7160034179688	https://www.genecards.org/cgi-bin/carddisp.pl?gene=DDX19A-DT
MIR98	MicroRNA 98	RNA Gene		27	GC0XM053998	38.7001266479492	https://www.genecards.org/cgi-bin/carddisp.pl?gene=MIR98
PLAU	Plasminogen Activator, Urokinase	Protein Coding	P00749	64	GC10P073909	38.6986923217773	https://www.genecards.org/cgi-bin/carddisp.pl?gene=PLAU
CTLA4	Cytotoxic T-Lymphocyte Associated Protein 4	Protein Coding	P16410	61	GC02P204860	38.6840972900391	https://www.genecards.org/cgi-bin/carddisp.pl?gene=CTLA4
AKT2	AKT Serine/Threonine Kinase 2	Protein Coding	P31751	67	GC19M040230	38.6483459472656	https://www.genecards.org/cgi-bin/carddisp.pl?gene=AKT2
MIR152	MicroRNA 152	RNA Gene		30	GC17M048037	38.6437377929688	https://www.genecards.org/cgi-bin/carddisp.pl?gene=MIR152
FANCE	FA Complementation Group E	Protein Coding	Q9HB96	54	GC06P182004	38.6365776062012	https://www.genecards.org/cgi-bin/carddisp.pl?gene=FANCE
FLT4	Fms Related Receptor Tyrosine Kinase 4	Protein Coding	P35916	65	GC05M183404	38.5931587219238	https://www.genecards.org/cgi-bin/carddisp.pl?gene=FLT4
GSK3B	Glycogen Synthase Kinase 3 Beta	Protein Coding	P49841	64	GC03M119821	38.5920715332031	https://www.genecards.org/cgi-bin/carddisp.pl?gene=GSK3B
WWOX	WW Domain Containing Oxidoreductase	Protein Coding	Q9NZC7	60	GC16P078099	38.5105743408203	https://www.genecards.org/cgi-bin/carddisp.pl?gene=WWOX
PDGFRB	Platelet Derived Growth Factor Receptor Beta	Protein Coding	P09619	67	GC05M150113	38.4297256469727	https://www.genecards.org/cgi-bin/carddisp.pl?gene=PDGFRB
CASP9	Caspase 9	Protein Coding	P55211	61	GC01M022575	38.4058609008789	https://www.genecards.org/cgi-bin/carddisp.pl?gene=CASP9
SETD2	SET Domain Containing 2, Histone Lysine Methyltransferase	Protein Coding	Q9BYW2	60	GC03M047033	38.1862182617188	https://www.genecards.org/cgi-bin/carddisp.pl?gene=SETD2
MIR9-1	MicroRNA 9-1	RNA Gene		30	GC01M156420	38.1818084716797	https://www.genecards.org/cgi-bin/carddisp.pl?gene=MIR9-1
GSTT1	Glutathione S-Transferase Theta 1	Protein Coding	P30711	44	GC22Mi00270	38.1442489624023	https://www.genecards.org/cgi-bin/carddisp.pl?gene=GSTT1
BCL2L1	BCL2 Like 1	Protein Coding	Q07817	62	GC20M031664	38.1299209594727	https://www.genecards.org/cgi-bin/carddisp.pl?gene=BCL2L1
MIR193A	MicroRNA 193a	RNA Gene		28	GC17P031559	38.0692024230957	https://www.genecards.org/cgi-bin/carddisp.pl?gene=MIR193A
STRADB	STE20 Related Adaptor Beta	Protein Coding	Q9C0K7	51	GC02P201387	38.0523147583008	https://www.genecards.org/cgi-bin/carddisp.pl?gene=STRADB
ZNF595	Zinc Finger Protein 595	Protein Coding	Q8IYB9	39	GC04P000046	38.0028686523438	https://www.genecards.org/cgi-bin/carddisp.pl?gene=ZNF595
NIPA2	NIPA Magnesium Transporter 2	Protein Coding	Q8N8Q9	48	GC15P192305	37.9998397827148	https://www.genecards.org/cgi-bin/carddisp.pl?gene=NIPA2
PALLD	Palladin, Cytoskeletal Associated Protein	Protein Coding	Q8WX93	54	GC04P168497	37.9858932495117	https://www.genecards.org/cgi-bin/carddisp.pl?gene=PALLD
THSD7B	Thrombospondin Type 1 Domain Containing 7B	Protein Coding	Q9C0I4	45	GC02P136765	37.9647369384766	https://www.genecards.org/cgi-bin/carddisp.pl?gene=THSD7B
RECQL	RecQ Like Helicase	Protein Coding	P46063	54	GC12M021468	37.912784576416	https://www.genecards.org/cgi-bin/carddisp.pl?gene=RECQL
XLOC_007697	Uncharacterized LOC105500239	RNA Gene		14	GC09P077641	37.8057556152344	https://www.genecards.org/cgi-bin/carddisp.pl?gene=XLOC_007697
MIR424	MicroRNA 424	RNA Gene		27	GC0XM135398	37.79443359	https://www.genecards.org/cgi-bin/carddisp.pl?gene=MIR424
SCN11A	Sodium Voltage-Gated Channel Alpha Subunit 11	Protein Coding	Q9UI33	56	GC03M038857	37.7887268066406	https://www.genecards.org/cgi-bin/carddisp.pl?gene=SCN11A
MIR215	MicroRNA 215	RNA Gene		27	GC01M220117	37.7545013427734	https://www.genecards.org/cgi-bin/carddisp.pl?gene=MIR215
FGF2	Fibroblast Growth Factor 2	Protein Coding	P09038	59	GC04P122826	37.6958770751953	https://www.genecards.org/cgi-bin/carddisp.pl?gene=FGF2
IFNG	Interferon Gamma	Protein Coding	P01579	63	GC12M068154	37.65429688	https://www.genecards.org/cgi-bin/carddisp.pl?gene=IFNG
CDK1	Cyclin Dependent Kinase 1	Protein Coding	P06493	60	GC10P060772	37.6042785644531	https://www.genecards.org/cgi-bin/carddisp.pl?gene=CDK1
CASC19	Cancer Susceptibility 19	RNA Gene		24	GC08M137617	37.5617752075195	https://www.genecards.org/cgi-bin/carddisp.pl?gene=CASC19
PDZRN3	PDZ Domain Containing Ring Finger 3	Protein Coding	Q9UPQ7	48	GC03M073382	37.5521049499512	https://www.genecards.org/cgi-bin/carddisp.pl?gene=PDZRN3
MIR142	MicroRNA 142	RNA Gene		30	GC17M058331	37.5284690856934	https://www.genecards.org/cgi-bin/carddisp.pl?gene=MIR142
LRRC74B	Leucine Rich Repeat Containing 74B	Protein Coding	Q6ZQY2	32	GC22P091599	37.5259170532227	https://www.genecards.org/cgi-bin/carddisp.pl?gene=LRRC74B
ZNF473	Zinc Finger Protein 473	Protein Coding	Q8WTR7	47	GC19P152895	37.5048408508301	https://www.genecards.org/cgi-bin/carddisp.pl?gene=ZNF473
KDM6A	Lysine Demethylase 6A	Protein Coding	O15550	60	GC0XP044873	37.4934005737305	https://www.genecards.org/cgi-bin/carddisp.pl?gene=KDM6A
PRKN	Parkin RBR E3 Ubiquitin Protein Ligase	Protein Coding	O60260	62	GC06M161348	37.4665832519531	https://www.genecards.org/cgi-bin/carddisp.pl?gene=PRKN
MIR521-1	MicroRNA 521-1	RNA Gene		27	GC19P053748	37.4405250549316	https://www.genecards.org/cgi-bin/carddisp.pl?gene=MIR521-1
TBX20	T-Box Transcription Factor 20	Protein Coding	Q9UMR3	53	GC07M035237	37.3491363525391	https://www.genecards.org/cgi-bin/carddisp.pl?gene=TBX20
LOC129390903	MPRA-Validated Peak2919 Silencer	Functional Element		9	GC17P160585	37.3398857116699	https://www.genecards.org/cgi-bin/carddisp.pl?gene=LOC129390903
MIR122	MicroRNA 122	RNA Gene		30	GC18P058451	37.3149261474609	https://www.genecards.org/cgi-bin/carddisp.pl?gene=MIR122
MIR192	MicroRNA 192	RNA Gene		30	GC11M064891	37.3081512451172	https://www.genecards.org/cgi-bin/carddisp.pl?gene=MIR192
MAP2K4	Mitogen-Activated Protein Kinase Kinase 4	Protein Coding	P45985	62	GC17P012020	37.2747383117676	https://www.genecards.org/cgi-bin/carddisp.pl?gene=MAP2K4
KEAP1	Kelch Like ECH Associated Protein 1	Protein Coding	Q14145	61	GC19M010486	37.2600860595703	https://www.genecards.org/cgi-bin/carddisp.pl?gene=KEAP1
HAGLR	HOXD Antisense Growth-Associated Long Non-Coding RNA	RNA Gene		27	GC02M176172	37.2528533935547	https://www.genecards.org/cgi-bin/carddisp.pl?gene=HAGLR
MIR34B	MicroRNA 34b	RNA Gene		30	GC11P113438	37.2368087768555	https://www.genecards.org/cgi-bin/carddisp.pl?gene=MIR34B
FANCI	FA Complementation Group I	Protein Coding	Q9NVI1	54	GC15P089243	37.1777305603027	https://www.genecards.org/cgi-bin/carddisp.pl?gene=FANCI
MIR125B1	MicroRNA 125b-1	RNA Gene		30	GC11M140706	37.1681213378906	https://www.genecards.org/cgi-bin/carddisp.pl?gene=MIR125B1
HSP90AA1	Heat Shock Protein 90 Alpha Family Class A Member 1	Protein Coding	P07900	64	GC14M102080	37.1282501220703	https://www.genecards.org/cgi-bin/carddisp.pl?gene=HSP90AA1
BMP6	Bone Morphogenetic Protein 6	Protein Coding	P22004	57	GC06P007726	37.0858039855957	https://www.genecards.org/cgi-bin/carddisp.pl?gene=BMP6
XLOC_009911	Uncharacterized LOC105500240	RNA Gene		16	GC12P138906	37.0695724487305	https://www.genecards.org/cgi-bin/carddisp.pl?gene=XLOC_009911
MCL1	MCL1 Apoptosis Regulator, BCL2 Family Member	Protein Coding	Q07820	62	GC01M167251	37.0345649719238	https://www.genecards.org/cgi-bin/carddisp.pl?gene=MCL1
POTEF-AS1	POTEF Antisense RNA 1	RNA Gene		18	GC02P154411	37.0173988342285	https://www.genecards.org/cgi-bin/carddisp.pl?gene=POTEF-AS1
CTAG1B	Cancer/Testis Antigen 1B	Protein Coding	P78358	41	GC0XM154617	36.959659576416	https://www.genecards.org/cgi-bin/carddisp.pl?gene=CTAG1B
NFKBIA	NFKB Inhibitor Alpha	Protein Coding	P25963	64	GC14M035401	36.9349899291992	https://www.genecards.org/cgi-bin/carddisp.pl?gene=NFKBIA
KRT7	Keratin 7	Protein Coding	P08729	55	GC12P052232	36.8811340332031	https://www.genecards.org/cgi-bin/carddisp.pl?gene=KRT7
XLOC_008559	Uncharacterized LOC105378427	RNA Gene		15	GC10P090947	36.8784408569336	https://www.genecards.org/cgi-bin/carddisp.pl?gene=XLOC_008559
MIR101-1	MicroRNA 101-1	RNA Gene		28	GC01M065058	36.7213134765625	https://www.genecards.org/cgi-bin/carddisp.pl?gene=MIR101-1
RELA	RELA Proto-Oncogene, NF-KB Subunit	Protein Coding	Q04206	64	GC11M065653	36.7000617980957	https://www.genecards.org/cgi-bin/carddisp.pl?gene=RELA
ATRX	ATRX Chromatin Remodeler	Protein Coding	P46100	60	GC0XM077504	36.6867027282715	https://www.genecards.org/cgi-bin/carddisp.pl?gene=ATRX
SP1	Sp1 Transcription Factor	Protein Coding	P08047	60	GC12P053380	36.5935440063477	https://www.genecards.org/cgi-bin/carddisp.pl?gene=SP1
SMKR1	Small Lysine Rich Protein 1	Protein Coding	H3BMG3	30	GC07P129502	36.5419311523438	https://www.genecards.org/cgi-bin/carddisp.pl?gene=SMKR1
DNMT3A	DNA Methyltransferase 3 Alpha	Protein Coding	Q9Y6K1	65	GC02M025228	36.5361022949219	https://www.genecards.org/cgi-bin/carddisp.pl?gene=DNMT3A
WARS2-IT1	WARS2 Intronic Transcript 1	RNA Gene		23	GC01P119047	36.5203132629395	https://www.genecards.org/cgi-bin/carddisp.pl?gene=WARS2-IT1
PDCD1	Programmed Cell Death 1	Protein Coding	Q15116	60	GC02M241849	36.3848495483398	https://www.genecards.org/cgi-bin/carddisp.pl?gene=PDCD1
SNHG16	Small Nucleolar RNA Host Gene 16	RNA Gene		27	GC17P155627	36.288948059082	https://www.genecards.org/cgi-bin/carddisp.pl?gene=SNHG16
XPA	XPA, DNA Damage Recognition And Repair Factor	Protein Coding	P23025	58	GC09M097654	36.2392654418945	https://www.genecards.org/cgi-bin/carddisp.pl?gene=XPA
FOXO3	Forkhead Box O3	Protein Coding	O43524	60	GC06P108559	36.2032165527344	https://www.genecards.org/cgi-bin/carddisp.pl?gene=FOXO3
HNF1A	HNF1 Homeobox A	Protein Coding	P20823	60	GC12P120978	36.1995048522949	https://www.genecards.org/cgi-bin/carddisp.pl?gene=HNF1A
MMP1	Matrix Metallopeptidase 1	Protein Coding	P03956	62	GC11M140392	36.1927528381348	https://www.genecards.org/cgi-bin/carddisp.pl?gene=MMP1
ABCG2	ATP Binding Cassette Subfamily G Member 2 (JR Blood Group)	Protein Coding	Q9UNQ0	62	GC04M088090	36.1911239624023	https://www.genecards.org/cgi-bin/carddisp.pl?gene=ABCG2
MIR211	MicroRNA 211	RNA Gene		30	GC15M031065	36.1627082824707	https://www.genecards.org/cgi-bin/carddisp.pl?gene=MIR211
MIR26A1	MicroRNA 26a-1	RNA Gene		30	GC03P037969	36.0955238342285	https://www.genecards.org/cgi-bin/carddisp.pl?gene=MIR26A1
MIR7-3HG	MIR7-3 Host Gene	RNA Gene	Q8N6C7	34	GC19P151538	36.0727958679199	https://www.genecards.org/cgi-bin/carddisp.pl?gene=MIR7-3HG
MIR494	MicroRNA 494	RNA Gene		26	GC14P121384	35.9313201904297	https://www.genecards.org/cgi-bin/carddisp.pl?gene=MIR494
PMEPA1	Prostate Transmembrane Protein, Androgen Induced 1	Protein Coding	Q969W9	50	GC20M057648	35.9234962463379	https://www.genecards.org/cgi-bin/carddisp.pl?gene=PMEPA1
NCOR1	Nuclear Receptor Corepressor 1	Protein Coding	O75376	57	GC17M016029	35.9223747253418	https://www.genecards.org/cgi-bin/carddisp.pl?gene=NCOR1
FANCF	FA Complementation Group F	Protein Coding	Q9NPI8	53	GC11M022600	35.8912887573242	https://www.genecards.org/cgi-bin/carddisp.pl?gene=FANCF
MAPK8	Mitogen-Activated Protein Kinase 8	Protein Coding	P45983	62	GC10P048306	35.8600006103516	https://www.genecards.org/cgi-bin/carddisp.pl?gene=MAPK8
MIR185	MicroRNA 185	RNA Gene		30	GC22P091538	35.8377723693848	https://www.genecards.org/cgi-bin/carddisp.pl?gene=MIR185
NAT2	N-Acetyltransferase 2	Protein Coding	P11245	57	GC08P018391	35.7837295532227	https://www.genecards.org/cgi-bin/carddisp.pl?gene=NAT2
PHB1	Prohibitin 1	Protein Coding	P35232	58	GC17M097550	35.7681655883789	https://www.genecards.org/cgi-bin/carddisp.pl?gene=PHB1
CASP10	Caspase 10	Protein Coding	Q92851	60	GC02P201182	35.7140846252441	https://www.genecards.org/cgi-bin/carddisp.pl?gene=CASP10
PRINS	Psoriasis Associated Non-Protein Coding RNA Induced By Stress	RNA Gene		16	GC10U900902	35.7043228149414	https://www.genecards.org/cgi-bin/carddisp.pl?gene=PRINS
VEGFC	Vascular Endothelial Growth Factor C	Protein Coding	P49767	60	GC04M176683	35.6891746520996	https://www.genecards.org/cgi-bin/carddisp.pl?gene=VEGFC
HPC4	Prostate Cancer, Hereditary, 4	Genetic Locus		8	GC07U901751	35.6322860717773	https://www.genecards.org/cgi-bin/carddisp.pl?gene=HPC4
ENG	Endoglin	Protein Coding	P17813	60	GC09M131710	35.5996322631836	https://www.genecards.org/cgi-bin/carddisp.pl?gene=ENG
BUB1	BUB1 Mitotic Checkpoint Serine/Threonine Kinase	Protein Coding	O43683	61	GC02M110637	35.5795860290527	https://www.genecards.org/cgi-bin/carddisp.pl?gene=BUB1
RHOA	Ras Homolog Family Member A	Protein Coding	P61586	62	GC03M049359	35.5533065795898	https://www.genecards.org/cgi-bin/carddisp.pl?gene=RHOA
CDKN3	Cyclin Dependent Kinase Inhibitor 3	Protein Coding	Q16667	54	GC14P058243	35.4388275146484	https://www.genecards.org/cgi-bin/carddisp.pl?gene=CDKN3
TNFRSF10B	TNF Receptor Superfamily Member 10b	Protein Coding	O14763	62	GC08M023006	35.4358596801758	https://www.genecards.org/cgi-bin/carddisp.pl?gene=TNFRSF10B
FHIT	Fragile Histidine Triad Diadenosine Triphosphatase	Protein Coding	P49789	55	GC03M059747	35.3599472045898	https://www.genecards.org/cgi-bin/carddisp.pl?gene=FHIT
EGFR-AS1	EGFR Antisense RNA 1	RNA Gene		24	GC07M055179	35.3175048828125	https://www.genecards.org/cgi-bin/carddisp.pl?gene=EGFR-AS1
PCNA	Proliferating Cell Nuclear Antigen	Protein Coding	P12004	63	GC20M005114	35.3126678466797	https://www.genecards.org/cgi-bin/carddisp.pl?gene=PCNA
MIR15B	MicroRNA 15b	RNA Gene		28	GC03P160404	35.2941627502441	https://www.genecards.org/cgi-bin/carddisp.pl?gene=MIR15B
MIR24-1	MicroRNA 24-1	RNA Gene		27	GC09P095086	35.2781524658203	https://www.genecards.org/cgi-bin/carddisp.pl?gene=MIR24-1
MIRLET7E	MicroRNA Let-7e	RNA Gene		28	GC19P152977	35.2737922668457	https://www.genecards.org/cgi-bin/carddisp.pl?gene=MIRLET7E
CAV1	Caveolin 1	Protein Coding	Q03135	61	GC07P116524	35.2616424560547	https://www.genecards.org/cgi-bin/carddisp.pl?gene=CAV1
MIR324	MicroRNA 324	RNA Gene		28	GC17M007223	35.2266845703125	https://www.genecards.org/cgi-bin/carddisp.pl?gene=MIR324
BCAR1	BCAR1 Scaffold Protein, Cas Family Member	Protein Coding	P56945	56	GC16M075228	35.2246894836426	https://www.genecards.org/cgi-bin/carddisp.pl?gene=BCAR1
NPM1	Nucleophosmin 1	Protein Coding	P06748	63	GC05P171387	35.1929664611816	https://www.genecards.org/cgi-bin/carddisp.pl?gene=NPM1
KRT20	Keratin 20	Protein Coding	P35900	53	GC17M040875	35.1553573608398	https://www.genecards.org/cgi-bin/carddisp.pl?gene=KRT20
CCND2	Cyclin D2	Protein Coding	P30279	61	GC12P074004	35.1043090820313	https://www.genecards.org/cgi-bin/carddisp.pl?gene=CCND2
PTK2	Protein Tyrosine Kinase 2	Protein Coding	Q05397	61	GC08M140657	35.0958251953125	https://www.genecards.org/cgi-bin/carddisp.pl?gene=PTK2
NQO1	NAD(P)H Quinone Dehydrogenase 1	Protein Coding	P15559	61	GC16M069706	35.0426330566406	https://www.genecards.org/cgi-bin/carddisp.pl?gene=NQO1
DPYD	Dihydropyrimidine Dehydrogenase	Protein Coding	Q12882	64	GC01M097015	34.6885185241699	https://www.genecards.org/cgi-bin/carddisp.pl?gene=DPYD
PCAT4	Prostate Cancer Associated Transcript 4	RNA Gene		30	GC04P079827	34.6578598022461	https://www.genecards.org/cgi-bin/carddisp.pl?gene=PCAT4
HPC3	Prostate Cancer, Hereditary, 3	Genetic Locus		10	GC20U900275	34.6492729187012	https://www.genecards.org/cgi-bin/carddisp.pl?gene=HPC3
STAT1	Signal Transducer And Activator Of Transcription 1	Protein Coding	P42224	65	GC02M190908	34.6022300720215	https://www.genecards.org/cgi-bin/carddisp.pl?gene=STAT1
MIR429	MicroRNA 429	RNA Gene		30	GC01P074921	34.5857772827148	https://www.genecards.org/cgi-bin/carddisp.pl?gene=MIR429
BCYRN1	Brain Cytoplasmic RNA 1	RNA Gene		28	GC02P047253	34.5640258789063	https://www.genecards.org/cgi-bin/carddisp.pl?gene=BCYRN1
AKT3	AKT Serine/Threonine Kinase 3	Protein Coding	Q9Y243	68	GC01M243488	34.5577392578125	https://www.genecards.org/cgi-bin/carddisp.pl?gene=AKT3
MAPK3	Mitogen-Activated Protein Kinase 3	Protein Coding	P27361	62	GC16M051076	34.5491600036621	https://www.genecards.org/cgi-bin/carddisp.pl?gene=MAPK3
CEACAM5	CEA Cell Adhesion Molecule 5	Protein Coding	P06731	56	GC19P152590	34.5482559204102	https://www.genecards.org/cgi-bin/carddisp.pl?gene=CEACAM5
TWIST1	Twist Family BHLH Transcription Factor 1	Protein Coding	Q15672	60	GC07M019020	34.4705657958984	https://www.genecards.org/cgi-bin/carddisp.pl?gene=TWIST1
SRD5A1	Steroid 5 Alpha-Reductase 1	Protein Coding	P18405	56	GC05P006633	34.3781509399414	https://www.genecards.org/cgi-bin/carddisp.pl?gene=SRD5A1
ODC1	Ornithine Decarboxylase 1	Protein Coding	P11926	61	GC02M010432	34.3230285644531	https://www.genecards.org/cgi-bin/carddisp.pl?gene=ODC1
MIR338	MicroRNA 338	RNA Gene		27	GC17M098223	34.3076019287109	https://www.genecards.org/cgi-bin/carddisp.pl?gene=MIR338
HDAC1	Histone Deacetylase 1	Protein Coding	Q13547	63	GC01P032292	34.2807159423828	https://www.genecards.org/cgi-bin/carddisp.pl?gene=HDAC1
SPINK1	Serine Peptidase Inhibitor Kazal Type 1	Protein Coding	P00995	54	GC05M147825	34.2666244506836	https://www.genecards.org/cgi-bin/carddisp.pl?gene=SPINK1
MIRLET7A1	MicroRNA Let-7a-1	RNA Gene		31	GC09P094175	34.2331581115723	https://www.genecards.org/cgi-bin/carddisp.pl?gene=MIRLET7A1
PAWR	Pro-Apoptotic WT1 Regulator	Protein Coding	Q96IZ0	54	GC12M079574	34.1902923583984	https://www.genecards.org/cgi-bin/carddisp.pl?gene=PAWR
MIR451A	MicroRNA 451a	RNA Gene		25	GC17M028861	34.139835357666	https://www.genecards.org/cgi-bin/carddisp.pl?gene=MIR451A
RHBDF2	Rhomboid 5 Homolog 2	Protein Coding	Q6PJF5	52	GC17M076470	34.1137084960938	https://www.genecards.org/cgi-bin/carddisp.pl?gene=RHBDF2
MT-CYB	Mitochondrially Encoded Cytochrome B	Protein Coding	P00156	45	GCMTP014749	34.0378227233887	https://www.genecards.org/cgi-bin/carddisp.pl?gene=MT-CYB
OGG1	8-Oxoguanine DNA Glycosylase	Protein Coding	O15527	60	GC03P026979	34.0312881469727	https://www.genecards.org/cgi-bin/carddisp.pl?gene=OGG1
CYP1B1	Cytochrome P450 Family 1 Subfamily B Member 1	Protein Coding	Q16678	61	GC02M038066	33.9962882995605	https://www.genecards.org/cgi-bin/carddisp.pl?gene=CYP1B1
TGFA	Transforming Growth Factor Alpha	Protein Coding	P01135	58	GC02M070447	33.9222259521484	https://www.genecards.org/cgi-bin/carddisp.pl?gene=TGFA
PRKCA	Protein Kinase C Alpha	Protein Coding	P17252	64	GC17P066302	33.9208297729492	https://www.genecards.org/cgi-bin/carddisp.pl?gene=PRKCA
IGF2R	Insulin Like Growth Factor 2 Receptor	Protein Coding	P11717	60	GC06P159969	33.9051933288574	https://www.genecards.org/cgi-bin/carddisp.pl?gene=IGF2R
MIR107	MicroRNA 107	RNA Gene		28	GC10M089604	33.8842391967773	https://www.genecards.org/cgi-bin/carddisp.pl?gene=MIR107
ABL1	ABL Proto-Oncogene 1, Non-Receptor Tyrosine Kinase	Protein Coding	P00519	65	GC09P130713	33.8805389404297	https://www.genecards.org/cgi-bin/carddisp.pl?gene=ABL1
JAK1	Janus Kinase 1	Protein Coding	P23458	66	GC01M064833	33.7186813354492	https://www.genecards.org/cgi-bin/carddisp.pl?gene=JAK1
MIR130A	MicroRNA 130a	RNA Gene		30	GC11P057641	33.7099494934082	https://www.genecards.org/cgi-bin/carddisp.pl?gene=MIR130A
TP73	Tumor Protein P73	Protein Coding	O15350	58	GC01P003652	33.6910018920898	https://www.genecards.org/cgi-bin/carddisp.pl?gene=TP73
AFAP1-AS1	AFAP1 Antisense RNA 1	RNA Gene		24	GC04P029832	33.6887130737305	https://www.genecards.org/cgi-bin/carddisp.pl?gene=AFAP1-AS1
PCAP	Predisposing For Prostate Cancer	Genetic Locus		11	GC01U990208	33.6632766723633	https://www.genecards.org/cgi-bin/carddisp.pl?gene=PCAP
NCOA3	Nuclear Receptor Coactivator 3	Protein Coding	Q9Y6Q9	60	GC20P047501	33.5869560241699	https://www.genecards.org/cgi-bin/carddisp.pl?gene=NCOA3
PBRM1	Polybromo 1	Protein Coding	Q86U86	58	GC03M052545	33.5815811157227	https://www.genecards.org/cgi-bin/carddisp.pl?gene=PBRM1
GDF15	Growth Differentiation Factor 15	Protein Coding	Q99988	56	GC19P152105	33.5702934265137	https://www.genecards.org/cgi-bin/carddisp.pl?gene=GDF15
DCC	DCC Netrin 1 Receptor	Protein Coding	P43146	60	GC18P052340	33.570125579834	https://www.genecards.org/cgi-bin/carddisp.pl?gene=DCC
TLR4	Toll Like Receptor 4	Protein Coding	O00206	64	GC09P117704	33.5478820800781	https://www.genecards.org/cgi-bin/carddisp.pl?gene=TLR4
MMP14	Matrix Metallopeptidase 14	Protein Coding	P50281	64	GC14P057548	33.5013160705566	https://www.genecards.org/cgi-bin/carddisp.pl?gene=MMP14
PBOV1	Prostate And Breast Cancer Overexpressed 1	Protein Coding	Q9GZY1	35	GC06M138215	33.4847564697266	https://www.genecards.org/cgi-bin/carddisp.pl?gene=PBOV1
MIR212	MicroRNA 212	RNA Gene		29	GC17M002050	33.4792022705078	https://www.genecards.org/cgi-bin/carddisp.pl?gene=MIR212
SPDEF	SAM Pointed Domain Containing ETS Transcription Factor	Protein Coding	O95238	50	GC06M106619	33.432746887207	https://www.genecards.org/cgi-bin/carddisp.pl?gene=SPDEF
CXCL12	C-X-C Motif Chemokine Ligand 12	Protein Coding	P48061	59	GC10M044370	33.4071617126465	https://www.genecards.org/cgi-bin/carddisp.pl?gene=CXCL12
MAPK14	Mitogen-Activated Protein Kinase 14	Protein Coding	Q16539	64	GC06P182012	33.3959045410156	https://www.genecards.org/cgi-bin/carddisp.pl?gene=MAPK14
MIRLET7F1	MicroRNA Let-7f-1	RNA Gene		27	GC09P106962	33.3718147277832	https://www.genecards.org/cgi-bin/carddisp.pl?gene=MIRLET7F1
FN1	Fibronectin 1	Protein Coding	P02751	63	GC02M215360	33.3714485168457	https://www.genecards.org/cgi-bin/carddisp.pl?gene=FN1
BCAR4	Breast Cancer Anti-Estrogen Resistance 4	RNA Gene		27	GC16M050246	33.3647689819336	https://www.genecards.org/cgi-bin/carddisp.pl?gene=BCAR4
CASR	Calcium Sensing Receptor	Protein Coding	P41180	64	GC03P122183	33.357292175293	https://www.genecards.org/cgi-bin/carddisp.pl?gene=CASR
RECK	Reversion Inducing Cysteine Rich Protein With Kazal Motifs	Protein Coding	O95980	52	GC09P036036	33.317008972168	https://www.genecards.org/cgi-bin/carddisp.pl?gene=RECK
LOC111589215	BRCA1 Promoter Region	Functional Element		10	GC17P156628	33.2874298095703	https://www.genecards.org/cgi-bin/carddisp.pl?gene=LOC111589215
WEE1	WEE1 G2 Checkpoint Kinase	Protein Coding	P30291	61	GC11P009573	33.2733535766602	https://www.genecards.org/cgi-bin/carddisp.pl?gene=WEE1
BIRC3	Baculoviral IAP Repeat Containing 3	Protein Coding	Q13489	60	GC11P102317	33.2452507019043	https://www.genecards.org/cgi-bin/carddisp.pl?gene=BIRC3
SNAI1	Snail Family Transcriptional Repressor 1	Protein Coding	O95863	57	GC20P049982	33.2324905395508	https://www.genecards.org/cgi-bin/carddisp.pl?gene=SNAI1
CTCF	CCCTC-Binding Factor	Protein Coding	P49711	60	GC16P121886	33.2025756835938	https://www.genecards.org/cgi-bin/carddisp.pl?gene=CTCF
TLR2	Toll Like Receptor 2	Protein Coding	O60603	65	GC04P153684	33.1962051391602	https://www.genecards.org/cgi-bin/carddisp.pl?gene=TLR2
HPC14	Prostate Cancer, Hereditary, 14	Genetic Locus		8	GC11U901301	33.1592292785645	https://www.genecards.org/cgi-bin/carddisp.pl?gene=HPC14
TSG101	Tumor Susceptibility 101	Protein Coding	Q99816	57	GC11M018468	33.1307106018066	https://www.genecards.org/cgi-bin/carddisp.pl?gene=TSG101
SLX4	SLX4 Structure-Specific Endonuclease Subunit	Protein Coding	Q8IY92	50	GC16M003581	33.0456428527832	https://www.genecards.org/cgi-bin/carddisp.pl?gene=SLX4
MIR193B	MicroRNA 193b	RNA Gene		29	GC16P120415	32.967342376709	https://www.genecards.org/cgi-bin/carddisp.pl?gene=MIR193B
TOP2A	DNA Topoisomerase II Alpha	Protein Coding	P11388	63	GC17M040388	32.8840255737305	https://www.genecards.org/cgi-bin/carddisp.pl?gene=TOP2A
ERCC6	ERCC Excision Repair 6, Chromatin Remodeling Factor	Protein Coding	Q03468	60	GC10M049472	32.8697128295898	https://www.genecards.org/cgi-bin/carddisp.pl?gene=ERCC6
MIRLET7I	MicroRNA Let-7i	RNA Gene		30	GC12P075610	32.8681907653809	https://www.genecards.org/cgi-bin/carddisp.pl?gene=MIRLET7I
NME1	NME/NM23 Nucleoside Diphosphate Kinase 1	Protein Coding	P15531	60	GC17P155153	32.6704559326172	https://www.genecards.org/cgi-bin/carddisp.pl?gene=NME1
DNMT3B	DNA Methyltransferase 3 Beta	Protein Coding	Q9UBC3	64	GC20P032762	32.6482467651367	https://www.genecards.org/cgi-bin/carddisp.pl?gene=DNMT3B
MMP7	Matrix Metallopeptidase 7	Protein Coding	P09237	60	GC11M140388	32.6214256286621	https://www.genecards.org/cgi-bin/carddisp.pl?gene=MMP7
AMACR	Alpha-Methylacyl-CoA Racemase	Protein Coding	Q9UHK6	58	GC05M033986	32.6146545410156	https://www.genecards.org/cgi-bin/carddisp.pl?gene=AMACR
HNF1A-AS1	HNF1A Antisense RNA 1	RNA Gene		28	GC12M124665	32.5877227783203	https://www.genecards.org/cgi-bin/carddisp.pl?gene=HNF1A-AS1
SERPINE1	Serpin Family E Member 1	Protein Coding	P05121	63	GC07P101127	32.5685081481934	https://www.genecards.org/cgi-bin/carddisp.pl?gene=SERPINE1
DDB2	Damage Specific DNA Binding Protein 2	Protein Coding	Q92466	59	GC11P049090	32.5624008178711	https://www.genecards.org/cgi-bin/carddisp.pl?gene=DDB2
LUCAT1	Lung Cancer Associated Transcript 1	RNA Gene		25	GC05M091054	32.5551795959473	https://www.genecards.org/cgi-bin/carddisp.pl?gene=LUCAT1
MIR124-1	MicroRNA 124-1	RNA Gene		28	GC08M009903	32.5505905151367	https://www.genecards.org/cgi-bin/carddisp.pl?gene=MIR124-1
HPC10	Prostate Cancer, Hereditary, 10	Genetic Locus		8	GC08U901117	32.5161819458008	https://www.genecards.org/cgi-bin/carddisp.pl?gene=HPC10
PIM1	Pim-1 Proto-Oncogene, Serine/Threonine Kinase	Protein Coding	P11309	62	GC06P182028	32.4391593933105	https://www.genecards.org/cgi-bin/carddisp.pl?gene=PIM1
CHGA	Chromogranin A	Protein Coding	P10645	56	GC14P095285	32.3616714477539	https://www.genecards.org/cgi-bin/carddisp.pl?gene=CHGA
XIAP	X-Linked Inhibitor Of Apoptosis	Protein Coding	P98170	64	GC0XP123859	32.347053527832	https://www.genecards.org/cgi-bin/carddisp.pl?gene=XIAP
CCND3	Cyclin D3	Protein Coding	P30281	58	GC06M041934	32.3383522033691	https://www.genecards.org/cgi-bin/carddisp.pl?gene=CCND3
RARA	Retinoic Acid Receptor Alpha	Protein Coding	P10276	62	GC17P040309	32.3186798095703	https://www.genecards.org/cgi-bin/carddisp.pl?gene=RARA
MAP2K2	Mitogen-Activated Protein Kinase Kinase 2	Protein Coding	P36507	67	GC19M004090	32.2599678039551	https://www.genecards.org/cgi-bin/carddisp.pl?gene=MAP2K2
LMNA	Lamin A/C	Protein Coding	P02545	63	GC01P156082	32.2503776550293	https://www.genecards.org/cgi-bin/carddisp.pl?gene=LMNA
FOS	Fos Proto-Oncogene, AP-1 Transcription Factor Subunit	Protein Coding	P01100	64	GC14P075278	32.1680793762207	https://www.genecards.org/cgi-bin/carddisp.pl?gene=FOS
SHH	Sonic Hedgehog Signaling Molecule	Protein Coding	Q15465	63	GC07M155799	32.1420593261719	https://www.genecards.org/cgi-bin/carddisp.pl?gene=SHH
MIR342	MicroRNA 342	RNA Gene		30	GC14P100109	32.1377983093262	https://www.genecards.org/cgi-bin/carddisp.pl?gene=MIR342
HPC5	Prostate Cancer, Hereditary, 5	Genetic Locus		8	GC03U900622	32.0806770324707	https://www.genecards.org/cgi-bin/carddisp.pl?gene=HPC5
SNHG7	Small Nucleolar RNA Host Gene 7	RNA Gene		30	GC09M139274	32.078498840332	https://www.genecards.org/cgi-bin/carddisp.pl?gene=SNHG7
SKP2	S-Phase Kinase Associated Protein 2	Protein Coding	Q13309	58	GC05P036151	32.0735244750977	https://www.genecards.org/cgi-bin/carddisp.pl?gene=SKP2
SLC45A3	Solute Carrier Family 45 Member 3	Protein Coding	Q96JT2	49	GC01M205626	32.0586166381836	https://www.genecards.org/cgi-bin/carddisp.pl?gene=SLC45A3
KMT2A	Lysine Methyltransferase 2A	Protein Coding	Q03164	60	GC11P118436	32.0128593444824	https://www.genecards.org/cgi-bin/carddisp.pl?gene=KMT2A
MIR328	MicroRNA 328	RNA Gene		29	GC16M067836	32.0101165771484	https://www.genecards.org/cgi-bin/carddisp.pl?gene=MIR328
VIM	Vimentin	Protein Coding	P08670	64	GC10P017227	32.0012474060059	https://www.genecards.org/cgi-bin/carddisp.pl?gene=VIM
DCTN5	Dynactin Subunit 5	Protein Coding	Q9BTE1	52	GC16P120721	31.9912796020508	https://www.genecards.org/cgi-bin/carddisp.pl?gene=DCTN5
FOXM1	Forkhead Box M1	Protein Coding	Q08050	56	GC12M002857	31.952751159668	https://www.genecards.org/cgi-bin/carddisp.pl?gene=FOXM1
HPC7	Prostate Cancer, Hereditary, 7	Genetic Locus		8	GC15U901009	31.9524974822998	https://www.genecards.org/cgi-bin/carddisp.pl?gene=HPC7
TRIM24	Tripartite Motif Containing 24	Protein Coding	O15164	57	GC07P138460	31.9286766052246	https://www.genecards.org/cgi-bin/carddisp.pl?gene=TRIM24
PLK1	Polo Like Kinase 1	Protein Coding	P53350	64	GC16P120729	31.9149227142334	https://www.genecards.org/cgi-bin/carddisp.pl?gene=PLK1
MIR181C	MicroRNA 181c	RNA Gene		28	GC19P151979	31.845006942749	https://www.genecards.org/cgi-bin/carddisp.pl?gene=MIR181C
ETV1	ETS Variant Transcription Factor 1	Protein Coding	P50549	57	GC07M013891	31.8321838378906	https://www.genecards.org/cgi-bin/carddisp.pl?gene=ETV1
CYCS	Cytochrome C, Somatic	Protein Coding	P99999	61	GC07M025118	31.8147621154785	https://www.genecards.org/cgi-bin/carddisp.pl?gene=CYCS
TOP1	DNA Topoisomerase I	Protein Coding	P11387	62	GC20P041028	31.7886657714844	https://www.genecards.org/cgi-bin/carddisp.pl?gene=TOP1
LEP	Leptin	Protein Coding	P41159	59	GC07P128241	31.7512283325195	https://www.genecards.org/cgi-bin/carddisp.pl?gene=LEP
MIR361	MicroRNA 361	RNA Gene		27	GC0XM085903	31.7460250854492	https://www.genecards.org/cgi-bin/carddisp.pl?gene=MIR361
EPHB4	EPH Receptor B4	Protein Coding	P54760	66	GC07M106759	31.6625480651855	https://www.genecards.org/cgi-bin/carddisp.pl?gene=EPHB4
KMT2C	Lysine Methyltransferase 2C	Protein Coding	Q8NEZ4	56	GC07M152134	31.5393238067627	https://www.genecards.org/cgi-bin/carddisp.pl?gene=KMT2C
ICAM1	Intercellular Adhesion Molecule 1	Protein Coding	P05362	63	GC19P151796	31.5332527160645	https://www.genecards.org/cgi-bin/carddisp.pl?gene=ICAM1
ETV6	ETS Variant Transcription Factor 6	Protein Coding	P41212	59	GC12P011649	31.5212364196777	https://www.genecards.org/cgi-bin/carddisp.pl?gene=ETV6
BANCR	BRAF-Activated Non-Protein Coding RNA	RNA Gene		21	GC09M069296	31.4862308502197	https://www.genecards.org/cgi-bin/carddisp.pl?gene=BANCR
MIR92A1	MicroRNA 92a-1	RNA Gene		28	GC13P091746	31.482967376709	https://www.genecards.org/cgi-bin/carddisp.pl?gene=MIR92A1
SPP1	Secreted Phosphoprotein 1	Protein Coding	P10451	57	GC04P087975	31.4656238555908	https://www.genecards.org/cgi-bin/carddisp.pl?gene=SPP1
LOC100507346	Uncharacterized LOC100507346	RNA Gene		16	GC09P095463	31.4503707885742	https://www.genecards.org/cgi-bin/carddisp.pl?gene=LOC100507346
TP53BP1	Tumor Protein P53 Binding Protein 1	Protein Coding	Q12888	56	GC15M043403	31.4346885681152	https://www.genecards.org/cgi-bin/carddisp.pl?gene=TP53BP1
CSF1R	Colony Stimulating Factor 1 Receptor	Protein Coding	P07333	65	GC05M150053	31.424467086792	https://www.genecards.org/cgi-bin/carddisp.pl?gene=CSF1R
CRNDE	Colorectal Neoplasia Differentially Expressed	RNA Gene		29	GC16M054993	31.3997039794922	https://www.genecards.org/cgi-bin/carddisp.pl?gene=CRNDE
CLU	Clusterin	Protein Coding	P10909	60	GC08M027596	31.3730812072754	https://www.genecards.org/cgi-bin/carddisp.pl?gene=CLU
FASN	Fatty Acid Synthase	Protein Coding	P49327	61	GC17M082078	31.3566913604736	https://www.genecards.org/cgi-bin/carddisp.pl?gene=FASN
STAT5A	Signal Transducer And Activator Of Transcription 5A	Protein Coding	P42229	62	GC17P042287	31.3485698699951	https://www.genecards.org/cgi-bin/carddisp.pl?gene=STAT5A
HMGA2	High Mobility Group AT-Hook 2	Protein Coding	P52926	58	GC12P065824	31.3120307922363	https://www.genecards.org/cgi-bin/carddisp.pl?gene=HMGA2
MIR483	MicroRNA 483	RNA Gene		30	GC11M015126	31.2988147735596	https://www.genecards.org/cgi-bin/carddisp.pl?gene=MIR483
MIR339	MicroRNA 339	RNA Gene		30	GC07M001022	31.2916030883789	https://www.genecards.org/cgi-bin/carddisp.pl?gene=MIR339
CTAG2	Cancer/Testis Antigen 2	Protein Coding	O75638	43	GC0XM154651	31.2808799743652	https://www.genecards.org/cgi-bin/carddisp.pl?gene=CTAG2
NDRG1	N-Myc Downstream Regulated 1	Protein Coding	Q92597	57	GC08M133237	31.1568565368652	https://www.genecards.org/cgi-bin/carddisp.pl?gene=NDRG1
ZEB2	Zinc Finger E-Box Binding Homeobox 2	Protein Coding	O60315	61	GC02M144384	31.1298370361328	https://www.genecards.org/cgi-bin/carddisp.pl?gene=ZEB2
MUC2	Mucin 2, Oligomeric Mucus/Gel-Forming	Protein Coding	Q02817	52	GC11P001074	31.110746383667	https://www.genecards.org/cgi-bin/carddisp.pl?gene=MUC2
SOX2-OT	SOX2 Overlapping Transcript	RNA Gene		32	GC03P180989	31.0320587158203	https://www.genecards.org/cgi-bin/carddisp.pl?gene=SOX2-OT
PTHLH	Parathyroid Hormone Like Hormone	Protein Coding	P12272	58	GC12M036019	31.0314331054688	https://www.genecards.org/cgi-bin/carddisp.pl?gene=PTHLH
HSPB1	Heat Shock Protein Family B (Small) Member 1	Protein Coding	P04792	65	GC07P076302	31.0130023956299	https://www.genecards.org/cgi-bin/carddisp.pl?gene=HSPB1
SNHG12	Small Nucleolar RNA Host Gene 12	RNA Gene	Q9BXW3	32	GC01M034874	30.9808979034424	https://www.genecards.org/cgi-bin/carddisp.pl?gene=SNHG12
SOS1	SOS Ras/Rac Guanine Nucleotide Exchange Factor 1	Protein Coding	Q07889	64	GC02M039454	30.9591293334961	https://www.genecards.org/cgi-bin/carddisp.pl?gene=SOS1
MIR423	MicroRNA 423	RNA Gene		27	GC17P030117	30.9279003143311	https://www.genecards.org/cgi-bin/carddisp.pl?gene=MIR423
PTK2B	Protein Tyrosine Kinase 2 Beta	Protein Coding	Q14289	62	GC08P027311	30.9043960571289	https://www.genecards.org/cgi-bin/carddisp.pl?gene=PTK2B
TFF1	Trefoil Factor 1	Protein Coding	P04155	55	GC21M042362	30.8956470489502	https://www.genecards.org/cgi-bin/carddisp.pl?gene=TFF1
HPC15	Prostate Cancer, Hereditary, 15	Genetic Locus		8	GC19U901018	30.8259048461914	https://www.genecards.org/cgi-bin/carddisp.pl?gene=HPC15
HPC6	Prostate Cancer, Susceptibility To	Genetic Locus		8	GC22U900503	30.8259048461914	https://www.genecards.org/cgi-bin/carddisp.pl?gene=HPC6
AHR	Aryl Hydrocarbon Receptor	Protein Coding	P35869	61	GC07P016916	30.7660598754883	https://www.genecards.org/cgi-bin/carddisp.pl?gene=AHR
KLK4	Kallikrein Related Peptidase 4	Protein Coding	Q9Y5K2	56	GC19M109130	30.7449569702148	https://www.genecards.org/cgi-bin/carddisp.pl?gene=KLK4
TYMP	Thymidine Phosphorylase	Protein Coding	P19971	60	GC22M050525	30.6674118041992	https://www.genecards.org/cgi-bin/carddisp.pl?gene=TYMP
HOXA11-AS	HOXA11 Antisense RNA	RNA Gene		29	GC07P027184	30.6460704803467	https://www.genecards.org/cgi-bin/carddisp.pl?gene=HOXA11-AS
PRF1	Perforin 1	Protein Coding	P14222	60	GC10M070597	30.6439628601074	https://www.genecards.org/cgi-bin/carddisp.pl?gene=PRF1
CYTOR	Cytoskeleton Regulator RNA	RNA Gene		30	GC02P094583	30.6234283447266	https://www.genecards.org/cgi-bin/carddisp.pl?gene=CYTOR
KLF4	KLF Transcription Factor 4	Protein Coding	O43474	60	GC09M107484	30.6121807098389	https://www.genecards.org/cgi-bin/carddisp.pl?gene=KLF4
SLC2A1	Solute Carrier Family 2 Member 1	Protein Coding	P11166	66	GC01M042925	30.567440032959	https://www.genecards.org/cgi-bin/carddisp.pl?gene=SLC2A1
CASC15	Cancer Susceptibility 15	RNA Gene		27	GC06P021750	30.5452995300293	https://www.genecards.org/cgi-bin/carddisp.pl?gene=CASC15
NOTCH3	Notch Receptor 3	Protein Coding	Q9UM47	64	GC19M015159	30.524715423584	https://www.genecards.org/cgi-bin/carddisp.pl?gene=NOTCH3
MIR425	MicroRNA 425	RNA Gene		29	GC03M054741	30.5088081359863	https://www.genecards.org/cgi-bin/carddisp.pl?gene=MIR425
ETV4	ETS Variant Transcription Factor 4	Protein Coding	P43268	54	GC17M043527	30.4863243103027	https://www.genecards.org/cgi-bin/carddisp.pl?gene=ETV4
PROM1	Prominin 1	Protein Coding	O43490	60	GC04M015965	30.4807052612305	https://www.genecards.org/cgi-bin/carddisp.pl?gene=PROM1
TGFB2	Transforming Growth Factor Beta 2	Protein Coding	P61812	64	GC01P218345	30.4696140289307	https://www.genecards.org/cgi-bin/carddisp.pl?gene=TGFB2
DAB2IP	DAB2 Interacting Protein	Protein Coding	Q5VWQ8	51	GC09P152472	30.4648723602295	https://www.genecards.org/cgi-bin/carddisp.pl?gene=DAB2IP
CYP3A4	Cytochrome P450 Family 3 Subfamily A Member 4	Protein Coding	P08684	61	GC07M106698	30.451000213623	https://www.genecards.org/cgi-bin/carddisp.pl?gene=CYP3A4
PLA2G2A	Phospholipase A2 Group IIA	Protein Coding	P14555	60	GC01M019975	30.4376907348633	https://www.genecards.org/cgi-bin/carddisp.pl?gene=PLA2G2A
IL4	Interleukin 4	Protein Coding	P05112	59	GC05P132673	30.4322280883789	https://www.genecards.org/cgi-bin/carddisp.pl?gene=IL4
MIR130B	MicroRNA 130b	RNA Gene		28	GC22P096300	30.4181671142578	https://www.genecards.org/cgi-bin/carddisp.pl?gene=MIR130B
MC1R	Melanocortin 1 Receptor	Protein Coding	Q01726	60	GC16P089912	30.4181251525879	https://www.genecards.org/cgi-bin/carddisp.pl?gene=MC1R
GRP	Gastrin Releasing Peptide	Protein Coding	P07492	52	GC18P059220	30.4167957305908	https://www.genecards.org/cgi-bin/carddisp.pl?gene=GRP
PIK3CD	Phosphatidylinositol-4,5-Bisphosphate 3-Kinase Catalytic Subunit Delta	Protein Coding	O00329	65	GC01P075262	30.3891773223877	https://www.genecards.org/cgi-bin/carddisp.pl?gene=PIK3CD
MYCN	MYCN Proto-Oncogene, BHLH Transcription Factor	Protein Coding	P04198	59	GC02P015992	30.3749580383301	https://www.genecards.org/cgi-bin/carddisp.pl?gene=MYCN
AKR1C3	Aldo-Keto Reductase Family 1 Member C3	Protein Coding	P42330	57	GC10P005035	30.3658657073975	https://www.genecards.org/cgi-bin/carddisp.pl?gene=AKR1C3
THADA	THADA Armadillo Repeat Containing	Protein Coding	Q6YHU6	49	GC02M043272	30.3301429748535	https://www.genecards.org/cgi-bin/carddisp.pl?gene=THADA
NCOR2	Nuclear Receptor Corepressor 2	Protein Coding	Q9Y618	56	GC12M124324	30.328685760498	https://www.genecards.org/cgi-bin/carddisp.pl?gene=NCOR2
MIR485	MicroRNA 485	RNA Gene		27	GC14P121379	30.1890144348145	https://www.genecards.org/cgi-bin/carddisp.pl?gene=MIR485
PLAUR	Plasminogen Activator, Urokinase Receptor	Protein Coding	Q03405	57	GC19M043646	30.1740837097168	https://www.genecards.org/cgi-bin/carddisp.pl?gene=PLAUR
CREB1	CAMP Responsive Element Binding Protein 1	Protein Coding	P16220	62	GC02P207529	30.1697959899902	https://www.genecards.org/cgi-bin/carddisp.pl?gene=CREB1
ETS1	ETS Proto-Oncogene 1, Transcription Factor	Protein Coding	P14921	61	GC11M128458	30.1668586730957	https://www.genecards.org/cgi-bin/carddisp.pl?gene=ETS1
POU5F1	POU Class 5 Homeobox 1	Protein Coding	Q01860	60	GC06M106430	30.166389465332	https://www.genecards.org/cgi-bin/carddisp.pl?gene=POU5F1
PKM	Pyruvate Kinase M1/2	Protein Coding	P14618	62	GC15M072199	30.1104698181152	https://www.genecards.org/cgi-bin/carddisp.pl?gene=PKM
AGO2	Argonaute RISC Catalytic Component 2	Protein Coding	Q9UKV8	55	GC08M141032	30.0789031982422	https://www.genecards.org/cgi-bin/carddisp.pl?gene=AGO2
SNAI2	Snail Family Transcriptional Repressor 2	Protein Coding	O43623	55	GC08M048917	30.0657043457031	https://www.genecards.org/cgi-bin/carddisp.pl?gene=SNAI2
STAT6	Signal Transducer And Activator Of Transcription 6	Protein Coding	P42226	64	GC12M057095	30.0514831542969	https://www.genecards.org/cgi-bin/carddisp.pl?gene=STAT6
ITGA6	Integrin Subunit Alpha 6	Protein Coding	P23229	62	GC02P172244	30.044412612915	https://www.genecards.org/cgi-bin/carddisp.pl?gene=ITGA6
CCNB1	Cyclin B1	Protein Coding	P14635	60	GC05P069167	30.0008888244629	https://www.genecards.org/cgi-bin/carddisp.pl?gene=CCNB1
SERPINB5	Serpin Family B Member 5	Protein Coding	P36952	55	GC18P063476	29.9791107177734	https://www.genecards.org/cgi-bin/carddisp.pl?gene=SERPINB5
PIK3CB	Phosphatidylinositol-4,5-Bisphosphate 3-Kinase Catalytic Subunit Beta	Protein Coding	P42338	61	GC03M138652	29.9210815429688	https://www.genecards.org/cgi-bin/carddisp.pl?gene=PIK3CB
HPCX	Hereditary Prostate Cancer, X-Linked	Genetic Locus		10	GC0XU990275	29.8973731994629	https://www.genecards.org/cgi-bin/carddisp.pl?gene=HPCX
RAC1	Rac Family Small GTPase 1	Protein Coding	P63000	62	GC07P019033	29.8959579467773	https://www.genecards.org/cgi-bin/carddisp.pl?gene=RAC1
NR3C1	Nuclear Receptor Subfamily 3 Group C Member 1	Protein Coding	P04150	62	GC05M143277	29.87451172	https://www.genecards.org/cgi-bin/carddisp.pl?gene=NR3C1
MIR377	MicroRNA 377	RNA Gene		27	GC14P121369	29.8586463928223	https://www.genecards.org/cgi-bin/carddisp.pl?gene=MIR377
MDM4	MDM4 Regulator Of P53	Protein Coding	O15151	59	GC01P204516	29.8164596557617	https://www.genecards.org/cgi-bin/carddisp.pl?gene=MDM4
CDH3	Cadherin 3	Protein Coding	P22223	60	GC16P121938	29.8037528991699	https://www.genecards.org/cgi-bin/carddisp.pl?gene=CDH3
BAD	BCL2 Associated Agonist Of Cell Death	Protein Coding	Q92934	57	GC11M139722	29.7742214202881	https://www.genecards.org/cgi-bin/carddisp.pl?gene=BAD
CASC11	Cancer Susceptibility 11	RNA Gene		25	GC08M137625	29.756233215332	https://www.genecards.org/cgi-bin/carddisp.pl?gene=CASC11
LGALS3	Galectin 3	Protein Coding	P17931	57	GC14P055124	29.7424850463867	https://www.genecards.org/cgi-bin/carddisp.pl?gene=LGALS3
HLA-A	Major Histocompatibility Complex, Class I, A	Protein Coding	P04439	59	GC06P181854	29.7395553588867	https://www.genecards.org/cgi-bin/carddisp.pl?gene=HLA-A
CDC25A	Cell Division Cycle 25A	Protein Coding	P30304	61	GC03M048385	29.7290744781494	https://www.genecards.org/cgi-bin/carddisp.pl?gene=CDC25A
MIR197	MicroRNA 197	RNA Gene		28	GC01P109598	29.7270164489746	https://www.genecards.org/cgi-bin/carddisp.pl?gene=MIR197
APEX1	Apurinic/Apyrimidinic Endodeoxyribonuclease 1	Protein Coding	P27695	58	GC14P020455	29.6932964324951	https://www.genecards.org/cgi-bin/carddisp.pl?gene=APEX1
TCF3	Transcription Factor 3	Protein Coding	P15923	59	GC19M001609	29.6803150177002	https://www.genecards.org/cgi-bin/carddisp.pl?gene=TCF3
LEF1	Lymphoid Enhancer Binding Factor 1	Protein Coding	Q9UJU2	61	GC04M108047	29.6667060852051	https://www.genecards.org/cgi-bin/carddisp.pl?gene=LEF1
IRS1	Insulin Receptor Substrate 1	Protein Coding	P35568	61	GC02M226731	29.6569976806641	https://www.genecards.org/cgi-bin/carddisp.pl?gene=IRS1
CCL2	C-C Motif Chemokine Ligand 2	Protein Coding	P13500	62	GC17P034255	29.6494560241699	https://www.genecards.org/cgi-bin/carddisp.pl?gene=CCL2
MIR216A	MicroRNA 216a	RNA Gene		28	GC02M055988	29.6477508544922	https://www.genecards.org/cgi-bin/carddisp.pl?gene=MIR216A
BMP4	Bone Morphogenetic Protein 4	Protein Coding	P12644	62	GC14M053949	29.632698059082	https://www.genecards.org/cgi-bin/carddisp.pl?gene=BMP4
MIR132	MicroRNA 132	RNA Gene		30	GC17M002049	29.6239852905273	https://www.genecards.org/cgi-bin/carddisp.pl?gene=MIR132
COMT	Catechol-O-Methyltransferase	Protein Coding	P21964	64	GC22P019941	29.5945625305176	https://www.genecards.org/cgi-bin/carddisp.pl?gene=COMT
MIR196B	MicroRNA 196b	RNA Gene		30	GC07M028227	29.5706520080566	https://www.genecards.org/cgi-bin/carddisp.pl?gene=MIR196B
HSPA5	Heat Shock Protein Family A (Hsp70) Member 5	Protein Coding	P11021	61	GC09M125234	29.5614166259766	https://www.genecards.org/cgi-bin/carddisp.pl?gene=HSPA5
E2F4	E2F Transcription Factor 4	Protein Coding	Q16254	57	GC16P067192	29.558464050293	https://www.genecards.org/cgi-bin/carddisp.pl?gene=E2F4
KRT18	Keratin 18	Protein Coding	P05783	62	GC12P052948	29.5561428070068	https://www.genecards.org/cgi-bin/carddisp.pl?gene=KRT18
CSF1	Colony Stimulating Factor 1	Protein Coding	P09603	57	GC01P111947	29.5547523498535	https://www.genecards.org/cgi-bin/carddisp.pl?gene=CSF1
NOS2	Nitric Oxide Synthase 2	Protein Coding	P35228	62	GC17M027756	29.5423355102539	https://www.genecards.org/cgi-bin/carddisp.pl?gene=NOS2
SCARNA5	Small Cajal Body-Specific RNA 5	RNA Gene		28	GC02P233275	29.4977321624756	https://www.genecards.org/cgi-bin/carddisp.pl?gene=SCARNA5
SOCS1	Suppressor Of Cytokine Signaling 1	Protein Coding	O15524	58	GC16M050219	29.4143905639648	https://www.genecards.org/cgi-bin/carddisp.pl?gene=SOCS1
CFTR	CF Transmembrane Conductance Regulator	Protein Coding	P13569	66	GC07P117287	29.4054870605469	https://www.genecards.org/cgi-bin/carddisp.pl?gene=CFTR
LOC130062899	ATAC-STARR-Seq Lymphoblastoid Active Region 13597	Functional Element		9	GC19P157618	29.395824432373	https://www.genecards.org/cgi-bin/carddisp.pl?gene=LOC130062899
FGF7	Fibroblast Growth Factor 7	Protein Coding	P21781	57	GC15P049423	29.366174697876	https://www.genecards.org/cgi-bin/carddisp.pl?gene=FGF7
PDGFB	Platelet Derived Growth Factor Subunit B	Protein Coding	P01127	64	GC22M086976	29.3654861450195	https://www.genecards.org/cgi-bin/carddisp.pl?gene=PDGFB
MIR135B	MicroRNA 135b	RNA Gene		30	GC01M205448	29.3350849151611	https://www.genecards.org/cgi-bin/carddisp.pl?gene=MIR135B
PAGE4	PAGE Family Member 4	Protein Coding	O60829	43	GC0XP060934	29.3327331542969	https://www.genecards.org/cgi-bin/carddisp.pl?gene=PAGE4
THBS1	Thrombospondin 1	Protein Coding	P07996	59	GC15P039581	29.3319702148438	https://www.genecards.org/cgi-bin/carddisp.pl?gene=THBS1
SEPTIN9	Septin 9	Protein Coding	Q9UHD8	52	GC17P155653	29.3087425231934	https://www.genecards.org/cgi-bin/carddisp.pl?gene=SEPTIN9
MIR374A	MicroRNA 374a	RNA Gene		25	GC0XM074300	29.3065776824951	https://www.genecards.org/cgi-bin/carddisp.pl?gene=MIR374A
MIR148B	MicroRNA 148b	RNA Gene		30	GC12P054337	29.2824745178223	https://www.genecards.org/cgi-bin/carddisp.pl?gene=MIR148B
DROSHA	Drosha Ribonuclease III	Protein Coding	Q9NRR4	57	GC05M031401	29.2471103668213	https://www.genecards.org/cgi-bin/carddisp.pl?gene=DROSHA
TIMP1	TIMP Metallopeptidase Inhibitor 1	Protein Coding	P01033	57	GC0XP060812	29.231502532959	https://www.genecards.org/cgi-bin/carddisp.pl?gene=TIMP1
CFLAR	CASP8 And FADD Like Apoptosis Regulator	Protein Coding	O15519	57	GC02P204749	29.2309951782227	https://www.genecards.org/cgi-bin/carddisp.pl?gene=CFLAR
GNAQ	G Protein Subunit Alpha Q	Protein Coding	P50148	61	GC09M077716	29.2264308929443	https://www.genecards.org/cgi-bin/carddisp.pl?gene=GNAQ
MIR128-2	MicroRNA 128-2	RNA Gene		28	GC03P035754	29.2075004577637	https://www.genecards.org/cgi-bin/carddisp.pl?gene=MIR128-2
STAT5B	Signal Transducer And Activator Of Transcription 5B	Protein Coding	P51692	62	GC17M042199	29.2030849456787	https://www.genecards.org/cgi-bin/carddisp.pl?gene=STAT5B
BAK1	BCL2 Antagonist/Killer 1	Protein Coding	Q16611	57	GC06M033572	29.192268371582	https://www.genecards.org/cgi-bin/carddisp.pl?gene=BAK1
ENO2	Enolase 2	Protein Coding	P09104	60	GC12P006913	29.0548133850098	https://www.genecards.org/cgi-bin/carddisp.pl?gene=ENO2
TUBB3	Tubulin Beta 3 Class III	Protein Coding	Q13509	63	GC16P122964	29.0282249450684	https://www.genecards.org/cgi-bin/carddisp.pl?gene=TUBB3
BMI1	BMI1 Proto-Oncogene, Polycomb Ring Finger	Protein Coding	P35226	56	GC10P022385	29.0185718536377	https://www.genecards.org/cgi-bin/carddisp.pl?gene=BMI1
CSF3	Colony Stimulating Factor 3	Protein Coding	P09919	55	GC17P040015	29.0040550231934	https://www.genecards.org/cgi-bin/carddisp.pl?gene=CSF3
BMP2	Bone Morphogenetic Protein 2	Protein Coding	P12643	58	GC20P006767	28.9935646057129	https://www.genecards.org/cgi-bin/carddisp.pl?gene=BMP2
ABCA1	ATP Binding Cassette Subfamily A Member 1	Protein Coding	O95477	62	GC09M104781	28.9855480194092	https://www.genecards.org/cgi-bin/carddisp.pl?gene=ABCA1
CSF2	Colony Stimulating Factor 2	Protein Coding	P04141	58	GC05P132073	28.9837741851807	https://www.genecards.org/cgi-bin/carddisp.pl?gene=CSF2
MIR301A	MicroRNA 301a	RNA Gene		27	GC17M059151	28.9544906616211	https://www.genecards.org/cgi-bin/carddisp.pl?gene=MIR301A
CALR	Calreticulin	Protein Coding	P27797	64	GC19P012938	28.9433479309082	https://www.genecards.org/cgi-bin/carddisp.pl?gene=CALR
MIR24-2	MicroRNA 24-2	RNA Gene		27	GC19M108246	28.9227504730225	https://www.genecards.org/cgi-bin/carddisp.pl?gene=MIR24-2
CBL	Cbl Proto-Oncogene	Protein Coding	P22681	64	GC11P119206	28.9094104766846	https://www.genecards.org/cgi-bin/carddisp.pl?gene=CBL
IL1A	Interleukin 1 Alpha	Protein Coding	P01583	58	GC02M112773	28.9029121398926	https://www.genecards.org/cgi-bin/carddisp.pl?gene=IL1A
LDLR	Low Density Lipoprotein Receptor	Protein Coding	P01130	64	GC19P151814	28.8794746398926	https://www.genecards.org/cgi-bin/carddisp.pl?gene=LDLR
EPHA2	EPH Receptor A2	Protein Coding	P29317	65	GC01M016124	28.8768520355225	https://www.genecards.org/cgi-bin/carddisp.pl?gene=EPHA2
HDAC9	Histone Deacetylase 9	Protein Coding	Q9UKV0	63	GC07P018086	28.8703575134277	https://www.genecards.org/cgi-bin/carddisp.pl?gene=HDAC9
MIR181A2	MicroRNA 181a-2	RNA Gene		28	GC09P124692	28.8593997955322	https://www.genecards.org/cgi-bin/carddisp.pl?gene=MIR181A2
NOTCH2	Notch Receptor 2	Protein Coding	Q04721	65	GC01M119911	28.8281078338623	https://www.genecards.org/cgi-bin/carddisp.pl?gene=NOTCH2
CD36	CD36 Molecule (CD36 Blood Group)	Protein Coding	P16671	63	GC07P080369	28.8022689819336	https://www.genecards.org/cgi-bin/carddisp.pl?gene=CD36
EPAS1	Endothelial PAS Domain Protein 1	Protein Coding	Q99814	64	GC02P046293	28.7845630645752	https://www.genecards.org/cgi-bin/carddisp.pl?gene=EPAS1
GNRH1	Gonadotropin Releasing Hormone 1	Protein Coding	P01148	54	GC08M025419	28.7436084747314	https://www.genecards.org/cgi-bin/carddisp.pl?gene=GNRH1
CTSD	Cathepsin D	Protein Coding	P07339	65	GC11M001752	28.740795135498	https://www.genecards.org/cgi-bin/carddisp.pl?gene=CTSD
PRL	Prolactin	Protein Coding	P01236	56	GC06M022287	28.730712890625	https://www.genecards.org/cgi-bin/carddisp.pl?gene=PRL
AREG	Amphiregulin	Protein Coding	P15514	55	GC04P074445	28.6919021606445	https://www.genecards.org/cgi-bin/carddisp.pl?gene=AREG
MME	Membrane Metalloendopeptidase	Protein Coding	P08473	62	GC03P155024	28.6783142089844	https://www.genecards.org/cgi-bin/carddisp.pl?gene=MME
ANO7	Anoctamin 7	Protein Coding	Q6IWH7	49	GC02P241188	28.6647891998291	https://www.genecards.org/cgi-bin/carddisp.pl?gene=ANO7
MIR136	MicroRNA 136	RNA Gene		30	GC14P120349	28.6165103912354	https://www.genecards.org/cgi-bin/carddisp.pl?gene=MIR136
BMP7	Bone Morphogenetic Protein 7	Protein Coding	P18075	60	GC20M057168	28.6118659973145	https://www.genecards.org/cgi-bin/carddisp.pl?gene=BMP7
MCC	MCC Regulator Of WNT Signaling Pathway	Protein Coding	P23508	54	GC05M113022	28.56689453	https://www.genecards.org/cgi-bin/carddisp.pl?gene=MCC
LOC107303340	3p25 Von Hippel-Lindau Tumor Suppressor, E3 Ubiquitin Protein Ligase Alu-Mediated Recombination Region	Functional Element		10	GC03P027021	28.5467643737793	https://www.genecards.org/cgi-bin/carddisp.pl?gene=LOC107303340
BIVM-ERCC5	BIVM-ERCC5 Readthrough	Protein Coding		26	GC13P102873	28.5292129516602	https://www.genecards.org/cgi-bin/carddisp.pl?gene=BIVM-ERCC5
EGR1	Early Growth Response 1	Protein Coding	P18146	57	GC05P138465	28.5242919921875	https://www.genecards.org/cgi-bin/carddisp.pl?gene=EGR1
KRT8	Keratin 8	Protein Coding	P05787	60	GC12M052897	28.5112075805664	https://www.genecards.org/cgi-bin/carddisp.pl?gene=KRT8
MIR128-1	MicroRNA 128-1	RNA Gene		27	GC02P135665	28.5037498474121	https://www.genecards.org/cgi-bin/carddisp.pl?gene=MIR128-1
INS	Insulin	Protein Coding	P01308	61	GC11M002159	28.4700660705566	https://www.genecards.org/cgi-bin/carddisp.pl?gene=INS
EPHA3	EPH Receptor A3	Protein Coding	P29320	60	GC03P089077	28.4595069885254	https://www.genecards.org/cgi-bin/carddisp.pl?gene=EPHA3
IRS2	Insulin Receptor Substrate 2	Protein Coding	Q9Y4H2	59	GC13M109752	28.4535846710205	https://www.genecards.org/cgi-bin/carddisp.pl?gene=IRS2
TET2	Tet Methylcytosine Dioxygenase 2	Protein Coding	Q6N021	58	GC04P105145	28.4475059509277	https://www.genecards.org/cgi-bin/carddisp.pl?gene=TET2
RPS20	Ribosomal Protein S20	Protein Coding	P60866	55	GC08M056067	28.3858509063721	https://www.genecards.org/cgi-bin/carddisp.pl?gene=RPS20
RPS6KB1	Ribosomal Protein S6 Kinase B1	Protein Coding	P23443	63	GC17P059893	28.3700008392334	https://www.genecards.org/cgi-bin/carddisp.pl?gene=RPS6KB1
MIR542	MicroRNA 542	RNA Gene		26	GC0XM135415	28.3519992828369	https://www.genecards.org/cgi-bin/carddisp.pl?gene=MIR542
PPP2R1B	Protein Phosphatase 2 Scaffold Subunit Abeta	Protein Coding	P30154	60	GC11M140510	28.34397316	https://www.genecards.org/cgi-bin/carddisp.pl?gene=PPP2R1B
CDC25C	Cell Division Cycle 25C	Protein Coding	P30307	61	GC05M138285	28.3394527435303	https://www.genecards.org/cgi-bin/carddisp.pl?gene=CDC25C
CDH2	Cadherin 2	Protein Coding	P19022	64	GC18M038314	28.3380317687988	https://www.genecards.org/cgi-bin/carddisp.pl?gene=CDH2
STEAP2	STEAP2 Metalloreductase	Protein Coding	Q8NFT2	51	GC07P090167	28.3294830322266	https://www.genecards.org/cgi-bin/carddisp.pl?gene=STEAP2
FGF10	Fibroblast Growth Factor 10	Protein Coding	O15520	60	GC05M045229	28.3284702301025	https://www.genecards.org/cgi-bin/carddisp.pl?gene=FGF10
RUNX3	RUNX Family Transcription Factor 3	Protein Coding	Q13761	55	GC01M024899	28.3229484558105	https://www.genecards.org/cgi-bin/carddisp.pl?gene=RUNX3
TRIM28	Tripartite Motif Containing 28	Protein Coding	Q13263	57	GC19P058544	28.3177757263184	https://www.genecards.org/cgi-bin/carddisp.pl?gene=TRIM28
WNT5A	Wnt Family Member 5A	Protein Coding	P41221	64	GC03M055465	28.2953758239746	https://www.genecards.org/cgi-bin/carddisp.pl?gene=WNT5A
FLT3	Fms Related Receptor Tyrosine Kinase 3	Protein Coding	P36888	66	GC13M028003	28.2816982269287	https://www.genecards.org/cgi-bin/carddisp.pl?gene=FLT3
CYLD	CYLD Lysine 63 Deubiquitinase	Protein Coding	Q9NQC7	61	GC16P050742	28.2473182678223	https://www.genecards.org/cgi-bin/carddisp.pl?gene=CYLD
INHBA	Inhibin Subunit Beta A	Protein Coding	P08476	57	GC07M041670	28.246410369873	https://www.genecards.org/cgi-bin/carddisp.pl?gene=INHBA
TIMP3	TIMP Metallopeptidase Inhibitor 3	Protein Coding	P35625	57	GC22P092006	28.2438545227051	https://www.genecards.org/cgi-bin/carddisp.pl?gene=TIMP3
INSR	Insulin Receptor	Protein Coding	P06213	67	GC19M007112	28.2214107513428	https://www.genecards.org/cgi-bin/carddisp.pl?gene=INSR
EXO1	Exonuclease 1	Protein Coding	Q9UQ84	56	GC01P241847	28.2174034118652	https://www.genecards.org/cgi-bin/carddisp.pl?gene=EXO1
CCNA2	Cyclin A2	Protein Coding	P20248	58	GC04M121816	28.1862144470215	https://www.genecards.org/cgi-bin/carddisp.pl?gene=CCNA2
BRD4	Bromodomain Containing 4	Protein Coding	O60885	60	GC19M108289	28.1537094116211	https://www.genecards.org/cgi-bin/carddisp.pl?gene=BRD4
LNC-LBCS	LncRNA Bladder And Prostate Cancer Suppressor, HnRNPK Interacting	RNA Gene		19	GC06M019306	28.1433219909668	https://www.genecards.org/cgi-bin/carddisp.pl?gene=LNC-LBCS
NOS3	Nitric Oxide Synthase 3	Protein Coding	P29474	62	GC07P165997	28.1210060119629	https://www.genecards.org/cgi-bin/carddisp.pl?gene=NOS3
KLF5	KLF Transcription Factor 5	Protein Coding	Q13887	58	GC13P073054	28.1198654174805	https://www.genecards.org/cgi-bin/carddisp.pl?gene=KLF5
HMGB1	High Mobility Group Box 1	Protein Coding	P09429	62	GC13M030456	28.1132507324219	https://www.genecards.org/cgi-bin/carddisp.pl?gene=HMGB1
AURKB	Aurora Kinase B	Protein Coding	Q96GD4	65	GC17M096240	28.0905342102051	https://www.genecards.org/cgi-bin/carddisp.pl?gene=AURKB
SST	Somatostatin	Protein Coding	P61278	54	GC03M187668	28.0861988067627	https://www.genecards.org/cgi-bin/carddisp.pl?gene=SST
ELAVL1	ELAV Like RNA Binding Protein 1	Protein Coding	Q15717	54	GC19M007958	28.0855445861816	https://www.genecards.org/cgi-bin/carddisp.pl?gene=ELAVL1
HSPA4	Heat Shock Protein Family A (Hsp70) Member 4	Protein Coding	P34932	55	GC05P133132	28.0744724273682	https://www.genecards.org/cgi-bin/carddisp.pl?gene=HSPA4
IGFBP2	Insulin Like Growth Factor Binding Protein 2	Protein Coding	P18065	57	GC02P216632	28.059642791748	https://www.genecards.org/cgi-bin/carddisp.pl?gene=IGFBP2
KITLG	KIT Ligand	Protein Coding	P21583	60	GC12M088492	28.0496635437012	https://www.genecards.org/cgi-bin/carddisp.pl?gene=KITLG
ADIPOQ	Adiponectin, C1Q And Collagen Domain Containing	Protein Coding	Q15848	59	GC03P186842	28.0141792297363	https://www.genecards.org/cgi-bin/carddisp.pl?gene=ADIPOQ
ID1	Inhibitor Of DNA Binding 1	Protein Coding	P41134	54	GC20P053053	28.007209777832	https://www.genecards.org/cgi-bin/carddisp.pl?gene=ID1
HSD17B1	Hydroxysteroid 17-Beta Dehydrogenase 1	Protein Coding	P14061	54	GC17P154846	27.9949359893799	https://www.genecards.org/cgi-bin/carddisp.pl?gene=HSD17B1
PRKACA	Protein Kinase CAMP-Activated Catalytic Subunit Alpha	Protein Coding	P17612	65	GC19M108254	27.9827537536621	https://www.genecards.org/cgi-bin/carddisp.pl?gene=PRKACA
NRP1	Neuropilin 1	Protein Coding	O14786	61	GC10M033177	27.9799270629883	https://www.genecards.org/cgi-bin/carddisp.pl?gene=NRP1
WRAP53	WD Repeat Containing Antisense To TP53	Protein Coding	Q9BUR4	52	GC17P153763	27.9798984527588	https://www.genecards.org/cgi-bin/carddisp.pl?gene=WRAP53
FGF3	Fibroblast Growth Factor 3	Protein Coding	P11487	57	GC11M139943	27.9419937133789	https://www.genecards.org/cgi-bin/carddisp.pl?gene=FGF3
RIPK1	Receptor Interacting Serine/Threonine Kinase 1	Protein Coding	Q13546	64	GC06P009353	27.9374046325684	https://www.genecards.org/cgi-bin/carddisp.pl?gene=RIPK1
TIMP2	TIMP Metallopeptidase Inhibitor 2	Protein Coding	P16035	54	GC17M078852	27.8837795257568	https://www.genecards.org/cgi-bin/carddisp.pl?gene=TIMP2
LOC111099027	Transmembrane Protease Serine 2 Breakpoint Cluster Recombination Region	Functional Element		9	GC21P041485	27.8736457824707	https://www.genecards.org/cgi-bin/carddisp.pl?gene=LOC111099027
LOC111099028	ERG, ETS Transcription Factor Breakpoint Cluster Recombination Region	Functional Element		9	GC21P038454	27.8736457824707	https://www.genecards.org/cgi-bin/carddisp.pl?gene=LOC111099028
REST	RE1 Silencing Transcription Factor	Protein Coding	Q13127	55	GC04P056907	27.820671081543	https://www.genecards.org/cgi-bin/carddisp.pl?gene=REST
PAK1	P21 (RAC1) Activated Kinase 1	Protein Coding	Q13153	64	GC11M140142	27.8021907806396	https://www.genecards.org/cgi-bin/carddisp.pl?gene=PAK1
GAPDH	Glyceraldehyde-3-Phosphate Dehydrogenase	Protein Coding	P04406	64	GC12P074057	27.7984771728516	https://www.genecards.org/cgi-bin/carddisp.pl?gene=GAPDH
RB1CC1	RB1 Inducible Coiled-Coil 1	Protein Coding	Q8TDY2	56	GC08M052622	27.7942790985107	https://www.genecards.org/cgi-bin/carddisp.pl?gene=RB1CC1
BCL2L11	BCL2 Like 11	Protein Coding	O43521	58	GC02P111119	27.7632026672363	https://www.genecards.org/cgi-bin/carddisp.pl?gene=BCL2L11
LOC130001603	ATAC-STARR-Seq Lymphoblastoid Silent Region 19811	Functional Element		10	GC09P021974	27.7505664825439	https://www.genecards.org/cgi-bin/carddisp.pl?gene=LOC130001603
GRB2	Growth Factor Receptor Bound Protein 2	Protein Coding	P62993	60	GC17M075318	27.7501430511475	https://www.genecards.org/cgi-bin/carddisp.pl?gene=GRB2
MIR675	MicroRNA 675	RNA Gene		28	GC11M015120	27.741569519043	https://www.genecards.org/cgi-bin/carddisp.pl?gene=MIR675
SIRT1	Sirtuin 1	Protein Coding	Q96EB6	62	GC10P067884	27.6866569519043	https://www.genecards.org/cgi-bin/carddisp.pl?gene=SIRT1
MIR31HG	MIR31 Host Gene	RNA Gene		27	GC09M022323	27.6589431762695	https://www.genecards.org/cgi-bin/carddisp.pl?gene=MIR31HG
DDR1	Discoidin Domain Receptor Tyrosine Kinase 1	Protein Coding	Q08345	58	GC06P181876	27.6344585418701	https://www.genecards.org/cgi-bin/carddisp.pl?gene=DDR1
MIR134	MicroRNA 134	RNA Gene		28	GC14P121354	27.6318798065186	https://www.genecards.org/cgi-bin/carddisp.pl?gene=MIR134
NEK2	NIMA Related Kinase 2	Protein Coding	P51955	63	GC01M211658	27.6015377044678	https://www.genecards.org/cgi-bin/carddisp.pl?gene=NEK2
LRRC56	Leucine Rich Repeat Containing 56	Protein Coding	Q8IYG6	47	GC11P020229	27.5934391021729	https://www.genecards.org/cgi-bin/carddisp.pl?gene=LRRC56
EXT2	Exostosin Glycosyltransferase 2	Protein Coding	Q93063	58	GC11P044095	27.5836200714111	https://www.genecards.org/cgi-bin/carddisp.pl?gene=EXT2
MIR138-1	MicroRNA 138-1	RNA Gene		29	GC03P044271	27.5420265197754	https://www.genecards.org/cgi-bin/carddisp.pl?gene=MIR138-1
SGK1	Serum/Glucocorticoid Regulated Kinase 1	Protein Coding	O00141	62	GC06M134169	27.5389423370361	https://www.genecards.org/cgi-bin/carddisp.pl?gene=SGK1
B2M	Beta-2-Microglobulin	Protein Coding	P61769	62	GC15P044711	27.5327758789063	https://www.genecards.org/cgi-bin/carddisp.pl?gene=B2M
LIG4	DNA Ligase 4	Protein Coding	P49917	60	GC13M108207	27.5172538757324	https://www.genecards.org/cgi-bin/carddisp.pl?gene=LIG4
PDK1	Pyruvate Dehydrogenase Kinase 1	Protein Coding	Q15118	60	GC02P172555	27.4813919067383	https://www.genecards.org/cgi-bin/carddisp.pl?gene=PDK1
MIR137	MicroRNA 137	RNA Gene		27	GC01M098046	27.4732284545898	https://www.genecards.org/cgi-bin/carddisp.pl?gene=MIR137
MIR378A	MicroRNA 378a	RNA Gene		31	GC05P149732	27.4488296508789	https://www.genecards.org/cgi-bin/carddisp.pl?gene=MIR378A
MIR95	MicroRNA 95	RNA Gene		27	GC04M008029	27.4095325469971	https://www.genecards.org/cgi-bin/carddisp.pl?gene=MIR95
CDKN2C	Cyclin Dependent Kinase Inhibitor 2C	Protein Coding	P42773	57	GC01P050960	27.3870429992676	https://www.genecards.org/cgi-bin/carddisp.pl?gene=CDKN2C
MIR33A	MicroRNA 33a	RNA Gene		28	GC22P041900	27.3558082580566	https://www.genecards.org/cgi-bin/carddisp.pl?gene=MIR33A
NCOA2	Nuclear Receptor Coactivator 2	Protein Coding	Q15596	57	GC08M070109	27.3540420532227	https://www.genecards.org/cgi-bin/carddisp.pl?gene=NCOA2
HFE	Homeostatic Iron Regulator	Protein Coding	Q30201	58	GC06P026087	27.3138904571533	https://www.genecards.org/cgi-bin/carddisp.pl?gene=HFE
PPP2R1A	Protein Phosphatase 2 Scaffold Subunit Aalpha	Protein Coding	P30153	60	GC19P152992	27.2527141571045	https://www.genecards.org/cgi-bin/carddisp.pl?gene=PPP2R1A
HLA-B	Major Histocompatibility Complex, Class I, B	Protein Coding	P01889	59	GC06M106436	27.2423534393311	https://www.genecards.org/cgi-bin/carddisp.pl?gene=HLA-B
DKK1	Dickkopf WNT Signaling Pathway Inhibitor 1	Protein Coding	O94907	57	GC10P052314	27.2397365570068	https://www.genecards.org/cgi-bin/carddisp.pl?gene=DKK1
MTA1	Metastasis Associated 1	Protein Coding	Q13330	54	GC14P105419	27.2203578948975	https://www.genecards.org/cgi-bin/carddisp.pl?gene=MTA1
SERPINA3	Serpin Family A Member 3	Protein Coding	P01011	56	GC14P094612	27.2168426513672	https://www.genecards.org/cgi-bin/carddisp.pl?gene=SERPINA3
NSD1	Nuclear Receptor Binding SET Domain Protein 1	Protein Coding	Q96L73	57	GC05P190349	27.2017707824707	https://www.genecards.org/cgi-bin/carddisp.pl?gene=NSD1
KDM1A	Lysine Demethylase 1A	Protein Coding	O60341	61	GC01P023019	27.1923789978027	https://www.genecards.org/cgi-bin/carddisp.pl?gene=KDM1A
LDHA	Lactate Dehydrogenase A	Protein Coding	P00338	64	GC11P018394	27.1921806335449	https://www.genecards.org/cgi-bin/carddisp.pl?gene=LDHA
BID	BH3 Interacting Domain Death Agonist	Protein Coding	P55957	58	GC22M017734	27.1551856994629	https://www.genecards.org/cgi-bin/carddisp.pl?gene=BID
SLC19A1	Solute Carrier Family 19 Member 1	Protein Coding	P41440	60	GC21M045493	27.1331253051758	https://www.genecards.org/cgi-bin/carddisp.pl?gene=SLC19A1
HDAC4	Histone Deacetylase 4	Protein Coding	P56524	65	GC02M239048	27.1254081726074	https://www.genecards.org/cgi-bin/carddisp.pl?gene=HDAC4
COL1A1	Collagen Type I Alpha 1 Chain	Protein Coding	P02452	62	GC17M097561	27.097541809082	https://www.genecards.org/cgi-bin/carddisp.pl?gene=COL1A1
DDR2	Discoidin Domain Receptor Tyrosine Kinase 2	Protein Coding	Q16832	64	GC01P177045	27.0748634338379	https://www.genecards.org/cgi-bin/carddisp.pl?gene=DDR2
ANXA2	Annexin A2	Protein Coding	P07355	60	GC15M060347	27.074405670166	https://www.genecards.org/cgi-bin/carddisp.pl?gene=ANXA2
ALDH1A1	Aldehyde Dehydrogenase 1 Family Member A1	Protein Coding	P00352	60	GC09M072900	27.0671977996826	https://www.genecards.org/cgi-bin/carddisp.pl?gene=ALDH1A1
EWSR1	EWS RNA Binding Protein 1	Protein Coding	Q01844	57	GC22P091880	27.0660953521729	https://www.genecards.org/cgi-bin/carddisp.pl?gene=EWSR1
CYP2A6	Cytochrome P450 Family 2 Subfamily A Member 6	Protein Coding	P11509	58	GC19M040843	27.0589332580566	https://www.genecards.org/cgi-bin/carddisp.pl?gene=CYP2A6
PCAT19	Prostate Cancer Associated Transcript 19	RNA Gene		18	GC19M110396	27.0315551757813	https://www.genecards.org/cgi-bin/carddisp.pl?gene=PCAT19
STEAP1	STEAP Family Member 1	Protein Coding	Q9UHE8	52	GC07P090154	27.0288009643555	https://www.genecards.org/cgi-bin/carddisp.pl?gene=STEAP1
JAZF1	JAZF Zinc Finger 1	Protein Coding	Q86VZ6	49	GC07M027830	27.0197563171387	https://www.genecards.org/cgi-bin/carddisp.pl?gene=JAZF1
BTK	Bruton Tyrosine Kinase	Protein Coding	Q06187	67	GC0XM101349	27.0185585021973	https://www.genecards.org/cgi-bin/carddisp.pl?gene=BTK
EXT1	Exostosin Glycosyltransferase 1	Protein Coding	Q16394	60	GC08M117798	26.9731025695801	https://www.genecards.org/cgi-bin/carddisp.pl?gene=EXT1
HSD3B1	Hydroxy-Delta-5-Steroid Dehydrogenase, 3 Beta- And Steroid Delta-Isomerase 1	Protein Coding	P14060	55	GC01P119507	26.9658851623535	https://www.genecards.org/cgi-bin/carddisp.pl?gene=HSD3B1
CRP	C-Reactive Protein	Protein Coding	P02741	58	GC01M167583	26.9217834472656	https://www.genecards.org/cgi-bin/carddisp.pl?gene=CRP
MIR30C1	MicroRNA 30c-1	RNA Gene		30	GC01P040757	26.9204082489014	https://www.genecards.org/cgi-bin/carddisp.pl?gene=MIR30C1
MIR186	MicroRNA 186	RNA Gene		28	GC01M071067	26.892017364502	https://www.genecards.org/cgi-bin/carddisp.pl?gene=MIR186
MYB	MYB Proto-Oncogene, Transcription Factor	Protein Coding	P10242	62	GC06P135181	26.877613067627	https://www.genecards.org/cgi-bin/carddisp.pl?gene=MYB
CTNND1	Catenin Delta 1	Protein Coding	O60716	58	GC11P059474	26.8427848815918	https://www.genecards.org/cgi-bin/carddisp.pl?gene=CTNND1
LOC128667231	RFX6 Prostate Cancer Risk Allelic Enhancer	Functional Element		2	GC06P116888	26.8418922424316	https://www.genecards.org/cgi-bin/carddisp.pl?gene=LOC128667231
CYP2E1	Cytochrome P450 Family 2 Subfamily E Member 1	Protein Coding	P05181	58	GC10P133520	26.8144626617432	https://www.genecards.org/cgi-bin/carddisp.pl?gene=CYP2E1
PAX8	Paired Box 8	Protein Coding	Q06710	58	GC02M113215	26.8144016265869	https://www.genecards.org/cgi-bin/carddisp.pl?gene=PAX8
SPARC	Secreted Protein Acidic And Cysteine Rich	Protein Coding	P09486	62	GC05M151661	26.806468963623	https://www.genecards.org/cgi-bin/carddisp.pl?gene=SPARC
TNFRSF10A	TNF Receptor Superfamily Member 10a	Protein Coding	O00220	57	GC08M023190	26.8035869598389	https://www.genecards.org/cgi-bin/carddisp.pl?gene=TNFRSF10A
SOCS3	Suppressor Of Cytokine Signaling 3	Protein Coding	O14543	57	GC17M078356	26.7920341491699	https://www.genecards.org/cgi-bin/carddisp.pl?gene=SOCS3
MIR486-1	MicroRNA 486-1	RNA Gene		28	GC08M041660	26.7889747619629	https://www.genecards.org/cgi-bin/carddisp.pl?gene=MIR486-1
CERNA3	Competing Endogenous LncRNA 3 For MiR-645	RNA Gene		21	GC08P056444	26.7654228210449	https://www.genecards.org/cgi-bin/carddisp.pl?gene=CERNA3
PML	PML Nuclear Body Scaffold	Protein Coding	P29590	59	GC15P073994	26.6995391845703	https://www.genecards.org/cgi-bin/carddisp.pl?gene=PML
MIR28	MicroRNA 28	RNA Gene		27	GC03P188688	26.6842174530029	https://www.genecards.org/cgi-bin/carddisp.pl?gene=MIR28
ENO1	Enolase 1	Protein Coding	P06733	61	GC01M008861	26.6756286621094	https://www.genecards.org/cgi-bin/carddisp.pl?gene=ENO1
TPD52	Tumor Protein D52	Protein Coding	P55327	52	GC08M080031	26.6388893127441	https://www.genecards.org/cgi-bin/carddisp.pl?gene=TPD52
CTSB	Cathepsin B	Protein Coding	P07858	64	GC08M011842	26.6223468780518	https://www.genecards.org/cgi-bin/carddisp.pl?gene=CTSB
IFI27	Interferon Alpha Inducible Protein 27	Protein Coding	P40305	50	GC14P094104	26.6084461212158	https://www.genecards.org/cgi-bin/carddisp.pl?gene=IFI27
SHBG	Sex Hormone Binding Globulin	Protein Coding	P04278	55	GC17P007613	26.5873870849609	https://www.genecards.org/cgi-bin/carddisp.pl?gene=SHBG
MIR103A1	MicroRNA 103a-1	RNA Gene		27	GC05M168560	26.5430526733398	https://www.genecards.org/cgi-bin/carddisp.pl?gene=MIR103A1
PXN	Paxillin	Protein Coding	P49023	58	GC12M120210	26.5349998474121	https://www.genecards.org/cgi-bin/carddisp.pl?gene=PXN
PPARD	Peroxisome Proliferator Activated Receptor Delta	Protein Coding	Q03181	59	GC06P182001	26.4996757507324	https://www.genecards.org/cgi-bin/carddisp.pl?gene=PPARD
CD40	CD40 Molecule	Protein Coding	P25942	63	GC20P046118	26.4923133850098	https://www.genecards.org/cgi-bin/carddisp.pl?gene=CD40
CDX2	Caudal Type Homeobox 2	Protein Coding	Q99626	54	GC13M027962	26.4861373901367	https://www.genecards.org/cgi-bin/carddisp.pl?gene=CDX2
GLI2	GLI Family Zinc Finger 2	Protein Coding	P10070	61	GC02P120735	26.4820594787598	https://www.genecards.org/cgi-bin/carddisp.pl?gene=GLI2
TSPAN31	Tetraspanin 31	Protein Coding	Q12999	49	GC12P057738	26.4761581420898	https://www.genecards.org/cgi-bin/carddisp.pl?gene=TSPAN31
NCOA4	Nuclear Receptor Coactivator 4	Protein Coding	Q13772	51	GC10M046005	26.4647483825684	https://www.genecards.org/cgi-bin/carddisp.pl?gene=NCOA4
HPN	Hepsin	Protein Coding	P05981	56	GC19P035040	26.4581108093262	https://www.genecards.org/cgi-bin/carddisp.pl?gene=HPN
SOD1	Superoxide Dismutase 1	Protein Coding	P00441	66	GC21P031659	26.4465560913086	https://www.genecards.org/cgi-bin/carddisp.pl?gene=SOD1
TOE1	Target Of EGR1, Exonuclease	Protein Coding	Q96GM8	50	GC01P077704	26.4438457489014	https://www.genecards.org/cgi-bin/carddisp.pl?gene=TOE1
MIR22HG	MIR22 Host Gene	RNA Gene	Q0VDD5	34	GC17M095929	26.4371452331543	https://www.genecards.org/cgi-bin/carddisp.pl?gene=MIR22HG
IL17A	Interleukin 17A	Protein Coding	Q16552	55	GC06P052186	26.4348011016846	https://www.genecards.org/cgi-bin/carddisp.pl?gene=IL17A
CCL5	C-C Motif Chemokine Ligand 5	Protein Coding	P13501	56	GC17M035871	26.4219818115234	https://www.genecards.org/cgi-bin/carddisp.pl?gene=CCL5
CUL1	Cullin 1	Protein Coding	Q13616	58	GC07P148697	26.4183883666992	https://www.genecards.org/cgi-bin/carddisp.pl?gene=CUL1
NR1H2	Nuclear Receptor Subfamily 1 Group H Member 2	Protein Coding	P55055	59	GC19P050329	26.4143142700195	https://www.genecards.org/cgi-bin/carddisp.pl?gene=NR1H2
ARAF	A-Raf Proto-Oncogene, Serine/Threonine Kinase	Protein Coding	P10398	60	GC0XP060810	26.3747119903564	https://www.genecards.org/cgi-bin/carddisp.pl?gene=ARAF
EZR	Ezrin	Protein Coding	P15311	59	GC06M158765	26.3725242614746	https://www.genecards.org/cgi-bin/carddisp.pl?gene=EZR
RXRA	Retinoid X Receptor Alpha	Protein Coding	P19793	61	GC09P134317	26.3636283874512	https://www.genecards.org/cgi-bin/carddisp.pl?gene=RXRA
EDN1	Endothelin 1	Protein Coding	P05305	61	GC06P012910	26.3553562164307	https://www.genecards.org/cgi-bin/carddisp.pl?gene=EDN1
BIRC2	Baculoviral IAP Repeat Containing 2	Protein Coding	Q13490	61	GC11P102347	26.3242950439453	https://www.genecards.org/cgi-bin/carddisp.pl?gene=BIRC2
AIFM1	Apoptosis Inducing Factor Mitochondria Associated 1	Protein Coding	O95831	63	GC0XM130129	26.2831001281738	https://www.genecards.org/cgi-bin/carddisp.pl?gene=AIFM1
LOC126806658	BRD4-Independent Group 4 Enhancer GRCh37_chr3:41265899-41267098	Functional Element		10	GC03P041224	26.2771739959717	https://www.genecards.org/cgi-bin/carddisp.pl?gene=LOC126806658
PEBP1	Phosphatidylethanolamine Binding Protein 1	Protein Coding	P30086	58	GC12P118189	26.2547912597656	https://www.genecards.org/cgi-bin/carddisp.pl?gene=PEBP1
YBX1	Y-Box Binding Protein 1	Protein Coding	P67809	54	GC01P042682	26.240406036377	https://www.genecards.org/cgi-bin/carddisp.pl?gene=YBX1
LINC00511	Long Intergenic Non-Protein Coding RNA 511	RNA Gene		27	GC17M098849	26.233097076416	https://www.genecards.org/cgi-bin/carddisp.pl?gene=LINC00511
MT-CO1	Mitochondrially Encoded Cytochrome C Oxidase I	Protein Coding	P00395	47	GCMTP005906	26.2141723632813	https://www.genecards.org/cgi-bin/carddisp.pl?gene=MT-CO1
LOC107303338	3p25 FANCD2 Alu-Mediated Recombination Region	Functional Element		11	GC03P027000	26.1932067871094	https://www.genecards.org/cgi-bin/carddisp.pl?gene=LOC107303338
MIR432	MicroRNA 432	RNA Gene		27	GC14P120348	26.1729221343994	https://www.genecards.org/cgi-bin/carddisp.pl?gene=MIR432
FOXP3	Forkhead Box P3	Protein Coding	Q9BZS1	59	GC0XM049250	26.1695251464844	https://www.genecards.org/cgi-bin/carddisp.pl?gene=FOXP3
CALCA	Calcitonin Related Polypeptide Alpha	Protein Coding	P06881	57	GC11M014966	26.1536598205566	https://www.genecards.org/cgi-bin/carddisp.pl?gene=CALCA
GJA1	Gap Junction Protein Alpha 1	Protein Coding	P17302	64	GC06P182951	26.152587890625	https://www.genecards.org/cgi-bin/carddisp.pl?gene=GJA1
EIF4EBP1	Eukaryotic Translation Initiation Factor 4E Binding Protein 1	Protein Coding	Q13541	59	GC08P044783	26.1142272949219	https://www.genecards.org/cgi-bin/carddisp.pl?gene=EIF4EBP1
LOC130004273	ATAC-STARR-Seq Lymphoblastoid Silent Region 2585	Functional Element		8	GC10P127472	26.1100921630859	https://www.genecards.org/cgi-bin/carddisp.pl?gene=LOC130004273
MIR502	MicroRNA 502	RNA Gene		24	GC0XP050014	26.0874004364014	https://www.genecards.org/cgi-bin/carddisp.pl?gene=MIR502
SLC67A1	Solute Carrier Family 67 Member 1	Protein Coding	Q96BI1	53	GC11P002899	26.0826816558838	https://www.genecards.org/cgi-bin/carddisp.pl?gene=SLC67A1
SOX4	SRY-Box Transcription Factor 4	Protein Coding	Q06945	55	GC06P021593	26.0629920959473	https://www.genecards.org/cgi-bin/carddisp.pl?gene=SOX4
CAGE1	Cancer Antigen 1	Protein Coding	Q8TC20	45	GC06M007326	26.0595607757568	https://www.genecards.org/cgi-bin/carddisp.pl?gene=CAGE1
PEG10	Paternally Expressed 10	Protein Coding	Q86TG7	52	GC07P094656	26.0566291809082	https://www.genecards.org/cgi-bin/carddisp.pl?gene=PEG10
CBS	Cystathionine Beta-Synthase	Protein Coding	P35520	64	GC21M043053	26.0521507263184	https://www.genecards.org/cgi-bin/carddisp.pl?gene=CBS
STEAP4	STEAP4 Metalloreductase	Protein Coding	Q687X5	53	GC07M088597	26.0380554199219	https://www.genecards.org/cgi-bin/carddisp.pl?gene=STEAP4
LCP1	Lymphocyte Cytosolic Protein 1	Protein Coding	P13796	54	GC13M046132	26.0299434661865	https://www.genecards.org/cgi-bin/carddisp.pl?gene=LCP1
MUC4	Mucin 4, Cell Surface Associated	Protein Coding	Q99102	52	GC03M195746	26.023609161377	https://www.genecards.org/cgi-bin/carddisp.pl?gene=MUC4
CEACAM3	CEA Cell Adhesion Molecule 3	Protein Coding	P40198	55	GC19P041796	26.0094699859619	https://www.genecards.org/cgi-bin/carddisp.pl?gene=CEACAM3
ITGAV	Integrin Subunit Alpha V	Protein Coding	P06756	61	GC02P186589	25.9696350097656	https://www.genecards.org/cgi-bin/carddisp.pl?gene=ITGAV
TSHR	Thyroid Stimulating Hormone Receptor	Protein Coding	P16473	61	GC14P080954	25.9440803527832	https://www.genecards.org/cgi-bin/carddisp.pl?gene=TSHR
XRCC6	X-Ray Repair Cross Complementing 6	Protein Coding	P12956	58	GC22P092280	25.9393730163574	https://www.genecards.org/cgi-bin/carddisp.pl?gene=XRCC6
SQSTM1	Sequestosome 1	Protein Coding	Q13501	62	GC05P179806	25.9341354370117	https://www.genecards.org/cgi-bin/carddisp.pl?gene=SQSTM1
ANXA1	Annexin A1	Protein Coding	P04083	60	GC09P073151	25.9261627197266	https://www.genecards.org/cgi-bin/carddisp.pl?gene=ANXA1
BCL6	BCL6 Transcription Repressor	Protein Coding	P41182	59	GC03M187721	25.9022903442383	https://www.genecards.org/cgi-bin/carddisp.pl?gene=BCL6
MPO	Myeloperoxidase	Protein Coding	P05164	65	GC17M058269	25.879545211792	https://www.genecards.org/cgi-bin/carddisp.pl?gene=MPO
ANXA5	Annexin A5	Protein Coding	P08758	60	GC04M121667	25.876558303833	https://www.genecards.org/cgi-bin/carddisp.pl?gene=ANXA5
NAT1	N-Acetyltransferase 1	Protein Coding	P18440	57	GC08P018183	25.8442115783691	https://www.genecards.org/cgi-bin/carddisp.pl?gene=NAT1
FGF1	Fibroblast Growth Factor 1	Protein Coding	P05230	60	GC05M142555	25.8324394226074	https://www.genecards.org/cgi-bin/carddisp.pl?gene=FGF1
FGF4	Fibroblast Growth Factor 4	Protein Coding	P08620	57	GC11M139942	25.8279685974121	https://www.genecards.org/cgi-bin/carddisp.pl?gene=FGF4
PPARA	Peroxisome Proliferator Activated Receptor Alpha	Protein Coding	Q07869	57	GC22P046150	25.7905464172363	https://www.genecards.org/cgi-bin/carddisp.pl?gene=PPARA
MIR206	MicroRNA 206	RNA Gene		28	GC06P052144	25.7902221679688	https://www.genecards.org/cgi-bin/carddisp.pl?gene=MIR206
HMOX1	Heme Oxygenase 1	Protein Coding	P09601	65	GC22P035380	25.78857422	https://www.genecards.org/cgi-bin/carddisp.pl?gene=HMOX1
IL6R	Interleukin 6 Receptor	Protein Coding	P08887	63	GC01P154405	25.7762107849121	https://www.genecards.org/cgi-bin/carddisp.pl?gene=IL6R
RINT1	RAD50 Interactor 1	Protein Coding	Q6NUQ1	50	GC07P105532	25.7714881896973	https://www.genecards.org/cgi-bin/carddisp.pl?gene=RINT1
DAPK1	Death Associated Protein Kinase 1	Protein Coding	P53355	62	GC09P087497	25.7697219848633	https://www.genecards.org/cgi-bin/carddisp.pl?gene=DAPK1
NFKB2	Nuclear Factor Kappa B Subunit 2	Protein Coding	Q00653	65	GC10P102394	25.767822265625	https://www.genecards.org/cgi-bin/carddisp.pl?gene=NFKB2
LINC00673	Long Intergenic Non-Protein Coding RNA 673	RNA Gene		22	GC17M097961	25.7278881072998	https://www.genecards.org/cgi-bin/carddisp.pl?gene=LINC00673
BSG	Basigin (Ok Blood Group)	Protein Coding	P35613	57	GC19P000571	25.7251319885254	https://www.genecards.org/cgi-bin/carddisp.pl?gene=BSG
KRT5	Keratin 5	Protein Coding	P13647	58	GC12M052514	25.7251052856445	https://www.genecards.org/cgi-bin/carddisp.pl?gene=KRT5
HBEGF	Heparin Binding EGF Like Growth Factor	Protein Coding	Q99075	57	GC05M140332	25.7120094299316	https://www.genecards.org/cgi-bin/carddisp.pl?gene=HBEGF
LGALS1	Galectin 1	Protein Coding	P09382	56	GC22P037675	25.7117767333984	https://www.genecards.org/cgi-bin/carddisp.pl?gene=LGALS1
VEGFD	Vascular Endothelial Growth Factor D	Protein Coding	O43915	53	GC0XM015345	25.7004203796387	https://www.genecards.org/cgi-bin/carddisp.pl?gene=VEGFD
HIC1	HIC ZBTB Transcriptional Repressor 1	Protein Coding	Q14526	53	GC17P002054	25.6883087158203	https://www.genecards.org/cgi-bin/carddisp.pl?gene=HIC1
NORAD	Non-Coding RNA Activated By DNA Damage	RNA Gene		27	GC20M036858	25.6703720092773	https://www.genecards.org/cgi-bin/carddisp.pl?gene=NORAD
TMEFF2	Transmembrane Protein With EGF Like And Two Follistatin Like Domains 2	Protein Coding	Q9UIK5	52	GC02M191950	25.6285972595215	https://www.genecards.org/cgi-bin/carddisp.pl?gene=TMEFF2
FADD	Fas Associated Via Death Domain	Protein Coding	Q13158	60	GC11P070203	25.619556427002	https://www.genecards.org/cgi-bin/carddisp.pl?gene=FADD
VCAN	Versican	Protein Coding	P13611	60	GC05P083471	25.6149806976318	https://www.genecards.org/cgi-bin/carddisp.pl?gene=VCAN
ACTB	Actin Beta	Protein Coding	P60709	63	GC07M005854	25.6069946289063	https://www.genecards.org/cgi-bin/carddisp.pl?gene=ACTB
PRKCD	Protein Kinase C Delta	Protein Coding	Q05655	65	GC03P053156	25.6003913879395	https://www.genecards.org/cgi-bin/carddisp.pl?gene=PRKCD
PRKCE	Protein Kinase C Epsilon	Protein Coding	Q02156	61	GC02P045651	25.5987586975098	https://www.genecards.org/cgi-bin/carddisp.pl?gene=PRKCE
SUZ12	SUZ12 Polycomb Repressive Complex 2 Subunit	Protein Coding	Q15022	55	GC17P031937	25.5973358154297	https://www.genecards.org/cgi-bin/carddisp.pl?gene=SUZ12
KLK10	Kallikrein Related Peptidase 10	Protein Coding	O43240	51	GC19M051012	25.5903739929199	https://www.genecards.org/cgi-bin/carddisp.pl?gene=KLK10
EPOR	Erythropoietin Receptor	Protein Coding	P19235	61	GC19M011377	25.5601577758789	https://www.genecards.org/cgi-bin/carddisp.pl?gene=EPOR
ITGB3	Integrin Subunit Beta 3	Protein Coding	P05106	65	GC17P155043	25.5120620727539	https://www.genecards.org/cgi-bin/carddisp.pl?gene=ITGB3
ZNF276	Zinc Finger Protein 276	Protein Coding	Q8N554	47	GC16P089720	25.5085773468018	https://www.genecards.org/cgi-bin/carddisp.pl?gene=ZNF276
BCL10	BCL10 Immune Signaling Adaptor	Protein Coding	O95999	58	GC01M085265	25.4959411621094	https://www.genecards.org/cgi-bin/carddisp.pl?gene=BCL10
MIR508	MicroRNA 508	RNA Gene		24	GC0XM147236	25.4848766326904	https://www.genecards.org/cgi-bin/carddisp.pl?gene=MIR508
LOC126860438	MED14-Independent Group 3 Enhancer GRCh37_chr8:90959982-90961181	Functional Element		9	GC08P089947	25.4728889465332	https://www.genecards.org/cgi-bin/carddisp.pl?gene=LOC126860438
CDC42	Cell Division Cycle 42	Protein Coding	P60953	63	GC01P022052	25.4577751159668	https://www.genecards.org/cgi-bin/carddisp.pl?gene=CDC42
CASP7	Caspase 7	Protein Coding	P55210	62	GC10P113679	25.4538230895996	https://www.genecards.org/cgi-bin/carddisp.pl?gene=CASP7
MIR372	MicroRNA 372	RNA Gene		25	GC19P153084	25.4511909484863	https://www.genecards.org/cgi-bin/carddisp.pl?gene=MIR372
IFNA1	Interferon Alpha 1	Protein Coding	P01562	51	GC09P021955	25.4477920532227	https://www.genecards.org/cgi-bin/carddisp.pl?gene=IFNA1
MIR144	MicroRNA 144	RNA Gene		26	GC17M096703	25.4282684326172	https://www.genecards.org/cgi-bin/carddisp.pl?gene=MIR144
E2F3	E2F Transcription Factor 3	Protein Coding	O00716	55	GC06P020452	25.4279689788818	https://www.genecards.org/cgi-bin/carddisp.pl?gene=E2F3
XBP1	X-Box Binding Protein 1	Protein Coding	P17861	59	GC22M028794	25.4160861968994	https://www.genecards.org/cgi-bin/carddisp.pl?gene=XBP1
CASC9	Cancer Susceptibility 9	RNA Gene		22	GC08M075132	25.4029941558838	https://www.genecards.org/cgi-bin/carddisp.pl?gene=CASC9
JAG1	Jagged Canonical Notch Ligand 1	Protein Coding	P78504	63	GC20M010637	25.3810157775879	https://www.genecards.org/cgi-bin/carddisp.pl?gene=JAG1
MIRLET7A3	MicroRNA Let-7a-3	RNA Gene		28	GC22P046112	25.3798923492432	https://www.genecards.org/cgi-bin/carddisp.pl?gene=MIRLET7A3
RHEB	Ras Homolog, MTORC1 Binding	Protein Coding	Q15382	63	GC07M151466	25.3725357055664	https://www.genecards.org/cgi-bin/carddisp.pl?gene=RHEB
MMP3	Matrix Metallopeptidase 3	Protein Coding	P08254	62	GC11M102835	25.3693504333496	https://www.genecards.org/cgi-bin/carddisp.pl?gene=MMP3
KLK15	Kallikrein Related Peptidase 15	Protein Coding	Q9H2R5	52	GC19M050825	25.3647365570068	https://www.genecards.org/cgi-bin/carddisp.pl?gene=KLK15
CYP1A2	Cytochrome P450 Family 1 Subfamily A Member 2	Protein Coding	P05177	58	GC15P074748	25.3471031188965	https://www.genecards.org/cgi-bin/carddisp.pl?gene=CYP1A2
GSN	Gelsolin	Protein Coding	P06396	62	GC09P121201	25.3460063934326	https://www.genecards.org/cgi-bin/carddisp.pl?gene=GSN
TNFRSF11B	TNF Receptor Superfamily Member 11b	Protein Coding	O00300	60	GC08M118923	25.3420066833496	https://www.genecards.org/cgi-bin/carddisp.pl?gene=TNFRSF11B
IL18	Interleukin 18	Protein Coding	Q14116	57	GC11M112143	25.3050689697266	https://www.genecards.org/cgi-bin/carddisp.pl?gene=IL18
TNFSF11	TNF Superfamily Member 11	Protein Coding	O14788	62	GC13P042562	25.2828407287598	https://www.genecards.org/cgi-bin/carddisp.pl?gene=TNFSF11
VEGFB	Vascular Endothelial Growth Factor B	Protein Coding	P49765	56	GC11P064234	25.2696437835693	https://www.genecards.org/cgi-bin/carddisp.pl?gene=VEGFB
CYP24A1	Cytochrome P450 Family 24 Subfamily A Member 1	Protein Coding	Q07973	59	GC20M054153	25.2563400268555	https://www.genecards.org/cgi-bin/carddisp.pl?gene=CYP24A1
XRCC5	X-Ray Repair Cross Complementing 5	Protein Coding	P13010	57	GC02P216107	25.2423477172852	https://www.genecards.org/cgi-bin/carddisp.pl?gene=XRCC5
MYD88	MYD88 Innate Immune Signal Transduction Adaptor	Protein Coding	Q99836	62	GC03P038501	25.2421703338623	https://www.genecards.org/cgi-bin/carddisp.pl?gene=MYD88
FUS	FUS RNA Binding Protein	Protein Coding	P35637	58	GC16P031180	25.2363243103027	https://www.genecards.org/cgi-bin/carddisp.pl?gene=FUS
CYP2D6	Cytochrome P450 Family 2 Subfamily D Member 6 (Gene/Pseudogene)	Protein Coding	P10635	60	GC22M042126	25.2050971984863	https://www.genecards.org/cgi-bin/carddisp.pl?gene=CYP2D6
SNORD15A	Small Nucleolar RNA, C/D Box 15A	RNA Gene		25	GC11P075400	25.1473598480225	https://www.genecards.org/cgi-bin/carddisp.pl?gene=SNORD15A
IL7R	Interleukin 7 Receptor	Protein Coding	P16871	59	GC05P035852	25.1276454925537	https://www.genecards.org/cgi-bin/carddisp.pl?gene=IL7R
TRPM8	Transient Receptor Potential Cation Channel Subfamily M Member 8	Protein Coding	Q7Z2W7	58	GC02P233917	25.108772277832	https://www.genecards.org/cgi-bin/carddisp.pl?gene=TRPM8
LOC129933707	ATAC-STARR-Seq Lymphoblastoid Silent Region 11468	Functional Element		7	GC02P047876	25.0993881225586	https://www.genecards.org/cgi-bin/carddisp.pl?gene=LOC129933707
GADD45A	Growth Arrest And DNA Damage Inducible Alpha	Protein Coding	P24522	55	GC01P067685	25.0982780456543	https://www.genecards.org/cgi-bin/carddisp.pl?gene=GADD45A
CLDN7	Claudin 7	Protein Coding	O95471	53	GC17M007259	25.0795288085938	https://www.genecards.org/cgi-bin/carddisp.pl?gene=CLDN7
SSTR1	Somatostatin Receptor 1	Protein Coding	P30872	56	GC14P038207	25.0596618652344	https://www.genecards.org/cgi-bin/carddisp.pl?gene=SSTR1
HNRNPK	Heterogeneous Nuclear Ribonucleoprotein K	Protein Coding	P61978	58	GC09M121666	25.0559883117676	https://www.genecards.org/cgi-bin/carddisp.pl?gene=HNRNPK
PRSS1	Serine Protease 1	Protein Coding	P07477	58	GC07P165836	25.0431785583496	https://www.genecards.org/cgi-bin/carddisp.pl?gene=PRSS1
XPO1	Exportin 1	Protein Coding	O14980	60	GC02M061445	25.0317764282227	https://www.genecards.org/cgi-bin/carddisp.pl?gene=XPO1
PRKD1	Protein Kinase D1	Protein Coding	Q15139	62	GC14M029576	25.029411315918	https://www.genecards.org/cgi-bin/carddisp.pl?gene=PRKD1
PDCD1LG2	Programmed Cell Death 1 Ligand 2	Protein Coding	Q9BQ51	56	GC09P005510	24.9990253448486	https://www.genecards.org/cgi-bin/carddisp.pl?gene=PDCD1LG2
PTOV1	PTOV1 Extended AT-Hook Containing Adaptor Protein	Protein Coding	Q86YD1	47	GC19P049850	24.9861679077148	https://www.genecards.org/cgi-bin/carddisp.pl?gene=PTOV1
PROS1	Protein S	Protein Coding	P07225	60	GC03M093873	24.9859371185303	https://www.genecards.org/cgi-bin/carddisp.pl?gene=PROS1
TGM4	Transglutaminase 4	Protein Coding	P49221	51	GC03P044874	24.9645137786865	https://www.genecards.org/cgi-bin/carddisp.pl?gene=TGM4
HOXA-AS2	HOXA Cluster Antisense RNA 2	RNA Gene		27	GC07P027107	24.9604778289795	https://www.genecards.org/cgi-bin/carddisp.pl?gene=HOXA-AS2
BDNF	Brain Derived Neurotrophic Factor	Protein Coding	P23560	62	GC11M027654	24.9595947265625	https://www.genecards.org/cgi-bin/carddisp.pl?gene=BDNF
ADAR	Adenosine Deaminase RNA Specific	Protein Coding	P55265	60	GC01M167413	24.9571075439453	https://www.genecards.org/cgi-bin/carddisp.pl?gene=ADAR
CKS1B	CDC28 Protein Kinase Regulatory Subunit 1B	Protein Coding	P61024	54	GC01P154974	24.9178237915039	https://www.genecards.org/cgi-bin/carddisp.pl?gene=CKS1B
F3	Coagulation Factor III, Tissue Factor	Protein Coding	P13726	58	GC01M095040	24.907299041748	https://www.genecards.org/cgi-bin/carddisp.pl?gene=F3
RUNX2	RUNX Family Transcription Factor 2	Protein Coding	Q13950	60	GC06P182087	24.8691253662109	https://www.genecards.org/cgi-bin/carddisp.pl?gene=RUNX2
BCR	BCR Activator Of RhoGEF And GTPase	Protein Coding	P11274	65	GC22P023179	24.8636837005615	https://www.genecards.org/cgi-bin/carddisp.pl?gene=BCR
BECN1	Beclin 1	Protein Coding	Q14457	59	GC17M042810	24.8268814086914	https://www.genecards.org/cgi-bin/carddisp.pl?gene=BECN1
S100A4	S100 Calcium Binding Protein A4	Protein Coding	P26447	57	GC01M153543	24.8217239379883	https://www.genecards.org/cgi-bin/carddisp.pl?gene=S100A4
IGFBP6	Insulin Like Growth Factor Binding Protein 6	Protein Coding	P24592	56	GC12P053097	24.8194618225098	https://www.genecards.org/cgi-bin/carddisp.pl?gene=IGFBP6
GACAT3	Gastric Cancer Associated Transcript 3	RNA Gene		23	GC02P016015	24.8092422485352	https://www.genecards.org/cgi-bin/carddisp.pl?gene=GACAT3
PDPK1	3-Phosphoinositide Dependent Protein Kinase 1	Protein Coding	O15530	61	GC16P002537	24.7496356964111	https://www.genecards.org/cgi-bin/carddisp.pl?gene=PDPK1
MUC5AC	Mucin 5AC, Oligomeric Mucus/Gel-Forming	Protein Coding	P98088	51	GC11P020281	24.7398567199707	https://www.genecards.org/cgi-bin/carddisp.pl?gene=MUC5AC
ACVR1B	Activin A Receptor Type 1B	Protein Coding	P36896	60	GC12P051951	24.7371559143066	https://www.genecards.org/cgi-bin/carddisp.pl?gene=ACVR1B
CYP3A5	Cytochrome P450 Family 3 Subfamily A Member 5	Protein Coding	P20815	58	GC07M099648	24.7337512969971	https://www.genecards.org/cgi-bin/carddisp.pl?gene=CYP3A5
ILK	Integrin Linked Kinase	Protein Coding	Q13418	58	GC11P020541	24.6731815338135	https://www.genecards.org/cgi-bin/carddisp.pl?gene=ILK
PRPF8	Pre-MRNA Processing Factor 8	Protein Coding	Q6P2Q9	54	GC17M001650	24.6626892089844	https://www.genecards.org/cgi-bin/carddisp.pl?gene=PRPF8
HSPD1	Heat Shock Protein Family D (Hsp60) Member 1	Protein Coding	P10809	61	GC02M197486	24.6539459228516	https://www.genecards.org/cgi-bin/carddisp.pl?gene=HSPD1
CD24	CD24 Molecule	Protein Coding	P25063	47	GC06M106969	24.6527671813965	https://www.genecards.org/cgi-bin/carddisp.pl?gene=CD24
FOXP1	Forkhead Box P1	Protein Coding	Q9H334	57	GC03M070954	24.6364192962646	https://www.genecards.org/cgi-bin/carddisp.pl?gene=FOXP1
MIR129-1	MicroRNA 129-1	RNA Gene		26	GC07P128207	24.6331958770752	https://www.genecards.org/cgi-bin/carddisp.pl?gene=MIR129-1
MIR340	MicroRNA 340	RNA Gene		28	GC05M180015	24.6273937225342	https://www.genecards.org/cgi-bin/carddisp.pl?gene=MIR340
MSMP	Microseminoprotein, Prostate Associated	Protein Coding	Q1L6U9	35	GC09M035770	24.6080646514893	https://www.genecards.org/cgi-bin/carddisp.pl?gene=MSMP
CHUK	Component Of Inhibitor Of Nuclear Factor Kappa B Kinase Complex	Protein Coding	O15111	63	GC10M100597	24.6045322418213	https://www.genecards.org/cgi-bin/carddisp.pl?gene=CHUK
BLACAT1	BLACAT1 Overlapping LEMD1 Locus	Protein Coding		23	GC01M205389	24.5854473114014	https://www.genecards.org/cgi-bin/carddisp.pl?gene=BLACAT1
MIR30D	MicroRNA 30d	RNA Gene		26	GC08M134804	24.5800762176514	https://www.genecards.org/cgi-bin/carddisp.pl?gene=MIR30D
TNFRSF1A	TNF Receptor Superfamily Member 1A	Protein Coding	P19438	62	GC12M006328	24.5783805847168	https://www.genecards.org/cgi-bin/carddisp.pl?gene=TNFRSF1A
NFATC1	Nuclear Factor Of Activated T Cells 1	Protein Coding	O95644	61	GC18P079395	24.5574035644531	https://www.genecards.org/cgi-bin/carddisp.pl?gene=NFATC1
ITGA5	Integrin Subunit Alpha 5	Protein Coding	P08648	60	GC12M060327	24.556583404541	https://www.genecards.org/cgi-bin/carddisp.pl?gene=ITGA5
ST14	ST14 Transmembrane Serine Protease Matriptase	Protein Coding	Q9Y5Y6	60	GC11P130159	24.5558090209961	https://www.genecards.org/cgi-bin/carddisp.pl?gene=ST14
CA9	Carbonic Anhydrase 9	Protein Coding	Q16790	59	GC09P035673	24.5232810974121	https://www.genecards.org/cgi-bin/carddisp.pl?gene=CA9
CXCL1	C-X-C Motif Chemokine Ligand 1	Protein Coding	P09341	56	GC04P073869	24.5044021606445	https://www.genecards.org/cgi-bin/carddisp.pl?gene=CXCL1
LEPR	Leptin Receptor	Protein Coding	P48357	62	GC01P078814	24.4956169128418	https://www.genecards.org/cgi-bin/carddisp.pl?gene=LEPR
JUP	Junction Plakoglobin	Protein Coding	P14923	61	GC17M041754	24.4780387878418	https://www.genecards.org/cgi-bin/carddisp.pl?gene=JUP
GSTM3	Glutathione S-Transferase Mu 3	Protein Coding	P21266	58	GC01M109733	24.4762840270996	https://www.genecards.org/cgi-bin/carddisp.pl?gene=GSTM3
LINC00472	Long Intergenic Non-Protein Coding RNA 472	RNA Gene	Q9H8W2	36	GC06M109695	24.4712696075439	https://www.genecards.org/cgi-bin/carddisp.pl?gene=LINC00472
RBBP8	RB Binding Protein 8, Endonuclease	Protein Coding	Q99708	57	GC18P022798	24.4612293243408	https://www.genecards.org/cgi-bin/carddisp.pl?gene=RBBP8
AFP	Alpha Fetoprotein	Protein Coding	P02771	60	GC04P073431	24.455150604248	https://www.genecards.org/cgi-bin/carddisp.pl?gene=AFP
ALB	Albumin	Protein Coding	P02768	61	GC04P073397	24.4448280334473	https://www.genecards.org/cgi-bin/carddisp.pl?gene=ALB
TPX2	TPX2 Microtubule Nucleation Factor	Protein Coding	Q9ULW0	54	GC20P031739	24.4282894134521	https://www.genecards.org/cgi-bin/carddisp.pl?gene=TPX2
TPM1	Tropomyosin 1	Protein Coding	P09493	61	GC15P200889	24.4157485961914	https://www.genecards.org/cgi-bin/carddisp.pl?gene=TPM1
CD28	CD28 Molecule	Protein Coding	P10747	61	GC02P203706	24.387825012207	https://www.genecards.org/cgi-bin/carddisp.pl?gene=CD28
LOX	Lysyl Oxidase	Protein Coding	P28300	60	GC05M122063	24.359302520752	https://www.genecards.org/cgi-bin/carddisp.pl?gene=LOX
GRPR	Gastrin Releasing Peptide Receptor	Protein Coding	P30550	57	GC0XP016124	24.3590316772461	https://www.genecards.org/cgi-bin/carddisp.pl?gene=GRPR
LRP6	LDL Receptor Related Protein 6	Protein Coding	O75581	60	GC12M035824	24.3490791320801	https://www.genecards.org/cgi-bin/carddisp.pl?gene=LRP6
ARNT	Aryl Hydrocarbon Receptor Nuclear Translocator	Protein Coding	P27540	58	GC01M150809	24.3381004333496	https://www.genecards.org/cgi-bin/carddisp.pl?gene=ARNT
TRAF2	TNF Receptor Associated Factor 2	Protein Coding	Q12933	58	GC09P136881	24.3066234588623	https://www.genecards.org/cgi-bin/carddisp.pl?gene=TRAF2
HDAC2	Histone Deacetylase 2	Protein Coding	Q92769	65	GC06M113933	24.2919616699219	https://www.genecards.org/cgi-bin/carddisp.pl?gene=HDAC2
PTPN6	Protein Tyrosine Phosphatase Non-Receptor Type 6	Protein Coding	P29350	62	GC12P074082	24.2897300720215	https://www.genecards.org/cgi-bin/carddisp.pl?gene=PTPN6
GACAT2	Gastric Cancer Associated Transcript 2	RNA Gene		21	GC18M008695	24.2835216522217	https://www.genecards.org/cgi-bin/carddisp.pl?gene=GACAT2
DLEU1	Deleted In Lymphocytic Leukemia 1	RNA Gene	O43261	37	GC13P051743	24.2541809082031	https://www.genecards.org/cgi-bin/carddisp.pl?gene=DLEU1
PRSS8	Serine Protease 8	Protein Coding	Q16651	57	GC16M051202	24.2327766418457	https://www.genecards.org/cgi-bin/carddisp.pl?gene=PRSS8
LMTK2	Lemur Tyrosine Kinase 2	Protein Coding	Q8IWU2	51	GC07P098106	24.2236423492432	https://www.genecards.org/cgi-bin/carddisp.pl?gene=LMTK2
ADAM17	ADAM Metallopeptidase Domain 17	Protein Coding	P78536	64	GC02M009488	24.2015953063965	https://www.genecards.org/cgi-bin/carddisp.pl?gene=ADAM17
NNT-AS1	NNT Antisense RNA 1	RNA Gene		24	GC05M045168	24.1984119415283	https://www.genecards.org/cgi-bin/carddisp.pl?gene=NNT-AS1
TGIF1	TGFB Induced Factor Homeobox 1	Protein Coding	Q15583	57	GC18P003411	24.1650924682617	https://www.genecards.org/cgi-bin/carddisp.pl?gene=TGIF1
IL3	Interleukin 3	Protein Coding	P08700	57	GC05P132060	24.1547336578369	https://www.genecards.org/cgi-bin/carddisp.pl?gene=IL3
IGFBP1	Insulin Like Growth Factor Binding Protein 1	Protein Coding	P08833	55	GC07P051058	24.1404113769531	https://www.genecards.org/cgi-bin/carddisp.pl?gene=IGFBP1
METTL3	Methyltransferase 3, N6-Adenosine-Methyltransferase Complex Catalytic Subunit	Protein Coding	Q86U44	54	GC14M021498	24.11328125	https://www.genecards.org/cgi-bin/carddisp.pl?gene=METTL3
CD40LG	CD40 Ligand	Protein Coding	P29965	62	GC0XP136649	24.1022605895996	https://www.genecards.org/cgi-bin/carddisp.pl?gene=CD40LG
APAF1	Apoptotic Peptidase Activating Factor 1	Protein Coding	O14727	60	GC12P098645	24.0752811431885	https://www.genecards.org/cgi-bin/carddisp.pl?gene=APAF1
KAT5	Lysine Acetyltransferase 5	Protein Coding	Q92993	63	GC11P065711	24.0509338378906	https://www.genecards.org/cgi-bin/carddisp.pl?gene=KAT5
ITGB4	Integrin Subunit Beta 4	Protein Coding	P16144	62	GC17P075721	24.0036354064941	https://www.genecards.org/cgi-bin/carddisp.pl?gene=ITGB4
MBD4	Methyl-CpG Binding Domain 4, DNA Glycosylase	Protein Coding	O95243	56	GC03M129430	23.992919921875	https://www.genecards.org/cgi-bin/carddisp.pl?gene=MBD4
MIR196A2	MicroRNA 196a-2	RNA Gene		30	GC12P075326	23.9805736541748	https://www.genecards.org/cgi-bin/carddisp.pl?gene=MIR196A2
HK2	Hexokinase 2	Protein Coding	P52789	58	GC02P075491	23.9750900268555	https://www.genecards.org/cgi-bin/carddisp.pl?gene=HK2
PPP2CA	Protein Phosphatase 2 Catalytic Subunit Alpha	Protein Coding	P67775	63	GC05M134194	23.9712963104248	https://www.genecards.org/cgi-bin/carddisp.pl?gene=PPP2CA
CDH13	Cadherin 13	Protein Coding	P55290	57	GC16P082626	23.9647884368896	https://www.genecards.org/cgi-bin/carddisp.pl?gene=CDH13
MIF	Macrophage Migration Inhibitory Factor	Protein Coding	P14174	61	GC22P023894	23.9544639587402	https://www.genecards.org/cgi-bin/carddisp.pl?gene=MIF
IDO1	Indoleamine 2,3-Dioxygenase 1	Protein Coding	P14902	59	GC08P044830	23.9513912200928	https://www.genecards.org/cgi-bin/carddisp.pl?gene=IDO1
UHRF1	Ubiquitin Like With PHD And Ring Finger Domains 1	Protein Coding	Q96T88	53	GC19P151545	23.9512214660645	https://www.genecards.org/cgi-bin/carddisp.pl?gene=UHRF1
CEBPB	CCAAT Enhancer Binding Protein Beta	Protein Coding	P17676	58	GC20P050190	23.9481563568115	https://www.genecards.org/cgi-bin/carddisp.pl?gene=CEBPB
E2F2	E2F Transcription Factor 2	Protein Coding	Q14209	54	GC01M034551	23.9480247497559	https://www.genecards.org/cgi-bin/carddisp.pl?gene=E2F2
PTK6	Protein Tyrosine Kinase 6	Protein Coding	Q13882	59	GC20M063528	23.9475269317627	https://www.genecards.org/cgi-bin/carddisp.pl?gene=PTK6
HPCQTL19	Prostate Cancer Aggressiveness Quantitative Trait Locus On Chromosome 19	Genetic Locus		2	GC19U900075	23.9468879699707	https://www.genecards.org/cgi-bin/carddisp.pl?gene=HPCQTL19
CXCR2	C-X-C Motif Chemokine Receptor 2	Protein Coding	P25025	63	GC02P218125	23.9419841766357	https://www.genecards.org/cgi-bin/carddisp.pl?gene=CXCR2
IL7	Interleukin 7	Protein Coding	P13232	55	GC08M078689	23.9389381408691	https://www.genecards.org/cgi-bin/carddisp.pl?gene=IL7
CCN2	Cellular Communication Network Factor 2	Protein Coding	P29279	58	GC06M131948	23.9301109313965	https://www.genecards.org/cgi-bin/carddisp.pl?gene=CCN2
RAD21	RAD21 Cohesin Complex Component	Protein Coding	O60216	57	GC08M116846	23.9208030700684	https://www.genecards.org/cgi-bin/carddisp.pl?gene=RAD21
HSD3B2	Hydroxy-Delta-5-Steroid Dehydrogenase, 3 Beta- And Steroid Delta-Isomerase 2	Protein Coding	P26439	57	GC01P119414	23.9175071716309	https://www.genecards.org/cgi-bin/carddisp.pl?gene=HSD3B2
GNRHR	Gonadotropin Releasing Hormone Receptor	Protein Coding	P30968	59	GC04M067737	23.9083518981934	https://www.genecards.org/cgi-bin/carddisp.pl?gene=GNRHR
YY1	YY1 Transcription Factor	Protein Coding	P25490	61	GC14P100238	23.9015693664551	https://www.genecards.org/cgi-bin/carddisp.pl?gene=YY1
MIR452	MicroRNA 452	RNA Gene		25	GC0XM151959	23.8936367034912	https://www.genecards.org/cgi-bin/carddisp.pl?gene=MIR452
MIR29B1	MicroRNA 29b-1	RNA Gene		28	GC07M130877	23.8869590759277	https://www.genecards.org/cgi-bin/carddisp.pl?gene=MIR29B1
KCNH2	Potassium Voltage-Gated Channel Subfamily H Member 2	Protein Coding	Q12809	63	GC07M150944	23.8828125	https://www.genecards.org/cgi-bin/carddisp.pl?gene=KCNH2
IKBKB	Inhibitor Of Nuclear Factor Kappa B Kinase Subunit Beta	Protein Coding	O14920	67	GC08P042271	23.8513488769531	https://www.genecards.org/cgi-bin/carddisp.pl?gene=IKBKB
EIF4A1	Eukaryotic Translation Initiation Factor 4A1	Protein Coding	P60842	60	GC17P007572	23.8466720581055	https://www.genecards.org/cgi-bin/carddisp.pl?gene=EIF4A1
MTDH	Metadherin	Protein Coding	Q86UE4	51	GC08P097644	23.8171043395996	https://www.genecards.org/cgi-bin/carddisp.pl?gene=MTDH
RACK1	Receptor For Activated C Kinase 1	Protein Coding	P63244	55	GC05M183449	23.8130378723145	https://www.genecards.org/cgi-bin/carddisp.pl?gene=RACK1
ALOX5	Arachidonate 5-Lipoxygenase	Protein Coding	P09917	62	GC10P045374	23.7975769042969	https://www.genecards.org/cgi-bin/carddisp.pl?gene=ALOX5
CYP27B1	Cytochrome P450 Family 27 Subfamily B Member 1	Protein Coding	O15528	59	GC12M060484	23.7914276123047	https://www.genecards.org/cgi-bin/carddisp.pl?gene=CYP27B1
SYP	Synaptophysin	Protein Coding	P08247	59	GC0XM049187	23.7903861999512	https://www.genecards.org/cgi-bin/carddisp.pl?gene=SYP
ITGA2	Integrin Subunit Alpha 2	Protein Coding	P17301	59	GC05P052989	23.782356262207	https://www.genecards.org/cgi-bin/carddisp.pl?gene=ITGA2
FSCN1	Fascin Actin-Bundling Protein 1	Protein Coding	Q16658	57	GC07P005592	23.7639865875244	https://www.genecards.org/cgi-bin/carddisp.pl?gene=FSCN1
MIR499A	MicroRNA 499a	RNA Gene		30	GC20P034990	23.7618770599365	https://www.genecards.org/cgi-bin/carddisp.pl?gene=MIR499A
RASA2	RAS P21 Protein Activator 2	Protein Coding	Q15283	51	GC03P141487	23.7451782226563	https://www.genecards.org/cgi-bin/carddisp.pl?gene=RASA2
WNT1	Wnt Family Member 1	Protein Coding	P04628	60	GC12P075041	23.7346687316895	https://www.genecards.org/cgi-bin/carddisp.pl?gene=WNT1
MST1R	Macrophage Stimulating 1 Receptor	Protein Coding	Q04912	62	GC03M054793	23.7285079956055	https://www.genecards.org/cgi-bin/carddisp.pl?gene=MST1R
GNA11	G Protein Subunit Alpha 11	Protein Coding	P29992	60	GC19P003094	23.728385925293	https://www.genecards.org/cgi-bin/carddisp.pl?gene=GNA11
AGER	Advanced Glycosylation End-Product Specific Receptor	Protein Coding	Q15109	59	GC06M032180	23.7175102233887	https://www.genecards.org/cgi-bin/carddisp.pl?gene=AGER
HAVCR2	Hepatitis A Virus Cellular Receptor 2	Protein Coding	Q8TDQ0	58	GC05M157063	23.7111263275146	https://www.genecards.org/cgi-bin/carddisp.pl?gene=HAVCR2
TFRC	Transferrin Receptor	Protein Coding	P02786	64	GC03M196703	23.7087879180908	https://www.genecards.org/cgi-bin/carddisp.pl?gene=TFRC
EREG	Epiregulin	Protein Coding	O14944	53	GC04P074366	23.6929512023926	https://www.genecards.org/cgi-bin/carddisp.pl?gene=EREG
HMGA1	High Mobility Group AT-Hook 1	Protein Coding	P17096	59	GC06P181988	23.6893215179443	https://www.genecards.org/cgi-bin/carddisp.pl?gene=HMGA1
ZNF217	Zinc Finger Protein 217	Protein Coding	O75362	50	GC20M053567	23.6623039245605	https://www.genecards.org/cgi-bin/carddisp.pl?gene=ZNF217
EIF4E	Eukaryotic Translation Initiation Factor 4E	Protein Coding	P06730	62	GC04M098879	23.6510009765625	https://www.genecards.org/cgi-bin/carddisp.pl?gene=EIF4E
CLDN3	Claudin 3	Protein Coding	O15551	54	GC07M073768	23.6499290466309	https://www.genecards.org/cgi-bin/carddisp.pl?gene=CLDN3
SULT1A1	Sulfotransferase Family 1A Member 1	Protein Coding	P50225	55	GC16M050830	23.6498489379883	https://www.genecards.org/cgi-bin/carddisp.pl?gene=SULT1A1
MIR330	MicroRNA 330	RNA Gene		30	GC19M108899	23.6375694274902	https://www.genecards.org/cgi-bin/carddisp.pl?gene=MIR330
BAG1	BAG Cochaperone 1	Protein Coding	Q99933	55	GC09M033245	23.621524810791	https://www.genecards.org/cgi-bin/carddisp.pl?gene=BAG1
MMP11	Matrix Metallopeptidase 11	Protein Coding	P24347	56	GC22P023768	23.5819225311279	https://www.genecards.org/cgi-bin/carddisp.pl?gene=MMP11
IL15	Interleukin 15	Protein Coding	P40933	55	GC04P141636	23.5676956176758	https://www.genecards.org/cgi-bin/carddisp.pl?gene=IL15
PTGS1	Prostaglandin-Endoperoxide Synthase 1	Protein Coding	P23219	60	GC09P122370	23.5403003692627	https://www.genecards.org/cgi-bin/carddisp.pl?gene=PTGS1
DPP4	Dipeptidyl Peptidase 4	Protein Coding	P27487	62	GC02M161992	23.5393447875977	https://www.genecards.org/cgi-bin/carddisp.pl?gene=DPP4
IGF2BP3	Insulin Like Growth Factor 2 MRNA Binding Protein 3	Protein Coding	O00425	54	GC07M023830	23.5328216552734	https://www.genecards.org/cgi-bin/carddisp.pl?gene=IGF2BP3
POSTN	Periostin	Protein Coding	Q15063	55	GC13M037562	23.5230331420898	https://www.genecards.org/cgi-bin/carddisp.pl?gene=POSTN
TFAP2A	Transcription Factor AP-2 Alpha	Protein Coding	P05549	60	GC06M010393	23.5046310424805	https://www.genecards.org/cgi-bin/carddisp.pl?gene=TFAP2A
S100A8	S100 Calcium Binding Protein A8	Protein Coding	P05109	55	GC01M167351	23.5016555786133	https://www.genecards.org/cgi-bin/carddisp.pl?gene=S100A8
EED	Embryonic Ectoderm Development	Protein Coding	O75530	56	GC11P108547	23.4961814880371	https://www.genecards.org/cgi-bin/carddisp.pl?gene=EED
HDAC6	Histone Deacetylase 6	Protein Coding	Q9UBN7	66	GC0XP048801	23.4916191101074	https://www.genecards.org/cgi-bin/carddisp.pl?gene=HDAC6
USP7	Ubiquitin Specific Peptidase 7	Protein Coding	Q93009	62	GC16M008892	23.4730224609375	https://www.genecards.org/cgi-bin/carddisp.pl?gene=USP7
TLR9	Toll Like Receptor 9	Protein Coding	Q9NR96	58	GC03M054885	23.4669189453125	https://www.genecards.org/cgi-bin/carddisp.pl?gene=TLR9
NOTCH4	Notch Receptor 4	Protein Coding	Q99466	60	GC06M106508	23.4302825927734	https://www.genecards.org/cgi-bin/carddisp.pl?gene=NOTCH4
DAXX	Death Domain Associated Protein	Protein Coding	Q9UER7	57	GC06M033318	23.4115505218506	https://www.genecards.org/cgi-bin/carddisp.pl?gene=DAXX
EDNRA	Endothelin Receptor Type A	Protein Coding	P25101	62	GC04P147480	23.3989009857178	https://www.genecards.org/cgi-bin/carddisp.pl?gene=EDNRA
HSPA8	Heat Shock Protein Family A (Hsp70) Member 8	Protein Coding	P11142	62	GC11M123057	23.3988914489746	https://www.genecards.org/cgi-bin/carddisp.pl?gene=HSPA8
CCR7	C-C Motif Chemokine Receptor 7	Protein Coding	P32248	57	GC17M097145	23.3983516693115	https://www.genecards.org/cgi-bin/carddisp.pl?gene=CCR7
SLC39A1	Solute Carrier Family 39 Member 1	Protein Coding	Q9NY26	52	GC01M167385	23.3935203552246	https://www.genecards.org/cgi-bin/carddisp.pl?gene=SLC39A1
MYO18A	Myosin XVIIIA	Protein Coding	Q92614	51	GC17M096706	23.3878326416016	https://www.genecards.org/cgi-bin/carddisp.pl?gene=MYO18A
RICTOR	RPTOR Independent Companion Of MTOR Complex 2	Protein Coding	Q6R327	56	GC05M038937	23.378231048584	https://www.genecards.org/cgi-bin/carddisp.pl?gene=RICTOR
PRKCB	Protein Kinase C Beta	Protein Coding	P05771	62	GC16P120735	23.364013671875	https://www.genecards.org/cgi-bin/carddisp.pl?gene=PRKCB
MMP13	Matrix Metallopeptidase 13	Protein Coding	P45452	62	GC11M102942	23.3616485595703	https://www.genecards.org/cgi-bin/carddisp.pl?gene=MMP13
NCOA1	Nuclear Receptor Coactivator 1	Protein Coding	Q15788	58	GC02P024540	23.3584136962891	https://www.genecards.org/cgi-bin/carddisp.pl?gene=NCOA1
STMN1	Stathmin 1	Protein Coding	P16949	57	GC01M025884	23.356143951416	https://www.genecards.org/cgi-bin/carddisp.pl?gene=STMN1
DDX5	DEAD-Box Helicase 5	Protein Coding	P17844	59	GC17M064498	23.349494934082	https://www.genecards.org/cgi-bin/carddisp.pl?gene=DDX5
LYN	LYN Proto-Oncogene, Src Family Tyrosine Kinase	Protein Coding	P07948	62	GC08P055879	23.346752166748	https://www.genecards.org/cgi-bin/carddisp.pl?gene=LYN
MIR381	MicroRNA 381	RNA Gene		27	GC14P121372	23.3262958526611	https://www.genecards.org/cgi-bin/carddisp.pl?gene=MIR381
TINCR	TINCR Ubiquitin Domain Containing	Protein Coding	A0A2R8Y7D0	32	GC19M005558	23.3089466094971	https://www.genecards.org/cgi-bin/carddisp.pl?gene=TINCR
ESRRA	Estrogen Related Receptor Alpha	Protein Coding	P11474	59	GC11P064305	23.3028049468994	https://www.genecards.org/cgi-bin/carddisp.pl?gene=ESRRA
ALOX15B	Arachidonate 15-Lipoxygenase Type B	Protein Coding	O15296	53	GC17P008039	23.2682723999023	https://www.genecards.org/cgi-bin/carddisp.pl?gene=ALOX15B
RUNX1-AS1	RUNX1 Antisense RNA 1	RNA Gene		17	GC21P034854	23.2587451934814	https://www.genecards.org/cgi-bin/carddisp.pl?gene=RUNX1-AS1
MIR124-3	MicroRNA 124-3	RNA Gene		25	GC20P069251	23.2453689575195	https://www.genecards.org/cgi-bin/carddisp.pl?gene=MIR124-3
TYR	Tyrosinase	Protein Coding	P14679	61	GC11P089177	23.2434329986572	https://www.genecards.org/cgi-bin/carddisp.pl?gene=TYR
CD9	CD9 Molecule	Protein Coding	P21926	57	GC12P074024	23.2427215576172	https://www.genecards.org/cgi-bin/carddisp.pl?gene=CD9
HAS2	Hyaluronan Synthase 2	Protein Coding	Q92819	55	GC08M121612	23.2379474639893	https://www.genecards.org/cgi-bin/carddisp.pl?gene=HAS2
SFRP1	Secreted Frizzled Related Protein 1	Protein Coding	Q8N474	55	GC08M041262	23.2239074707031	https://www.genecards.org/cgi-bin/carddisp.pl?gene=SFRP1
KISS1	KiSS-1 Metastasis Suppressor	Protein Coding	Q15726	53	GC01M204190	23.1965560913086	https://www.genecards.org/cgi-bin/carddisp.pl?gene=KISS1
CTTN	Cortactin	Protein Coding	Q14247	57	GC11P070398	23.1864547729492	https://www.genecards.org/cgi-bin/carddisp.pl?gene=CTTN
DOT1L	DOT1 Like Histone Lysine Methyltransferase	Protein Coding	Q8TEK3	57	GC19P151438	23.1720275878906	https://www.genecards.org/cgi-bin/carddisp.pl?gene=DOT1L
EPCART	ERG-Positive Prostate Cancer Associated Androgen Responsive Transcript	RNA Gene		4	GC02M180115	23.150239944458	https://www.genecards.org/cgi-bin/carddisp.pl?gene=EPCART
TXN	Thioredoxin	Protein Coding	P10599	59	GC09M110243	23.1491165161133	https://www.genecards.org/cgi-bin/carddisp.pl?gene=TXN
NCAM1	Neural Cell Adhesion Molecule 1	Protein Coding	P13591	61	GC11P112961	23.1438217163086	https://www.genecards.org/cgi-bin/carddisp.pl?gene=NCAM1
MIR20B	MicroRNA 20b	RNA Gene		24	GC0XM135410	23.1399402618408	https://www.genecards.org/cgi-bin/carddisp.pl?gene=MIR20B
IGFBP5	Insulin Like Growth Factor Binding Protein 5	Protein Coding	P24593	55	GC02M216672	23.1349334716797	https://www.genecards.org/cgi-bin/carddisp.pl?gene=IGFBP5
TCF7	Transcription Factor 7	Protein Coding	P36402	54	GC05P134848	23.1316432952881	https://www.genecards.org/cgi-bin/carddisp.pl?gene=TCF7
CD4	CD4 Molecule	Protein Coding	P01730	63	GC12P006786	23.1287899017334	https://www.genecards.org/cgi-bin/carddisp.pl?gene=CD4
TBX3	T-Box Transcription Factor 3	Protein Coding	O15119	57	GC12M114670	23.1273975372314	https://www.genecards.org/cgi-bin/carddisp.pl?gene=TBX3
CDC25B	Cell Division Cycle 25B	Protein Coding	P30305	60	GC20P010984	23.1032581329346	https://www.genecards.org/cgi-bin/carddisp.pl?gene=CDC25B
IL24	Interleukin 24	Protein Coding	Q13007	53	GC01P206897	23.0952053070068	https://www.genecards.org/cgi-bin/carddisp.pl?gene=IL24
DGCR5	DiGeorge Syndrome Critical Region Gene 5	RNA Gene		28	GC22P091509	23.0950202941895	https://www.genecards.org/cgi-bin/carddisp.pl?gene=DGCR5
ATF3	Activating Transcription Factor 3	Protein Coding	P18847	57	GC01P212565	23.0877380371094	https://www.genecards.org/cgi-bin/carddisp.pl?gene=ATF3
NGF	Nerve Growth Factor	Protein Coding	P01138	64	GC01M115285	23.0549793243408	https://www.genecards.org/cgi-bin/carddisp.pl?gene=NGF
TNFRSF11A	TNF Receptor Superfamily Member 11a	Protein Coding	Q9Y6Q6	59	GC18P062325	23.0454654693604	https://www.genecards.org/cgi-bin/carddisp.pl?gene=TNFRSF11A
SNHG15	Small Nucleolar RNA Host Gene 15	RNA Gene		30	GC07M045705	23.0449542999268	https://www.genecards.org/cgi-bin/carddisp.pl?gene=SNHG15
CD80	CD80 Molecule	Protein Coding	P33681	55	GC03M119524	23.0449180603027	https://www.genecards.org/cgi-bin/carddisp.pl?gene=CD80
MIR196A1	MicroRNA 196a-1	RNA Gene		30	GC17M048632	23.0118064880371	https://www.genecards.org/cgi-bin/carddisp.pl?gene=MIR196A1
HPSE	Heparanase	Protein Coding	Q9Y251	57	GC04M083292	23.0045700073242	https://www.genecards.org/cgi-bin/carddisp.pl?gene=HPSE
DUSP1	Dual Specificity Phosphatase 1	Protein Coding	P28562	59	GC05M172768	22.9821434020996	https://www.genecards.org/cgi-bin/carddisp.pl?gene=DUSP1
NGFR	Nerve Growth Factor Receptor	Protein Coding	P08138	60	GC17P049495	22.9811553955078	https://www.genecards.org/cgi-bin/carddisp.pl?gene=NGFR
PDCD4	Programmed Cell Death 4	Protein Coding	Q53EL6	55	GC10P110871	22.9691562652588	https://www.genecards.org/cgi-bin/carddisp.pl?gene=PDCD4
PBX1	PBX Homeobox 1	Protein Coding	P40424	60	GC01P177083	22.9674625396729	https://www.genecards.org/cgi-bin/carddisp.pl?gene=PBX1
LCN2	Lipocalin 2	Protein Coding	P80188	58	GC09P128149	22.9595165252686	https://www.genecards.org/cgi-bin/carddisp.pl?gene=LCN2
MTR	5-Methyltetrahydrofolate-Homocysteine Methyltransferase	Protein Coding	Q99707	61	GC01P236795	22.9554004669189	https://www.genecards.org/cgi-bin/carddisp.pl?gene=MTR
EPO	Erythropoietin	Protein Coding	P01588	55	GC07P100720	22.9548034667969	https://www.genecards.org/cgi-bin/carddisp.pl?gene=EPO
PHLPP1	PH Domain And Leucine Rich Repeat Protein Phosphatase 1	Protein Coding	O60346	52	GC18P062715	22.953519821167	https://www.genecards.org/cgi-bin/carddisp.pl?gene=PHLPP1
TYK2	Tyrosine Kinase 2	Protein Coding	P29597	66	GC19M010350	22.9475917816162	https://www.genecards.org/cgi-bin/carddisp.pl?gene=TYK2
CCDC26	CCDC26 Long Non-Coding RNA	RNA Gene		33	GC08M137635	22.945240020752	https://www.genecards.org/cgi-bin/carddisp.pl?gene=CCDC26
RPTOR	Regulatory Associated Protein Of MTOR Complex 1	Protein Coding	Q8N122	57	GC17P080544	22.941722869873	https://www.genecards.org/cgi-bin/carddisp.pl?gene=RPTOR
TEK	TEK Receptor Tyrosine Kinase	Protein Coding	Q02763	64	GC09P027109	22.9274787902832	https://www.genecards.org/cgi-bin/carddisp.pl?gene=TEK
RPS27A	Ribosomal Protein S27a	Protein Coding	P62979	55	GC02P055231	22.9273662567139	https://www.genecards.org/cgi-bin/carddisp.pl?gene=RPS27A
DKK3	Dickkopf WNT Signaling Pathway Inhibitor 3	Protein Coding	Q9UBP4	52	GC11M015454	22.9267997741699	https://www.genecards.org/cgi-bin/carddisp.pl?gene=DKK3
DELEC1	Deleted In Esophageal Cancer 1	RNA Gene	Q9P2X7	33	GC09P152385	22.9229164123535	https://www.genecards.org/cgi-bin/carddisp.pl?gene=DELEC1
GPX1	Glutathione Peroxidase 1	Protein Coding	P07203	57	GC03M054761	22.9190273284912	https://www.genecards.org/cgi-bin/carddisp.pl?gene=GPX1
CD34	CD34 Molecule	Protein Coding	P28906	58	GC01M207880	22.9098815917969	https://www.genecards.org/cgi-bin/carddisp.pl?gene=CD34
NPTN-IT1	NPTN Intronic Transcript 1	RNA Gene		19	GC15M073566	22.8961620330811	https://www.genecards.org/cgi-bin/carddisp.pl?gene=NPTN-IT1
ANGPT2	Angiopoietin 2	Protein Coding	O15123	61	GC08M006499	22.8932075500488	https://www.genecards.org/cgi-bin/carddisp.pl?gene=ANGPT2
ITGA3	Integrin Subunit Alpha 3	Protein Coding	P26006	61	GC17P050055	22.8894634246826	https://www.genecards.org/cgi-bin/carddisp.pl?gene=ITGA3
MIR4435-2HG	MIR4435-2 Host Gene	RNA Gene		25	GC02M114077	22.8736801147461	https://www.genecards.org/cgi-bin/carddisp.pl?gene=MIR4435-2HG
FGF8	Fibroblast Growth Factor 8	Protein Coding	P55075	61	GC10M101770	22.8714389801025	https://www.genecards.org/cgi-bin/carddisp.pl?gene=FGF8
DEK	DEK Proto-Oncogene	Protein Coding	P35659	54	GC06M018224	22.8682956695557	https://www.genecards.org/cgi-bin/carddisp.pl?gene=DEK
CASC17	Cancer Susceptibility 17	RNA Gene		23	GC17M097952	22.8509941101074	https://www.genecards.org/cgi-bin/carddisp.pl?gene=CASC17
RIOX2	Ribosomal Oxygenase 2	Protein Coding	Q8IUF8	48	GC03M097942	22.8503684997559	https://www.genecards.org/cgi-bin/carddisp.pl?gene=RIOX2
KIF1B	Kinesin Family Member 1B	Protein Coding	O60333	55	GC01P010210	22.8481769561768	https://www.genecards.org/cgi-bin/carddisp.pl?gene=KIF1B
BTG2	BTG Anti-Proliferation Factor 2	Protein Coding	P78543	51	GC01P203305	22.84375	https://www.genecards.org/cgi-bin/carddisp.pl?gene=BTG2
MSLN	Mesothelin	Protein Coding	Q13421	55	GC16P120119	22.8276824951172	https://www.genecards.org/cgi-bin/carddisp.pl?gene=MSLN
TCF4	Transcription Factor 4	Protein Coding	P15884	60	GC18M055222	22.8266792297363	https://www.genecards.org/cgi-bin/carddisp.pl?gene=TCF4
HSP90AB1	Heat Shock Protein 90 Alpha Family Class B Member 1	Protein Coding	P08238	62	GC06P044246	22.8097591400146	https://www.genecards.org/cgi-bin/carddisp.pl?gene=HSP90AB1
MIR532	MicroRNA 532	RNA Gene		25	GC0XP060936	22.8032379150391	https://www.genecards.org/cgi-bin/carddisp.pl?gene=MIR532
ID4	Inhibitor Of DNA Binding 4	Protein Coding	P47928	52	GC06P019837	22.8016929626465	https://www.genecards.org/cgi-bin/carddisp.pl?gene=ID4
MIR663A	MicroRNA 663a	RNA Gene		23	GC20M026208	22.7999267578125	https://www.genecards.org/cgi-bin/carddisp.pl?gene=MIR663A
HPCX2	Prostate Cancer, Hereditary, X-Linked 2	Genetic Locus		1	GC0XU901244	22.7906494140625	https://www.genecards.org/cgi-bin/carddisp.pl?gene=HPCX2
MAP3K7	Mitogen-Activated Protein Kinase Kinase Kinase 7	Protein Coding	O43318	62	GC06M090513	22.7816200256348	https://www.genecards.org/cgi-bin/carddisp.pl?gene=MAP3K7
FOXE1	Forkhead Box E1	Protein Coding	O00358	52	GC09P097853	22.7635364532471	https://www.genecards.org/cgi-bin/carddisp.pl?gene=FOXE1
DIABLO	Diablo IAP-Binding Mitochondrial Protein	Protein Coding	Q9NR28	60	GC12M124699	22.7591552734375	https://www.genecards.org/cgi-bin/carddisp.pl?gene=DIABLO
NAB2	NGFI-A Binding Protein 2	Protein Coding	Q15742	53	GC12P075473	22.7583885192871	https://www.genecards.org/cgi-bin/carddisp.pl?gene=NAB2
DDIT3	DNA Damage Inducible Transcript 3	Protein Coding	P35638	59	GC12M057516	22.7489166259766	https://www.genecards.org/cgi-bin/carddisp.pl?gene=DDIT3
HSPA1A	Heat Shock Protein Family A (Hsp70) Member 1A	Protein Coding	P0DMV8	60	GC06P181910	22.745792388916	https://www.genecards.org/cgi-bin/carddisp.pl?gene=HSPA1A
MDC1	Mediator Of DNA Damage Checkpoint 1	Protein Coding	Q14676	55	GC06M106406	22.7259063720703	https://www.genecards.org/cgi-bin/carddisp.pl?gene=MDC1
MIR574	MicroRNA 574	RNA Gene		29	GC04P039849	22.7148704528809	https://www.genecards.org/cgi-bin/carddisp.pl?gene=MIR574
GHET1	Gastric Carcinoma Proliferation Enhancing Transcript 1	RNA Gene		20	GC07P165920	22.6971225738525	https://www.genecards.org/cgi-bin/carddisp.pl?gene=GHET1
CSNK2A1	Casein Kinase 2 Alpha 1	Protein Coding	P68400	63	GC20M000472	22.6964111328125	https://www.genecards.org/cgi-bin/carddisp.pl?gene=CSNK2A1
SYK	Spleen Associated Tyrosine Kinase	Protein Coding	P43405	64	GC09P106847	22.6948738098145	https://www.genecards.org/cgi-bin/carddisp.pl?gene=SYK
HSD17B3	Hydroxysteroid 17-Beta Dehydrogenase 3	Protein Coding	P37058	58	GC09M122026	22.6710796356201	https://www.genecards.org/cgi-bin/carddisp.pl?gene=HSD17B3
CTBP2	C-Terminal Binding Protein 2	Protein Coding	P56545	55	GC10M124984	22.6664161682129	https://www.genecards.org/cgi-bin/carddisp.pl?gene=CTBP2
RAD54B	RAD54 Homolog B	Protein Coding	Q9Y620	53	GC08M094371	22.6652030944824	https://www.genecards.org/cgi-bin/carddisp.pl?gene=RAD54B
IKBKE	Inhibitor Of Nuclear Factor Kappa B Kinase Subunit Epsilon	Protein Coding	Q14164	58	GC01P206470	22.6439323425293	https://www.genecards.org/cgi-bin/carddisp.pl?gene=IKBKE
CCNG1	Cyclin G1	Protein Coding	P51959	52	GC05P163483	22.6316585540771	https://www.genecards.org/cgi-bin/carddisp.pl?gene=CCNG1
LATS1	Large Tumor Suppressor Kinase 1	Protein Coding	O95835	57	GC06M149658	22.5939826965332	https://www.genecards.org/cgi-bin/carddisp.pl?gene=LATS1
NQO2	N-Ribosyldihydronicotinamide:Quinone Dehydrogenase 2	Protein Coding	P16083	58	GC06P009342	22.5933074951172	https://www.genecards.org/cgi-bin/carddisp.pl?gene=NQO2
PHGDH	Phosphoglycerate Dehydrogenase	Protein Coding	O43175	62	GC01P119724	22.5761852264404	https://www.genecards.org/cgi-bin/carddisp.pl?gene=PHGDH
ETS2	ETS Proto-Oncogene 2, Transcription Factor	Protein Coding	P15036	52	GC21P038805	22.5575790405273	https://www.genecards.org/cgi-bin/carddisp.pl?gene=ETS2
MIR302C	MicroRNA 302c	RNA Gene		28	GC04M113186	22.5215644836426	https://www.genecards.org/cgi-bin/carddisp.pl?gene=MIR302C
JAK3	Janus Kinase 3	Protein Coding	P52333	65	GC19M017824	22.517749786377	https://www.genecards.org/cgi-bin/carddisp.pl?gene=JAK3
SDC1	Syndecan 1	Protein Coding	P18827	55	GC02M020200	22.5169906616211	https://www.genecards.org/cgi-bin/carddisp.pl?gene=SDC1
COL18A1	Collagen Type XVIII Alpha 1 Chain	Protein Coding	P39060	58	GC21P045405	22.4851016998291	https://www.genecards.org/cgi-bin/carddisp.pl?gene=COL18A1
RABL3	RAB, Member Of RAS Oncogene Family Like 3	Protein Coding	Q5HYI8	47	GC03M120686	22.4770889282227	https://www.genecards.org/cgi-bin/carddisp.pl?gene=RABL3
PRKCI	Protein Kinase C Iota	Protein Coding	P41743	60	GC03P170222	22.4737129211426	https://www.genecards.org/cgi-bin/carddisp.pl?gene=PRKCI
VTN	Vitronectin	Protein Coding	P04004	57	GC17M096696	22.4704360961914	https://www.genecards.org/cgi-bin/carddisp.pl?gene=VTN
GPX4	Glutathione Peroxidase 4	Protein Coding	P36969	60	GC19P001103	22.4703388214111	https://www.genecards.org/cgi-bin/carddisp.pl?gene=GPX4
AGR2	Anterior Gradient 2, Protein Disulphide Isomerase Family Member	Protein Coding	O95994	52	GC07M017591	22.4650955200195	https://www.genecards.org/cgi-bin/carddisp.pl?gene=AGR2
PECAM1	Platelet And Endothelial Cell Adhesion Molecule 1	Protein Coding	P16284	54	GC17M064319	22.4577579498291	https://www.genecards.org/cgi-bin/carddisp.pl?gene=PECAM1
CARM1	Coactivator Associated Arginine Methyltransferase 1	Protein Coding	Q86X55	60	GC19P010871	22.4575653076172	https://www.genecards.org/cgi-bin/carddisp.pl?gene=CARM1
SSTR2	Somatostatin Receptor 2	Protein Coding	P30874	60	GC17P073165	22.4544792175293	https://www.genecards.org/cgi-bin/carddisp.pl?gene=SSTR2
LCK	LCK Proto-Oncogene, Src Family Tyrosine Kinase	Protein Coding	P06239	65	GC01P032251	22.4437866210938	https://www.genecards.org/cgi-bin/carddisp.pl?gene=LCK
ANGPT1	Angiopoietin 1	Protein Coding	Q15389	60	GC08M107246	22.439302444458	https://www.genecards.org/cgi-bin/carddisp.pl?gene=ANGPT1
EPHX1	Epoxide Hydrolase 1	Protein Coding	P07099	57	GC01P225810	22.4209594726563	https://www.genecards.org/cgi-bin/carddisp.pl?gene=EPHX1
IGFBP4	Insulin Like Growth Factor Binding Protein 4	Protein Coding	P22692	56	GC17P040443	22.418773651123	https://www.genecards.org/cgi-bin/carddisp.pl?gene=IGFBP4
TFF3	Trefoil Factor 3	Protein Coding	Q07654	54	GC21M042311	22.40087891	https://www.genecards.org/cgi-bin/carddisp.pl?gene=TFF3
FGF9	Fibroblast Growth Factor 9	Protein Coding	P31371	57	GC13P021671	22.3913955688477	https://www.genecards.org/cgi-bin/carddisp.pl?gene=FGF9
H2AX	H2A.X Variant Histone	Protein Coding	P16104	56	GC11M140653	22.3902206420898	https://www.genecards.org/cgi-bin/carddisp.pl?gene=H2AX
PKHD1	PKHD1 Ciliary IPT Domain Containing Fibrocystin/Polyductin	Protein Coding	P08F94	50	GC06M106836	22.386209487915	https://www.genecards.org/cgi-bin/carddisp.pl?gene=PKHD1
MYCL	MYCL Proto-Oncogene, BHLH Transcription Factor	Protein Coding	P12524	51	GC01M039895	22.3801708221436	https://www.genecards.org/cgi-bin/carddisp.pl?gene=MYCL
FOSL1	FOS Like 1, AP-1 Transcription Factor Subunit	Protein Coding	P15407	57	GC11M139805	22.3716735839844	https://www.genecards.org/cgi-bin/carddisp.pl?gene=FOSL1
KLK6	Kallikrein Related Peptidase 6	Protein Coding	Q92876	57	GC19M050958	22.3680419921875	https://www.genecards.org/cgi-bin/carddisp.pl?gene=KLK6
TGFB1I1	Transforming Growth Factor Beta 1 Induced Transcript 1	Protein Coding	O43294	54	GC16P121108	22.3619136810303	https://www.genecards.org/cgi-bin/carddisp.pl?gene=TGFB1I1
CCN1	Cellular Communication Network Factor 1	Protein Coding	O00622	52	GC01P085585	22.3610305786133	https://www.genecards.org/cgi-bin/carddisp.pl?gene=CCN1
TUBB	Tubulin Beta Class I	Protein Coding	P07437	62	GC06P181873	22.3589134216309	https://www.genecards.org/cgi-bin/carddisp.pl?gene=TUBB
BIRC7	Baculoviral IAP Repeat Containing 7	Protein Coding	Q96CA5	52	GC20P063235	22.3516273498535	https://www.genecards.org/cgi-bin/carddisp.pl?gene=BIRC7
PDPN	Podoplanin	Protein Coding	Q86YL7	54	GC01P013583	22.3474617004395	https://www.genecards.org/cgi-bin/carddisp.pl?gene=PDPN
BBC3	BCL2 Binding Component 3	Protein Coding	Q96PG8	53	GC19M047220	22.3410892486572	https://www.genecards.org/cgi-bin/carddisp.pl?gene=BBC3
MCM3	Minichromosome Maintenance Complex Component 3	Protein Coding	P25205	58	GC06M052264	22.3353881835938	https://www.genecards.org/cgi-bin/carddisp.pl?gene=MCM3
PIK3R2	Phosphoinositide-3-Kinase Regulatory Subunit 2	Protein Coding	O00459	62	GC19P018153	22.3323001861572	https://www.genecards.org/cgi-bin/carddisp.pl?gene=PIK3R2
MIR181D	MicroRNA 181d	RNA Gene		27	GC19P013874	22.3066272735596	https://www.genecards.org/cgi-bin/carddisp.pl?gene=MIR181D
STUB1	STIP1 Homology And U-Box Containing Protein 1	Protein Coding	Q9UNE7	58	GC16P120117	22.3020915985107	https://www.genecards.org/cgi-bin/carddisp.pl?gene=STUB1
PTPRC	Protein Tyrosine Phosphatase Receptor Type C	Protein Coding	P08575	65	GC01P198607	22.2990703582764	https://www.genecards.org/cgi-bin/carddisp.pl?gene=PTPRC
CUL3	Cullin 3	Protein Coding	Q13618	60	GC02M224470	22.283390045166	https://www.genecards.org/cgi-bin/carddisp.pl?gene=CUL3
ELK1	ETS Transcription Factor ELK1	Protein Coding	P19419	58	GC0XM047635	22.2530860900879	https://www.genecards.org/cgi-bin/carddisp.pl?gene=ELK1
IL6ST	Interleukin 6 Cytokine Family Signal Transducer	Protein Coding	P40189	63	GC05M055935	22.248104095459	https://www.genecards.org/cgi-bin/carddisp.pl?gene=IL6ST
BDNF-AS	BDNF Antisense RNA	RNA Gene		31	GC11P027466	22.2135353088379	https://www.genecards.org/cgi-bin/carddisp.pl?gene=BDNF-AS
SFN	Stratifin	Protein Coding	P31947	58	GC01P076458	22.1998863220215	https://www.genecards.org/cgi-bin/carddisp.pl?gene=SFN
PCHILR	Prostate Cancer Associated HIP1 Interacting LncRNA	RNA Gene		13	GC16P127500	22.1818008422852	https://www.genecards.org/cgi-bin/carddisp.pl?gene=PCHILR
MIR511	MicroRNA 511	RNA Gene		25	GC10P017845	22.1786918640137	https://www.genecards.org/cgi-bin/carddisp.pl?gene=MIR511
S100A9	S100 Calcium Binding Protein A9	Protein Coding	P06702	56	GC01P153357	22.1494979858398	https://www.genecards.org/cgi-bin/carddisp.pl?gene=S100A9
NCL	Nucleolin	Protein Coding	P19338	57	GC02M231453	22.1461391448975	https://www.genecards.org/cgi-bin/carddisp.pl?gene=NCL
TGFB3	Transforming Growth Factor Beta 3	Protein Coding	P10600	60	GC14M075958	22.1433982849121	https://www.genecards.org/cgi-bin/carddisp.pl?gene=TGFB3
SPINT2	Serine Peptidase Inhibitor, Kunitz Type 2	Protein Coding	O43291	55	GC19P038244	22.1360130310059	https://www.genecards.org/cgi-bin/carddisp.pl?gene=SPINT2
RAD52	RAD52 Homolog, DNA Repair Protein	Protein Coding	P43351	54	GC12M000912	22.1342468261719	https://www.genecards.org/cgi-bin/carddisp.pl?gene=RAD52
POLR1HASP	POLR1H Antisense, Pseudogene	Pseudogene		27	GC06M110866	22.1323318481445	https://www.genecards.org/cgi-bin/carddisp.pl?gene=POLR1HASP
HLA-DRB1	Major Histocompatibility Complex, Class II, DR Beta 1	Protein Coding	P01911	60	GC06M106528	22.1223583221436	https://www.genecards.org/cgi-bin/carddisp.pl?gene=HLA-DRB1
LRP1	LDL Receptor Related Protein 1	Protein Coding	Q07954	61	GC12P057128	22.120906829834	https://www.genecards.org/cgi-bin/carddisp.pl?gene=LRP1
KLRK1	Killer Cell Lectin Like Receptor K1	Protein Coding	P26718	52	GC12M035797	22.118444442749	https://www.genecards.org/cgi-bin/carddisp.pl?gene=KLRK1
HSD17B4	Hydroxysteroid 17-Beta Dehydrogenase 4	Protein Coding	P51659	60	GC05P119452	22.1061630249023	https://www.genecards.org/cgi-bin/carddisp.pl?gene=HSD17B4
MAGEA1	MAGE Family Member A1	Protein Coding	P43355	49	GC0XP153179	22.1058673858643	https://www.genecards.org/cgi-bin/carddisp.pl?gene=MAGEA1
PTPRJ	Protein Tyrosine Phosphatase Receptor Type J	Protein Coding	Q12913	60	GC11P049139	22.0965690612793	https://www.genecards.org/cgi-bin/carddisp.pl?gene=PTPRJ
KRT14	Keratin 14	Protein Coding	P02533	60	GC17M041582	22.0933113098145	https://www.genecards.org/cgi-bin/carddisp.pl?gene=KRT14
MAGEA3	MAGE Family Member A3	Protein Coding	P43357	50	GC0XP152698	22.0896453857422	https://www.genecards.org/cgi-bin/carddisp.pl?gene=MAGEA3
XRCC4	X-Ray Repair Cross Complementing 4	Protein Coding	Q13426	57	GC05P083077	22.0894794464111	https://www.genecards.org/cgi-bin/carddisp.pl?gene=XRCC4
AZGP1	Alpha-2-Glycoprotein 1, Zinc-Binding	Protein Coding	P25311	55	GC07M106710	22.0877799987793	https://www.genecards.org/cgi-bin/carddisp.pl?gene=AZGP1
GUSB	Glucuronidase Beta	Protein Coding	P08236	62	GC07M065960	22.0867538452148	https://www.genecards.org/cgi-bin/carddisp.pl?gene=GUSB
IGFBP7	Insulin Like Growth Factor Binding Protein 7	Protein Coding	Q16270	59	GC04M057030	22.0742340087891	https://www.genecards.org/cgi-bin/carddisp.pl?gene=IGFBP7
CD46	CD46 Molecule	Protein Coding	P15529	61	GC01P207752	22.0651435852051	https://www.genecards.org/cgi-bin/carddisp.pl?gene=CD46
MIR590	MicroRNA 590	RNA Gene		28	GC07P074191	22.0637683868408	https://www.genecards.org/cgi-bin/carddisp.pl?gene=MIR590
MAF	MAF BZIP Transcription Factor	Protein Coding	O75444	58	GC16M079204	22.0375862121582	https://www.genecards.org/cgi-bin/carddisp.pl?gene=MAF
U2AF1	U2 Small Nuclear RNA Auxiliary Factor 1	Protein Coding	Q01081	55	GC21M043092	22.033052444458	https://www.genecards.org/cgi-bin/carddisp.pl?gene=U2AF1
RELB	RELB Proto-Oncogene, NF-KB Subunit	Protein Coding	Q01201	59	GC19P152702	22.0249328613281	https://www.genecards.org/cgi-bin/carddisp.pl?gene=RELB
RASA1	RAS P21 Protein Activator 1	Protein Coding	P20936	60	GC05P087267	22.0155963897705	https://www.genecards.org/cgi-bin/carddisp.pl?gene=RASA1
ACACA	Acetyl-CoA Carboxylase Alpha	Protein Coding	Q13085	62	GC17M037084	22.0110321044922	https://www.genecards.org/cgi-bin/carddisp.pl?gene=ACACA
CIP2A	Cellular Inhibitor Of PP2A	Protein Coding	Q8TCG1	48	GC03M108616	22.0080604553223	https://www.genecards.org/cgi-bin/carddisp.pl?gene=CIP2A
LAMC2	Laminin Subunit Gamma 2	Protein Coding	Q13753	60	GC01P183186	21.9974536895752	https://www.genecards.org/cgi-bin/carddisp.pl?gene=LAMC2
SNHG6	Small Nucleolar RNA Host Gene 6	RNA Gene		26	GC08M066895	21.9893741607666	https://www.genecards.org/cgi-bin/carddisp.pl?gene=SNHG6
EEF1A1	Eukaryotic Translation Elongation Factor 1 Alpha 1	Protein Coding	P68104	57	GC06M107761	21.9823608398438	https://www.genecards.org/cgi-bin/carddisp.pl?gene=EEF1A1
PRLR	Prolactin Receptor	Protein Coding	P16471	60	GC05M035048	21.9789772033691	https://www.genecards.org/cgi-bin/carddisp.pl?gene=PRLR
ALPP	Alkaline Phosphatase, Placental	Protein Coding	P05187	57	GC02P232378	21.9615478515625	https://www.genecards.org/cgi-bin/carddisp.pl?gene=ALPP
IL11	Interleukin 11	Protein Coding	P20809	53	GC19M055364	21.9566650390625	https://www.genecards.org/cgi-bin/carddisp.pl?gene=IL11
CCNA1	Cyclin A1	Protein Coding	P78396	55	GC13P036431	21.950756072998	https://www.genecards.org/cgi-bin/carddisp.pl?gene=CCNA1
CDC20	Cell Division Cycle 20	Protein Coding	Q12834	58	GC01P043358	21.9496116638184	https://www.genecards.org/cgi-bin/carddisp.pl?gene=CDC20
STK4	Serine/Threonine Kinase 4	Protein Coding	Q13043	61	GC20P044966	21.9324150085449	https://www.genecards.org/cgi-bin/carddisp.pl?gene=STK4
HOXA9	Homeobox A9	Protein Coding	P31269	51	GC07M027162	21.9256820678711	https://www.genecards.org/cgi-bin/carddisp.pl?gene=HOXA9
ALOX12	Arachidonate 12-Lipoxygenase, 12S Type	Protein Coding	P18054	56	GC17P153705	21.9233055114746	https://www.genecards.org/cgi-bin/carddisp.pl?gene=ALOX12
HIF1A-AS2	HIF1A Antisense RNA 2	RNA Gene		23	GC14M061747	21.9229106903076	https://www.genecards.org/cgi-bin/carddisp.pl?gene=HIF1A-AS2
ALCAM	Activated Leukocyte Cell Adhesion Molecule	Protein Coding	Q13740	54	GC03P105366	21.8951225280762	https://www.genecards.org/cgi-bin/carddisp.pl?gene=ALCAM
TOP2B	DNA Topoisomerase II Beta	Protein Coding	Q02880	58	GC03M028848	21.8946266174316	https://www.genecards.org/cgi-bin/carddisp.pl?gene=TOP2B
BCL2A1	BCL2 Related Protein A1	Protein Coding	Q16548	53	GC15M162933	21.883882522583	https://www.genecards.org/cgi-bin/carddisp.pl?gene=BCL2A1
MIR495	MicroRNA 495	RNA Gene		25	GC14P121385	21.8660907745361	https://www.genecards.org/cgi-bin/carddisp.pl?gene=MIR495
NANOG	Nanog Homeobox	Protein Coding	Q9H9S0	50	GC12P007787	21.8633003234863	https://www.genecards.org/cgi-bin/carddisp.pl?gene=NANOG
HNRNPA2B1	Heterogeneous Nuclear Ribonucleoprotein A2/B1	Protein Coding	P22626	60	GC07M026174	21.8457717895508	https://www.genecards.org/cgi-bin/carddisp.pl?gene=HNRNPA2B1
F2R	Coagulation Factor II Thrombin Receptor	Protein Coding	P25116	58	GC05P076716	21.8371562957764	https://www.genecards.org/cgi-bin/carddisp.pl?gene=F2R
RRAS2	RAS Related 2	Protein Coding	P62070	60	GC11M015480	21.8297653198242	https://www.genecards.org/cgi-bin/carddisp.pl?gene=RRAS2
SNHG20	Small Nucleolar RNA Host Gene 20	RNA Gene		29	GC17P155649	21.8284740447998	https://www.genecards.org/cgi-bin/carddisp.pl?gene=SNHG20
LIF	LIF Interleukin 6 Family Cytokine	Protein Coding	P15018	56	GC22M030240	21.8195114135742	https://www.genecards.org/cgi-bin/carddisp.pl?gene=LIF
EHMT2	Euchromatic Histone Lysine Methyltransferase 2	Protein Coding	Q96KQ7	58	GC06M031879	21.811164855957	https://www.genecards.org/cgi-bin/carddisp.pl?gene=EHMT2
PTTG1	PTTG1 Regulator Of Sister Chromatid Separation, Securin	Protein Coding	O95997	54	GC05P160930	21.8110809326172	https://www.genecards.org/cgi-bin/carddisp.pl?gene=PTTG1
PLG	Plasminogen	Protein Coding	P00747	62	GC06P160702	21.8028373718262	https://www.genecards.org/cgi-bin/carddisp.pl?gene=PLG
PIN1	Peptidylprolyl Cis/Trans Isomerase, NIMA-Interacting 1	Protein Coding	Q13526	60	GC19P009835	21.7903575897217	https://www.genecards.org/cgi-bin/carddisp.pl?gene=PIN1
SF3B1	Splicing Factor 3b Subunit 1	Protein Coding	O75533	57	GC02M197492	21.7889995574951	https://www.genecards.org/cgi-bin/carddisp.pl?gene=SF3B1
DIS3L2	DIS3 Like 3'-5' Exoribonuclease 2	Protein Coding	Q8IYB7	54	GC02P231961	21.7793292999268	https://www.genecards.org/cgi-bin/carddisp.pl?gene=DIS3L2
TRB	T Cell Receptor Beta Locus	Protein Coding	P0DSE2	29	GC07P167785	21.7579154968262	https://www.genecards.org/cgi-bin/carddisp.pl?gene=TRB
CCR5	C-C Motif Chemokine Receptor 5	Protein Coding	P51681	60	GC03P064850	21.7561550140381	https://www.genecards.org/cgi-bin/carddisp.pl?gene=CCR5
U2AF2	U2 Small Nuclear RNA Auxiliary Factor 2	Protein Coding	P26368	52	GC19P055654	21.7398567199707	https://www.genecards.org/cgi-bin/carddisp.pl?gene=U2AF2
MIR135A1	MicroRNA 135a-1	RNA Gene		30	GC03M054893	21.7323837280273	https://www.genecards.org/cgi-bin/carddisp.pl?gene=MIR135A1
LRATD2	LRAT Domain Containing 2	Protein Coding	Q96KN1	44	GC08M137830	21.7244644165039	https://www.genecards.org/cgi-bin/carddisp.pl?gene=LRATD2
HNF4A	Hepatocyte Nuclear Factor 4 Alpha	Protein Coding	P41235	62	GC20P044355	21.7074699401855	https://www.genecards.org/cgi-bin/carddisp.pl?gene=HNF4A
MNX1-AS1	MNX1 Antisense RNA 1 (Head To Head)	RNA Gene		25	GC07P166157	21.7026500701904	https://www.genecards.org/cgi-bin/carddisp.pl?gene=MNX1-AS1
PLCG1	Phospholipase C Gamma 1	Protein Coding	P19174	62	GC20P041136	21.6978950500488	https://www.genecards.org/cgi-bin/carddisp.pl?gene=PLCG1
CLDN4	Claudin 4	Protein Coding	O14493	53	GC07P073799	21.6927452087402	https://www.genecards.org/cgi-bin/carddisp.pl?gene=CLDN4
CD276	CD276 Molecule	Protein Coding	Q5ZPR3	55	GC15P073683	21.6825561523438	https://www.genecards.org/cgi-bin/carddisp.pl?gene=CD276
DNAH8	Dynein Axonemal Heavy Chain 8	Protein Coding	Q96JB1	50	GC06P182037	21.67897606	https://www.genecards.org/cgi-bin/carddisp.pl?gene=DNAH8
PTPN12	Protein Tyrosine Phosphatase Non-Receptor Type 12	Protein Coding	Q05209	60	GC07P077537	21.6482200622559	https://www.genecards.org/cgi-bin/carddisp.pl?gene=PTPN12
ACE	Angiotensin I Converting Enzyme	Protein Coding	P12821	64	GC17P063477	21.6380233764648	https://www.genecards.org/cgi-bin/carddisp.pl?gene=ACE
CCR2	C-C Motif Chemokine Receptor 2	Protein Coding	P41597	58	GC03P064849	21.6257171630859	https://www.genecards.org/cgi-bin/carddisp.pl?gene=CCR2
MIR409	MicroRNA 409	RNA Gene		28	GC14P121375	21.6224250793457	https://www.genecards.org/cgi-bin/carddisp.pl?gene=MIR409
PAX5	Paired Box 5	Protein Coding	Q02548	60	GC09M037145	21.6142349243164	https://www.genecards.org/cgi-bin/carddisp.pl?gene=PAX5
PRMT1	Protein Arginine Methyltransferase 1	Protein Coding	Q99873	61	GC19P049675	21.6129913330078	https://www.genecards.org/cgi-bin/carddisp.pl?gene=PRMT1
ACVR1	Activin A Receptor Type 1	Protein Coding	Q04771	64	GC02M157736	21.6080131530762	https://www.genecards.org/cgi-bin/carddisp.pl?gene=ACVR1
MIR125B2	MicroRNA 125b-2	RNA Gene		29	GC21P016590	21.6071586608887	https://www.genecards.org/cgi-bin/carddisp.pl?gene=MIR125B2
KDM5B	Lysine Demethylase 5B	Protein Coding	Q9UGL1	57	GC01M202696	21.5743217468262	https://www.genecards.org/cgi-bin/carddisp.pl?gene=KDM5B
EML4	EMAP Like 4	Protein Coding	Q9HC35	52	GC02P042169	21.5715408325195	https://www.genecards.org/cgi-bin/carddisp.pl?gene=EML4
HSF1	Heat Shock Transcription Factor 1	Protein Coding	Q00613	60	GC08P144291	21.5676651000977	https://www.genecards.org/cgi-bin/carddisp.pl?gene=HSF1
IL13	Interleukin 13	Protein Coding	P35225	57	GC05P132656	21.5629177093506	https://www.genecards.org/cgi-bin/carddisp.pl?gene=IL13
HSPA9	Heat Shock Protein Family A (Hsp70) Member 9	Protein Coding	P38646	61	GC05M138554	21.5498352050781	https://www.genecards.org/cgi-bin/carddisp.pl?gene=HSPA9
IFNA2	Interferon Alpha 2	Protein Coding	P01563	56	GC09M021384	21.5302982330322	https://www.genecards.org/cgi-bin/carddisp.pl?gene=IFNA2
SERPINB2	Serpin Family B Member 2	Protein Coding	P05120	57	GC18P063871	21.5233345031738	https://www.genecards.org/cgi-bin/carddisp.pl?gene=SERPINB2
WT1-AS	WT1 Antisense RNA	RNA Gene	Q06250	36	GC11P032434	21.5201091766357	https://www.genecards.org/cgi-bin/carddisp.pl?gene=WT1-AS
MAP3K6	Mitogen-Activated Protein Kinase Kinase Kinase 6	Protein Coding	O95382	51	GC01M034806	21.5057239532471	https://www.genecards.org/cgi-bin/carddisp.pl?gene=MAP3K6
CASP2	Caspase 2	Protein Coding	P42575	61	GC07P165863	21.4819068908691	https://www.genecards.org/cgi-bin/carddisp.pl?gene=CASP2
HDAC3	Histone Deacetylase 3	Protein Coding	O15379	63	GC05M141620	21.480110168457	https://www.genecards.org/cgi-bin/carddisp.pl?gene=HDAC3
RHOC	Ras Homolog Family Member C	Protein Coding	P08134	54	GC01M112701	21.4765510559082	https://www.genecards.org/cgi-bin/carddisp.pl?gene=RHOC
ADA	Adenosine Deaminase	Protein Coding	P00813	64	GC20M044620	21.465763092041	https://www.genecards.org/cgi-bin/carddisp.pl?gene=ADA
PARM1	Prostate Androgen-Regulated Mucin-Like Protein 1	Protein Coding	Q6UWI2	40	GC04P074934	21.4610919952393	https://www.genecards.org/cgi-bin/carddisp.pl?gene=PARM1
WNT3A	Wnt Family Member 3A	Protein Coding	P56704	60	GC01P233248	21.4609813690186	https://www.genecards.org/cgi-bin/carddisp.pl?gene=WNT3A
TRPS1	Transcriptional Repressor GATA Binding 1	Protein Coding	Q9UHF7	57	GC08M115408	21.4490089416504	https://www.genecards.org/cgi-bin/carddisp.pl?gene=TRPS1
CD70	CD70 Molecule	Protein Coding	P32970	55	GC19M107967	21.4445819854736	https://www.genecards.org/cgi-bin/carddisp.pl?gene=CD70
FANCB	FA Complementation Group B	Protein Coding	Q8NB91	52	GC0XM016333	21.4305610656738	https://www.genecards.org/cgi-bin/carddisp.pl?gene=FANCB
MTHFD1	Methylenetetrahydrofolate Dehydrogenase, Cyclohydrolase And Formyltetrahydrofolate Synthetase 1	Protein Coding	P11586	59	GC14P064388	21.4266986846924	https://www.genecards.org/cgi-bin/carddisp.pl?gene=MTHFD1
CASP1	Caspase 1	Protein Coding	P29466	61	GC11M105025	21.4156017303467	https://www.genecards.org/cgi-bin/carddisp.pl?gene=CASP1
DKC1	Dyskerin Pseudouridine Synthase 1	Protein Coding	O60832	60	GC0XP154762	21.4001445770264	https://www.genecards.org/cgi-bin/carddisp.pl?gene=DKC1
TG	Thyroglobulin	Protein Coding	P01266	57	GC08P132866	21.3772850036621	https://www.genecards.org/cgi-bin/carddisp.pl?gene=TG
NT5E	5'-Nucleotidase Ecto	Protein Coding	P21589	65	GC06P085449	21.3521060943604	https://www.genecards.org/cgi-bin/carddisp.pl?gene=NT5E
HOXA13	Homeobox A13	Protein Coding	P31271	52	GC07M028230	21.3497352600098	https://www.genecards.org/cgi-bin/carddisp.pl?gene=HOXA13
RRM2	Ribonucleotide Reductase Regulatory Subunit M2	Protein Coding	P31350	61	GC02P010628	21.3369426727295	https://www.genecards.org/cgi-bin/carddisp.pl?gene=RRM2
MIR133A1	MicroRNA 133a-1	RNA Gene		25	GC18M038257	21.307897567749	https://www.genecards.org/cgi-bin/carddisp.pl?gene=MIR133A1
PSAT1	Phosphoserine Aminotransferase 1	Protein Coding	Q9Y617	59	GC09P078297	21.2806854248047	https://www.genecards.org/cgi-bin/carddisp.pl?gene=PSAT1
LINC02605	Long Intergenic Non-Protein Coding RNA 2605	RNA Gene		21	GC08P078838	21.2763404846191	https://www.genecards.org/cgi-bin/carddisp.pl?gene=LINC02605
EIF3H	Eukaryotic Translation Initiation Factor 3 Subunit H	Protein Coding	O15372	52	GC08M116642	21.2621097564697	https://www.genecards.org/cgi-bin/carddisp.pl?gene=EIF3H
MECOM	MDS1 And EVI1 Complex Locus	Protein Coding	Q03112	61	GC03M169083	21.2551040649414	https://www.genecards.org/cgi-bin/carddisp.pl?gene=MECOM
CD86	CD86 Molecule	Protein Coding	P42081	57	GC03P122055	21.2488479614258	https://www.genecards.org/cgi-bin/carddisp.pl?gene=CD86
MIR455	MicroRNA 455	RNA Gene		29	GC09P114209	21.2291641235352	https://www.genecards.org/cgi-bin/carddisp.pl?gene=MIR455
LINC01234	Long Intergenic Non-Protein Coding RNA 1234	RNA Gene		25	GC12M113584	21.2237415313721	https://www.genecards.org/cgi-bin/carddisp.pl?gene=LINC01234
CLDN1	Claudin 1	Protein Coding	O95832	59	GC03M190305	21.21457863	https://www.genecards.org/cgi-bin/carddisp.pl?gene=CLDN1
SOX10	SRY-Box Transcription Factor 10	Protein Coding	P56693	58	GC22M087782	21.2135925292969	https://www.genecards.org/cgi-bin/carddisp.pl?gene=SOX10
PRMT5	Protein Arginine Methyltransferase 5	Protein Coding	O14744	59	GC14M022920	21.2101192474365	https://www.genecards.org/cgi-bin/carddisp.pl?gene=PRMT5
FOXP2	Forkhead Box P2	Protein Coding	O15409	56	GC07P114086	21.205114364624	https://www.genecards.org/cgi-bin/carddisp.pl?gene=FOXP2
CUBN	Cubilin	Protein Coding	O60494	58	GC10M016824	21.2045230865479	https://www.genecards.org/cgi-bin/carddisp.pl?gene=CUBN
CXCR3	C-X-C Motif Chemokine Receptor 3	Protein Coding	P49682	58	GC0XM071615	21.18554688	https://www.genecards.org/cgi-bin/carddisp.pl?gene=CXCR3
SREBF1	Sterol Regulatory Element Binding Transcription Factor 1	Protein Coding	P36956	61	GC17M017810	21.161548614502	https://www.genecards.org/cgi-bin/carddisp.pl?gene=SREBF1
APOE	Apolipoprotein E	Protein Coding	P02649	62	GC19P152697	21.1608982086182	https://www.genecards.org/cgi-bin/carddisp.pl?gene=APOE
SPHK1	Sphingosine Kinase 1	Protein Coding	Q9NYA1	58	GC17P076376	21.1546478271484	https://www.genecards.org/cgi-bin/carddisp.pl?gene=SPHK1
MIR219A1	MicroRNA 219a-1	RNA Gene		30	GC06P033207	21.148078918457	https://www.genecards.org/cgi-bin/carddisp.pl?gene=MIR219A1
ALDH2	Aldehyde Dehydrogenase 2 Family Member	Protein Coding	P05091	64	GC12P111766	21.1479511260986	https://www.genecards.org/cgi-bin/carddisp.pl?gene=ALDH2
NR4A1	Nuclear Receptor Subfamily 4 Group A Member 1	Protein Coding	P22736	60	GC12P052022	21.1437377929688	https://www.genecards.org/cgi-bin/carddisp.pl?gene=NR4A1
BTRC	Beta-Transducin Repeat Containing E3 Ubiquitin Protein Ligase	Protein Coding	Q9Y297	57	GC10P101354	21.1320838928223	https://www.genecards.org/cgi-bin/carddisp.pl?gene=BTRC
TRPV6	Transient Receptor Potential Cation Channel Subfamily V Member 6	Protein Coding	Q9H1D0	60	GC07M142871	21.1203689575195	https://www.genecards.org/cgi-bin/carddisp.pl?gene=TRPV6
ACTA2	Actin Alpha 2, Smooth Muscle	Protein Coding	P62736	61	GC10M088935	21.1108894348145	https://www.genecards.org/cgi-bin/carddisp.pl?gene=ACTA2
WIF1	WNT Inhibitory Factor 1	Protein Coding	Q9Y5W5	55	GC12M065050	21.0953922271729	https://www.genecards.org/cgi-bin/carddisp.pl?gene=WIF1
BMPR1B	Bone Morphogenetic Protein Receptor Type 1B	Protein Coding	O00238	61	GC04P094757	21.094310760498	https://www.genecards.org/cgi-bin/carddisp.pl?gene=BMPR1B
LAG3	Lymphocyte Activating 3	Protein Coding	P18627	53	GC12P074069	21.0910110473633	https://www.genecards.org/cgi-bin/carddisp.pl?gene=LAG3
PTGER4	Prostaglandin E Receptor 4	Protein Coding	P35408	58	GC05P040679	21.0748481750488	https://www.genecards.org/cgi-bin/carddisp.pl?gene=PTGER4
ZEB1-AS1	ZEB1 Antisense RNA 1	RNA Gene		25	GC10M031166	21.0712242126465	https://www.genecards.org/cgi-bin/carddisp.pl?gene=ZEB1-AS1
CD55	CD55 Molecule (Cromer Blood Group)	Protein Coding	P08174	62	GC01P207321	21.0590648651123	https://www.genecards.org/cgi-bin/carddisp.pl?gene=CD55
CDK7	Cyclin Dependent Kinase 7	Protein Coding	P50613	58	GC05P081955	21.0563373565674	https://www.genecards.org/cgi-bin/carddisp.pl?gene=CDK7
JUND	JunD Proto-Oncogene, AP-1 Transcription Factor Subunit	Protein Coding	P17535	54	GC19M018279	21.0524864196777	https://www.genecards.org/cgi-bin/carddisp.pl?gene=JUND
HNRNPA1	Heterogeneous Nuclear Ribonucleoprotein A1	Protein Coding	P09651	60	GC12P054280	21.0517311096191	https://www.genecards.org/cgi-bin/carddisp.pl?gene=HNRNPA1
VCAM1	Vascular Cell Adhesion Molecule 1	Protein Coding	P19320	58	GC01P100719	21.0425300598145	https://www.genecards.org/cgi-bin/carddisp.pl?gene=VCAM1
KLK11	Kallikrein Related Peptidase 11	Protein Coding	Q9UBX7	54	GC19M109138	21.0348014831543	https://www.genecards.org/cgi-bin/carddisp.pl?gene=KLK11
OR51E2	Olfactory Receptor Family 51 Subfamily E Member 2	Protein Coding	Q9H255	43	GC11M004680	21.0248699188232	https://www.genecards.org/cgi-bin/carddisp.pl?gene=OR51E2
ITCH	Itchy E3 Ubiquitin Protein Ligase	Protein Coding	Q96J02	60	GC20P034363	21.0232238769531	https://www.genecards.org/cgi-bin/carddisp.pl?gene=ITCH
CDC27	Cell Division Cycle 27	Protein Coding	P30260	54	GC17M047117	21.0229377746582	https://www.genecards.org/cgi-bin/carddisp.pl?gene=CDC27
PTCH2	Patched 2	Protein Coding	Q9Y6C5	57	GC01M044819	21.0218944549561	https://www.genecards.org/cgi-bin/carddisp.pl?gene=PTCH2
LINC01133	Long Intergenic Non-Protein Coding RNA 1133	RNA Gene		22	GC01P176940	21.0195579528809	https://www.genecards.org/cgi-bin/carddisp.pl?gene=LINC01133
LYVE1	Lymphatic Vessel Endothelial Hyaluronan Receptor 1	Protein Coding	Q9Y5Y7	54	GC11M015420	21.0195198059082	https://www.genecards.org/cgi-bin/carddisp.pl?gene=LYVE1
CD8A	CD8 Subunit Alpha	Protein Coding	P01732	61	GC02M086784	21.0020751953125	https://www.genecards.org/cgi-bin/carddisp.pl?gene=CD8A
LTA	Lymphotoxin Alpha	Protein Coding	P01374	55	GC06P181891	20.9993171691895	https://www.genecards.org/cgi-bin/carddisp.pl?gene=LTA
CTSK	Cathepsin K	Protein Coding	P43235	62	GC01M167274	20.9982490539551	https://www.genecards.org/cgi-bin/carddisp.pl?gene=CTSK
VIP	Vasoactive Intestinal Peptide	Protein Coding	P01282	57	GC06P152750	20.9973220825195	https://www.genecards.org/cgi-bin/carddisp.pl?gene=VIP
SPEN	Spen Family Transcriptional Repressor	Protein Coding	Q96T58	52	GC01P075658	20.9828300476074	https://www.genecards.org/cgi-bin/carddisp.pl?gene=SPEN
ATAD2	ATPase Family AAA Domain Containing 2	Protein Coding	Q6PL18	51	GC08M123319	20.9700450897217	https://www.genecards.org/cgi-bin/carddisp.pl?gene=ATAD2
ROCK1	Rho Associated Coiled-Coil Containing Protein Kinase 1	Protein Coding	Q13464	61	GC18M038236	20.9665298461914	https://www.genecards.org/cgi-bin/carddisp.pl?gene=ROCK1
S100A6	S100 Calcium Binding Protein A6	Protein Coding	P06703	54	GC01M167362	20.9366416931152	https://www.genecards.org/cgi-bin/carddisp.pl?gene=S100A6
PTN	Pleiotrophin	Protein Coding	P21246	53	GC07M137227	20.9317359924316	https://www.genecards.org/cgi-bin/carddisp.pl?gene=PTN
LZTS1	Leucine Zipper Tumor Suppressor 1	Protein Coding	Q9Y250	50	GC08M020246	20.9285163879395	https://www.genecards.org/cgi-bin/carddisp.pl?gene=LZTS1
MIR190A	MicroRNA 190a	RNA Gene		28	GC15P199106	20.9128398895264	https://www.genecards.org/cgi-bin/carddisp.pl?gene=MIR190A
HSP90B1	Heat Shock Protein 90 Beta Family Member 1	Protein Coding	P14625	60	GC12P103930	20.9043312072754	https://www.genecards.org/cgi-bin/carddisp.pl?gene=HSP90B1
FTO	FTO Alpha-Ketoglutarate Dependent Dioxygenase	Protein Coding	Q9C0B1	59	GC16P121535	20.891658782959	https://www.genecards.org/cgi-bin/carddisp.pl?gene=FTO
SLC22A3	Solute Carrier Family 22 Member 3	Protein Coding	O75751	56	GC06P160348	20.8778514862061	https://www.genecards.org/cgi-bin/carddisp.pl?gene=SLC22A3
MIR376A1	MicroRNA 376a-1	RNA Gene		24	GC14P121365	20.8724212646484	https://www.genecards.org/cgi-bin/carddisp.pl?gene=MIR376A1
RTEL1	Regulator Of Telomere Elongation Helicase 1	Protein Coding	Q9NZ71	54	GC20P069269	20.8669319152832	https://www.genecards.org/cgi-bin/carddisp.pl?gene=RTEL1
TACSTD2	Tumor Associated Calcium Signal Transducer 2	Protein Coding	P09758	58	GC01M058575	20.8655376434326	https://www.genecards.org/cgi-bin/carddisp.pl?gene=TACSTD2
NSD2	Nuclear Receptor Binding SET Domain Protein 2	Protein Coding	O96028	58	GC04P029506	20.8598594665527	https://www.genecards.org/cgi-bin/carddisp.pl?gene=NSD2
MAD2L1	Mitotic Arrest Deficient 2 Like 1	Protein Coding	Q13257	55	GC04M120055	20.8554916381836	https://www.genecards.org/cgi-bin/carddisp.pl?gene=MAD2L1
SMARCA2	SWI/SNF Related BAF Chromatin Remodeling Complex Subunit ATPase 2	Protein Coding	P51531	62	GC09P001980	20.8437995910645	https://www.genecards.org/cgi-bin/carddisp.pl?gene=SMARCA2
HABP2	Hyaluronan Binding Protein 2	Protein Coding	Q14520	58	GC10P113550	20.8411712646484	https://www.genecards.org/cgi-bin/carddisp.pl?gene=HABP2
CDH5	Cadherin 5	Protein Coding	P33151	60	GC16P066366	20.8343448638916	https://www.genecards.org/cgi-bin/carddisp.pl?gene=CDH5
FGF6	Fibroblast Growth Factor 6	Protein Coding	P10767	52	GC12M035599	20.782543182373	https://www.genecards.org/cgi-bin/carddisp.pl?gene=FGF6
LPAR1	Lysophosphatidic Acid Receptor 1	Protein Coding	Q92633	59	GC09M110873	20.7794914245605	https://www.genecards.org/cgi-bin/carddisp.pl?gene=LPAR1
CTBP1	C-Terminal Binding Protein 1	Protein Coding	Q13363	61	GC04M001211	20.7792816162109	https://www.genecards.org/cgi-bin/carddisp.pl?gene=CTBP1
CXCL10	C-X-C Motif Chemokine Ligand 10	Protein Coding	P02778	57	GC04M076021	20.7664604187012	https://www.genecards.org/cgi-bin/carddisp.pl?gene=CXCL10
ATP7B	ATPase Copper Transporting Beta	Protein Coding	P35670	61	GC13M051930	20.7662792205811	https://www.genecards.org/cgi-bin/carddisp.pl?gene=ATP7B
S100A2	S100 Calcium Binding Protein A2	Protein Coding	P29034	54	GC01M153561	20.7573165893555	https://www.genecards.org/cgi-bin/carddisp.pl?gene=S100A2
MIR17HG	MiR-17-92a-1 Cluster Host Gene	RNA Gene	Q75NE6	36	GC13P091347	20.7543907165527	https://www.genecards.org/cgi-bin/carddisp.pl?gene=MIR17HG
STAG2	STAG2 Cohesin Complex Component	Protein Coding	Q8N3U4	58	GC0XP123960	20.7524566650391	https://www.genecards.org/cgi-bin/carddisp.pl?gene=STAG2
CEACAM1	CEA Cell Adhesion Molecule 1	Protein Coding	P13688	57	GC19M042507	20.7458763122559	https://www.genecards.org/cgi-bin/carddisp.pl?gene=CEACAM1
HOTAIRM1	HOXA Transcript Antisense RNA, Myeloid-Specific 1	RNA Gene		28	GC07P027095	20.7443981170654	https://www.genecards.org/cgi-bin/carddisp.pl?gene=HOTAIRM1
YTHDF1	YTH N6-Methyladenosine RNA Binding Protein F1	Protein Coding	Q9BYJ9	48	GC20M063195	20.7402801513672	https://www.genecards.org/cgi-bin/carddisp.pl?gene=YTHDF1
PLAT	Plasminogen Activator, Tissue Type	Protein Coding	P00750	62	GC08M042174	20.7343978881836	https://www.genecards.org/cgi-bin/carddisp.pl?gene=PLAT
CCK	Cholecystokinin	Protein Coding	P06307	56	GC03M042274	20.7331409454346	https://www.genecards.org/cgi-bin/carddisp.pl?gene=CCK
TIAM1	TIAM Rac1 Associated GEF 1	Protein Coding	Q13009	58	GC21M031118	20.7240734100342	https://www.genecards.org/cgi-bin/carddisp.pl?gene=TIAM1
PPARGC1A	PPARG Coactivator 1 Alpha	Protein Coding	Q9UBK2	60	GC04M023755	20.7146034240723	https://www.genecards.org/cgi-bin/carddisp.pl?gene=PPARGC1A
MT2A	Metallothionein 2A	Protein Coding	P02795	55	GC16P121594	20.7145156860352	https://www.genecards.org/cgi-bin/carddisp.pl?gene=MT2A
PKD1	Polycystin 1, Transient Receptor Potential Channel Interacting	Protein Coding	P98161	58	GC16M049832	20.7105674743652	https://www.genecards.org/cgi-bin/carddisp.pl?gene=PKD1
FLNA	Filamin A	Protein Coding	P21333	62	GC0XM154348	20.7053337097168	https://www.genecards.org/cgi-bin/carddisp.pl?gene=FLNA
CDK8	Cyclin Dependent Kinase 8	Protein Coding	P49336	61	GC13P026254	20.6877002716064	https://www.genecards.org/cgi-bin/carddisp.pl?gene=CDK8
LOC110806263	TERT 5' Regulatory Region	Functional Element		10	GC05P001294	20.6875381469727	https://www.genecards.org/cgi-bin/carddisp.pl?gene=LOC110806263
PCSK9	Proprotein Convertase Subtilisin/Kexin Type 9	Protein Coding	Q8NBP7	62	GC01P055039	20.6699752807617	https://www.genecards.org/cgi-bin/carddisp.pl?gene=PCSK9
WNT2	Wnt Family Member 2	Protein Coding	P09544	57	GC07M117370	20.6677169799805	https://www.genecards.org/cgi-bin/carddisp.pl?gene=WNT2
MAP3K8	Mitogen-Activated Protein Kinase Kinase Kinase 8	Protein Coding	P41279	58	GC10P031237	20.6649932861328	https://www.genecards.org/cgi-bin/carddisp.pl?gene=MAP3K8
DSP	Desmoplakin	Protein Coding	P15924	63	GC06P007541	20.6573696136475	https://www.genecards.org/cgi-bin/carddisp.pl?gene=DSP
PON1	Paraoxonase 1	Protein Coding	P27169	60	GC07M095297	20.6350479125977	https://www.genecards.org/cgi-bin/carddisp.pl?gene=PON1
TNFRSF9	TNF Receptor Superfamily Member 9	Protein Coding	Q07011	57	GC01M007915	20.6315441131592	https://www.genecards.org/cgi-bin/carddisp.pl?gene=TNFRSF9
CD59	CD59 Molecule (CD59 Blood Group)	Protein Coding	P13987	59	GC11M033737	20.6191806793213	https://www.genecards.org/cgi-bin/carddisp.pl?gene=CD59
PKN1	Protein Kinase N1	Protein Coding	Q16512	61	GC19P014433	20.6029319763184	https://www.genecards.org/cgi-bin/carddisp.pl?gene=PKN1
CSF3R	Colony Stimulating Factor 3 Receptor	Protein Coding	Q99062	60	GC01M036466	20.5817031860352	https://www.genecards.org/cgi-bin/carddisp.pl?gene=CSF3R
EIF2AK3	Eukaryotic Translation Initiation Factor 2 Alpha Kinase 3	Protein Coding	Q9NZJ5	63	GC02M088556	20.5708999633789	https://www.genecards.org/cgi-bin/carddisp.pl?gene=EIF2AK3
PDGFRL	Platelet Derived Growth Factor Receptor Like	Protein Coding	Q15198	53	GC08P017576	20.5659809112549	https://www.genecards.org/cgi-bin/carddisp.pl?gene=PDGFRL
SPINT1	Serine Peptidase Inhibitor, Kunitz Type 1	Protein Coding	O43278	52	GC15P040844	20.5629692077637	https://www.genecards.org/cgi-bin/carddisp.pl?gene=SPINT1
ELOC	Elongin C	Protein Coding	Q15369	54	GC08M073939	20.5623168945313	https://www.genecards.org/cgi-bin/carddisp.pl?gene=ELOC
CD47	CD47 Molecule	Protein Coding	Q08722	58	GC03M108043	20.5597991943359	https://www.genecards.org/cgi-bin/carddisp.pl?gene=CD47
TNFRSF10D	TNF Receptor Superfamily Member 10d	Protein Coding	Q9UBN6	53	GC08M023135	20.5539970397949	https://www.genecards.org/cgi-bin/carddisp.pl?gene=TNFRSF10D
POMC	Proopiomelanocortin	Protein Coding	P01189	61	GC02M025160	20.5513134002686	https://www.genecards.org/cgi-bin/carddisp.pl?gene=POMC
PXDN	Peroxidasin	Protein Coding	Q92626	57	GC02M001635	20.5356903076172	https://www.genecards.org/cgi-bin/carddisp.pl?gene=PXDN
SLC16A1	Solute Carrier Family 16 Member 1	Protein Coding	P53985	61	GC01M113155	20.5263061523438	https://www.genecards.org/cgi-bin/carddisp.pl?gene=SLC16A1
OSM	Oncostatin M	Protein Coding	P13725	55	GC22M030262	20.5233879089355	https://www.genecards.org/cgi-bin/carddisp.pl?gene=OSM
MIR154	MicroRNA 154	RNA Gene		28	GC14P121355	20.5196647644043	https://www.genecards.org/cgi-bin/carddisp.pl?gene=MIR154
SOCS2	Suppressor Of Cytokine Signaling 2	Protein Coding	O14508	56	GC12P093569	20.5068817138672	https://www.genecards.org/cgi-bin/carddisp.pl?gene=SOCS2
LIFR	LIF Receptor Subunit Alpha	Protein Coding	P42702	60	GC05M038827	20.5030403137207	https://www.genecards.org/cgi-bin/carddisp.pl?gene=LIFR
SERPINF1	Serpin Family F Member 1	Protein Coding	P36955	58	GC17P153476	20.5020446777344	https://www.genecards.org/cgi-bin/carddisp.pl?gene=SERPINF1
ADAM10	ADAM Metallopeptidase Domain 10	Protein Coding	O14672	67	GC15M058588	20.4859466552734	https://www.genecards.org/cgi-bin/carddisp.pl?gene=ADAM10
MYH11	Myosin Heavy Chain 11	Protein Coding	P35749	59	GC16M050383	20.4815807342529	https://www.genecards.org/cgi-bin/carddisp.pl?gene=MYH11
ADAM15	ADAM Metallopeptidase Domain 15	Protein Coding	Q13444	55	GC01P155050	20.4790859222412	https://www.genecards.org/cgi-bin/carddisp.pl?gene=ADAM15
GZMB	Granzyme B	Protein Coding	P10144	60	GC14M024630	20.4778594970703	https://www.genecards.org/cgi-bin/carddisp.pl?gene=GZMB
ADAM9	ADAM Metallopeptidase Domain 9	Protein Coding	Q13443	61	GC08P038996	20.4728507995605	https://www.genecards.org/cgi-bin/carddisp.pl?gene=ADAM9
ING1	Inhibitor Of Growth Family Member 1	Protein Coding	Q9UK53	55	GC13P110712	20.466890335083	https://www.genecards.org/cgi-bin/carddisp.pl?gene=ING1
VCL	Vinculin	Protein Coding	P18206	60	GC10P073995	20.460277557373	https://www.genecards.org/cgi-bin/carddisp.pl?gene=VCL
SKP1	S-Phase Kinase Associated Protein 1	Protein Coding	P63208	56	GC05M134148	20.4470596313477	https://www.genecards.org/cgi-bin/carddisp.pl?gene=SKP1
RAP1A	RAP1A, Member Of RAS Oncogene Family	Protein Coding	P62834	57	GC01P111542	20.4241065979004	https://www.genecards.org/cgi-bin/carddisp.pl?gene=RAP1A
MIR582	MicroRNA 582	RNA Gene		28	GC05M059703	20.4206314086914	https://www.genecards.org/cgi-bin/carddisp.pl?gene=MIR582
CHKA	Choline Kinase Alpha	Protein Coding	P35790	57	GC11M068052	20.4123859405518	https://www.genecards.org/cgi-bin/carddisp.pl?gene=CHKA
KDM5C	Lysine Demethylase 5C	Protein Coding	P41229	59	GC0XM053176	20.401496887207	https://www.genecards.org/cgi-bin/carddisp.pl?gene=KDM5C
GPER1	G Protein-Coupled Estrogen Receptor 1	Protein Coding	Q99527	53	GC07P018825	20.3819427490234	https://www.genecards.org/cgi-bin/carddisp.pl?gene=GPER1
LINC00261	Long Intergenic Non-Protein Coding RNA 261	RNA Gene		27	GC20M022529	20.3757629394531	https://www.genecards.org/cgi-bin/carddisp.pl?gene=LINC00261
UBE2C	Ubiquitin Conjugating Enzyme E2 C	Protein Coding	O00762	57	GC20P045812	20.3651542663574	https://www.genecards.org/cgi-bin/carddisp.pl?gene=UBE2C
PART1	Prostate Androgen-Regulated Transcript 1	RNA Gene		28	GC05P060486	20.3580379486084	https://www.genecards.org/cgi-bin/carddisp.pl?gene=PART1
LATS2	Large Tumor Suppressor Kinase 2	Protein Coding	Q9NRM7	58	GC13M020973	20.3142890930176	https://www.genecards.org/cgi-bin/carddisp.pl?gene=LATS2
MIR337	MicroRNA 337	RNA Gene		28	GC14P121363	20.3121757507324	https://www.genecards.org/cgi-bin/carddisp.pl?gene=MIR337
RBX1	Ring-Box 1	Protein Coding	P62877	56	GC22P040951	20.3019104003906	https://www.genecards.org/cgi-bin/carddisp.pl?gene=RBX1
CCNE2	Cyclin E2	Protein Coding	O96020	55	GC08M094879	20.2724113464355	https://www.genecards.org/cgi-bin/carddisp.pl?gene=CCNE2
MAPK9	Mitogen-Activated Protein Kinase 9	Protein Coding	P45984	61	GC05M183397	20.2711334228516	https://www.genecards.org/cgi-bin/carddisp.pl?gene=MAPK9
FLNB	Filamin B	Protein Coding	O75369	60	GC03P058008	20.2604103088379	https://www.genecards.org/cgi-bin/carddisp.pl?gene=FLNB
LCAL1	Lung Cancer Associated LncRNA 1	RNA Gene		18	GC06M107857	20.2256469726563	https://www.genecards.org/cgi-bin/carddisp.pl?gene=LCAL1
TK1	Thymidine Kinase 1	Protein Coding	P04183	57	GC17M098135	20.2167358398438	https://www.genecards.org/cgi-bin/carddisp.pl?gene=TK1
ANPEP	Alanyl Aminopeptidase, Membrane	Protein Coding	P15144	62	GC15M089784	20.2086868286133	https://www.genecards.org/cgi-bin/carddisp.pl?gene=ANPEP
TFDP1	Transcription Factor Dp-1	Protein Coding	Q14186	55	GC13P113584	20.2051067352295	https://www.genecards.org/cgi-bin/carddisp.pl?gene=TFDP1
MCM7	Minichromosome Maintenance Complex Component 7	Protein Coding	P33993	59	GC07M100092	20.196418762207	https://www.genecards.org/cgi-bin/carddisp.pl?gene=MCM7
CSK	C-Terminal Src Kinase	Protein Coding	P41240	59	GC15P074782	20.1922607421875	https://www.genecards.org/cgi-bin/carddisp.pl?gene=CSK
ALKBH3	AlkB Homolog 3, Alpha-Ketoglutarate Dependent Dioxygenase	Protein Coding	Q96Q83	49	GC11P044218	20.191520690918	https://www.genecards.org/cgi-bin/carddisp.pl?gene=ALKBH3
DLEU2	Deleted In Lymphocytic Leukemia 2	RNA Gene		30	GC13M049913	20.1834297180176	https://www.genecards.org/cgi-bin/carddisp.pl?gene=DLEU2
IFNB1	Interferon Beta 1	Protein Coding	P01574	55	GC09M021077	20.1811962127686	https://www.genecards.org/cgi-bin/carddisp.pl?gene=IFNB1
GHRL	Ghrelin And Obestatin Prepropeptide	Protein Coding	Q9UBU3	54	GC03M010285	20.1716804504395	https://www.genecards.org/cgi-bin/carddisp.pl?gene=GHRL
PGK1	Phosphoglycerate Kinase 1	Protein Coding	P00558	62	GC0XP078258	20.1707210540771	https://www.genecards.org/cgi-bin/carddisp.pl?gene=PGK1
MAPT	Microtubule Associated Protein Tau	Protein Coding	P10636	62	GC17P045894	20.1467609405518	https://www.genecards.org/cgi-bin/carddisp.pl?gene=MAPT
TNFRSF10C	TNF Receptor Superfamily Member 10c	Protein Coding	O14798	52	GC08P023102	20.1347732543945	https://www.genecards.org/cgi-bin/carddisp.pl?gene=TNFRSF10C
IGF2BP1	Insulin Like Growth Factor 2 MRNA Binding Protein 1	Protein Coding	Q9NZI8	52	GC17P155100	20.1041374206543	https://www.genecards.org/cgi-bin/carddisp.pl?gene=IGF2BP1
ROBO1	Roundabout Guidance Receptor 1	Protein Coding	Q9Y6N7	57	GC03M078597	20.1020641326904	https://www.genecards.org/cgi-bin/carddisp.pl?gene=ROBO1
RARS1	Arginyl-TRNA Synthetase 1	Protein Coding	P54136	57	GC05P168487	20.0943355560303	https://www.genecards.org/cgi-bin/carddisp.pl?gene=RARS1
SRSF1	Serine And Arginine Rich Splicing Factor 1	Protein Coding	Q07955	55	GC17M097667	20.0931205749512	https://www.genecards.org/cgi-bin/carddisp.pl?gene=SRSF1
CBFB	Core-Binding Factor Subunit Beta	Protein Coding	Q13951	60	GC16P121838	20.0849208831787	https://www.genecards.org/cgi-bin/carddisp.pl?gene=CBFB
CYP11A1	Cytochrome P450 Family 11 Subfamily A Member 1	Protein Coding	P05108	62	GC15M074337	20.0816631317139	https://www.genecards.org/cgi-bin/carddisp.pl?gene=CYP11A1
PRUNE2	Prune Homolog 2 With BCH Domain	Protein Coding	Q8WUY3	47	GC09M076611	20.0673217773438	https://www.genecards.org/cgi-bin/carddisp.pl?gene=PRUNE2
CXADR	CXADR Ig-Like Cell Adhesion Molecule	Protein Coding	P78310	57	GC21P017513	20.0481452941895	https://www.genecards.org/cgi-bin/carddisp.pl?gene=CXADR
PDS5B	PDS5 Cohesin Associated Factor B	Protein Coding	Q9NTI5	49	GC13P032586	20.0425109863281	https://www.genecards.org/cgi-bin/carddisp.pl?gene=PDS5B
RBL2	RB Transcriptional Corepressor Like 2	Protein Coding	Q08999	57	GC16P053433	20.0403652191162	https://www.genecards.org/cgi-bin/carddisp.pl?gene=RBL2
TRAF6	TNF Receptor Associated Factor 6	Protein Coding	Q9Y4K3	59	GC11M036467	20.0340366363525	https://www.genecards.org/cgi-bin/carddisp.pl?gene=TRAF6
CASC21	Cancer Susceptibility 21	RNA Gene		15	GC08P127244	20.0208740234375	https://www.genecards.org/cgi-bin/carddisp.pl?gene=CASC21
YWHAZ	Tyrosine 3-Monooxygenase/Tryptophan 5-Monooxygenase Activation Protein Zeta	Protein Coding	P63104	61	GC08M100978	20.018913269043	https://www.genecards.org/cgi-bin/carddisp.pl?gene=YWHAZ
ACVR2A	Activin A Receptor Type 2A	Protein Coding	P27037	58	GC02P147844	20.0029144287109	https://www.genecards.org/cgi-bin/carddisp.pl?gene=ACVR2A
GHR	Growth Hormone Receptor	Protein Coding	P10912	58	GC05P042429	19.998477935791	https://www.genecards.org/cgi-bin/carddisp.pl?gene=GHR
RBM15	RNA Binding Motif Protein 15	Protein Coding	Q96T37	49	GC01P110338	19.9980392456055	https://www.genecards.org/cgi-bin/carddisp.pl?gene=RBM15
CDH11	Cadherin 11	Protein Coding	P55287	59	GC16M064943	19.9967231750488	https://www.genecards.org/cgi-bin/carddisp.pl?gene=CDH11
F2RL1	F2R Like Trypsin Receptor 1	Protein Coding	P55085	56	GC05P076818	19.9892387390137	https://www.genecards.org/cgi-bin/carddisp.pl?gene=F2RL1
THY1	Thy-1 Cell Surface Antigen	Protein Coding	P04216	56	GC11M140671	19.9797477722168	https://www.genecards.org/cgi-bin/carddisp.pl?gene=THY1
CTSL	Cathepsin L	Protein Coding	P07711	60	GC09P087725	19.9797134399414	https://www.genecards.org/cgi-bin/carddisp.pl?gene=CTSL
SFRP2	Secreted Frizzled Related Protein 2	Protein Coding	Q96HF1	52	GC04M153780	19.971076965332	https://www.genecards.org/cgi-bin/carddisp.pl?gene=SFRP2
INPP4B	Inositol Polyphosphate-4-Phosphatase Type II B	Protein Coding	O15327	52	GC04M142023	19.9562549591064	https://www.genecards.org/cgi-bin/carddisp.pl?gene=INPP4B
SP3	Sp3 Transcription Factor	Protein Coding	Q02447	55	GC02M173882	19.9505920410156	https://www.genecards.org/cgi-bin/carddisp.pl?gene=SP3
PIM2	Pim-2 Proto-Oncogene, Serine/Threonine Kinase	Protein Coding	Q9P1W9	57	GC0XM048913	19.9406414031982	https://www.genecards.org/cgi-bin/carddisp.pl?gene=PIM2
PRDM2	PR/SET Domain 2	Protein Coding	Q13029	52	GC01P013700	19.9342842102051	https://www.genecards.org/cgi-bin/carddisp.pl?gene=PRDM2
DCN	Decorin	Protein Coding	P07585	60	GC12M091140	19.9298477172852	https://www.genecards.org/cgi-bin/carddisp.pl?gene=DCN
CDC6	Cell Division Cycle 6	Protein Coding	Q99741	59	GC17P040287	19.9227600097656	https://www.genecards.org/cgi-bin/carddisp.pl?gene=CDC6
SNHG17	Small Nucleolar RNA Host Gene 17	RNA Gene		25	GC20M038993	19.9203510284424	https://www.genecards.org/cgi-bin/carddisp.pl?gene=SNHG17
REL	REL Proto-Oncogene, NF-KB Subunit	Protein Coding	Q04864	61	GC02P060881	19.9184799194336	https://www.genecards.org/cgi-bin/carddisp.pl?gene=REL
PMAIP1	Phorbol-12-Myristate-13-Acetate-Induced Protein 1	Protein Coding	Q13794	51	GC18P059899	19.9117546081543	https://www.genecards.org/cgi-bin/carddisp.pl?gene=PMAIP1
GJB2	Gap Junction Protein Beta 2	Protein Coding	P29033	58	GC13M020187	19.9093246459961	https://www.genecards.org/cgi-bin/carddisp.pl?gene=GJB2
CCL20	C-C Motif Chemokine Ligand 20	Protein Coding	P78556	54	GC02P227846	19.8816986083984	https://www.genecards.org/cgi-bin/carddisp.pl?gene=CCL20
MCM2	Minichromosome Maintenance Complex Component 2	Protein Coding	P49736	60	GC03P127598	19.8807125091553	https://www.genecards.org/cgi-bin/carddisp.pl?gene=MCM2
EBAG9	Estrogen Receptor Binding Site Associated Antigen 9	Protein Coding	O00559	48	GC08P109562	19.8776683807373	https://www.genecards.org/cgi-bin/carddisp.pl?gene=EBAG9
PSAP	Prosaposin	Protein Coding	P07602	61	GC10M071816	19.8739013671875	https://www.genecards.org/cgi-bin/carddisp.pl?gene=PSAP
HSD17B2	Hydroxysteroid 17-Beta Dehydrogenase 2	Protein Coding	P37059	54	GC16P122379	19.8659400939941	https://www.genecards.org/cgi-bin/carddisp.pl?gene=HSD17B2
NES	Nestin	Protein Coding	P48681	52	GC01M156668	19.8622970581055	https://www.genecards.org/cgi-bin/carddisp.pl?gene=NES
KAT2B	Lysine Acetyltransferase 2B	Protein Coding	Q92831	61	GC03P027241	19.8527030944824	https://www.genecards.org/cgi-bin/carddisp.pl?gene=KAT2B
BNIP3	BCL2 Interacting Protein 3	Protein Coding	Q12983	54	GC10M131966	19.8486576080322	https://www.genecards.org/cgi-bin/carddisp.pl?gene=BNIP3
ZNF462	Zinc Finger Protein 462	Protein Coding	Q96JM2	51	GC09P106860	19.8439750671387	https://www.genecards.org/cgi-bin/carddisp.pl?gene=ZNF462
UGT2B17	UDP Glucuronosyltransferase Family 2 Member B17	Protein Coding	O75795	52	GC04M068537	19.8185977935791	https://www.genecards.org/cgi-bin/carddisp.pl?gene=UGT2B17
GH1	Growth Hormone 1	Protein Coding	P01241	57	GC17M063917	19.8135643005371	https://www.genecards.org/cgi-bin/carddisp.pl?gene=GH1
MIR187	MicroRNA 187	RNA Gene		27	GC18M035904	19.8118591308594	https://www.genecards.org/cgi-bin/carddisp.pl?gene=MIR187
GSTA1	Glutathione S-Transferase Alpha 1	Protein Coding	P08263	54	GC06M052791	19.8076934814453	https://www.genecards.org/cgi-bin/carddisp.pl?gene=GSTA1
DAB2	DAB Adaptor Protein 2	Protein Coding	P98082	55	GC05M039371	19.8028984069824	https://www.genecards.org/cgi-bin/carddisp.pl?gene=DAB2
BRINP1	BMP/Retinoic Acid Inducible Neural Specific 1	Protein Coding	O60477	47	GC09M119153	19.8018131256104	https://www.genecards.org/cgi-bin/carddisp.pl?gene=BRINP1
GLS	Glutaminase	Protein Coding	O94925	62	GC02P190880	19.7639427185059	https://www.genecards.org/cgi-bin/carddisp.pl?gene=GLS
FLI1	Fli-1 Proto-Oncogene, ETS Transcription Factor	Protein Coding	Q01543	60	GC11P128686	19.7536468505859	https://www.genecards.org/cgi-bin/carddisp.pl?gene=FLI1
CD164	CD164 Molecule	Protein Coding	Q04900	52	GC06M109366	19.7531089782715	https://www.genecards.org/cgi-bin/carddisp.pl?gene=CD164
HMMR-AS1	HMMR Antisense RNA 1	RNA Gene		24	GC05M163482	19.75119972	https://www.genecards.org/cgi-bin/carddisp.pl?gene=HMMR-AS1
EAF2	ELL Associated Factor 2	Protein Coding	Q96CJ1	49	GC03P121835	19.7089385986328	https://www.genecards.org/cgi-bin/carddisp.pl?gene=EAF2
ELF3	E74 Like ETS Transcription Factor 3	Protein Coding	P78545	51	GC01P202007	19.7002296447754	https://www.genecards.org/cgi-bin/carddisp.pl?gene=ELF3
ADRB2	Adrenoceptor Beta 2	Protein Coding	P07550	62	GC05P159202	19.695161819458	https://www.genecards.org/cgi-bin/carddisp.pl?gene=ADRB2
FANCD2OS	FANCD2 Opposite Strand	Protein Coding	Q96PS1	37	GC03M011067	19.6923007965088	https://www.genecards.org/cgi-bin/carddisp.pl?gene=FANCD2OS
PIK3C3	Phosphatidylinositol 3-Kinase Catalytic Subunit Type 3	Protein Coding	Q8NEB9	61	GC18P041955	19.6815719604492	https://www.genecards.org/cgi-bin/carddisp.pl?gene=PIK3C3
MYLK	Myosin Light Chain Kinase	Protein Coding	Q15746	65	GC03M123610	19.6712589263916	https://www.genecards.org/cgi-bin/carddisp.pl?gene=MYLK
BRD2	Bromodomain Containing 2	Protein Coding	P25440	57	GC06P181927	19.6707305908203	https://www.genecards.org/cgi-bin/carddisp.pl?gene=BRD2
FBN1	Fibrillin 1	Protein Coding	P35555	60	GC15M048408	19.66628075	https://www.genecards.org/cgi-bin/carddisp.pl?gene=FBN1
UGT2B15	UDP Glucuronosyltransferase Family 2 Member B15	Protein Coding	P54855	54	GC04M068646	19.665563583374	https://www.genecards.org/cgi-bin/carddisp.pl?gene=UGT2B15
TNK2	Tyrosine Kinase Non Receptor 2	Protein Coding	Q07912	60	GC03M195863	19.662784576416	https://www.genecards.org/cgi-bin/carddisp.pl?gene=TNK2
PTH	Parathyroid Hormone	Protein Coding	P01270	58	GC11M013492	19.6604671478271	https://www.genecards.org/cgi-bin/carddisp.pl?gene=PTH
CXCR1	C-X-C Motif Chemokine Receptor 1	Protein Coding	P25024	57	GC02M218162	19.6527805328369	https://www.genecards.org/cgi-bin/carddisp.pl?gene=CXCR1
ANO1	Anoctamin 1	Protein Coding	Q5XXA6	58	GC11P108086	19.652364730835	https://www.genecards.org/cgi-bin/carddisp.pl?gene=ANO1
PA2G4	Proliferation-Associated 2G4	Protein Coding	Q9UQ80	53	GC12P075411	19.6509304046631	https://www.genecards.org/cgi-bin/carddisp.pl?gene=PA2G4
LOC117134611	TMPRSS2 -17 Kb Enhancer	Functional Element		9	GC21P041525	19.64013672	https://www.genecards.org/cgi-bin/carddisp.pl?gene=LOC117134611
MICB	MHC Class I Polypeptide-Related Sequence B	Protein Coding	Q29980	52	GC06P181888	19.6317558288574	https://www.genecards.org/cgi-bin/carddisp.pl?gene=MICB
DVL2	Dishevelled Segment Polarity Protein 2	Protein Coding	O14641	58	GC17M007225	19.6253128051758	https://www.genecards.org/cgi-bin/carddisp.pl?gene=DVL2
ATRIP	ATR Interacting Protein	Protein Coding	Q8WXE1	55	GC03P064966	19.6240215301514	https://www.genecards.org/cgi-bin/carddisp.pl?gene=ATRIP
TJP1	Tight Junction Protein 1	Protein Coding	Q07157	58	GC15M029699	19.6239356994629	https://www.genecards.org/cgi-bin/carddisp.pl?gene=TJP1
FYN	FYN Proto-Oncogene, Src Family Tyrosine Kinase	Protein Coding	P06241	60	GC06M111660	19.6207103729248	https://www.genecards.org/cgi-bin/carddisp.pl?gene=FYN
HMGCR	3-Hydroxy-3-Methylglutaryl-CoA Reductase	Protein Coding	P04035	61	GC05P075336	19.6159896850586	https://www.genecards.org/cgi-bin/carddisp.pl?gene=HMGCR
CXCL5	C-X-C Motif Chemokine Ligand 5	Protein Coding	P42830	52	GC04M073995	19.6011772155762	https://www.genecards.org/cgi-bin/carddisp.pl?gene=CXCL5
IKBKG	Inhibitor Of Nuclear Factor Kappa B Kinase Regulatory Subunit Gamma	Protein Coding	Q9Y6K9	61	GC0XP154541	19.5899314880371	https://www.genecards.org/cgi-bin/carddisp.pl?gene=IKBKG
HPRT1	Hypoxanthine Phosphoribosyltransferase 1	Protein Coding	P00492	61	GC0XP134460	19.576789855957	https://www.genecards.org/cgi-bin/carddisp.pl?gene=HPRT1
IGF2BP2	Insulin Like Growth Factor 2 MRNA Binding Protein 2	Protein Coding	Q9Y6M1	57	GC03M185643	19.5766334533691	https://www.genecards.org/cgi-bin/carddisp.pl?gene=IGF2BP2
NBAT1	Neuroblastoma Associated Transcript 1	RNA Gene		25	GC06M022513	19.569751739502	https://www.genecards.org/cgi-bin/carddisp.pl?gene=NBAT1
FBXO11	F-Box Protein 11	Protein Coding	Q86XK2	54	GC02M047789	19.5630054473877	https://www.genecards.org/cgi-bin/carddisp.pl?gene=FBXO11
MBD2	Methyl-CpG Binding Domain Protein 2	Protein Coding	Q9UBB5	52	GC18M054151	19.5602321624756	https://www.genecards.org/cgi-bin/carddisp.pl?gene=MBD2
KDM6B	Lysine Demethylase 6B	Protein Coding	O15054	58	GC17P007834	19.5599060058594	https://www.genecards.org/cgi-bin/carddisp.pl?gene=KDM6B
KHDRBS1	KH RNA Binding Domain Containing, Signal Transduction Associated 1	Protein Coding	Q07666	54	GC01P032013	19.5580177307129	https://www.genecards.org/cgi-bin/carddisp.pl?gene=KHDRBS1
FEZF1-AS1	FEZF1 Antisense RNA 1	RNA Gene		24	GC07P122303	19.5572414398193	https://www.genecards.org/cgi-bin/carddisp.pl?gene=FEZF1-AS1
SIRT3	Sirtuin 3	Protein Coding	Q9NTG7	60	GC11M000215	19.5493087768555	https://www.genecards.org/cgi-bin/carddisp.pl?gene=SIRT3
SETDB1	SET Domain Bifurcated Histone Lysine Methyltransferase 1	Protein Coding	Q15047	55	GC01P150926	19.5314674377441	https://www.genecards.org/cgi-bin/carddisp.pl?gene=SETDB1
KLK7	Kallikrein Related Peptidase 7	Protein Coding	P49862	54	GC19M109134	19.5293045043945	https://www.genecards.org/cgi-bin/carddisp.pl?gene=KLK7
APOD	Apolipoprotein D	Protein Coding	P05090	55	GC03M195568	19.5184593200684	https://www.genecards.org/cgi-bin/carddisp.pl?gene=APOD
MAK	Male Germ Cell Associated Kinase	Protein Coding	P20794	55	GC06M010762	19.4955215454102	https://www.genecards.org/cgi-bin/carddisp.pl?gene=MAK
BCL2L2	BCL2 Like 2	Protein Coding	Q92843	56	GC14P058402	19.4883918762207	https://www.genecards.org/cgi-bin/carddisp.pl?gene=BCL2L2
TACC3	Transforming Acidic Coiled-Coil Containing Protein 3	Protein Coding	Q9Y6A5	55	GC04P029503	19.484582901001	https://www.genecards.org/cgi-bin/carddisp.pl?gene=TACC3
THBS2	Thrombospondin 2	Protein Coding	P35442	60	GC06M169215	19.4828796386719	https://www.genecards.org/cgi-bin/carddisp.pl?gene=THBS2
PIAS1	Protein Inhibitor Of Activated STAT 1	Protein Coding	O75925	58	GC15P068054	19.4775123596191	https://www.genecards.org/cgi-bin/carddisp.pl?gene=PIAS1
PODXL	Podocalyxin Like	Protein Coding	O00592	55	GC07M131500	19.4726676940918	https://www.genecards.org/cgi-bin/carddisp.pl?gene=PODXL
MIR379	MicroRNA 379	RNA Gene		27	GC14P121370	19.469310760498	https://www.genecards.org/cgi-bin/carddisp.pl?gene=MIR379
NUMB	NUMB Endocytic Adaptor Protein	Protein Coding	P49757	58	GC14M073275	19.463773727417	https://www.genecards.org/cgi-bin/carddisp.pl?gene=NUMB
SLC1A5	Solute Carrier Family 1 Member 5	Protein Coding	Q15758	58	GC19M108949	19.4617156982422	https://www.genecards.org/cgi-bin/carddisp.pl?gene=SLC1A5
CDH17	Cadherin 17	Protein Coding	Q12864	56	GC08M094127	19.4608898162842	https://www.genecards.org/cgi-bin/carddisp.pl?gene=CDH17
IL1R1	Interleukin 1 Receptor Type 1	Protein Coding	P14778	60	GC02P102136	19.4390144348145	https://www.genecards.org/cgi-bin/carddisp.pl?gene=IL1R1
PRKAB1	Protein Kinase AMP-Activated Non-Catalytic Subunit Beta 1	Protein Coding	Q9Y478	59	GC12P119667	19.434009552002	https://www.genecards.org/cgi-bin/carddisp.pl?gene=PRKAB1
MIR100HG	Mir-100-Let-7a-2-Mir-125b-1 Cluster Host Gene	RNA Gene		26	GC11M140705	19.4218425750732	https://www.genecards.org/cgi-bin/carddisp.pl?gene=MIR100HG
SPRY2	Sprouty RTK Signaling Antagonist 2	Protein Coding	O43597	60	GC13M080335	19.4166679382324	https://www.genecards.org/cgi-bin/carddisp.pl?gene=SPRY2
STEAP3	STEAP3 Metalloreductase	Protein Coding	Q658P3	58	GC02P154174	19.4164619445801	https://www.genecards.org/cgi-bin/carddisp.pl?gene=STEAP3
POLR2A	RNA Polymerase II Subunit A	Protein Coding	P24928	58	GC17P153752	19.4115715026855	https://www.genecards.org/cgi-bin/carddisp.pl?gene=POLR2A
TTK	TTK Protein Kinase	Protein Coding	P33981	58	GC06P080003	19.407169342041	https://www.genecards.org/cgi-bin/carddisp.pl?gene=TTK
IL5	Interleukin 5	Protein Coding	P05113	58	GC05M132541	19.3929481506348	https://www.genecards.org/cgi-bin/carddisp.pl?gene=IL5
SLC43A1	Solute Carrier Family 43 Member 1	Protein Coding	O75387	50	GC11M139510	19.3824043273926	https://www.genecards.org/cgi-bin/carddisp.pl?gene=SLC43A1
AMER1	APC Membrane Recruitment Protein 1	Protein Coding	Q5JTC6	48	GC0XM064185	19.3719120025635	https://www.genecards.org/cgi-bin/carddisp.pl?gene=AMER1
RMST	Rhabdomyosarcoma 2 Associated Transcript	RNA Gene		30	GC12P096991	19.3718662261963	https://www.genecards.org/cgi-bin/carddisp.pl?gene=RMST
MIR19B1	MicroRNA 19b-1	RNA Gene		26	GC13P091745	19.3696880340576	https://www.genecards.org/cgi-bin/carddisp.pl?gene=MIR19B1
KLK5	Kallikrein Related Peptidase 5	Protein Coding	Q9Y337	54	GC19M050943	19.3675079345703	https://www.genecards.org/cgi-bin/carddisp.pl?gene=KLK5
PHB2	Prohibitin 2	Protein Coding	Q99623	56	GC12M006965	19.3643913269043	https://www.genecards.org/cgi-bin/carddisp.pl?gene=PHB2
MELK	Maternal Embryonic Leucine Zipper Kinase	Protein Coding	Q14680	58	GC09P036572	19.3581352233887	https://www.genecards.org/cgi-bin/carddisp.pl?gene=MELK
CRK	CRK Proto-Oncogene, Adaptor Protein	Protein Coding	P46108	57	GC17M001420	19.3561935424805	https://www.genecards.org/cgi-bin/carddisp.pl?gene=CRK
TLR5	Toll Like Receptor 5	Protein Coding	O60602	60	GC01M223109	19.352783203125	https://www.genecards.org/cgi-bin/carddisp.pl?gene=TLR5
FAP	Fibroblast Activation Protein Alpha	Protein Coding	Q12884	59	GC02M162170	19.3381881713867	https://www.genecards.org/cgi-bin/carddisp.pl?gene=FAP
SFRP4	Secreted Frizzled Related Protein 4	Protein Coding	Q6FHJ7	55	GC07M037912	19.3363876342773	https://www.genecards.org/cgi-bin/carddisp.pl?gene=SFRP4
MIR515-1	MicroRNA 515-1	RNA Gene		25	GC19P053679	19.3286113739014	https://www.genecards.org/cgi-bin/carddisp.pl?gene=MIR515-1
COPS5	COP9 Signalosome Subunit 5	Protein Coding	Q92905	55	GC08M067043	19.3246784210205	https://www.genecards.org/cgi-bin/carddisp.pl?gene=COPS5
VTCN1	V-Set Domain Containing T Cell Activation Inhibitor 1	Protein Coding	Q7Z7D3	53	GC01M117143	19.3138256072998	https://www.genecards.org/cgi-bin/carddisp.pl?gene=VTCN1
BRD3	Bromodomain Containing 3	Protein Coding	Q15059	55	GC09M134030	19.3119125366211	https://www.genecards.org/cgi-bin/carddisp.pl?gene=BRD3
MIRLET7A2	MicroRNA Let-7a-2	RNA Gene		25	GC11M122146	19.3045177459717	https://www.genecards.org/cgi-bin/carddisp.pl?gene=MIRLET7A2
ETV5	ETS Variant Transcription Factor 5	Protein Coding	P41161	52	GC03M186046	19.2975082397461	https://www.genecards.org/cgi-bin/carddisp.pl?gene=ETV5
MAPK7	Mitogen-Activated Protein Kinase 7	Protein Coding	Q13164	61	GC17P154121	19.2754554748535	https://www.genecards.org/cgi-bin/carddisp.pl?gene=MAPK7
UIMC1	Ubiquitin Interaction Motif Containing 1	Protein Coding	Q96RL1	53	GC05M176905	19.262996673584	https://www.genecards.org/cgi-bin/carddisp.pl?gene=UIMC1
GAS6	Growth Arrest Specific 6	Protein Coding	Q14393	56	GC13M113820	19.243839263916	https://www.genecards.org/cgi-bin/carddisp.pl?gene=GAS6
SERPINA1	Serpin Family A Member 1	Protein Coding	P01009	62	GC14M094376	19.2407035827637	https://www.genecards.org/cgi-bin/carddisp.pl?gene=SERPINA1
PTPA	Protein Phosphatase 2 Phosphatase Activator	Protein Coding	Q15257	58	GC09P152908	19.230447769165	https://www.genecards.org/cgi-bin/carddisp.pl?gene=PTPA
ZEB2-AS1	ZEB2 Antisense RNA 1	RNA Gene		27	GC02P154616	19.2259426116943	https://www.genecards.org/cgi-bin/carddisp.pl?gene=ZEB2-AS1
BICDL3P	BICD Family Like 3, Pseudogene	Pseudogene		24	GC07P095781	19.2158069610596	https://www.genecards.org/cgi-bin/carddisp.pl?gene=BICDL3P
DVL1	Dishevelled Segment Polarity Protein 1	Protein Coding	O14640	60	GC01M001335	19.2022914886475	https://www.genecards.org/cgi-bin/carddisp.pl?gene=DVL1
ABCC3	ATP Binding Cassette Subfamily C Member 3	Protein Coding	O15438	58	GC17P050634	19.1858329772949	https://www.genecards.org/cgi-bin/carddisp.pl?gene=ABCC3
BGLAP	Bone Gamma-Carboxyglutamate Protein	Protein Coding	P02818	52	GC01P156242	19.1811332702637	https://www.genecards.org/cgi-bin/carddisp.pl?gene=BGLAP
LINC01772	Long Intergenic Non-Protein Coding RNA 1772	RNA Gene		23	GC01P075741	19.1768569946289	https://www.genecards.org/cgi-bin/carddisp.pl?gene=LINC01772
MIR628	MicroRNA 628	RNA Gene		25	GC15M055372	19.175537109375	https://www.genecards.org/cgi-bin/carddisp.pl?gene=MIR628
HNRNPL	Heterogeneous Nuclear Ribonucleoprotein L	Protein Coding	P14866	52	GC19M038836	19.169361114502	https://www.genecards.org/cgi-bin/carddisp.pl?gene=HNRNPL
COL3A1	Collagen Type III Alpha 1 Chain	Protein Coding	P02461	61	GC02P188974	19.1685180664063	https://www.genecards.org/cgi-bin/carddisp.pl?gene=COL3A1
PYCARD	PYD And CARD Domain Containing	Protein Coding	Q9ULZ3	54	GC16M031201	19.1655750274658	https://www.genecards.org/cgi-bin/carddisp.pl?gene=PYCARD
AKR1C1	Aldo-Keto Reductase Family 1 Member C1	Protein Coding	Q04828	56	GC10P004963	19.1629085540771	https://www.genecards.org/cgi-bin/carddisp.pl?gene=AKR1C1
PGF	Placental Growth Factor	Protein Coding	P49763	56	GC14M074941	19.1628684997559	https://www.genecards.org/cgi-bin/carddisp.pl?gene=PGF
SRGAP1	SLIT-ROBO Rho GTPase Activating Protein 1	Protein Coding	Q7Z6B7	55	GC12P075657	19.1616706848145	https://www.genecards.org/cgi-bin/carddisp.pl?gene=SRGAP1
LPAR2	Lysophosphatidic Acid Receptor 2	Protein Coding	Q9HBW0	54	GC19M108446	19.1613616943359	https://www.genecards.org/cgi-bin/carddisp.pl?gene=LPAR2
ARG1	Arginase 1	Protein Coding	P05089	62	GC06P183096	19.1595077514648	https://www.genecards.org/cgi-bin/carddisp.pl?gene=ARG1
FRGCA	FOXM1-Regulated, Gastric Cancer Associated	RNA Gene		20	GC21M043141	19.1471652984619	https://www.genecards.org/cgi-bin/carddisp.pl?gene=FRGCA
EPHA1	EPH Receptor A1	Protein Coding	P21709	60	GC07M143390	19.143518447876	https://www.genecards.org/cgi-bin/carddisp.pl?gene=EPHA1
IL13RA2	Interleukin 13 Receptor Subunit Alpha 2	Protein Coding	Q14627	50	GC0XM115003	19.1340103149414	https://www.genecards.org/cgi-bin/carddisp.pl?gene=IL13RA2
PIP	Prolactin Induced Protein	Protein Coding	P12273	50	GC07P143132	19.1220436096191	https://www.genecards.org/cgi-bin/carddisp.pl?gene=PIP
GPX3	Glutathione Peroxidase 3	Protein Coding	P22352	54	GC05P159401	19.121524810791	https://www.genecards.org/cgi-bin/carddisp.pl?gene=GPX3
LOC117134608	TMPRSS2 Androgen Receptor-Responsive -13 Kb Enhancer	Functional Element		9	GC21P041519	19.1144866943359	https://www.genecards.org/cgi-bin/carddisp.pl?gene=LOC117134608
MSN	Moesin	Protein Coding	P26038	60	GC0XP065588	19.0941371917725	https://www.genecards.org/cgi-bin/carddisp.pl?gene=MSN
KLC1	Kinesin Light Chain 1	Protein Coding	Q07866	55	GC14P120406	19.0918445587158	https://www.genecards.org/cgi-bin/carddisp.pl?gene=KLC1
CAT	Catalase	Protein Coding	P04040	64	GC11P034460	19.0837631225586	https://www.genecards.org/cgi-bin/carddisp.pl?gene=CAT
PDGFA	Platelet Derived Growth Factor Subunit A	Protein Coding	P04085	57	GC07M000497	19.0788040161133	https://www.genecards.org/cgi-bin/carddisp.pl?gene=PDGFA
MECP2	Methyl-CpG Binding Protein 2	Protein Coding	P51608	60	GC0XM154021	19.0787124633789	https://www.genecards.org/cgi-bin/carddisp.pl?gene=MECP2
DNTT	DNA Nucleotidylexotransferase	Protein Coding	P04053	54	GC10P096304	19.0748043060303	https://www.genecards.org/cgi-bin/carddisp.pl?gene=DNTT
ATF4	Activating Transcription Factor 4	Protein Coding	P18848	60	GC22P039519	19.0728225708008	https://www.genecards.org/cgi-bin/carddisp.pl?gene=ATF4
ATG7	Autophagy Related 7	Protein Coding	O95352	55	GC03P027034	19.0637130737305	https://www.genecards.org/cgi-bin/carddisp.pl?gene=ATG7
HYAL1	Hyaluronidase 1	Protein Coding	Q12794	60	GC03M050299	19.0530128479004	https://www.genecards.org/cgi-bin/carddisp.pl?gene=HYAL1
NTS	Neurotensin	Protein Coding	P30990	53	GC12P085876	19.0456657409668	https://www.genecards.org/cgi-bin/carddisp.pl?gene=NTS
ETV7	ETS Variant Transcription Factor 7	Protein Coding	Q9Y603	44	GC06M106633	19.0427322387695	https://www.genecards.org/cgi-bin/carddisp.pl?gene=ETV7
NOG	Noggin	Protein Coding	Q13253	60	GC17P056593	19.0323219299316	https://www.genecards.org/cgi-bin/carddisp.pl?gene=NOG
LOC117134604	TMPRSS2 Promoter Region	Functional Element		9	GC21P041507	19.012279510498	https://www.genecards.org/cgi-bin/carddisp.pl?gene=LOC117134604
CXCL14	C-X-C Motif Chemokine Ligand 14	Protein Coding	O95715	48	GC05M135617	19.0081558227539	https://www.genecards.org/cgi-bin/carddisp.pl?gene=CXCL14
AATBC	Apoptosis Associated Transcript In Bladder Cancer	RNA Gene		21	GC21M043806	19.0018215179443	https://www.genecards.org/cgi-bin/carddisp.pl?gene=AATBC
LOC117135106	TMPRSS2 Androgen Receptor-Responsive -60 Kb Enhancer	Functional Element		9	GC21P041568	18.9905776977539	https://www.genecards.org/cgi-bin/carddisp.pl?gene=LOC117135106
FKBP5	FKBP Prolyl Isomerase 5	Protein Coding	Q13451	62	GC06M106625	18.9894180297852	https://www.genecards.org/cgi-bin/carddisp.pl?gene=FKBP5
TXNRD1	Thioredoxin Reductase 1	Protein Coding	Q16881	57	GC12P104215	18.9864234924316	https://www.genecards.org/cgi-bin/carddisp.pl?gene=TXNRD1
TCHP	Trichoplein Keratin Filament Binding	Protein Coding	Q9BT92	47	GC12P109909	18.9806060791016	https://www.genecards.org/cgi-bin/carddisp.pl?gene=TCHP
LOC117135104	TMPRSS2 E3 Enhancer	Functional Element		9	GC21P041529	18.9796676635742	https://www.genecards.org/cgi-bin/carddisp.pl?gene=LOC117135104
LOC117135105	TMPRSS2 E4 Enhancer	Functional Element		9	GC21P041535	18.9796676635742	https://www.genecards.org/cgi-bin/carddisp.pl?gene=LOC117135105
REV3L	REV3 Like, DNA Directed Polymerase Zeta Catalytic Subunit	Protein Coding	O60673	57	GC06M111299	18.9726867675781	https://www.genecards.org/cgi-bin/carddisp.pl?gene=REV3L
GREB1	Growth Regulating Estrogen Receptor Binding 1	Protein Coding	Q4ZG55	48	GC02P011482	18.9656181335449	https://www.genecards.org/cgi-bin/carddisp.pl?gene=GREB1
FST	Follistatin	Protein Coding	P19883	61	GC05P053480	18.9535636901855	https://www.genecards.org/cgi-bin/carddisp.pl?gene=FST
STS	Steroid Sulfatase	Protein Coding	P08842	59	GC0XP007146	18.949275970459	https://www.genecards.org/cgi-bin/carddisp.pl?gene=STS
PATE1	Prostate And Testis Expressed 1	Protein Coding	Q8WXA2	34	GC11P125746	18.9363422393799	https://www.genecards.org/cgi-bin/carddisp.pl?gene=PATE1
BIK	BCL2 Interacting Killer	Protein Coding	Q13323	52	GC22P043110	18.9329109191895	https://www.genecards.org/cgi-bin/carddisp.pl?gene=BIK
MMP10	Matrix Metallopeptidase 10	Protein Coding	P09238	56	GC11M102770	18.9189720153809	https://www.genecards.org/cgi-bin/carddisp.pl?gene=MMP10
LPAR3	Lysophosphatidic Acid Receptor 3	Protein Coding	Q9UBY5	56	GC01M084811	18.9161396026611	https://www.genecards.org/cgi-bin/carddisp.pl?gene=LPAR3
SRF	Serum Response Factor	Protein Coding	P11831	56	GC06P043171	18.9160003662109	https://www.genecards.org/cgi-bin/carddisp.pl?gene=SRF
MSH5	MutS Homolog 5	Protein Coding	O43196	54	GC06P181906	18.9097709655762	https://www.genecards.org/cgi-bin/carddisp.pl?gene=MSH5
CD151	CD151 Molecule (Raph Blood Group)	Protein Coding	P48509	55	GC11P020266	18.908842086792	https://www.genecards.org/cgi-bin/carddisp.pl?gene=CD151
EIF2AK2	Eukaryotic Translation Initiation Factor 2 Alpha Kinase 2	Protein Coding	P19525	62	GC02M037099	18.9071998596191	https://www.genecards.org/cgi-bin/carddisp.pl?gene=EIF2AK2
IRAK4	Interleukin 1 Receptor Associated Kinase 4	Protein Coding	Q9NWZ3	62	GC12P043758	18.9071750640869	https://www.genecards.org/cgi-bin/carddisp.pl?gene=IRAK4
LGALS8	Galectin 8	Protein Coding	O00214	51	GC01P236518	18.8925647735596	https://www.genecards.org/cgi-bin/carddisp.pl?gene=LGALS8
STC2	Stanniocalcin 2	Protein Coding	O76061	54	GC05M173314	18.8898868560791	https://www.genecards.org/cgi-bin/carddisp.pl?gene=STC2
EFNA1	Ephrin A1	Protein Coding	P20827	55	GC01P155127	18.8867263793945	https://www.genecards.org/cgi-bin/carddisp.pl?gene=EFNA1
CD19	CD19 Molecule	Protein Coding	P15391	64	GC16P120912	18.8828258514404	https://www.genecards.org/cgi-bin/carddisp.pl?gene=CD19
HLA-DQB1	Major Histocompatibility Complex, Class II, DQ Beta 1	Protein Coding	P01920	57	GC06M106540	18.8818130493164	https://www.genecards.org/cgi-bin/carddisp.pl?gene=HLA-DQB1
BMPR2	Bone Morphogenetic Protein Receptor Type 2	Protein Coding	Q13873	64	GC02P202376	18.8807201385498	https://www.genecards.org/cgi-bin/carddisp.pl?gene=BMPR2
TSPY1	Testis Specific Protein Y-Linked 1	Protein Coding	Q01534	44	GC0YP009469	18.8743438720703	https://www.genecards.org/cgi-bin/carddisp.pl?gene=TSPY1
RALA	RAS Like Proto-Oncogene A	Protein Coding	P11233	60	GC07P039622	18.8714408874512	https://www.genecards.org/cgi-bin/carddisp.pl?gene=RALA
BIN1	Bridging Integrator 1	Protein Coding	O00499	60	GC02M127048	18.8629608154297	https://www.genecards.org/cgi-bin/carddisp.pl?gene=BIN1
AGK	Acylglycerol Kinase	Protein Coding	Q53H12	53	GC07P141551	18.8611850738525	https://www.genecards.org/cgi-bin/carddisp.pl?gene=AGK
TRAF5	TNF Receptor Associated Factor 5	Protein Coding	O00463	54	GC01P211326	18.8556957244873	https://www.genecards.org/cgi-bin/carddisp.pl?gene=TRAF5
GHRH	Growth Hormone Releasing Hormone	Protein Coding	P01286	50	GC20M037251	18.8544273376465	https://www.genecards.org/cgi-bin/carddisp.pl?gene=GHRH
KDM5D	Lysine Demethylase 5D	Protein Coding	Q9BY66	52	GC0YM019703	18.8537502288818	https://www.genecards.org/cgi-bin/carddisp.pl?gene=KDM5D
ESRRB	Estrogen Related Receptor Beta	Protein Coding	O95718	61	GC14P076310	18.8525581359863	https://www.genecards.org/cgi-bin/carddisp.pl?gene=ESRRB
MIR708	MicroRNA 708	RNA Gene		28	GC11M079402	18.8446350097656	https://www.genecards.org/cgi-bin/carddisp.pl?gene=MIR708
CYP2C19	Cytochrome P450 Family 2 Subfamily C Member 19	Protein Coding	P33261	58	GC10P094762	18.8142890930176	https://www.genecards.org/cgi-bin/carddisp.pl?gene=CYP2C19
CSTA	Cystatin A	Protein Coding	P01040	57	GC03P122325	18.8073806762695	https://www.genecards.org/cgi-bin/carddisp.pl?gene=CSTA
COL1A2	Collagen Type I Alpha 2 Chain	Protein Coding	P08123	61	GC07P094394	18.8008995056152	https://www.genecards.org/cgi-bin/carddisp.pl?gene=COL1A2
CAST	Calpastatin	Protein Coding	P20810	60	GC05P095975	18.7857818603516	https://www.genecards.org/cgi-bin/carddisp.pl?gene=CAST
CDC37	Cell Division Cycle 37, HSP90 Cochaperone	Protein Coding	Q16543	55	GC19M010391	18.7845096588135	https://www.genecards.org/cgi-bin/carddisp.pl?gene=CDC37
DNAJB1	DnaJ Heat Shock Protein Family (Hsp40) Member B1	Protein Coding	P25685	57	GC19M108265	18.7829990386963	https://www.genecards.org/cgi-bin/carddisp.pl?gene=DNAJB1
TINF2	TERF1 Interacting Nuclear Factor 2	Protein Coding	Q9BSI4	53	GC14M028843	18.7761077880859	https://www.genecards.org/cgi-bin/carddisp.pl?gene=TINF2
EIF4G1	Eukaryotic Translation Initiation Factor 4 Gamma 1	Protein Coding	Q04637	60	GC03P184314	18.7748985290527	https://www.genecards.org/cgi-bin/carddisp.pl?gene=EIF4G1
AKR1C2	Aldo-Keto Reductase Family 1 Member C2	Protein Coding	P52895	58	GC10M004987	18.7727661132813	https://www.genecards.org/cgi-bin/carddisp.pl?gene=AKR1C2
GPSM2	G Protein Signaling Modulator 2	Protein Coding	P81274	53	GC01P108875	18.766450881958	https://www.genecards.org/cgi-bin/carddisp.pl?gene=GPSM2
LIMK1	LIM Domain Kinase 1	Protein Coding	P53667	62	GC07P074082	18.765308380127	https://www.genecards.org/cgi-bin/carddisp.pl?gene=LIMK1
HOXA11	Homeobox A11	Protein Coding	P31270	54	GC07M028225	18.7604846954346	https://www.genecards.org/cgi-bin/carddisp.pl?gene=HOXA11
ACTC1	Actin Alpha Cardiac Muscle 1	Protein Coding	P68032	58	GC15M034790	18.7475891113281	https://www.genecards.org/cgi-bin/carddisp.pl?gene=ACTC1
MCM4	Minichromosome Maintenance Complex Component 4	Protein Coding	P33991	60	GC08P047975	18.74729347	https://www.genecards.org/cgi-bin/carddisp.pl?gene=MCM4
TXNIP	Thioredoxin Interacting Protein	Protein Coding	Q9H3M7	52	GC01M145992	18.7442169189453	https://www.genecards.org/cgi-bin/carddisp.pl?gene=TXNIP
AGTR1	Angiotensin II Receptor Type 1	Protein Coding	P30556	65	GC03P148697	18.74365234	https://www.genecards.org/cgi-bin/carddisp.pl?gene=AGTR1
L1CAM	L1 Cell Adhesion Molecule	Protein Coding	P32004	60	GC0XM153864	18.742862701416	https://www.genecards.org/cgi-bin/carddisp.pl?gene=L1CAM
IL2RA	Interleukin 2 Receptor Subunit Alpha	Protein Coding	P01589	63	GC10M006010	18.7399120330811	https://www.genecards.org/cgi-bin/carddisp.pl?gene=IL2RA
TUBA1B	Tubulin Alpha 1b	Protein Coding	P68363	57	GC12M049127	18.7383728027344	https://www.genecards.org/cgi-bin/carddisp.pl?gene=TUBA1B
MYBL2	MYB Proto-Oncogene Like 2	Protein Coding	P10244	55	GC20P043667	18.7349281311035	https://www.genecards.org/cgi-bin/carddisp.pl?gene=MYBL2
CADM1	Cell Adhesion Molecule 1	Protein Coding	Q9BY67	57	GC11M115169	18.7236595153809	https://www.genecards.org/cgi-bin/carddisp.pl?gene=CADM1
VAV3	Vav Guanine Nucleotide Exchange Factor 3	Protein Coding	Q9UKW4	55	GC01M107571	18.7176284790039	https://www.genecards.org/cgi-bin/carddisp.pl?gene=VAV3
PCBP2	Poly(RC) Binding Protein 2	Protein Coding	Q15366	54	GC12P053452	18.7162055969238	https://www.genecards.org/cgi-bin/carddisp.pl?gene=PCBP2
INHA	Inhibin Subunit Alpha	Protein Coding	P05111	56	GC02P219569	18.7035179138184	https://www.genecards.org/cgi-bin/carddisp.pl?gene=INHA
SOD2-OT1	SOD2 Overlapping Transcript 1	RNA Gene		20	GC06M159772	18.688159942627	https://www.genecards.org/cgi-bin/carddisp.pl?gene=SOD2-OT1
CD81	CD81 Molecule	Protein Coding	P60033	59	GC11P020330	18.6876850128174	https://www.genecards.org/cgi-bin/carddisp.pl?gene=CD81
SOD3	Superoxide Dismutase 3	Protein Coding	P08294	55	GC04P030197	18.6687698364258	https://www.genecards.org/cgi-bin/carddisp.pl?gene=SOD3
KDM5A	Lysine Demethylase 5A	Protein Coding	P29375	55	GC12M000280	18.6599197387695	https://www.genecards.org/cgi-bin/carddisp.pl?gene=KDM5A
MAP1LC3A	Microtubule Associated Protein 1 Light Chain 3 Alpha	Protein Coding	Q9H492	54	GC20P034546	18.6584796905518	https://www.genecards.org/cgi-bin/carddisp.pl?gene=MAP1LC3A
LRP5	LDL Receptor Related Protein 5	Protein Coding	O75197	62	GC11P068298	18.6558895111084	https://www.genecards.org/cgi-bin/carddisp.pl?gene=LRP5
FKBP4	FKBP Prolyl Isomerase 4	Protein Coding	Q02790	57	GC12P073950	18.6439628601074	https://www.genecards.org/cgi-bin/carddisp.pl?gene=FKBP4
CD27	CD27 Molecule	Protein Coding	P26842	60	GC12P074035	18.635684967041	https://www.genecards.org/cgi-bin/carddisp.pl?gene=CD27
RPS6	Ribosomal Protein S6	Protein Coding	P62753	57	GC09M019375	18.6291389465332	https://www.genecards.org/cgi-bin/carddisp.pl?gene=RPS6
ALOX15	Arachidonate 15-Lipoxygenase	Protein Coding	P16050	58	GC17M004630	18.6220760345459	https://www.genecards.org/cgi-bin/carddisp.pl?gene=ALOX15
FOXA2	Forkhead Box A2	Protein Coding	Q9Y261	60	GC20M022581	18.6217346191406	https://www.genecards.org/cgi-bin/carddisp.pl?gene=FOXA2
GRHL2	Grainyhead Like Transcription Factor 2	Protein Coding	Q6ISB3	52	GC08P101492	18.6086158752441	https://www.genecards.org/cgi-bin/carddisp.pl?gene=GRHL2
FCGR3A	Fc Gamma Receptor IIIa	Protein Coding	P08637	60	GC01M161541	18.5861587524414	https://www.genecards.org/cgi-bin/carddisp.pl?gene=FCGR3A
EPB41L4A-DT	EPB41L4A Divergent Transcript	RNA Gene		30	GC05P112421	18.5795822143555	https://www.genecards.org/cgi-bin/carddisp.pl?gene=EPB41L4A-DT
FOLR1	Folate Receptor Alpha	Protein Coding	P15328	61	GC11P108173	18.5734577178955	https://www.genecards.org/cgi-bin/carddisp.pl?gene=FOLR1
[truncated: 48,001 more rows]
