# Supplementary material for: The Potential Mechanisms of Ochratoxin A in Prostate Cancer Development: An Integrated Study Combining Network Toxicology, Machine Learning, and Molecular Docking
Source: Toxins (Basel). 2025 Aug 4;17(8):388. doi: 10.3390/toxins17080388 (PMC12389974; doi:10.3390/toxins17080388)
Supplement: Supplementary file 1 [file toxins-17-00388-s001.zip › PCa target/GeneCards-SearchResults.csv]

Gene Symbol	Description	Category	Uniprot ID	Gifts	GC Id	Relevance score	GeneCards Link
MSH6	MutS Homolog 6	Protein Coding	P52701	61	GC02P047695	200.728515625	https://www.genecards.org/cgi-bin/carddisp.pl?gene=MSH6
MSH2	MutS Homolog 2	Protein Coding	P43246	61	GC02P047403	188.381195068359	https://www.genecards.org/cgi-bin/carddisp.pl?gene=MSH2
MLH1	MutL Homolog 1	Protein Coding	P40692	62	GC03P036993	175.557373046875	https://www.genecards.org/cgi-bin/carddisp.pl?gene=MLH1
PMS2	PMS1 Homolog 2, Mismatch Repair System Component	Protein Coding	P54278	61	GC07M005973	164.302795410156	https://www.genecards.org/cgi-bin/carddisp.pl?gene=PMS2
TP53	Tumor Protein P53	Protein Coding	P04637	66	GC17M007661	123.221878051758	https://www.genecards.org/cgi-bin/carddisp.pl?gene=TP53
AR	Androgen Receptor	Protein Coding	P10275	65	GC0XP067544	107.417892456055	https://www.genecards.org/cgi-bin/carddisp.pl?gene=AR
PTEN	Phosphatase And Tensin Homolog	Protein Coding	P60484	65	GC10P124078	103.524948120117	https://www.genecards.org/cgi-bin/carddisp.pl?gene=PTEN
BRCA2	BRCA2 DNA Repair Associated	Protein Coding	P51587	61	GC13P032315	100.65763092041	https://www.genecards.org/cgi-bin/carddisp.pl?gene=BRCA2
BRCA1	BRCA1 DNA Repair Associated	Protein Coding	P38398	63	GC17M043044	92.5230560302734	https://www.genecards.org/cgi-bin/carddisp.pl?gene=BRCA1
EGFR	Epidermal Growth Factor Receptor	Protein Coding	P00533	68	GC07P055019	90.2057495117188	https://www.genecards.org/cgi-bin/carddisp.pl?gene=EGFR
CDKN2A	Cyclin Dependent Kinase Inhibitor 2A	Protein Coding	Q8N726	64	GC09M021967	86.9861145019531	https://www.genecards.org/cgi-bin/carddisp.pl?gene=CDKN2A
CTNNB1	Catenin Beta 1	Protein Coding	P35222	67	GC03P041194	85.3780670166016	https://www.genecards.org/cgi-bin/carddisp.pl?gene=CTNNB1
ATM	ATM Serine/Threonine Kinase	Protein Coding	Q13315	66	GC11P108222	81.9652862548828	https://www.genecards.org/cgi-bin/carddisp.pl?gene=ATM
CHEK2	Checkpoint Kinase 2	Protein Coding	O96017	67	GC22M028687	81.6239318847656	https://www.genecards.org/cgi-bin/carddisp.pl?gene=CHEK2
AKT1	AKT Serine/Threonine Kinase 1	Protein Coding	P31749	66	GC14M104769	81.0691146850586	https://www.genecards.org/cgi-bin/carddisp.pl?gene=AKT1
BRAF	B-Raf Proto-Oncogene, Serine/Threonine Kinase	Protein Coding	P15056	67	GC07M140793	79.6006774902344	https://www.genecards.org/cgi-bin/carddisp.pl?gene=BRAF
KLK3	Kallikrein Related Peptidase 3	Protein Coding	P07288	60	GC19P050854	79.3061676025391	https://www.genecards.org/cgi-bin/carddisp.pl?gene=KLK3
APC	APC Regulator Of WNT Signaling Pathway	Protein Coding	P25054	62	GC05P112707	78.2650909423828	https://www.genecards.org/cgi-bin/carddisp.pl?gene=APC
PIK3CA	Phosphatidylinositol-4,5-Bisphosphate 3-Kinase Catalytic Subunit Alpha	Protein Coding	P42336	65	GC03P179148	78.0125350952148	https://www.genecards.org/cgi-bin/carddisp.pl?gene=PIK3CA
CDH1	Cadherin 1	Protein Coding	P12830	62	GC16P068737	77.9800415039063	https://www.genecards.org/cgi-bin/carddisp.pl?gene=CDH1
CCND1	Cyclin D1	Protein Coding	P24385	65	GC11P069641	76.7275695800781	https://www.genecards.org/cgi-bin/carddisp.pl?gene=CCND1
MYC	MYC Proto-Oncogene, BHLH Transcription Factor	Protein Coding	P01106	65	GC08P127735	76.4112854003906	https://www.genecards.org/cgi-bin/carddisp.pl?gene=MYC
EPCAM	Epithelial Cell Adhesion Molecule	Protein Coding	P16422	61	GC02P047345	75.7266845703125	https://www.genecards.org/cgi-bin/carddisp.pl?gene=EPCAM
TERT	Telomerase Reverse Transcriptase	Protein Coding	O14746	64	GC05M001253	74.4611892700195	https://www.genecards.org/cgi-bin/carddisp.pl?gene=TERT
RB1	RB Transcriptional Corepressor 1	Protein Coding	P06400	61	GC13P048303	70.4393615722656	https://www.genecards.org/cgi-bin/carddisp.pl?gene=RB1
CDKN1B	Cyclin Dependent Kinase Inhibitor 1B	Protein Coding	P46527	61	GC12P074277	70.1297912597656	https://www.genecards.org/cgi-bin/carddisp.pl?gene=CDKN1B
H19	H19 Imprinted Maternally Expressed Transcript	RNA Gene		37	GC11M001995	68.5223922729492	https://www.genecards.org/cgi-bin/carddisp.pl?gene=H19
PALB2	Partner And Localizer Of BRCA2	Protein Coding	Q86YC2	57	GC16M023603	67.2838745117188	https://www.genecards.org/cgi-bin/carddisp.pl?gene=PALB2
MET	MET Proto-Oncogene, Receptor Tyrosine Kinase	Protein Coding	P08581	67	GC07P116672	67.1347045898438	https://www.genecards.org/cgi-bin/carddisp.pl?gene=MET
ERBB2	Erb-B2 Receptor Tyrosine Kinase 2	Protein Coding	P04626	68	GC17P039687	67.1332397460938	https://www.genecards.org/cgi-bin/carddisp.pl?gene=ERBB2
KRAS	KRAS Proto-Oncogene, GTPase	Protein Coding	P01116	66	GC12M035956	66.3215255737305	https://www.genecards.org/cgi-bin/carddisp.pl?gene=KRAS
RET	Ret Proto-Oncogene	Protein Coding	P07949	67	GC10P052615	66.1721725463867	https://www.genecards.org/cgi-bin/carddisp.pl?gene=RET
HRAS	HRas Proto-Oncogene, GTPase	Protein Coding	P01112	65	GC11M015046	65.6426086425781	https://www.genecards.org/cgi-bin/carddisp.pl?gene=HRAS
STK11	Serine/Threonine Kinase 11	Protein Coding	Q15831	62	GC19P001177	64.9057312011719	https://www.genecards.org/cgi-bin/carddisp.pl?gene=STK11
MIR21	MicroRNA 21	RNA Gene		33	GC17P059841	63.2206954956055	https://www.genecards.org/cgi-bin/carddisp.pl?gene=MIR21
NBN	Nibrin	Protein Coding	O60934	61	GC08M089933	63.1079406738281	https://www.genecards.org/cgi-bin/carddisp.pl?gene=NBN
CDK4	Cyclin Dependent Kinase 4	Protein Coding	P11802	67	GC12M060483	62.4895095825195	https://www.genecards.org/cgi-bin/carddisp.pl?gene=CDK4
MEN1	Menin 1	Protein Coding	O00255	59	GC11M064803	62.379035949707	https://www.genecards.org/cgi-bin/carddisp.pl?gene=MEN1
MUTYH	MutY DNA Glycosylase	Protein Coding	Q9UIF7	58	GC01M045329	60.6100158691406	https://www.genecards.org/cgi-bin/carddisp.pl?gene=MUTYH
PVT1	Pvt1 Oncogene	RNA Gene		33	GC08P128394	60.0884323120117	https://www.genecards.org/cgi-bin/carddisp.pl?gene=PVT1
BRIP1	BRCA1 Interacting DNA Helicase 1	Protein Coding	Q9BX63	61	GC17M061679	59.7298202514648	https://www.genecards.org/cgi-bin/carddisp.pl?gene=BRIP1
BARD1	BRCA1 Associated RING Domain 1	Protein Coding	Q99728	60	GC02M214725	59.7018432617188	https://www.genecards.org/cgi-bin/carddisp.pl?gene=BARD1
IDH1	Isocitrate Dehydrogenase (NADP(+)) 1	Protein Coding	O75874	65	GC02M208236	58.6862335205078	https://www.genecards.org/cgi-bin/carddisp.pl?gene=IDH1
RAD51C	RAD51 Paralog C	Protein Coding	O43502	57	GC17P058692	58.5257110595703	https://www.genecards.org/cgi-bin/carddisp.pl?gene=RAD51C
HIF1A	Hypoxia Inducible Factor 1 Subunit Alpha	Protein Coding	Q16665	61	GC14P061695	58.3270874023438	https://www.genecards.org/cgi-bin/carddisp.pl?gene=HIF1A
HOXB13	Homeobox B13	Protein Coding	Q92826	54	GC17M097527	57.9879302978516	https://www.genecards.org/cgi-bin/carddisp.pl?gene=HOXB13
KIT	KIT Proto-Oncogene, Receptor Tyrosine Kinase	Protein Coding	P10721	66	GC04P054657	57.871639251709	https://www.genecards.org/cgi-bin/carddisp.pl?gene=KIT
MALAT1	Metastasis Associated Lung Adenocarcinoma Transcript 1	RNA Gene		33	GC11P107814	57.8323822021484	https://www.genecards.org/cgi-bin/carddisp.pl?gene=MALAT1
ARID1A	AT-Rich Interaction Domain 1A	Protein Coding	O14497	58	GC01P026693	57.7959403991699	https://www.genecards.org/cgi-bin/carddisp.pl?gene=ARID1A
CDKN2B-AS1	CDKN2B And CDKN2A Antisense Cis And Trans Regulatory RNA 1	RNA Gene		32	GC09P021994	57.4377746582031	https://www.genecards.org/cgi-bin/carddisp.pl?gene=CDKN2B-AS1
GAS5	Growth Arrest Specific 5	RNA Gene		32	GC01M175146	56.8094673156738	https://www.genecards.org/cgi-bin/carddisp.pl?gene=GAS5
RAD51D	RAD51 Paralog D	Protein Coding	O75771	53	GC17M035092	56.4075241088867	https://www.genecards.org/cgi-bin/carddisp.pl?gene=RAD51D
PCA3	Prostate Cancer Associated 3	RNA Gene		31	GC09P076691	56.2817077636719	https://www.genecards.org/cgi-bin/carddisp.pl?gene=PCA3
MSMB	Microseminoprotein Beta	Protein Coding	P08118	52	GC10M046033	55.872688293457	https://www.genecards.org/cgi-bin/carddisp.pl?gene=MSMB
HOTAIR	HOX Transcript Antisense RNA	RNA Gene		31	GC12M053962	55.5773735046387	https://www.genecards.org/cgi-bin/carddisp.pl?gene=HOTAIR
ESR1	Estrogen Receptor 1	Protein Coding	P03372	67	GC06P151656	55.3388175964355	https://www.genecards.org/cgi-bin/carddisp.pl?gene=ESR1
BCL2	BCL2 Apoptosis Regulator	Protein Coding	P10415	64	GC18M063123	55.2337417602539	https://www.genecards.org/cgi-bin/carddisp.pl?gene=BCL2
RNASEL	Ribonuclease L	Protein Coding	Q05823	57	GC01M182573	55.2025146484375	https://www.genecards.org/cgi-bin/carddisp.pl?gene=RNASEL
MIR145	MicroRNA 145	RNA Gene		32	GC05P149430	55.1877479553223	https://www.genecards.org/cgi-bin/carddisp.pl?gene=MIR145
PCAT1	Prostate Cancer Associated Transcript 1	RNA Gene		26	GC08P126553	55.1276779174805	https://www.genecards.org/cgi-bin/carddisp.pl?gene=PCAT1
MIR125A	MicroRNA 125a	RNA Gene		30	GC19P152978	54.7501029968262	https://www.genecards.org/cgi-bin/carddisp.pl?gene=MIR125A
SRD5A2	Steroid 5 Alpha-Reductase 2	Protein Coding	P31213	55	GC02M031522	54.7234764099121	https://www.genecards.org/cgi-bin/carddisp.pl?gene=SRD5A2
UCA1	Urothelial Cancer Associated 1	RNA Gene		30	GC19P160848	54.3566741943359	https://www.genecards.org/cgi-bin/carddisp.pl?gene=UCA1
BLM	BLM RecQ Like Helicase	Protein Coding	P54132	62	GC15P090717	54.2345352172852	https://www.genecards.org/cgi-bin/carddisp.pl?gene=BLM
MIR221	MicroRNA 221	RNA Gene		29	GC0XM045746	54.0096168518066	https://www.genecards.org/cgi-bin/carddisp.pl?gene=MIR221
NF1	Neurofibromin 1	Protein Coding	P21359	61	GC17P031094	53.2861175537109	https://www.genecards.org/cgi-bin/carddisp.pl?gene=NF1
C11orf65	Chromosome 11 Open Reading Frame 65	Protein Coding	Q8NCR3	42	GC11M108308	52.9278564453125	https://www.genecards.org/cgi-bin/carddisp.pl?gene=C11orf65
NTRK1	Neurotrophic Receptor Tyrosine Kinase 1	Protein Coding	P04629	62	GC01P156815	52.7858200073242	https://www.genecards.org/cgi-bin/carddisp.pl?gene=NTRK1
MRE11	MRE11 Homolog, Double Strand Break Repair Nuclease	Protein Coding	P49959	61	GC11M140320	52.7637710571289	https://www.genecards.org/cgi-bin/carddisp.pl?gene=MRE11
MIR34A	MicroRNA 34a	RNA Gene		31	GC01M009151	52.7050323486328	https://www.genecards.org/cgi-bin/carddisp.pl?gene=MIR34A
TMPRSS2	Transmembrane Serine Protease 2	Protein Coding	O15393	60	GC21M041464	52.6853713989258	https://www.genecards.org/cgi-bin/carddisp.pl?gene=TMPRSS2
MIR17	MicroRNA 17	RNA Gene		28	GC13P091350	52.5046539306641	https://www.genecards.org/cgi-bin/carddisp.pl?gene=MIR17
MIR143	MicroRNA 143	RNA Gene		32	GC05P159244	52.3158721923828	https://www.genecards.org/cgi-bin/carddisp.pl?gene=MIR143
PDGFRA	Platelet Derived Growth Factor Receptor Alpha	Protein Coding	P16234	66	GC04P054229	52.2226333618164	https://www.genecards.org/cgi-bin/carddisp.pl?gene=PDGFRA
RAD51	RAD51 Recombinase	Protein Coding	Q06609	65	GC15P040694	52.1252479553223	https://www.genecards.org/cgi-bin/carddisp.pl?gene=RAD51
POLE	DNA Polymerase Epsilon, Catalytic Subunit	Protein Coding	Q07864	61	GC12M132821	52.0175552368164	https://www.genecards.org/cgi-bin/carddisp.pl?gene=POLE
MEG3	Maternally Expressed 3	RNA Gene		37	GC14P121348	51.8699111938477	https://www.genecards.org/cgi-bin/carddisp.pl?gene=MEG3
TUG1	Taurine Up-Regulated 1	Protein Coding	A0A6I8PU40	34	GC22P030969	51.6286773681641	https://www.genecards.org/cgi-bin/carddisp.pl?gene=TUG1
MIR205	MicroRNA 205	RNA Gene		28	GC01P209432	51.5822525024414	https://www.genecards.org/cgi-bin/carddisp.pl?gene=MIR205
SMAD4	SMAD Family Member 4	Protein Coding	Q13485	65	GC18P051028	51.5677947998047	https://www.genecards.org/cgi-bin/carddisp.pl?gene=SMAD4
NKX3-1	NK3 Homeobox 1	Protein Coding	Q99801	53	GC08M023678	51.5302963256836	https://www.genecards.org/cgi-bin/carddisp.pl?gene=NKX3-1
POLD1	DNA Polymerase Delta 1, Catalytic Subunit	Protein Coding	P28340	60	GC19P152917	51.2343139648438	https://www.genecards.org/cgi-bin/carddisp.pl?gene=POLD1
MDM2	MDM2 Proto-Oncogene	Protein Coding	Q00987	67	GC12P068808	50.8151245117188	https://www.genecards.org/cgi-bin/carddisp.pl?gene=MDM2
ELAC2	ElaC Ribonuclease Z 2	Protein Coding	Q9BQ52	54	GC17M012991	50.5720252990723	https://www.genecards.org/cgi-bin/carddisp.pl?gene=ELAC2
MIR141	MicroRNA 141	RNA Gene		30	GC12P074085	50.5589942932129	https://www.genecards.org/cgi-bin/carddisp.pl?gene=MIR141
CHEK1	Checkpoint Kinase 1	Protein Coding	O14757	65	GC11P125625	50.4187164306641	https://www.genecards.org/cgi-bin/carddisp.pl?gene=CHEK1
MIR222	MicroRNA 222	RNA Gene		29	GC0XM045747	50.3125991821289	https://www.genecards.org/cgi-bin/carddisp.pl?gene=MIR222
HNF1B	HNF1 Homeobox B	Protein Coding	P35680	55	GC17M037686	50.0881805419922	https://www.genecards.org/cgi-bin/carddisp.pl?gene=HNF1B
FANCA	FA Complementation Group A	Protein Coding	O15360	62	GC16M090299	50.0589904785156	https://www.genecards.org/cgi-bin/carddisp.pl?gene=FANCA
MIR31	MicroRNA 31	RNA Gene		29	GC09M022327	50.0162353515625	https://www.genecards.org/cgi-bin/carddisp.pl?gene=MIR31
KLF6	KLF Transcription Factor 6	Protein Coding	Q99612	56	GC10M003779	49.9391670227051	https://www.genecards.org/cgi-bin/carddisp.pl?gene=KLF6
MIRLET7C	MicroRNA Let-7c	RNA Gene		31	GC21P021313	49.3964729309082	https://www.genecards.org/cgi-bin/carddisp.pl?gene=MIRLET7C
STAT3	Signal Transducer And Activator Of Transcription 3	Protein Coding	P40763	67	GC17M042313	49.34228515625	https://www.genecards.org/cgi-bin/carddisp.pl?gene=STAT3
MIR146A	MicroRNA 146a	RNA Gene		31	GC05P160485	49.2978477478027	https://www.genecards.org/cgi-bin/carddisp.pl?gene=MIR146A
MIR182	MicroRNA 182	RNA Gene		30	GC07M129770	49.1784362792969	https://www.genecards.org/cgi-bin/carddisp.pl?gene=MIR182
MIR223	MicroRNA 223	RNA Gene		30	GC0XP066018	48.9256210327148	https://www.genecards.org/cgi-bin/carddisp.pl?gene=MIR223
MIR195	MicroRNA 195	RNA Gene		28	GC17M096171	48.737003326416	https://www.genecards.org/cgi-bin/carddisp.pl?gene=MIR195
MIR126	MicroRNA 126	RNA Gene		31	GC09P136670	48.6477928161621	https://www.genecards.org/cgi-bin/carddisp.pl?gene=MIR126
MIR20A	MicroRNA 20a	RNA Gene		29	GC13P091744	48.4432907104492	https://www.genecards.org/cgi-bin/carddisp.pl?gene=MIR20A
FANCC	FA Complementation Group C	Protein Coding	Q00597	60	GC09M095099	48.3397521972656	https://www.genecards.org/cgi-bin/carddisp.pl?gene=FANCC
MIR30A	MicroRNA 30a	RNA Gene		28	GC06M071403	48.1570701599121	https://www.genecards.org/cgi-bin/carddisp.pl?gene=MIR30A
NEAT1	Nuclear Paraspeckle Assembly Transcript 1	RNA Gene		34	GC11P107808	47.973258972168	https://www.genecards.org/cgi-bin/carddisp.pl?gene=NEAT1
FGFR1	Fibroblast Growth Factor Receptor 1	Protein Coding	P11362	68	GC08M038400	47.9592056274414	https://www.genecards.org/cgi-bin/carddisp.pl?gene=FGFR1
FOXA1	Forkhead Box A1	Protein Coding	P55317	57	GC14M037589	47.9139823913574	https://www.genecards.org/cgi-bin/carddisp.pl?gene=FOXA1
MIR214	MicroRNA 214	RNA Gene		31	GC01M172234	47.7529296875	https://www.genecards.org/cgi-bin/carddisp.pl?gene=MIR214
FOXO1	Forkhead Box O1	Protein Coding	Q12778	64	GC13M040555	47.4822235107422	https://www.genecards.org/cgi-bin/carddisp.pl?gene=FOXO1
MXI1	MAX Interactor 1, Dimerization Protein	Protein Coding	P50539	54	GC10P125553	47.4623680114746	https://www.genecards.org/cgi-bin/carddisp.pl?gene=MXI1
MIR27A	MicroRNA 27a	RNA Gene		32	GC19M108247	47.0587463378906	https://www.genecards.org/cgi-bin/carddisp.pl?gene=MIR27A
MIR210	MicroRNA 210	RNA Gene		30	GC11M015053	47.0329475402832	https://www.genecards.org/cgi-bin/carddisp.pl?gene=MIR210
KMT2D	Lysine Methyltransferase 2D	Protein Coding	O14686	57	GC12M049018	46.8863296508789	https://www.genecards.org/cgi-bin/carddisp.pl?gene=KMT2D
MIR106B	MicroRNA 106b	RNA Gene		30	GC07M106713	46.7099761962891	https://www.genecards.org/cgi-bin/carddisp.pl?gene=MIR106B
MIR29A	MicroRNA 29a	RNA Gene		31	GC07M130876	46.6593246459961	https://www.genecards.org/cgi-bin/carddisp.pl?gene=MIR29A
FGFR2	Fibroblast Growth Factor Receptor 2	Protein Coding	P21802	68	GC10M121478	46.5548095703125	https://www.genecards.org/cgi-bin/carddisp.pl?gene=FGFR2
FOLH1	Folate Hydrolase 1	Protein Coding	Q04609	60	GC11M139477	46.4468383789063	https://www.genecards.org/cgi-bin/carddisp.pl?gene=FOLH1
GLI1	GLI Family Zinc Finger 1	Protein Coding	P08151	60	GC12P075481	46.4006958007813	https://www.genecards.org/cgi-bin/carddisp.pl?gene=GLI1
ATR	ATR Serine/Threonine Kinase	Protein Coding	Q13535	67	GC03M142449	46.2073249816895	https://www.genecards.org/cgi-bin/carddisp.pl?gene=ATR
NRAS	NRAS Proto-Oncogene, GTPase	Protein Coding	P01111	64	GC01M114704	45.9831085205078	https://www.genecards.org/cgi-bin/carddisp.pl?gene=NRAS
ACP3	Acid Phosphatase 3	Protein Coding	P15309	55	GC03P143221	45.9739761352539	https://www.genecards.org/cgi-bin/carddisp.pl?gene=ACP3
MIR200B	MicroRNA 200b	RNA Gene		30	GC01P001167	45.9441108703613	https://www.genecards.org/cgi-bin/carddisp.pl?gene=MIR200B
MIR23B	MicroRNA 23b	RNA Gene		29	GC09P095085	45.8251686096191	https://www.genecards.org/cgi-bin/carddisp.pl?gene=MIR23B
MIR15A	MicroRNA 15a	RNA Gene		25	GC13M050049	45.8143653869629	https://www.genecards.org/cgi-bin/carddisp.pl?gene=MIR15A
FANCD2	FA Complementation Group D2	Protein Coding	Q9BXW9	60	GC03P010026	45.7365036010742	https://www.genecards.org/cgi-bin/carddisp.pl?gene=FANCD2
HULC	Hepatocellular Carcinoma Up-Regulated Long Non-Coding RNA	RNA Gene		29	GC06P009612	45.7310485839844	https://www.genecards.org/cgi-bin/carddisp.pl?gene=HULC
MSR1	Macrophage Scavenger Receptor 1	Protein Coding	P21757	58	GC08M016107	45.7023544311523	https://www.genecards.org/cgi-bin/carddisp.pl?gene=MSR1
CCNE1	Cyclin E1	Protein Coding	P24864	61	GC19P029811	45.6723327636719	https://www.genecards.org/cgi-bin/carddisp.pl?gene=CCNE1
MIR148A	MicroRNA 148a	RNA Gene		29	GC07M025950	45.6352577209473	https://www.genecards.org/cgi-bin/carddisp.pl?gene=MIR148A
FANCM	FA Complementation Group M	Protein Coding	Q8IYD8	55	GC14P045135	45.3986854553223	https://www.genecards.org/cgi-bin/carddisp.pl?gene=FANCM
TSC2	TSC Complex Subunit 2	Protein Coding	P49815	64	GC16P120169	45.0167655944824	https://www.genecards.org/cgi-bin/carddisp.pl?gene=TSC2
JAK2	Janus Kinase 2	Protein Coding	O60674	66	GC09P004985	44.9140739440918	https://www.genecards.org/cgi-bin/carddisp.pl?gene=JAK2
MIR183	MicroRNA 183	RNA Gene		28	GC07M129901	44.7204284667969	https://www.genecards.org/cgi-bin/carddisp.pl?gene=MIR183
MIRLET7B	MicroRNA Let-7b	RNA Gene		29	GC22P092388	44.7119941711426	https://www.genecards.org/cgi-bin/carddisp.pl?gene=MIRLET7B
MIR203A	MicroRNA 203a	RNA Gene		28	GC14P120414	44.6716499328613	https://www.genecards.org/cgi-bin/carddisp.pl?gene=MIR203A
FGFR3	Fibroblast Growth Factor Receptor 3	Protein Coding	P22607	68	GC04P029505	44.5104217529297	https://www.genecards.org/cgi-bin/carddisp.pl?gene=FGFR3
ALK	ALK Receptor Tyrosine Kinase	Protein Coding	Q9UM73	64	GC02M029307	44.4974594116211	https://www.genecards.org/cgi-bin/carddisp.pl?gene=ALK
MIR181A1	MicroRNA 181a-1	RNA Gene		27	GC01M198860	44.4614181518555	https://www.genecards.org/cgi-bin/carddisp.pl?gene=MIR181A1
IL6	Interleukin 6	Protein Coding	P05231	64	GC07P022725	44.3753051757813	https://www.genecards.org/cgi-bin/carddisp.pl?gene=IL6
MIR99A	MicroRNA 99a	RNA Gene		30	GC21P016539	44.3740386962891	https://www.genecards.org/cgi-bin/carddisp.pl?gene=MIR99A
SRC	SRC Proto-Oncogene, Non-Receptor Tyrosine Kinase	Protein Coding	P12931	64	GC20P037344	44.336784362793	https://www.genecards.org/cgi-bin/carddisp.pl?gene=SRC
MIR96	MicroRNA 96	RNA Gene		30	GC07M129774	44.2436599731445	https://www.genecards.org/cgi-bin/carddisp.pl?gene=MIR96
MIR25	MicroRNA 25	RNA Gene		29	GC07M100093	44.193359375	https://www.genecards.org/cgi-bin/carddisp.pl?gene=MIR25
MIR191	MicroRNA 191	RNA Gene		30	GC03M054742	44.1098709106445	https://www.genecards.org/cgi-bin/carddisp.pl?gene=MIR191
MIR10B	MicroRNA 10b	RNA Gene		31	GC02P176150	44.0988388061523	https://www.genecards.org/cgi-bin/carddisp.pl?gene=MIR10B
MIR224	MicroRNA 224	RNA Gene		25	GC0XM151958	44.0071296691895	https://www.genecards.org/cgi-bin/carddisp.pl?gene=MIR224
CD82	CD82 Molecule	Protein Coding	P27701	57	GC11P044564	43.9795303344727	https://www.genecards.org/cgi-bin/carddisp.pl?gene=CD82
VHL	Von Hippel-Lindau Tumor Suppressor	Protein Coding	P40337	60	GC03P027018	43.8630523681641	https://www.genecards.org/cgi-bin/carddisp.pl?gene=VHL
MIR22	MicroRNA 22	RNA Gene		31	GC17M001713	43.8041191101074	https://www.genecards.org/cgi-bin/carddisp.pl?gene=MIR22
DICER1	Dicer 1, Ribonuclease III	Protein Coding	Q9UPY3	61	GC14M095086	43.799186706543	https://www.genecards.org/cgi-bin/carddisp.pl?gene=DICER1
TERC	Telomerase RNA Component	RNA Gene		36	GC03M169765	43.5615615844727	https://www.genecards.org/cgi-bin/carddisp.pl?gene=TERC
CCAT2	Colon Cancer Associated Transcript 2	RNA Gene		22	GC08P127400	43.5213470458984	https://www.genecards.org/cgi-bin/carddisp.pl?gene=CCAT2
CDK12	Cyclin Dependent Kinase 12	Protein Coding	Q9NYV4	58	GC17P039461	43.472900390625	https://www.genecards.org/cgi-bin/carddisp.pl?gene=CDK12
CDKN1A	Cyclin Dependent Kinase Inhibitor 1A	Protein Coding	P38936	63	GC06P182020	43.4212646484375	https://www.genecards.org/cgi-bin/carddisp.pl?gene=CDKN1A
MIR23A	MicroRNA 23a	RNA Gene		30	GC19M108248	43.4093170166016	https://www.genecards.org/cgi-bin/carddisp.pl?gene=MIR23A
MIR199A1	MicroRNA 199a-1	RNA Gene		29	GC19M010817	43.3717422485352	https://www.genecards.org/cgi-bin/carddisp.pl?gene=MIR199A1
DDX41	DEAD-Box Helicase 41	Protein Coding	Q9UJV9	56	GC05M177511	43.308162689209	https://www.genecards.org/cgi-bin/carddisp.pl?gene=DDX41
EPHB2	EPH Receptor B2	Protein Coding	P29323	65	GC01P022710	43.1890602111816	https://www.genecards.org/cgi-bin/carddisp.pl?gene=EPHB2
FANCL	FA Complementation Group L	Protein Coding	Q9NW38	59	GC02M058127	43.1559906005859	https://www.genecards.org/cgi-bin/carddisp.pl?gene=FANCL
CBR3-AS1	CBR3 Antisense RNA 1	RNA Gene		27	GC21M036090	43.1058120727539	https://www.genecards.org/cgi-bin/carddisp.pl?gene=CBR3-AS1
MIR106A	MicroRNA 106a	RNA Gene		27	GC0XM135412	42.9325637817383	https://www.genecards.org/cgi-bin/carddisp.pl?gene=MIR106A
XIST	X Inactive Specific Transcript	RNA Gene		31	GC0XM073820	42.7938499450684	https://www.genecards.org/cgi-bin/carddisp.pl?gene=XIST
KCNQ1OT1	KCNQ1 Opposite Strand/Antisense Transcript 1	RNA Gene		35	GC11M015143	42.7029724121094	https://www.genecards.org/cgi-bin/carddisp.pl?gene=KCNQ1OT1
MIR100	MicroRNA 100	RNA Gene		30	GC11M122152	42.6846618652344	https://www.genecards.org/cgi-bin/carddisp.pl?gene=MIR100
WT1	WT1 Transcription Factor	Protein Coding	P19544	61	GC11M032365	42.5382461547852	https://www.genecards.org/cgi-bin/carddisp.pl?gene=WT1
MIR127	MicroRNA 127	RNA Gene		30	GC14P120346	42.4259757995605	https://www.genecards.org/cgi-bin/carddisp.pl?gene=MIR127
SPRY4-IT1	SPRY4 Intronic Transcript 1	RNA Gene		21	GC05M142318	42.3786582946777	https://www.genecards.org/cgi-bin/carddisp.pl?gene=SPRY4-IT1
PTCH1	Patched 1	Protein Coding	Q13635	64	GC09M095442	42.2602386474609	https://www.genecards.org/cgi-bin/carddisp.pl?gene=PTCH1
HOTTIP	HOXA Distal Transcript Antisense RNA	RNA Gene		31	GC07P027198	42.2149124145508	https://www.genecards.org/cgi-bin/carddisp.pl?gene=HOTTIP
EZH2	Enhancer Of Zeste 2 Polycomb Repressive Complex 2 Subunit	Protein Coding	Q15910	66	GC07M148807	42.1390991210938	https://www.genecards.org/cgi-bin/carddisp.pl?gene=EZH2
MIR375	MicroRNA 375	RNA Gene		30	GC02M219001	42.100715637207	https://www.genecards.org/cgi-bin/carddisp.pl?gene=MIR375
SMARCB1	SWI/SNF Related BAF Chromatin Remodeling Complex Subunit B1	Protein Coding	Q12824	59	GC22P023786	42.087230682373	https://www.genecards.org/cgi-bin/carddisp.pl?gene=SMARCB1
SNHG1	Small Nucleolar RNA Host Gene 1	RNA Gene		29	GC11M139671	41.9698104858398	https://www.genecards.org/cgi-bin/carddisp.pl?gene=SNHG1
VEGFA	Vascular Endothelial Growth Factor A	Protein Coding	P15692	61	GC06P043770	41.8906440734863	https://www.genecards.org/cgi-bin/carddisp.pl?gene=VEGFA
PDGFRB	Platelet Derived Growth Factor Receptor Beta	Protein Coding	P09619	67	GC05M150113	41.499267578125	https://www.genecards.org/cgi-bin/carddisp.pl?gene=PDGFRB
NOTCH1	Notch Receptor 1	Protein Coding	P46531	66	GC09M139264	41.4670791625977	https://www.genecards.org/cgi-bin/carddisp.pl?gene=NOTCH1
RAD51B	RAD51 Paralog B	Protein Coding	O15315	52	GC14P067819	41.3772392272949	https://www.genecards.org/cgi-bin/carddisp.pl?gene=RAD51B
MIR199B	MicroRNA 199b	RNA Gene		27	GC09M128244	41.2897338867188	https://www.genecards.org/cgi-bin/carddisp.pl?gene=MIR199B
TGFBR2	Transforming Growth Factor Beta Receptor 2	Protein Coding	P37173	65	GC03P030609	41.288200378418	https://www.genecards.org/cgi-bin/carddisp.pl?gene=TGFBR2
MIR320A	MicroRNA 320a	RNA Gene		31	GC08M022455	41.2086410522461	https://www.genecards.org/cgi-bin/carddisp.pl?gene=MIR320A
MIRLET7D	MicroRNA Let-7d	RNA Gene		31	GC09P094178	41.1854248046875	https://www.genecards.org/cgi-bin/carddisp.pl?gene=MIRLET7D
MIR149	MicroRNA 149	RNA Gene		31	GC02P240456	40.9795532226563	https://www.genecards.org/cgi-bin/carddisp.pl?gene=MIR149
MIR181B1	MicroRNA 181b-1	RNA Gene		28	GC01M198858	40.961311340332	https://www.genecards.org/cgi-bin/carddisp.pl?gene=MIR181B1
PCGEM1	PCGEM1 Prostate-Specific Transcript	RNA Gene		26	GC02P192749	40.8630256652832	https://www.genecards.org/cgi-bin/carddisp.pl?gene=PCGEM1
MIR26B	MicroRNA 26b	RNA Gene		31	GC02P218402	40.6510238647461	https://www.genecards.org/cgi-bin/carddisp.pl?gene=MIR26B
SDHB	Succinate Dehydrogenase Complex Iron Sulfur Subunit B	Protein Coding	P21912	61	GC01M022674	40.5209732055664	https://www.genecards.org/cgi-bin/carddisp.pl?gene=SDHB
MTOR	Mechanistic Target Of Rapamycin Kinase	Protein Coding	P42345	68	GC01M011106	40.4259452819824	https://www.genecards.org/cgi-bin/carddisp.pl?gene=MTOR
MIR10A	MicroRNA 10a	RNA Gene		30	GC17M048579	40.4136734008789	https://www.genecards.org/cgi-bin/carddisp.pl?gene=MIR10A
MIRLET7G	MicroRNA Let-7g	RNA Gene		28	GC03M052268	40.1617965698242	https://www.genecards.org/cgi-bin/carddisp.pl?gene=MIRLET7G
MIR296	MicroRNA 296	RNA Gene		25	GC20M058817	40.0129623413086	https://www.genecards.org/cgi-bin/carddisp.pl?gene=MIR296
RAD50	RAD50 Double Strand Break Repair Protein	Protein Coding	Q92878	62	GC05P132556	39.9638824462891	https://www.genecards.org/cgi-bin/carddisp.pl?gene=RAD50
ERG	ETS Transcription Factor ERG	Protein Coding	P11308	59	GC21M038367	39.777946472168	https://www.genecards.org/cgi-bin/carddisp.pl?gene=ERG
MUC1	Mucin 1, Cell Surface Associated	Protein Coding	P15941	61	GC01M155185	39.6783332824707	https://www.genecards.org/cgi-bin/carddisp.pl?gene=MUC1
PRNCR1	Prostate Cancer Associated Non-Coding RNA 1	RNA Gene		21	GC08P127079	39.6016311645508	https://www.genecards.org/cgi-bin/carddisp.pl?gene=PRNCR1
MIR16-1	MicroRNA 16-1	RNA Gene		30	GC13M050048	39.5564079284668	https://www.genecards.org/cgi-bin/carddisp.pl?gene=MIR16-1
ZFAS1	ZNFX1 Antisense RNA 1	RNA Gene		30	GC20P049276	39.537467956543	https://www.genecards.org/cgi-bin/carddisp.pl?gene=ZFAS1
CASC2	Cancer Susceptibility 2	RNA Gene	Q8IU53	34	GC10P118046	39.5322265625	https://www.genecards.org/cgi-bin/carddisp.pl?gene=CASC2
CASP8	Caspase 8	Protein Coding	Q14790	65	GC02P201233	39.5060806274414	https://www.genecards.org/cgi-bin/carddisp.pl?gene=CASP8
MAD1L1	Mitotic Arrest Deficient 1 Like 1	Protein Coding	Q9Y6D9	59	GC07M001815	39.3292007446289	https://www.genecards.org/cgi-bin/carddisp.pl?gene=MAD1L1
BAX	BCL2 Associated X, Apoptosis Regulator	Protein Coding	Q07812	64	GC19P048954	39.2726898193359	https://www.genecards.org/cgi-bin/carddisp.pl?gene=BAX
GNAS	GNAS Complex Locus	Protein Coding	P84996	63	GC20P058839	39.2685852050781	https://www.genecards.org/cgi-bin/carddisp.pl?gene=GNAS
SMARCA4	SWI/SNF Related BAF Chromatin Remodeling Complex Subunit ATPase 4	Protein Coding	P51532	64	GC19P151807	39.1740188598633	https://www.genecards.org/cgi-bin/carddisp.pl?gene=SMARCA4
MIR30B	MicroRNA 30b	RNA Gene		30	GC08M134800	39.0872459411621	https://www.genecards.org/cgi-bin/carddisp.pl?gene=MIR30B
SCHLAP1	SWI/SNF Complex Antagonist Associated With Prostate Cancer 1	RNA Gene		24	GC02P180511	39.0076599121094	https://www.genecards.org/cgi-bin/carddisp.pl?gene=SCHLAP1
RAD54L	RAD54 Like	Protein Coding	Q92698	58	GC01P077736	38.8824310302734	https://www.genecards.org/cgi-bin/carddisp.pl?gene=RAD54L
KRT7	Keratin 7	Protein Coding	P08729	55	GC12P052232	38.6972274780273	https://www.genecards.org/cgi-bin/carddisp.pl?gene=KRT7
NF2	NF2, Moesin-Ezrin-Radixin Like (MERLIN) Tumor Suppressor	Protein Coding	P35240	62	GC22P029603	38.6401481628418	https://www.genecards.org/cgi-bin/carddisp.pl?gene=NF2
SPOP	Speckle Type BTB/POZ Protein	Protein Coding	O43791	57	GC17M049598	38.57958984375	https://www.genecards.org/cgi-bin/carddisp.pl?gene=SPOP
DANCR	Differentiation Antagonizing Non-Protein Coding RNA	RNA Gene	P0C864	32	GC04P052712	38.575008392334	https://www.genecards.org/cgi-bin/carddisp.pl?gene=DANCR
MIR27B	MicroRNA 27b	RNA Gene		30	GC09P107001	38.5414810180664	https://www.genecards.org/cgi-bin/carddisp.pl?gene=MIR27B
MIR32	MicroRNA 32	RNA Gene		31	GC09M109046	38.5085220336914	https://www.genecards.org/cgi-bin/carddisp.pl?gene=MIR32
PCAT29	Prostate Cancer Associated Transcript 29	RNA Gene		24	GC15P199126	38.3732223510742	https://www.genecards.org/cgi-bin/carddisp.pl?gene=PCAT29
TGFB1	Transforming Growth Factor Beta 1	Protein Coding	P01137	65	GC19M041301	38.2961158752441	https://www.genecards.org/cgi-bin/carddisp.pl?gene=TGFB1
IDH2	Isocitrate Dehydrogenase (NADP(+)) 2	Protein Coding	P48735	65	GC15M090083	38.2321701049805	https://www.genecards.org/cgi-bin/carddisp.pl?gene=IDH2
TP63	Tumor Protein P63	Protein Coding	Q9H3D4	58	GC03P189598	37.9738426208496	https://www.genecards.org/cgi-bin/carddisp.pl?gene=TP63
TP53COR1	Tumor Protein P53 Pathway Corepressor 1	RNA Gene		15	GC06U903133	37.9659805297852	https://www.genecards.org/cgi-bin/carddisp.pl?gene=TP53COR1
FH	Fumarate Hydratase	Protein Coding	P07954	59	GC01M241499	37.8018379211426	https://www.genecards.org/cgi-bin/carddisp.pl?gene=FH
MIR151A	MicroRNA 151a	RNA Gene		28	GC08M141050	37.6176605224609	https://www.genecards.org/cgi-bin/carddisp.pl?gene=MIR151A
ZFHX3	Zinc Finger Homeobox 3	Protein Coding	Q15911	55	GC16M072782	37.5954322814941	https://www.genecards.org/cgi-bin/carddisp.pl?gene=ZFHX3
LRP1B	LDL Receptor Related Protein 1B	Protein Coding	Q9NZR2	53	GC02M140231	37.5420417785645	https://www.genecards.org/cgi-bin/carddisp.pl?gene=LRP1B
TSC1	TSC Complex Subunit 1	Protein Coding	Q92574	61	GC09M132891	37.5078277587891	https://www.genecards.org/cgi-bin/carddisp.pl?gene=TSC1
MIAT	Myocardial Infarction Associated Transcript	RNA Gene		34	GC22P026646	37.5071258544922	https://www.genecards.org/cgi-bin/carddisp.pl?gene=MIAT
MUC6	Mucin 6, Oligomeric Mucus/Gel-Forming (Gene/Pseudogene)	Protein Coding	Q6W4X9	52	GC11M001012	37.3813018798828	https://www.genecards.org/cgi-bin/carddisp.pl?gene=MUC6
MIR497	MicroRNA 497	RNA Gene		27	GC17M096172	37.158073425293	https://www.genecards.org/cgi-bin/carddisp.pl?gene=MIR497
ABRAXAS1	Abraxas 1, BRCA1 A Complex Subunit	Protein Coding	Q6UWZ7	50	GC04M083464	37.1243743896484	https://www.genecards.org/cgi-bin/carddisp.pl?gene=ABRAXAS1
MIR331	MicroRNA 331	RNA Gene		28	GC12P095308	37.0796813964844	https://www.genecards.org/cgi-bin/carddisp.pl?gene=MIR331
CXCR4	C-X-C Motif Chemokine Receptor 4	Protein Coding	P61073	65	GC02M136114	37.0116271972656	https://www.genecards.org/cgi-bin/carddisp.pl?gene=CXCR4
CDKN2B	Cyclin Dependent Kinase Inhibitor 2B	Protein Coding	P42772	59	GC09M022002	36.9340591430664	https://www.genecards.org/cgi-bin/carddisp.pl?gene=CDKN2B
EHBP1	EH Domain Binding Protein 1	Protein Coding	Q8NDI1	51	GC02P062673	36.9026336669922	https://www.genecards.org/cgi-bin/carddisp.pl?gene=EHBP1
TNFRSF8	TNF Receptor Superfamily Member 8	Protein Coding	P28908	56	GC01P012063	36.901741027832	https://www.genecards.org/cgi-bin/carddisp.pl?gene=TNFRSF8
ERCC2	ERCC Excision Repair 2, TFIIH Core Complex Helicase Subunit	Protein Coding	P18074	61	GC19M045349	36.8110733032227	https://www.genecards.org/cgi-bin/carddisp.pl?gene=ERCC2
SRA1	Steroid Receptor RNA Activator 1	Protein Coding	Q9HD15	49	GC05M140537	36.6734466552734	https://www.genecards.org/cgi-bin/carddisp.pl?gene=SRA1
MED12	Mediator Complex Subunit 12	Protein Coding	Q93074	57	GC0XP071118	36.6501159667969	https://www.genecards.org/cgi-bin/carddisp.pl?gene=MED12
PMS1	PMS1 Homolog 1, Mismatch Repair System Component	Protein Coding	P54277	52	GC02P189784	36.6456336975098	https://www.genecards.org/cgi-bin/carddisp.pl?gene=PMS1
PTENP1	Phosphatase And Tensin Homolog Pseudogene 1	Pseudogene		27	GC09M033673	36.5654258728027	https://www.genecards.org/cgi-bin/carddisp.pl?gene=PTENP1
PSCA	Prostate Stem Cell Antigen	Protein Coding	O43653	52	GC08P142670	36.449161529541	https://www.genecards.org/cgi-bin/carddisp.pl?gene=PSCA
PTPN11	Protein Tyrosine Phosphatase Non-Receptor Type 11	Protein Coding	Q06124	67	GC12P112418	36.3589859008789	https://www.genecards.org/cgi-bin/carddisp.pl?gene=PTPN11
ERBB3	Erb-B2 Receptor Tyrosine Kinase 3	Protein Coding	P21860	67	GC12P075412	36.21875	https://www.genecards.org/cgi-bin/carddisp.pl?gene=ERBB3
RAF1	Raf-1 Proto-Oncogene, Serine/Threonine Kinase	Protein Coding	P04049	67	GC03M012583	35.9932556152344	https://www.genecards.org/cgi-bin/carddisp.pl?gene=RAF1
IGF1	Insulin Like Growth Factor 1	Protein Coding	P05019	61	GC12M102395	35.9482727050781	https://www.genecards.org/cgi-bin/carddisp.pl?gene=IGF1
IGF1R	Insulin Like Growth Factor 1 Receptor	Protein Coding	P08069	68	GC15P098648	35.893684387207	https://www.genecards.org/cgi-bin/carddisp.pl?gene=IGF1R
SDHC	Succinate Dehydrogenase Complex Subunit C	Protein Coding	Q99643	55	GC01P161314	35.7695426940918	https://www.genecards.org/cgi-bin/carddisp.pl?gene=SDHC
MIR345	MicroRNA 345	RNA Gene		28	GC14P100307	35.6378402709961	https://www.genecards.org/cgi-bin/carddisp.pl?gene=MIR345
CYP17A1	Cytochrome P450 Family 17 Subfamily A Member 1	Protein Coding	P05093	62	GC10M102830	35.634464263916	https://www.genecards.org/cgi-bin/carddisp.pl?gene=CYP17A1
EGF	Epidermal Growth Factor	Protein Coding	P01133	64	GC04P109912	35.2959136962891	https://www.genecards.org/cgi-bin/carddisp.pl?gene=EGF
CHD1	Chromodomain Helicase DNA Binding Protein 1	Protein Coding	O14646	57	GC05M098853	35.2305374145508	https://www.genecards.org/cgi-bin/carddisp.pl?gene=CHD1
BAP1	BRCA1 Associated Deubiquitinase 1	Protein Coding	Q92560	60	GC03M052401	35.2153816223145	https://www.genecards.org/cgi-bin/carddisp.pl?gene=BAP1
AURKA	Aurora Kinase A	Protein Coding	O14965	65	GC20M056370	35.1522216796875	https://www.genecards.org/cgi-bin/carddisp.pl?gene=AURKA
ABCC4	ATP Binding Cassette Subfamily C Member 4 (PEL Blood Group)	Protein Coding	O15439	58	GC13M095019	35.1442031860352	https://www.genecards.org/cgi-bin/carddisp.pl?gene=ABCC4
IGF2-AS	IGF2 Antisense RNA	RNA Gene	Q6U949	35	GC11P002140	35.1309051513672	https://www.genecards.org/cgi-bin/carddisp.pl?gene=IGF2-AS
MAP2K1	Mitogen-Activated Protein Kinase Kinase 1	Protein Coding	Q02750	67	GC15P066386	35.0513381958008	https://www.genecards.org/cgi-bin/carddisp.pl?gene=MAP2K1
PTPN3	Protein Tyrosine Phosphatase Non-Receptor Type 3	Protein Coding	P26045	55	GC09M109375	35.045783996582	https://www.genecards.org/cgi-bin/carddisp.pl?gene=PTPN3
CALR	Calreticulin	Protein Coding	P27797	64	GC19P012938	34.9002914428711	https://www.genecards.org/cgi-bin/carddisp.pl?gene=CALR
MIR503	MicroRNA 503	RNA Gene		28	GC0XM135397	34.8781661987305	https://www.genecards.org/cgi-bin/carddisp.pl?gene=MIR503
MAPK10	Mitogen-Activated Protein Kinase 10	Protein Coding	P53779	60	GC04M085990	34.8506927490234	https://www.genecards.org/cgi-bin/carddisp.pl?gene=MAPK10
FALEC	Focally Amplified LncRNA Regulator Of ECM1	RNA Gene		24	GC01P176484	34.8378219604492	https://www.genecards.org/cgi-bin/carddisp.pl?gene=FALEC
DRAIC	Downregulated RNA In Cancer, Inhibitor Of Cell Invasion And Migration	RNA Gene		24	GC15P193384	34.7977752685547	https://www.genecards.org/cgi-bin/carddisp.pl?gene=DRAIC
PCOTH	Prostate And Testis Expressed Opposite C1QTNF9B And MIPEP	RNA Gene	Q58A44	33	GC13P023889	34.7837905883789	https://www.genecards.org/cgi-bin/carddisp.pl?gene=PCOTH
MIR184	MicroRNA 184	RNA Gene		31	GC15P079209	34.7616767883301	https://www.genecards.org/cgi-bin/carddisp.pl?gene=MIR184
KRT20	Keratin 20	Protein Coding	P35900	53	GC17M040875	34.7474060058594	https://www.genecards.org/cgi-bin/carddisp.pl?gene=KRT20
MIR202	MicroRNA 202	RNA Gene		27	GC10M133247	34.720458984375	https://www.genecards.org/cgi-bin/carddisp.pl?gene=MIR202
CD274	CD274 Molecule	Protein Coding	Q9NZQ7	58	GC09P005450	34.6482772827148	https://www.genecards.org/cgi-bin/carddisp.pl?gene=CD274
IGF2	Insulin Like Growth Factor 2	Protein Coding	P01344	61	GC11M015123	34.64013671875	https://www.genecards.org/cgi-bin/carddisp.pl?gene=IGF2
SDHA	Succinate Dehydrogenase Complex Flavoprotein Subunit A	Protein Coding	P31040	61	GC05P000248	34.594596862793	https://www.genecards.org/cgi-bin/carddisp.pl?gene=SDHA
MKI67	Marker Of Proliferation Ki-67	Protein Coding	P46013	57	GC10M128096	34.5621871948242	https://www.genecards.org/cgi-bin/carddisp.pl?gene=MKI67
MIR498	MicroRNA 498	RNA Gene		24	GC19P153069	34.5430755615234	https://www.genecards.org/cgi-bin/carddisp.pl?gene=MIR498
PIK3R1	Phosphoinositide-3-Kinase Regulatory Subunit 1	Protein Coding	P27986	65	GC05P068215	34.5015258789063	https://www.genecards.org/cgi-bin/carddisp.pl?gene=PIK3R1
FAS	Fas Cell Surface Death Receptor	Protein Coding	P25445	64	GC10P124091	34.4954643249512	https://www.genecards.org/cgi-bin/carddisp.pl?gene=FAS
MIR29B2	MicroRNA 29b-2	RNA Gene		26	GC01M207839	34.4818496704102	https://www.genecards.org/cgi-bin/carddisp.pl?gene=MIR29B2
RUNX1	RUNX Family Transcription Factor 1	Protein Coding	Q01196	62	GC21M034787	34.2767677307129	https://www.genecards.org/cgi-bin/carddisp.pl?gene=RUNX1
EP300	E1A Binding Protein P300	Protein Coding	Q09472	65	GC22P092249	34.0029830932617	https://www.genecards.org/cgi-bin/carddisp.pl?gene=EP300
CREBBP	CREB Binding Protein	Protein Coding	Q92793	67	GC16M049995	33.9536056518555	https://www.genecards.org/cgi-bin/carddisp.pl?gene=CREBBP
FENDRR	FOXF1 Adjacent Non-Coding Developmental Regulatory RNA	RNA Gene		28	GC16M086511	33.9130058288574	https://www.genecards.org/cgi-bin/carddisp.pl?gene=FENDRR
MIR99B	MicroRNA 99b	RNA Gene		28	GC19P051692	33.9051704406738	https://www.genecards.org/cgi-bin/carddisp.pl?gene=MIR99B
MIR92A2	MicroRNA 92a-2	RNA Gene		24	GC0XM135408	33.8879432678223	https://www.genecards.org/cgi-bin/carddisp.pl?gene=MIR92A2
MAPK1	Mitogen-Activated Protein Kinase 1	Protein Coding	P28482	65	GC22M021759	33.8166809082031	https://www.genecards.org/cgi-bin/carddisp.pl?gene=MAPK1
GSTP1	Glutathione S-Transferase Pi 1	Protein Coding	P09211	62	GC11P067583	33.8074722290039	https://www.genecards.org/cgi-bin/carddisp.pl?gene=GSTP1
TET2	Tet Methylcytosine Dioxygenase 2	Protein Coding	Q6N021	58	GC04P105145	33.7546539306641	https://www.genecards.org/cgi-bin/carddisp.pl?gene=TET2
MGMT	O-6-Methylguanine-DNA Methyltransferase	Protein Coding	P16455	62	GC10P129467	33.7452507019043	https://www.genecards.org/cgi-bin/carddisp.pl?gene=MGMT
PTGS2	Prostaglandin-Endoperoxide Synthase 2	Protein Coding	P35354	62	GC01M186671	33.7351608276367	https://www.genecards.org/cgi-bin/carddisp.pl?gene=PTGS2
AXIN2	Axin 2	Protein Coding	Q9Y2T1	62	GC17M065528	33.6985931396484	https://www.genecards.org/cgi-bin/carddisp.pl?gene=AXIN2
SNHG5	Small Nucleolar RNA Host Gene 5	RNA Gene		28	GC06M107948	33.6838531494141	https://www.genecards.org/cgi-bin/carddisp.pl?gene=SNHG5
PPARG	Peroxisome Proliferator Activated Receptor Gamma	Protein Coding	P37231	65	GC03P012287	33.6675567626953	https://www.genecards.org/cgi-bin/carddisp.pl?gene=PPARG
VIM	Vimentin	Protein Coding	P08670	64	GC10P017227	33.6173629760742	https://www.genecards.org/cgi-bin/carddisp.pl?gene=VIM
MIR370	MicroRNA 370	RNA Gene		30	GC14P120347	33.5719680786133	https://www.genecards.org/cgi-bin/carddisp.pl?gene=MIR370
JUN	Jun Proto-Oncogene, AP-1 Transcription Factor Subunit	Protein Coding	P05412	62	GC01M058780	33.4841804504395	https://www.genecards.org/cgi-bin/carddisp.pl?gene=JUN
POU5F1B	POU Class 5 Homeobox 1B	Protein Coding	Q06416	44	GC08P127322	33.4832305908203	https://www.genecards.org/cgi-bin/carddisp.pl?gene=POU5F1B
RNY3	RNA, Ro60-Associated Y3	RNA Gene		24	GC07P165919	33.4763336181641	https://www.genecards.org/cgi-bin/carddisp.pl?gene=RNY3
MMP2	Matrix Metallopeptidase 2	Protein Coding	P08253	66	GC16P121565	33.4336204528809	https://www.genecards.org/cgi-bin/carddisp.pl?gene=MMP2
CHGA	Chromogranin A	Protein Coding	P10645	56	GC14P095285	33.4065971374512	https://www.genecards.org/cgi-bin/carddisp.pl?gene=CHGA
PCAT7	Prostate Cancer Associated Transcript 7	RNA Gene		22	GC09P106989	33.402042388916	https://www.genecards.org/cgi-bin/carddisp.pl?gene=PCAT7
PAK4	P21 (RAC1) Activated Kinase 4	Protein Coding	O96013	61	GC19P039125	33.3200988769531	https://www.genecards.org/cgi-bin/carddisp.pl?gene=PAK4
IL1B	Interleukin 1 Beta	Protein Coding	P01584	60	GC02M112829	33.2372665405273	https://www.genecards.org/cgi-bin/carddisp.pl?gene=IL1B
KDM4B	Lysine Demethylase 4B	Protein Coding	O94953	58	GC19P004969	33.2114028930664	https://www.genecards.org/cgi-bin/carddisp.pl?gene=KDM4B
TRRAP	Transformation/Transcription Domain Associated Protein	Protein Coding	Q9Y4A5	57	GC07P098877	33.1509628295898	https://www.genecards.org/cgi-bin/carddisp.pl?gene=TRRAP
MAGI2	Membrane Associated Guanylate Kinase, WW And PDZ Domain Containing 2	Protein Coding	Q86UL8	54	GC07M078017	33.064582824707	https://www.genecards.org/cgi-bin/carddisp.pl?gene=MAGI2
CLPTM1L	CLPTM1 Like	Protein Coding	Q96KA5	50	GC05M001317	33.026611328125	https://www.genecards.org/cgi-bin/carddisp.pl?gene=CLPTM1L
ERBB4	Erb-B2 Receptor Tyrosine Kinase 4	Protein Coding	Q15303	67	GC02M211375	32.9968414306641	https://www.genecards.org/cgi-bin/carddisp.pl?gene=ERBB4
KDR	Kinase Insert Domain Receptor	Protein Coding	P35968	67	GC04M055078	32.9022903442383	https://www.genecards.org/cgi-bin/carddisp.pl?gene=KDR
CD44	CD44 Molecule (IN Blood Group)	Protein Coding	P16070	61	GC11P035139	32.7550582885742	https://www.genecards.org/cgi-bin/carddisp.pl?gene=CD44
SKIL	SKI Like Proto-Oncogene	Protein Coding	P12757	54	GC03P170357	32.7319564819336	https://www.genecards.org/cgi-bin/carddisp.pl?gene=SKIL
KDM3A	Lysine Demethylase 3A	Protein Coding	Q9Y4C1	54	GC02P094496	32.72265625	https://www.genecards.org/cgi-bin/carddisp.pl?gene=KDM3A
MED1	Mediator Complex Subunit 1	Protein Coding	Q15648	55	GC17M039404	32.6357192993164	https://www.genecards.org/cgi-bin/carddisp.pl?gene=MED1
YAP1	Yes1 Associated Transcriptional Regulator	Protein Coding	P46937	61	GC11P102110	32.6256408691406	https://www.genecards.org/cgi-bin/carddisp.pl?gene=YAP1
PCAT2	Prostate Cancer Associated Transcript 2	RNA Gene		24	GC08M127072	32.5901908874512	https://www.genecards.org/cgi-bin/carddisp.pl?gene=PCAT2
VDR	Vitamin D Receptor	Protein Coding	P11473	61	GC12M047841	32.580493927002	https://www.genecards.org/cgi-bin/carddisp.pl?gene=VDR
DUXAP9	Double Homeobox A Pseudogene 9	Pseudogene		17	GC14P057131	32.5747375488281	https://www.genecards.org/cgi-bin/carddisp.pl?gene=DUXAP9
MIR155	MicroRNA 155	RNA Gene		30	GC21P025573	32.5295219421387	https://www.genecards.org/cgi-bin/carddisp.pl?gene=MIR155
PGR	Progesterone Receptor	Protein Coding	P06401	62	GC11M140371	32.5248718261719	https://www.genecards.org/cgi-bin/carddisp.pl?gene=PGR
TGFBR3	Transforming Growth Factor Beta Receptor 3	Protein Coding	Q03167	60	GC01M091680	32.4628753662109	https://www.genecards.org/cgi-bin/carddisp.pl?gene=TGFBR3
PCAT6	Prostate Cancer Associated Transcript 6	RNA Gene		25	GC01P202810	32.420295715332	https://www.genecards.org/cgi-bin/carddisp.pl?gene=PCAT6
SDHD	Succinate Dehydrogenase Complex Subunit D	Protein Coding	O14521	58	GC11P113465	32.376579284668	https://www.genecards.org/cgi-bin/carddisp.pl?gene=SDHD
BMPR1A	Bone Morphogenetic Protein Receptor Type 1A	Protein Coding	P36894	65	GC10P123974	32.3211288452148	https://www.genecards.org/cgi-bin/carddisp.pl?gene=BMPR1A
NTRK3	Neurotrophic Receptor Tyrosine Kinase 3	Protein Coding	Q16288	65	GC15M087859	32.3197402954102	https://www.genecards.org/cgi-bin/carddisp.pl?gene=NTRK3
CHGB	Chromogranin B	Protein Coding	P05060	54	GC20P005911	32.1616287231445	https://www.genecards.org/cgi-bin/carddisp.pl?gene=CHGB
PIK3CG	Phosphatidylinositol-4,5-Bisphosphate 3-Kinase Catalytic Subunit Gamma	Protein Coding	P48736	62	GC07P106865	32.1379203796387	https://www.genecards.org/cgi-bin/carddisp.pl?gene=PIK3CG
GATA2	GATA Binding Protein 2	Protein Coding	P23769	62	GC03M128479	32.0146560668945	https://www.genecards.org/cgi-bin/carddisp.pl?gene=GATA2
LINC01138	Long Intergenic Non-Protein Coding RNA 1138	RNA Gene		23	GC01M167116	32.0065383911133	https://www.genecards.org/cgi-bin/carddisp.pl?gene=LINC01138
CDK6	Cyclin Dependent Kinase 6	Protein Coding	Q00534	64	GC07M092604	31.9592800140381	https://www.genecards.org/cgi-bin/carddisp.pl?gene=CDK6
MIR491	MicroRNA 491	RNA Gene		29	GC09P020716	31.8537979125977	https://www.genecards.org/cgi-bin/carddisp.pl?gene=MIR491
SMO	Smoothened, Frizzled Class Receptor	Protein Coding	Q99835	64	GC07P165509	31.8475933074951	https://www.genecards.org/cgi-bin/carddisp.pl?gene=SMO
DNMT3A	DNA Methyltransferase 3 Alpha	Protein Coding	Q9Y6K1	65	GC02M025228	31.7823028564453	https://www.genecards.org/cgi-bin/carddisp.pl?gene=DNMT3A
ESR2	Estrogen Receptor 2	Protein Coding	Q92731	61	GC14M064084	31.7601127624512	https://www.genecards.org/cgi-bin/carddisp.pl?gene=ESR2
PPP2R2A	Protein Phosphatase 2 Regulatory Subunit Balpha	Protein Coding	P63151	58	GC08P026302	31.7447700500488	https://www.genecards.org/cgi-bin/carddisp.pl?gene=PPP2R2A
MMP9	Matrix Metallopeptidase 9	Protein Coding	P14780	66	GC20P046008	31.731689453125	https://www.genecards.org/cgi-bin/carddisp.pl?gene=MMP9
ATRX	ATRX Chromatin Remodeler	Protein Coding	P46100	60	GC0XM077504	31.620246887207	https://www.genecards.org/cgi-bin/carddisp.pl?gene=ATRX
RNY1	RNA, Ro60-Associated Y1	RNA Gene		24	GC07M148987	31.5840740203857	https://www.genecards.org/cgi-bin/carddisp.pl?gene=RNY1
USP48	Ubiquitin Specific Peptidase 48	Protein Coding	Q86UV5	51	GC01M021678	31.5517616271973	https://www.genecards.org/cgi-bin/carddisp.pl?gene=USP48
TNF	Tumor Necrosis Factor	Protein Coding	P01375	65	GC06P181893	31.4977169036865	https://www.genecards.org/cgi-bin/carddisp.pl?gene=TNF
NKX2-1	NK2 Homeobox 1	Protein Coding	P43699	61	GC14M036516	31.4411487579346	https://www.genecards.org/cgi-bin/carddisp.pl?gene=NKX2-1
ITGB1	Integrin Subunit Beta 1	Protein Coding	P05556	62	GC10M037195	31.4376640319824	https://www.genecards.org/cgi-bin/carddisp.pl?gene=ITGB1
PCSEAT	Prostate Cancer Expressed EZH2 Associated Transcript	RNA Gene		18	GC21P041578	31.4277286529541	https://www.genecards.org/cgi-bin/carddisp.pl?gene=PCSEAT
MSH3	MutS Homolog 3	Protein Coding	P20585	55	GC05P080654	31.4206314086914	https://www.genecards.org/cgi-bin/carddisp.pl?gene=MSH3
EGOT	Eosinophil Granule Ontogeny Transcript	RNA Gene		28	GC03M004740	31.3491249084473	https://www.genecards.org/cgi-bin/carddisp.pl?gene=EGOT
NPM1	Nucleophosmin 1	Protein Coding	P06748	63	GC05P171387	31.2668418884277	https://www.genecards.org/cgi-bin/carddisp.pl?gene=NPM1
BIRC5	Baculoviral IAP Repeat Containing 5	Protein Coding	O15392	58	GC17P078214	31.2247085571289	https://www.genecards.org/cgi-bin/carddisp.pl?gene=BIRC5
HIP1	Huntingtin Interacting Protein 1	Protein Coding	O00291	55	GC07M075533	31.2033462524414	https://www.genecards.org/cgi-bin/carddisp.pl?gene=HIP1
CASP3	Caspase 3	Protein Coding	P42574	62	GC04M184627	31.1891021728516	https://www.genecards.org/cgi-bin/carddisp.pl?gene=CASP3
EXOC2	Exocyst Complex Component 2	Protein Coding	Q96KP1	53	GC06M000485	31.1430397033691	https://www.genecards.org/cgi-bin/carddisp.pl?gene=EXOC2
MIR198	MicroRNA 198	RNA Gene		22	GC03M120395	31.092700958252	https://www.genecards.org/cgi-bin/carddisp.pl?gene=MIR198
PCAT18	Prostate Cancer Associated Transcript 18	RNA Gene		28	GC18M038301	31.0275192260742	https://www.genecards.org/cgi-bin/carddisp.pl?gene=PCAT18
HCG11	HLA Complex Group 11	RNA Gene		26	GC06P181715	30.9646873474121	https://www.genecards.org/cgi-bin/carddisp.pl?gene=HCG11
IL33	Interleukin 33	Protein Coding	O95760	53	GC09P010645	30.9587841033936	https://www.genecards.org/cgi-bin/carddisp.pl?gene=IL33
POLK	DNA Polymerase Kappa	Protein Coding	Q9UBT6	55	GC05P082878	30.9572620391846	https://www.genecards.org/cgi-bin/carddisp.pl?gene=POLK
YTHDC2	YTH N6-Methyladenosine RNA Binding Protein C2	Protein Coding	Q9H6S0	50	GC05P113513	30.9369716644287	https://www.genecards.org/cgi-bin/carddisp.pl?gene=YTHDC2
URB2	URB2 Ribosome Biogenesis Homolog	Protein Coding	Q14146	45	GC01P229626	30.9173011779785	https://www.genecards.org/cgi-bin/carddisp.pl?gene=URB2
KLK2	Kallikrein Related Peptidase 2	Protein Coding	P20151	58	GC19P050861	30.896951675415	https://www.genecards.org/cgi-bin/carddisp.pl?gene=KLK2
CTBP1-AS	CTBP1 Antisense RNA	RNA Gene		21	GC04P001210	30.8753414154053	https://www.genecards.org/cgi-bin/carddisp.pl?gene=CTBP1-AS
PARD3	Par-3 Family Cell Polarity Regulator	Protein Coding	Q8TEW0	54	GC10M037208	30.8337097167969	https://www.genecards.org/cgi-bin/carddisp.pl?gene=PARD3
CYP19A1	Cytochrome P450 Family 19 Subfamily A Member 1	Protein Coding	P11511	61	GC15M051208	30.7816772460938	https://www.genecards.org/cgi-bin/carddisp.pl?gene=CYP19A1
ING4	Inhibitor Of Growth Family Member 4	Protein Coding	Q9UNL4	51	GC12M006650	30.7810535430908	https://www.genecards.org/cgi-bin/carddisp.pl?gene=ING4
ETV6	ETS Variant Transcription Factor 6	Protein Coding	P41212	59	GC12P011649	30.7019386291504	https://www.genecards.org/cgi-bin/carddisp.pl?gene=ETV6
PCAT14	Prostate Cancer Associated Transcript 14	RNA Gene		22	GC22P091710	30.6895122528076	https://www.genecards.org/cgi-bin/carddisp.pl?gene=PCAT14
NTRK2	Neurotrophic Receptor Tyrosine Kinase 2	Protein Coding	Q16620	66	GC09P084668	30.6453094482422	https://www.genecards.org/cgi-bin/carddisp.pl?gene=NTRK2
EWSR1	EWS RNA Binding Protein 1	Protein Coding	Q01844	57	GC22P091880	30.5931358337402	https://www.genecards.org/cgi-bin/carddisp.pl?gene=EWSR1
CDK2	Cyclin Dependent Kinase 2	Protein Coding	P24941	64	GC12P055966	30.4767799377441	https://www.genecards.org/cgi-bin/carddisp.pl?gene=CDK2
LAMA5	Laminin Subunit Alpha 5	Protein Coding	O15230	56	GC20M062307	30.4701137542725	https://www.genecards.org/cgi-bin/carddisp.pl?gene=LAMA5
PREX2	Phosphatidylinositol-3,4,5-Trisphosphate Dependent Rac Exchange Factor 2	Protein Coding	Q70Z35	52	GC08P067952	30.4552898406982	https://www.genecards.org/cgi-bin/carddisp.pl?gene=PREX2
PCAT5	Prostate Cancer Associated Transcript 5	RNA Gene		22	GC10P035729	30.4213829040527	https://www.genecards.org/cgi-bin/carddisp.pl?gene=PCAT5
MIR34C	MicroRNA 34c	RNA Gene		30	GC11P113442	30.4180679321289	https://www.genecards.org/cgi-bin/carddisp.pl?gene=MIR34C
NFKB1	Nuclear Factor Kappa B Subunit 1	Protein Coding	P19838	66	GC04P102501	30.3327674865723	https://www.genecards.org/cgi-bin/carddisp.pl?gene=NFKB1
MIR449A	MicroRNA 449a	RNA Gene		29	GC05M055171	30.2552738189697	https://www.genecards.org/cgi-bin/carddisp.pl?gene=MIR449A
PRKAR1A	Protein Kinase CAMP-Dependent Type I Regulatory Subunit Alpha	Protein Coding	P10644	64	GC17P155470	30.2341423034668	https://www.genecards.org/cgi-bin/carddisp.pl?gene=PRKAR1A
NEK9	NIMA Related Kinase 9	Protein Coding	Q8TD19	58	GC14M075079	30.1984252929688	https://www.genecards.org/cgi-bin/carddisp.pl?gene=NEK9
KCNN3	Potassium Calcium-Activated Channel Subfamily N Member 3	Protein Coding	Q9UGI6	56	GC01M154697	30.1865310668945	https://www.genecards.org/cgi-bin/carddisp.pl?gene=KCNN3
SETD2	SET Domain Containing 2, Histone Lysine Methyltransferase	Protein Coding	Q9BYW2	60	GC03M047033	30.1604804992676	https://www.genecards.org/cgi-bin/carddisp.pl?gene=SETD2
MAML1	Mastermind Like Transcriptional Coactivator 1	Protein Coding	Q92585	53	GC05P179732	30.1503753662109	https://www.genecards.org/cgi-bin/carddisp.pl?gene=MAML1
BUB1B	BUB1 Mitotic Checkpoint Serine/Threonine Kinase B	Protein Coding	O60566	63	GC15P040161	30.0744819641113	https://www.genecards.org/cgi-bin/carddisp.pl?gene=BUB1B
THBS4	Thrombospondin 4	Protein Coding	P35443	55	GC05P079991	29.8965511322021	https://www.genecards.org/cgi-bin/carddisp.pl?gene=THBS4
NWD1	NACHT And WD Repeat Domain Containing 1	Protein Coding	Q149M9	42	GC19P016719	29.8026657104492	https://www.genecards.org/cgi-bin/carddisp.pl?gene=NWD1
AXIN1	Axin 1	Protein Coding	O15169	60	GC16M000287	29.7985496520996	https://www.genecards.org/cgi-bin/carddisp.pl?gene=AXIN1
LINC00963	Long Intergenic Non-Protein Coding RNA 963	RNA Gene		24	GC09P152934	29.699348449707	https://www.genecards.org/cgi-bin/carddisp.pl?gene=LINC00963
FLCN	Folliculin	Protein Coding	Q8NFG4	55	GC17M017212	29.665958404541	https://www.genecards.org/cgi-bin/carddisp.pl?gene=FLCN
GEN1	GEN1 Holliday Junction 5' Flap Endonuclease	Protein Coding	Q17RS7	50	GC02P017754	29.6250114440918	https://www.genecards.org/cgi-bin/carddisp.pl?gene=GEN1
PTPRD	Protein Tyrosine Phosphatase Receptor Type D	Protein Coding	P23468	58	GC09M008307	29.5902538299561	https://www.genecards.org/cgi-bin/carddisp.pl?gene=PTPRD
MIR18A	MicroRNA 18a	RNA Gene		28	GC13P091750	29.5465831756592	https://www.genecards.org/cgi-bin/carddisp.pl?gene=MIR18A
SSBP2	Single Stranded DNA Binding Protein 2	Protein Coding	P81877	50	GC05M081420	29.5046119689941	https://www.genecards.org/cgi-bin/carddisp.pl?gene=SSBP2
HGF	Hepatocyte Growth Factor	Protein Coding	P14210	65	GC07M081699	29.4497833251953	https://www.genecards.org/cgi-bin/carddisp.pl?gene=HGF
KAT7	Lysine Acetyltransferase 7	Protein Coding	O95251	57	GC17P049788	29.4300994873047	https://www.genecards.org/cgi-bin/carddisp.pl?gene=KAT7
PCNA	Proliferating Cell Nuclear Antigen	Protein Coding	P12004	63	GC20M005114	29.4264259338379	https://www.genecards.org/cgi-bin/carddisp.pl?gene=PCNA
GSTM1	Glutathione S-Transferase Mu 1	Protein Coding	P09488	55	GC01P109687	29.3943786621094	https://www.genecards.org/cgi-bin/carddisp.pl?gene=GSTM1
MYCN	MYCN Proto-Oncogene, BHLH Transcription Factor	Protein Coding	P04198	59	GC02P015992	29.3096084594727	https://www.genecards.org/cgi-bin/carddisp.pl?gene=MYCN
BTNL2	Butyrophilin Like 2	Protein Coding	Q9UIR0	52	GC06M032393	29.2912368774414	https://www.genecards.org/cgi-bin/carddisp.pl?gene=BTNL2
RHOBTB2	Rho Related BTB Domain Containing 2	Protein Coding	Q9BYZ6	51	GC08P026101	29.2780113220215	https://www.genecards.org/cgi-bin/carddisp.pl?gene=RHOBTB2
CAND1	Cullin Associated And Neddylation Dissociated 1	Protein Coding	Q86VP6	51	GC12P075765	29.2377128601074	https://www.genecards.org/cgi-bin/carddisp.pl?gene=CAND1
IL10	Interleukin 10	Protein Coding	P22301	60	GC01M206767	29.216287612915	https://www.genecards.org/cgi-bin/carddisp.pl?gene=IL10
SF3B3	Splicing Factor 3b Subunit 3	Protein Coding	Q15393	53	GC16P070523	29.1796360015869	https://www.genecards.org/cgi-bin/carddisp.pl?gene=SF3B3
FPR1	Formyl Peptide Receptor 1	Protein Coding	P21462	59	GC19M051745	29.1509227752686	https://www.genecards.org/cgi-bin/carddisp.pl?gene=FPR1
ATG13	Autophagy Related 13	Protein Coding	O75143	52	GC11P049057	29.1412544250488	https://www.genecards.org/cgi-bin/carddisp.pl?gene=ATG13
CTSE	Cathepsin E	Protein Coding	P14091	55	GC01M206009	29.1237106323242	https://www.genecards.org/cgi-bin/carddisp.pl?gene=CTSE
CTLA4	Cytotoxic T-Lymphocyte Associated Protein 4	Protein Coding	P16410	61	GC02P204860	29.0639610290527	https://www.genecards.org/cgi-bin/carddisp.pl?gene=CTLA4
SERPINB4	Serpin Family B Member 4	Protein Coding	P48594	48	GC18M063637	29.0614814758301	https://www.genecards.org/cgi-bin/carddisp.pl?gene=SERPINB4
GPC3	Glypican 3	Protein Coding	P51654	59	GC0XM133535	29.0394630432129	https://www.genecards.org/cgi-bin/carddisp.pl?gene=GPC3
MIR146B	MicroRNA 146b	RNA Gene		29	GC10P102436	28.9674644470215	https://www.genecards.org/cgi-bin/carddisp.pl?gene=MIR146B
SYP	Synaptophysin	Protein Coding	P08247	59	GC0XM049187	28.9650173187256	https://www.genecards.org/cgi-bin/carddisp.pl?gene=SYP
LMAN1L	Lectin, Mannose Binding 1 Like	Protein Coding	Q9HAT1	47	GC15P074812	28.9027633666992	https://www.genecards.org/cgi-bin/carddisp.pl?gene=LMAN1L
DLL1	Delta Like Canonical Notch Ligand 1	Protein Coding	O00548	57	GC06M170282	28.8910293579102	https://www.genecards.org/cgi-bin/carddisp.pl?gene=DLL1
AKAP1	A-Kinase Anchoring Protein 1	Protein Coding	Q92667	54	GC17P057085	28.8400497436523	https://www.genecards.org/cgi-bin/carddisp.pl?gene=AKAP1
AKT2	AKT Serine/Threonine Kinase 2	Protein Coding	P31751	67	GC19M040230	28.812801361084	https://www.genecards.org/cgi-bin/carddisp.pl?gene=AKT2
XLOC_007697	Uncharacterized LOC105500239	RNA Gene		14	GC09P077641	28.8083477020264	https://www.genecards.org/cgi-bin/carddisp.pl?gene=XLOC_007697
SOX9	SRY-Box Transcription Factor 9	Protein Coding	P48436	58	GC17P072121	28.7850646972656	https://www.genecards.org/cgi-bin/carddisp.pl?gene=SOX9
ZNF224	Zinc Finger Protein 224	Protein Coding	Q9NZL3	47	GC19P044094	28.7344017028809	https://www.genecards.org/cgi-bin/carddisp.pl?gene=ZNF224
CEBPA	CCAAT Enhancer Binding Protein Alpha	Protein Coding	P49715	60	GC19M033299	28.7236366271973	https://www.genecards.org/cgi-bin/carddisp.pl?gene=CEBPA
KRT19	Keratin 19	Protein Coding	P08727	57	GC17M041523	28.7175788879395	https://www.genecards.org/cgi-bin/carddisp.pl?gene=KRT19
FGF2	Fibroblast Growth Factor 2	Protein Coding	P09038	59	GC04P122826	28.7162818908691	https://www.genecards.org/cgi-bin/carddisp.pl?gene=FGF2
RASAL2	RAS Protein Activator Like 2	Protein Coding	Q9UJF2	50	GC01P178107	28.6813087463379	https://www.genecards.org/cgi-bin/carddisp.pl?gene=RASAL2
CCAT1	Colon Cancer Associated Transcript 1	RNA Gene		23	GC08M127207	28.6269798278809	https://www.genecards.org/cgi-bin/carddisp.pl?gene=CCAT1
SHCBP1L	SHC Binding And Spindle Associated 1 Like	Protein Coding	Q9BZQ2	43	GC01M182899	28.6203746795654	https://www.genecards.org/cgi-bin/carddisp.pl?gene=SHCBP1L
FBXW7	F-Box And WD Repeat Domain Containing 7	Protein Coding	Q969H0	58	GC04M152321	28.602970123291	https://www.genecards.org/cgi-bin/carddisp.pl?gene=FBXW7
INTS3	Integrator Complex Subunit 3	Protein Coding	Q68E01	48	GC01P153728	28.5860118865967	https://www.genecards.org/cgi-bin/carddisp.pl?gene=INTS3
GATA3	GATA Binding Protein 3	Protein Coding	P23771	63	GC10P008045	28.5825386047363	https://www.genecards.org/cgi-bin/carddisp.pl?gene=GATA3
MXRA5	Matrix Remodeling Associated 5	Protein Coding	Q9NR99	45	GC0XM003308	28.5736351013184	https://www.genecards.org/cgi-bin/carddisp.pl?gene=MXRA5
DNMT1	DNA Methyltransferase 1	Protein Coding	P26358	66	GC19M010133	28.5724830627441	https://www.genecards.org/cgi-bin/carddisp.pl?gene=DNMT1
ABL1	ABL Proto-Oncogene 1, Non-Receptor Tyrosine Kinase	Protein Coding	P00519	65	GC09P130713	28.5422782897949	https://www.genecards.org/cgi-bin/carddisp.pl?gene=ABL1
MYCBP2	MYC Binding Protein 2	Protein Coding	O75592	51	GC13M077044	28.5281600952148	https://www.genecards.org/cgi-bin/carddisp.pl?gene=MYCBP2
ATP2B4	ATPase Plasma Membrane Ca2+ Transporting 4	Protein Coding	P23634	58	GC01P203626	28.495626449585	https://www.genecards.org/cgi-bin/carddisp.pl?gene=ATP2B4
USP28	Ubiquitin Specific Peptidase 28	Protein Coding	Q96RU2	52	GC11M113797	28.4922695159912	https://www.genecards.org/cgi-bin/carddisp.pl?gene=USP28
ADAMTS3	ADAM Metallopeptidase With Thrombospondin Type 1 Motif 3	Protein Coding	O15072	52	GC04M072280	28.4634170532227	https://www.genecards.org/cgi-bin/carddisp.pl?gene=ADAMTS3
SOCS2-AS1	SOCS2 Antisense RNA 1	RNA Gene		25	GC12M093504	28.4075584411621	https://www.genecards.org/cgi-bin/carddisp.pl?gene=SOCS2-AS1
MIR150	MicroRNA 150	RNA Gene		30	GC19M049500	28.3875007629395	https://www.genecards.org/cgi-bin/carddisp.pl?gene=MIR150
IL2	Interleukin 2	Protein Coding	P60568	58	GC04M122451	28.3508415222168	https://www.genecards.org/cgi-bin/carddisp.pl?gene=IL2
TNFSF10	TNF Superfamily Member 10	Protein Coding	P50591	58	GC03M172505	28.3495864868164	https://www.genecards.org/cgi-bin/carddisp.pl?gene=TNFSF10
ZMAT3	Zinc Finger Matrin-Type 3	Protein Coding	Q9HA38	45	GC03M179017	28.3480339050293	https://www.genecards.org/cgi-bin/carddisp.pl?gene=ZMAT3
MIR200A	MicroRNA 200a	RNA Gene		29	GC01P074920	28.3321228027344	https://www.genecards.org/cgi-bin/carddisp.pl?gene=MIR200A
CXCL8	C-X-C Motif Chemokine Ligand 8	Protein Coding	P10145	57	GC04P073740	28.3249416351318	https://www.genecards.org/cgi-bin/carddisp.pl?gene=CXCL8
GFRA3	GDNF Family Receptor Alpha 3	Protein Coding	O60609	57	GC05M138263	28.311279296875	https://www.genecards.org/cgi-bin/carddisp.pl?gene=GFRA3
IGFBP3	Insulin Like Growth Factor Binding Protein 3	Protein Coding	P17936	59	GC07M045912	28.2929725646973	https://www.genecards.org/cgi-bin/carddisp.pl?gene=IGFBP3
ABCE1	ATP Binding Cassette Subfamily E Member 1	Protein Coding	P61221	51	GC04P145097	28.2809753417969	https://www.genecards.org/cgi-bin/carddisp.pl?gene=ABCE1
MUC17	Mucin 17, Cell Surface Associated	Protein Coding	Q685J3	49	GC07P101020	28.267765045166	https://www.genecards.org/cgi-bin/carddisp.pl?gene=MUC17
SOD2	Superoxide Dismutase 2	Protein Coding	P04179	61	GC06M159669	28.2610740661621	https://www.genecards.org/cgi-bin/carddisp.pl?gene=SOD2
BLTP2	Bridge-Like Lipid Transfer Protein Family Member 2	Protein Coding	Q14667	44	GC17M098344	28.254955291748	https://www.genecards.org/cgi-bin/carddisp.pl?gene=BLTP2
ADRM1	ADRM1 26S Proteasome Ubiquitin Receptor	Protein Coding	Q16186	54	GC20P062302	28.2498264312744	https://www.genecards.org/cgi-bin/carddisp.pl?gene=ADRM1
LINC01564	Long Intergenic Non-Protein Coding RNA 1564	RNA Gene		24	GC06P182184	28.2327060699463	https://www.genecards.org/cgi-bin/carddisp.pl?gene=LINC01564
MACF1	Microtubule Actin Crosslinking Factor 1	Protein Coding	O94854	54	GC01P077051	28.1939735412598	https://www.genecards.org/cgi-bin/carddisp.pl?gene=MACF1
XPC	XPC Complex Subunit, DNA Damage Recognition And Repair Factor	Protein Coding	Q01831	58	GC03M028673	28.1884613037109	https://www.genecards.org/cgi-bin/carddisp.pl?gene=XPC
MIR200C	MicroRNA 200c	RNA Gene		31	GC12P074084	28.1830825805664	https://www.genecards.org/cgi-bin/carddisp.pl?gene=MIR200C
TRPM2-AS	TRPM2 Antisense RNA	RNA Gene		24	GC21M054940	28.1829814910889	https://www.genecards.org/cgi-bin/carddisp.pl?gene=TRPM2-AS
FLT3	Fms Related Receptor Tyrosine Kinase 3	Protein Coding	P36888	66	GC13M028003	28.1606502532959	https://www.genecards.org/cgi-bin/carddisp.pl?gene=FLT3
NTN4	Netrin 4	Protein Coding	Q9HB63	52	GC12M095657	28.1442966461182	https://www.genecards.org/cgi-bin/carddisp.pl?gene=NTN4
WRN	WRN RecQ Like Helicase	Protein Coding	Q14191	60	GC08P031033	28.1391944885254	https://www.genecards.org/cgi-bin/carddisp.pl?gene=WRN
BCL2L1	BCL2 Like 1	Protein Coding	Q07817	62	GC20M031664	28.1386566162109	https://www.genecards.org/cgi-bin/carddisp.pl?gene=BCL2L1
AKAP9	A-Kinase Anchoring Protein 9	Protein Coding	Q99996	54	GC07P091940	28.0814590454102	https://www.genecards.org/cgi-bin/carddisp.pl?gene=AKAP9
ARHGEF15	Rho Guanine Nucleotide Exchange Factor 15	Protein Coding	O94989	50	GC17P008310	28.0792980194092	https://www.genecards.org/cgi-bin/carddisp.pl?gene=ARHGEF15
ZKSCAN1	Zinc Finger With KRAB And SCAN Domains 1	Protein Coding	P17029	50	GC07P100015	28.061450958252	https://www.genecards.org/cgi-bin/carddisp.pl?gene=ZKSCAN1
EIF4G3	Eukaryotic Translation Initiation Factor 4 Gamma 3	Protein Coding	O43432	55	GC01M020806	28.0553531646729	https://www.genecards.org/cgi-bin/carddisp.pl?gene=EIF4G3
SMUG1	Single-Strand-Selective Monofunctional Uracil-DNA Glycosylase 1	Protein Coding	Q53HV7	52	GC12M054121	28.0461540222168	https://www.genecards.org/cgi-bin/carddisp.pl?gene=SMUG1
CYSLTR1	Cysteinyl Leukotriene Receptor 1	Protein Coding	Q9Y271	55	GC0XM078271	28.0286293029785	https://www.genecards.org/cgi-bin/carddisp.pl?gene=CYSLTR1
ENPP7	Ectonucleotide Pyrophosphatase/Phosphodiesterase 7	Protein Coding	Q6UWV6	51	GC17P079730	28.0034217834473	https://www.genecards.org/cgi-bin/carddisp.pl?gene=ENPP7
ABCB1	ATP Binding Cassette Subfamily B Member 1	Protein Coding	P08183	64	GC07M087504	27.9913291931152	https://www.genecards.org/cgi-bin/carddisp.pl?gene=ABCB1
CDKN1C	Cyclin Dependent Kinase Inhibitor 1C	Protein Coding	P49918	58	GC11M015146	27.9642467498779	https://www.genecards.org/cgi-bin/carddisp.pl?gene=CDKN1C
MLH3	MutL Homolog 3	Protein Coding	Q9UHC1	53	GC14M075013	27.9626140594482	https://www.genecards.org/cgi-bin/carddisp.pl?gene=MLH3
PALM2AKAP2	PALM2 And AKAP2 Fusion	Protein Coding	Q9Y2D5	41	GC09P109499	27.9575328826904	https://www.genecards.org/cgi-bin/carddisp.pl?gene=PALM2AKAP2
THBS3	Thrombospondin 3	Protein Coding	P49746	52	GC01M155195	27.936185836792	https://www.genecards.org/cgi-bin/carddisp.pl?gene=THBS3
FGFR4	Fibroblast Growth Factor Receptor 4	Protein Coding	P22455	64	GC05P177086	27.924690246582	https://www.genecards.org/cgi-bin/carddisp.pl?gene=FGFR4
POLN	DNA Polymerase Nu	Protein Coding	Q7Z5Q5	47	GC04M006324	27.8946723937988	https://www.genecards.org/cgi-bin/carddisp.pl?gene=POLN
CTNNA1	Catenin Alpha 1	Protein Coding	P35221	60	GC05P138799	27.8899459838867	https://www.genecards.org/cgi-bin/carddisp.pl?gene=CTNNA1
TRIP12	Thyroid Hormone Receptor Interactor 12	Protein Coding	Q14669	54	GC02M229763	27.8756256103516	https://www.genecards.org/cgi-bin/carddisp.pl?gene=TRIP12
TRPM3	Transient Receptor Potential Cation Channel Subfamily M Member 3	Protein Coding	Q9HCF6	54	GC09M070529	27.8637943267822	https://www.genecards.org/cgi-bin/carddisp.pl?gene=TRPM3
SRD5A1	Steroid 5 Alpha-Reductase 1	Protein Coding	P18405	56	GC05P006633	27.8479995727539	https://www.genecards.org/cgi-bin/carddisp.pl?gene=SRD5A1
GRWD1	Glutamate Rich WD Repeat Containing 1	Protein Coding	Q9BQ67	48	GC19P048445	27.8168067932129	https://www.genecards.org/cgi-bin/carddisp.pl?gene=GRWD1
ERCC4	ERCC Excision Repair 4, Endonuclease Catalytic Subunit	Protein Coding	Q92889	59	GC16P013920	27.801342010498	https://www.genecards.org/cgi-bin/carddisp.pl?gene=ERCC4
XRCC3	X-Ray Repair Cross Complementing 3	Protein Coding	O43542	56	GC14M103697	27.8004055023193	https://www.genecards.org/cgi-bin/carddisp.pl?gene=XRCC3
KLHL20	Kelch Like Family Member 20	Protein Coding	Q9Y2M5	50	GC01P173714	27.7762966156006	https://www.genecards.org/cgi-bin/carddisp.pl?gene=KLHL20
PHF2	PHD Finger Protein 2	Protein Coding	O75151	52	GC09P093576	27.7688980102539	https://www.genecards.org/cgi-bin/carddisp.pl?gene=PHF2
PARP1	Poly(ADP-Ribose) Polymerase 1	Protein Coding	P09874	64	GC01M226360	27.7560539245605	https://www.genecards.org/cgi-bin/carddisp.pl?gene=PARP1
SCN11A	Sodium Voltage-Gated Channel Alpha Subunit 11	Protein Coding	Q9UI33	56	GC03M038857	27.7356777191162	https://www.genecards.org/cgi-bin/carddisp.pl?gene=SCN11A
SIGIRR	Single Ig And TIR Domain Containing	Protein Coding	Q6IA17	52	GC11M014661	27.7210693359375	https://www.genecards.org/cgi-bin/carddisp.pl?gene=SIGIRR
CDKN3	Cyclin Dependent Kinase Inhibitor 3	Protein Coding	Q16667	54	GC14P058243	27.7164554595947	https://www.genecards.org/cgi-bin/carddisp.pl?gene=CDKN3
GRM8	Glutamate Metabotropic Receptor 8	Protein Coding	O00222	58	GC07M126438	27.6849002838135	https://www.genecards.org/cgi-bin/carddisp.pl?gene=GRM8
FGD2	FYVE, RhoGEF And PH Domain Containing 2	Protein Coding	Q7Z6J4	50	GC06P182025	27.6691017150879	https://www.genecards.org/cgi-bin/carddisp.pl?gene=FGD2
ZNF431	Zinc Finger Protein 431	Protein Coding	Q8TF32	44	GC19P021142	27.6632556915283	https://www.genecards.org/cgi-bin/carddisp.pl?gene=ZNF431
MITF	Melanocyte Inducing Transcription Factor	Protein Coding	O75030	61	GC03P069740	27.656681060791	https://www.genecards.org/cgi-bin/carddisp.pl?gene=MITF
NRCAM	Neuronal Cell Adhesion Molecule	Protein Coding	Q92823	57	GC07M108147	27.6125526428223	https://www.genecards.org/cgi-bin/carddisp.pl?gene=NRCAM
RLIM	Ring Finger Protein, LIM Domain Interacting	Protein Coding	Q9NVW2	50	GC0XM074841	27.611083984375	https://www.genecards.org/cgi-bin/carddisp.pl?gene=RLIM
ENO2	Enolase 2	Protein Coding	P09104	60	GC12P006913	27.6052436828613	https://www.genecards.org/cgi-bin/carddisp.pl?gene=ENO2
KIR3DL1	Killer Cell Immunoglobulin Like Receptor, Three Ig Domains And Long Cytoplasmic Tail 1	Protein Coding	P43629	51	GC19P153117	27.5926055908203	https://www.genecards.org/cgi-bin/carddisp.pl?gene=KIR3DL1
OXA1L	OXA1L Mitochondrial Inner Membrane Insertase	Protein Coding	Q15070	51	GC14P022766	27.5866203308105	https://www.genecards.org/cgi-bin/carddisp.pl?gene=OXA1L
LOC126862571	BRD4-Independent Group 4 Enhancer GRCh37_chr17:41243136-41244335	Functional Element		11	GC17P157065	27.5836181640625	https://www.genecards.org/cgi-bin/carddisp.pl?gene=LOC126862571
TRPC4	Transient Receptor Potential Cation Channel Subfamily C Member 4	Protein Coding	Q9UBN4	56	GC13M043034	27.5746765136719	https://www.genecards.org/cgi-bin/carddisp.pl?gene=TRPC4
PYHIN1	Pyrin And HIN Domain Family Member 1	Protein Coding	Q6K0P9	48	GC01P176918	27.5724678039551	https://www.genecards.org/cgi-bin/carddisp.pl?gene=PYHIN1
SUZ12P1	SUZ12 Pseudogene 1	Pseudogene		21	GC17P030709	27.5378952026367	https://www.genecards.org/cgi-bin/carddisp.pl?gene=SUZ12P1
AMACR	Alpha-Methylacyl-CoA Racemase	Protein Coding	Q9UHK6	58	GC05M033986	27.5244827270508	https://www.genecards.org/cgi-bin/carddisp.pl?gene=AMACR
ENTPD3	Ectonucleoside Triphosphate Diphosphohydrolase 3	Protein Coding	O75355	55	GC03P042231	27.5104560852051	https://www.genecards.org/cgi-bin/carddisp.pl?gene=ENTPD3
RBAK	RB Associated KRAB Zinc Finger	Protein Coding	Q9NYW8	47	GC07P005045	27.5087356567383	https://www.genecards.org/cgi-bin/carddisp.pl?gene=RBAK
DIS3L	DIS3 Like Exosome 3'-5' Exoribonuclease	Protein Coding	Q8TF46	50	GC15P066293	27.4707775115967	https://www.genecards.org/cgi-bin/carddisp.pl?gene=DIS3L
COPS6	COP9 Signalosome Subunit 6	Protein Coding	Q7L5N1	49	GC07P100088	27.4682693481445	https://www.genecards.org/cgi-bin/carddisp.pl?gene=COPS6
CABIN1	Calcineurin Binding Protein 1	Protein Coding	Q9Y6J0	54	GC22P024011	27.4658508300781	https://www.genecards.org/cgi-bin/carddisp.pl?gene=CABIN1
PPP2R5C	Protein Phosphatase 2 Regulatory Subunit B'Gamma	Protein Coding	Q13362	54	GC14P121450	27.4508895874023	https://www.genecards.org/cgi-bin/carddisp.pl?gene=PPP2R5C
ZNF136	Zinc Finger Protein 136	Protein Coding	P52737	47	GC19P012163	27.4502067565918	https://www.genecards.org/cgi-bin/carddisp.pl?gene=ZNF136
ZDHHC8	Zinc Finger DHHC-Type Palmitoyltransferase 8	Protein Coding	Q9ULC8	51	GC22P020129	27.4413070678711	https://www.genecards.org/cgi-bin/carddisp.pl?gene=ZDHHC8
XRCC1	X-Ray Repair Cross Complementing 1	Protein Coding	P18887	58	GC19M043543	27.4080924987793	https://www.genecards.org/cgi-bin/carddisp.pl?gene=XRCC1
CHAC1	ChaC Glutathione Specific Gamma-Glutamylcyclotransferase 1	Protein Coding	Q9BUX1	49	GC15P040952	27.3988647460938	https://www.genecards.org/cgi-bin/carddisp.pl?gene=CHAC1
DPPA4	Developmental Pluripotency Associated 4	Protein Coding	Q7L190	50	GC03M109326	27.3964977264404	https://www.genecards.org/cgi-bin/carddisp.pl?gene=DPPA4
ZNF184	Zinc Finger Protein 184	Protein Coding	Q99676	49	GC06M106170	27.3803024291992	https://www.genecards.org/cgi-bin/carddisp.pl?gene=ZNF184
ROS1	ROS Proto-Oncogene 1, Receptor Tyrosine Kinase	Protein Coding	P08922	60	GC06M117287	27.374116897583	https://www.genecards.org/cgi-bin/carddisp.pl?gene=ROS1
TSHZ3	Teashirt Zinc Finger Homeobox 3	Protein Coding	Q63HK5	50	GC19M108604	27.3688087463379	https://www.genecards.org/cgi-bin/carddisp.pl?gene=TSHZ3
PLB1	Phospholipase B1	Protein Coding	Q6P1J6	48	GC02P029769	27.3542766571045	https://www.genecards.org/cgi-bin/carddisp.pl?gene=PLB1
MYRF	Myelin Regulatory Factor	Protein Coding	Q9Y2G1	50	GC11P107450	27.3486595153809	https://www.genecards.org/cgi-bin/carddisp.pl?gene=MYRF
SORBS1	Sorbin And SH3 Domain Containing 1	Protein Coding	Q9BX66	53	GC10M095311	27.346321105957	https://www.genecards.org/cgi-bin/carddisp.pl?gene=SORBS1
CKAP5	Cytoskeleton Associated Protein 5	Protein Coding	Q14008	54	GC11M139440	27.3087310791016	https://www.genecards.org/cgi-bin/carddisp.pl?gene=CKAP5
ATP6V0A1	ATPase H+ Transporting V0 Subunit A1	Protein Coding	Q93050	55	GC17P042458	27.3036613464355	https://www.genecards.org/cgi-bin/carddisp.pl?gene=ATP6V0A1
ARMC12	Armadillo Repeat Containing 12	Protein Coding	Q5T9G4	46	GC06P182009	27.2981052398682	https://www.genecards.org/cgi-bin/carddisp.pl?gene=ARMC12
MIR139	MicroRNA 139	RNA Gene		30	GC11M072615	27.2958145141602	https://www.genecards.org/cgi-bin/carddisp.pl?gene=MIR139
BRF2	BRF2 General Transcription Factor IIIB Subunit	Protein Coding	Q9HAW0	50	GC08M037843	27.2757205963135	https://www.genecards.org/cgi-bin/carddisp.pl?gene=BRF2
GREM1	Gremlin 1, DAN Family BMP Antagonist	Protein Coding	O60565	57	GC15P192672	27.2673988342285	https://www.genecards.org/cgi-bin/carddisp.pl?gene=GREM1
CBY1	Chibby 1, Beta Catenin Antagonist	Protein Coding	Q9Y3M2	52	GC22P038656	27.2578468322754	https://www.genecards.org/cgi-bin/carddisp.pl?gene=CBY1
ZNF304	Zinc Finger Protein 304	Protein Coding	Q9HCX3	42	GC19P057351	27.2170467376709	https://www.genecards.org/cgi-bin/carddisp.pl?gene=ZNF304
MIR7-3HG	MIR7-3 Host Gene	RNA Gene	Q8N6C7	34	GC19P151538	27.1958427429199	https://www.genecards.org/cgi-bin/carddisp.pl?gene=MIR7-3HG
PLAU	Plasminogen Activator, Urokinase	Protein Coding	P00749	64	GC10P073909	27.1915130615234	https://www.genecards.org/cgi-bin/carddisp.pl?gene=PLAU
DPH7	Diphthamide Biosynthesis 7	Protein Coding	Q9BTV6	47	GC09M137554	27.1789360046387	https://www.genecards.org/cgi-bin/carddisp.pl?gene=DPH7
KIF16B	Kinesin Family Member 16B	Protein Coding	Q96L93	48	GC20M016272	27.1703834533691	https://www.genecards.org/cgi-bin/carddisp.pl?gene=KIF16B
MIR93	MicroRNA 93	RNA Gene		30	GC07M106714	27.1416168212891	https://www.genecards.org/cgi-bin/carddisp.pl?gene=MIR93
TMCO5A	Transmembrane And Coiled-Coil Domains 5A	Protein Coding	Q8N6Q1	46	GC15P037921	27.1386108398438	https://www.genecards.org/cgi-bin/carddisp.pl?gene=TMCO5A
MIR142	MicroRNA 142	RNA Gene		30	GC17M058331	27.1344547271729	https://www.genecards.org/cgi-bin/carddisp.pl?gene=MIR142
NAPB	NSF Attachment Protein Beta	Protein Coding	Q9H115	51	GC20M023374	27.1287708282471	https://www.genecards.org/cgi-bin/carddisp.pl?gene=NAPB
BCR	BCR Activator Of RhoGEF And GTPase	Protein Coding	P11274	65	GC22P023179	27.1257743835449	https://www.genecards.org/cgi-bin/carddisp.pl?gene=BCR
CDC73	Cell Division Cycle 73	Protein Coding	Q6P1J9	58	GC01P193121	27.0924377441406	https://www.genecards.org/cgi-bin/carddisp.pl?gene=CDC73
PRSS22	Serine Protease 22	Protein Coding	Q9GZN4	51	GC16M002852	27.0792045593262	https://www.genecards.org/cgi-bin/carddisp.pl?gene=PRSS22
FAM13C	Family With Sequence Similarity 13 Member C	Protein Coding	Q8NE31	44	GC10M059246	27.0786762237549	https://www.genecards.org/cgi-bin/carddisp.pl?gene=FAM13C
CDKN2AIP	CDKN2A Interacting Protein	Protein Coding	Q9NXV6	49	GC04P183444	27.0726184844971	https://www.genecards.org/cgi-bin/carddisp.pl?gene=CDKN2AIP
RASSF1	Ras Association Domain Family Member 1	Protein Coding	Q9NS23	57	GC03M050329	27.071964263916	https://www.genecards.org/cgi-bin/carddisp.pl?gene=RASSF1
PPRC1	PPARG Related Coactivator 1	Protein Coding	Q5VV67	49	GC10P102119	27.0685272216797	https://www.genecards.org/cgi-bin/carddisp.pl?gene=PPRC1
FASLG	Fas Ligand	Protein Coding	P48023	61	GC01P172659	27.0546779632568	https://www.genecards.org/cgi-bin/carddisp.pl?gene=FASLG
GPR55	G Protein-Coupled Receptor 55	Protein Coding	Q9Y2T6	52	GC02M230907	27.046688079834	https://www.genecards.org/cgi-bin/carddisp.pl?gene=GPR55
KIR2DL3	Killer Cell Immunoglobulin Like Receptor, Two Ig Domains And Long Cytoplasmic Tail 3	Protein Coding	P43628	48	GC19P154056	27.0447940826416	https://www.genecards.org/cgi-bin/carddisp.pl?gene=KIR2DL3
DDX19A-DT	DDX19A Divergent Transcript	RNA Gene		20	GC16M075126	27.036714553833	https://www.genecards.org/cgi-bin/carddisp.pl?gene=DDX19A-DT
RECQL4	RecQ Like Helicase 4	Protein Coding	O94761	54	GC08M147404	27.0361042022705	https://www.genecards.org/cgi-bin/carddisp.pl?gene=RECQL4
CNTFR	Ciliary Neurotrophic Factor Receptor	Protein Coding	P26992	57	GC09M034551	27.0302772521973	https://www.genecards.org/cgi-bin/carddisp.pl?gene=CNTFR
IFNG	Interferon Gamma	Protein Coding	P01579	63	GC12M068154	27.0115661621094	https://www.genecards.org/cgi-bin/carddisp.pl?gene=IFNG
NELL1	Neural EGFL Like 1	Protein Coding	Q92832	51	GC11P020669	27.0053730010986	https://www.genecards.org/cgi-bin/carddisp.pl?gene=NELL1
LOC109504725	Androgen Receptor Repeat Instability Region	Functional Element		10	GC0XP067546	26.987434387207	https://www.genecards.org/cgi-bin/carddisp.pl?gene=LOC109504725
ZNF595	Zinc Finger Protein 595	Protein Coding	Q8IYB9	39	GC04P000046	26.965503692627	https://www.genecards.org/cgi-bin/carddisp.pl?gene=ZNF595
STRADB	STE20 Related Adaptor Beta	Protein Coding	Q9C0K7	51	GC02P201387	26.953052520752	https://www.genecards.org/cgi-bin/carddisp.pl?gene=STRADB
ZFHX3-AS1	ZFHX3 Antisense RNA 1	RNA Gene		22	GC16P122112	26.9512329101563	https://www.genecards.org/cgi-bin/carddisp.pl?gene=ZFHX3-AS1
CFAP43	Cilia And Flagella Associated Protein 43	Protein Coding	Q8NDM7	46	GC10M104129	26.9395351409912	https://www.genecards.org/cgi-bin/carddisp.pl?gene=CFAP43
MTBP	MDM2 Binding Protein	Protein Coding	Q96DY7	47	GC08P120426	26.9268817901611	https://www.genecards.org/cgi-bin/carddisp.pl?gene=MTBP
ENOX1	Ecto-NOX Disulfide-Thiol Exchanger 1	Protein Coding	Q8TC92	50	GC13M043213	26.8871078491211	https://www.genecards.org/cgi-bin/carddisp.pl?gene=ENOX1
POTEF-AS1	POTEF Antisense RNA 1	RNA Gene		18	GC02P154411	26.874439239502	https://www.genecards.org/cgi-bin/carddisp.pl?gene=POTEF-AS1
BMP6	Bone Morphogenetic Protein 6	Protein Coding	P22004	57	GC06P007726	26.8705024719238	https://www.genecards.org/cgi-bin/carddisp.pl?gene=BMP6
ZNF776	Zinc Finger Protein 776	Protein Coding	Q68DI1	40	GC19P057746	26.8478851318359	https://www.genecards.org/cgi-bin/carddisp.pl?gene=ZNF776
RPS6KC1	Ribosomal Protein S6 Kinase C1	Protein Coding	Q96S38	50	GC01P213051	26.8372097015381	https://www.genecards.org/cgi-bin/carddisp.pl?gene=RPS6KC1
PDE7B	Phosphodiesterase 7B	Protein Coding	Q9NP56	51	GC06P183234	26.8161201477051	https://www.genecards.org/cgi-bin/carddisp.pl?gene=PDE7B
SCUBE3	Signal Peptide, CUB Domain And EGF Like Domain Containing 3	Protein Coding	Q8IX30	52	GC06P182000	26.8148670196533	https://www.genecards.org/cgi-bin/carddisp.pl?gene=SCUBE3
THSD7B	Thrombospondin Type 1 Domain Containing 7B	Protein Coding	Q9C0I4	45	GC02P136765	26.8116016387939	https://www.genecards.org/cgi-bin/carddisp.pl?gene=THSD7B
PLEKHG4B	Pleckstrin Homology And RhoGEF Domain Containing G4B	Protein Coding	Q96PX9	46	GC05P000093	26.8071098327637	https://www.genecards.org/cgi-bin/carddisp.pl?gene=PLEKHG4B
STX8	Syntaxin 8	Protein Coding	Q9UNK0	52	GC17M009250	26.7957077026367	https://www.genecards.org/cgi-bin/carddisp.pl?gene=STX8
LRRC74B	Leucine Rich Repeat Containing 74B	Protein Coding	Q6ZQY2	32	GC22P091599	26.783504486084	https://www.genecards.org/cgi-bin/carddisp.pl?gene=LRRC74B
PPP6R2	Protein Phosphatase 6 Regulatory Subunit 2	Protein Coding	O75170	50	GC22P050330	26.7821025848389	https://www.genecards.org/cgi-bin/carddisp.pl?gene=PPP6R2
NIPA2	NIPA Magnesium Transporter 2	Protein Coding	Q8N8Q9	48	GC15P192305	26.7814884185791	https://www.genecards.org/cgi-bin/carddisp.pl?gene=NIPA2
MYO16	Myosin XVI	Protein Coding	Q9Y6X6	47	GC13P108495	26.766902923584	https://www.genecards.org/cgi-bin/carddisp.pl?gene=MYO16
SST	Somatostatin	Protein Coding	P61278	54	GC03M187668	26.7606811523438	https://www.genecards.org/cgi-bin/carddisp.pl?gene=SST
ABCG4	ATP Binding Cassette Subfamily G Member 4	Protein Coding	Q9H172	53	GC11P125229	26.7119674682617	https://www.genecards.org/cgi-bin/carddisp.pl?gene=ABCG4
CALCA	Calcitonin Related Polypeptide Alpha	Protein Coding	P06881	57	GC11M014966	26.7091369628906	https://www.genecards.org/cgi-bin/carddisp.pl?gene=CALCA
MCL1	MCL1 Apoptosis Regulator, BCL2 Family Member	Protein Coding	Q07820	62	GC01M167251	26.7067222595215	https://www.genecards.org/cgi-bin/carddisp.pl?gene=MCL1
BTBD16	BTB Domain Containing 16	Protein Coding	Q32M84	44	GC10P122271	26.7050533294678	https://www.genecards.org/cgi-bin/carddisp.pl?gene=BTBD16
ZNF100	Zinc Finger Protein 100	Protein Coding	Q8IYN0	45	GC19M021722	26.691967010498	https://www.genecards.org/cgi-bin/carddisp.pl?gene=ZNF100
CADPS	Calcium Dependent Secretion Activator	Protein Coding	Q9ULU8	54	GC03M062398	26.6687469482422	https://www.genecards.org/cgi-bin/carddisp.pl?gene=CADPS
SV2B	Synaptic Vesicle Glycoprotein 2B	Protein Coding	Q7L1I2	52	GC15P091099	26.6683444976807	https://www.genecards.org/cgi-bin/carddisp.pl?gene=SV2B
SEZ6L	Seizure Related 6 Homolog Like	Protein Coding	Q9BYH1	50	GC22P026169	26.655725479126	https://www.genecards.org/cgi-bin/carddisp.pl?gene=SEZ6L
ITIH5	Inter-Alpha-Trypsin Inhibitor Heavy Chain 5	Protein Coding	Q86UX2	51	GC10M007559	26.6425762176514	https://www.genecards.org/cgi-bin/carddisp.pl?gene=ITIH5
NRG1	Neuregulin 1	Protein Coding	Q02297	61	GC08P031639	26.6389179229736	https://www.genecards.org/cgi-bin/carddisp.pl?gene=NRG1
ERCC5	ERCC Excision Repair 5, Endonuclease	Protein Coding	P28715	58	GC13P102845	26.6294403076172	https://www.genecards.org/cgi-bin/carddisp.pl?gene=ERCC5
SPATA18	Spermatogenesis Associated 18	Protein Coding	Q8TC71	47	GC04P052051	26.628734588623	https://www.genecards.org/cgi-bin/carddisp.pl?gene=SPATA18
ABCF3	ATP Binding Cassette Subfamily F Member 3	Protein Coding	Q9NUQ8	48	GC03P184186	26.6085815429688	https://www.genecards.org/cgi-bin/carddisp.pl?gene=ABCF3
DSCAML1	DS Cell Adhesion Molecule Like 1	Protein Coding	Q8TD84	49	GC11M117427	26.5845603942871	https://www.genecards.org/cgi-bin/carddisp.pl?gene=DSCAML1
ARHGAP20	Rho GTPase Activating Protein 20	Protein Coding	Q9P2F6	47	GC11M110577	26.5796813964844	https://www.genecards.org/cgi-bin/carddisp.pl?gene=ARHGAP20
PLEKHG1	Pleckstrin Homology And RhoGEF Domain Containing G1	Protein Coding	Q9ULL1	48	GC06P150599	26.5789279937744	https://www.genecards.org/cgi-bin/carddisp.pl?gene=PLEKHG1
IRGQ	Immunity Related GTPase Q	Protein Coding	Q8WZA9	44	GC19M043584	26.5581245422363	https://www.genecards.org/cgi-bin/carddisp.pl?gene=IRGQ
ADAT1	Adenosine Deaminase TRNA Specific 1	Protein Coding	Q9BUB4	51	GC16M075596	26.5446109771729	https://www.genecards.org/cgi-bin/carddisp.pl?gene=ADAT1
DHX29	DExH-Box Helicase 29	Protein Coding	Q7Z478	51	GC05M055256	26.5444812774658	https://www.genecards.org/cgi-bin/carddisp.pl?gene=DHX29
MIR521-1	MicroRNA 521-1	RNA Gene		27	GC19P053748	26.5432453155518	https://www.genecards.org/cgi-bin/carddisp.pl?gene=MIR521-1
CYP1A1	Cytochrome P450 Family 1 Subfamily A Member 1	Protein Coding	P04798	60	GC15M074719	26.518367767334	https://www.genecards.org/cgi-bin/carddisp.pl?gene=CYP1A1
SBNO1	Strawberry Notch Homolog 1	Protein Coding	A3KN83	48	GC12M123289	26.5156631469727	https://www.genecards.org/cgi-bin/carddisp.pl?gene=SBNO1
CCND2	Cyclin D2	Protein Coding	P30279	61	GC12P074004	26.5143241882324	https://www.genecards.org/cgi-bin/carddisp.pl?gene=CCND2
ARAP3	ArfGAP With RhoGAP Domain, Ankyrin Repeat And PH Domain 3	Protein Coding	Q8WWN8	52	GC05M141653	26.5039005279541	https://www.genecards.org/cgi-bin/carddisp.pl?gene=ARAP3
SYNGR1	Synaptogyrin 1	Protein Coding	O43759	52	GC22P092176	26.4929237365723	https://www.genecards.org/cgi-bin/carddisp.pl?gene=SYNGR1
MIR335	MicroRNA 335	RNA Gene		28	GC07P130496	26.4850978851318	https://www.genecards.org/cgi-bin/carddisp.pl?gene=MIR335
ANO9	Anoctamin 9	Protein Coding	A1A5B4	48	GC11M015041	26.4831809997559	https://www.genecards.org/cgi-bin/carddisp.pl?gene=ANO9
ZNF419	Zinc Finger Protein 419	Protein Coding	Q96HQ0	44	GC19P153217	26.4771289825439	https://www.genecards.org/cgi-bin/carddisp.pl?gene=ZNF419
TSNAXIP1	Translin Associated Factor X Interacting Protein 1	Protein Coding	Q2TAA8	42	GC16P067806	26.4751930236816	https://www.genecards.org/cgi-bin/carddisp.pl?gene=TSNAXIP1
NECAP2	NECAP Endocytosis Associated 2	Protein Coding	Q9NVZ3	48	GC01P075738	26.4519729614258	https://www.genecards.org/cgi-bin/carddisp.pl?gene=NECAP2
SCRN1	Secernin 1	Protein Coding	Q12765	50	GC07M031697	26.4476757049561	https://www.genecards.org/cgi-bin/carddisp.pl?gene=SCRN1
XLOC_009911	Uncharacterized LOC105500240	RNA Gene		16	GC12P138906	26.4470539093018	https://www.genecards.org/cgi-bin/carddisp.pl?gene=XLOC_009911
CCDC171	Coiled-Coil Domain Containing 171	Protein Coding	Q6TFL3	44	GC09P016386	26.4430961608887	https://www.genecards.org/cgi-bin/carddisp.pl?gene=CCDC171
SLC8A3	Solute Carrier Family 8 Member A3	Protein Coding	P57103	54	GC14M070044	26.4181938171387	https://www.genecards.org/cgi-bin/carddisp.pl?gene=SLC8A3
CSF1R	Colony Stimulating Factor 1 Receptor	Protein Coding	P07333	65	GC05M150053	26.4156684875488	https://www.genecards.org/cgi-bin/carddisp.pl?gene=CSF1R
SOX2	SRY-Box Transcription Factor 2	Protein Coding	P48431	58	GC03P181711	26.3994216918945	https://www.genecards.org/cgi-bin/carddisp.pl?gene=SOX2
GSK3B	Glycogen Synthase Kinase 3 Beta	Protein Coding	P49841	64	GC03M119821	26.3979682922363	https://www.genecards.org/cgi-bin/carddisp.pl?gene=GSK3B
TSPAN5	Tetraspanin 5	Protein Coding	P62079	52	GC04M098470	26.3839569091797	https://www.genecards.org/cgi-bin/carddisp.pl?gene=TSPAN5
MIR29C	MicroRNA 29c	RNA Gene		27	GC01M207838	26.383171081543	https://www.genecards.org/cgi-bin/carddisp.pl?gene=MIR29C
CSMD2	CUB And Sushi Multiple Domains 2	Protein Coding	Q7Z408	49	GC01M033513	26.3780269622803	https://www.genecards.org/cgi-bin/carddisp.pl?gene=CSMD2
NME1	NME/NM23 Nucleoside Diphosphate Kinase 1	Protein Coding	P15531	60	GC17P155153	26.3748970031738	https://www.genecards.org/cgi-bin/carddisp.pl?gene=NME1
ITPRIPL1	ITPRIP Like 1	Protein Coding	Q6GPH6	44	GC02P099983	26.3700828552246	https://www.genecards.org/cgi-bin/carddisp.pl?gene=ITPRIPL1
XLOC_008559	Uncharacterized LOC105378427	RNA Gene		15	GC10P090947	26.3693161010742	https://www.genecards.org/cgi-bin/carddisp.pl?gene=XLOC_008559
PDZRN3	PDZ Domain Containing Ring Finger 3	Protein Coding	Q9UPQ7	48	GC03M073382	26.338508605957	https://www.genecards.org/cgi-bin/carddisp.pl?gene=PDZRN3
ASPRV1	Aspartic Peptidase Retroviral Like 1	Protein Coding	Q53RT3	50	GC02M069932	26.3358268737793	https://www.genecards.org/cgi-bin/carddisp.pl?gene=ASPRV1
ENTREP1	Endosomal Transmembrane Epsin Interactor 1	Protein Coding	Q15884	45	GC09P075600	26.3288860321045	https://www.genecards.org/cgi-bin/carddisp.pl?gene=ENTREP1
NFE2L2	NFE2 Like BZIP Transcription Factor 2	Protein Coding	Q16236	64	GC02M177227	26.3221740722656	https://www.genecards.org/cgi-bin/carddisp.pl?gene=NFE2L2
ARHGEF25	Rho Guanine Nucleotide Exchange Factor 25	Protein Coding	Q86VW2	50	GC12P075498	26.3158149719238	https://www.genecards.org/cgi-bin/carddisp.pl?gene=ARHGEF25
ZNF473	Zinc Finger Protein 473	Protein Coding	Q8WTR7	47	GC19P152895	26.3135662078857	https://www.genecards.org/cgi-bin/carddisp.pl?gene=ZNF473
MRPL46	Mitochondrial Ribosomal Protein L46	Protein Coding	Q9H2W6	49	GC15M163179	26.3023509979248	https://www.genecards.org/cgi-bin/carddisp.pl?gene=MRPL46
PPP1R3C	Protein Phosphatase 1 Regulatory Subunit 3C	Protein Coding	Q9UQK1	51	GC10M091628	26.2953186035156	https://www.genecards.org/cgi-bin/carddisp.pl?gene=PPP1R3C
ZNF48	Zinc Finger Protein 48	Protein Coding	Q96MX3	42	GC16P030378	26.290153503418	https://www.genecards.org/cgi-bin/carddisp.pl?gene=ZNF48
AKT3	AKT Serine/Threonine Kinase 3	Protein Coding	Q9Y243	68	GC01M243488	26.2746620178223	https://www.genecards.org/cgi-bin/carddisp.pl?gene=AKT3
MAMDC2	MAM Domain Containing 2	Protein Coding	Q7Z304	48	GC09P070043	26.2706031799316	https://www.genecards.org/cgi-bin/carddisp.pl?gene=MAMDC2
FLT4	Fms Related Receptor Tyrosine Kinase 4	Protein Coding	P35916	65	GC05M183404	26.2687339782715	https://www.genecards.org/cgi-bin/carddisp.pl?gene=FLT4
SLC25A47	Solute Carrier Family 25 Member 47	Protein Coding	Q6Q0C1	47	GC14P100323	26.2403316497803	https://www.genecards.org/cgi-bin/carddisp.pl?gene=SLC25A47
DNAH3	Dynein Axonemal Heavy Chain 3	Protein Coding	Q8TD57	46	GC16M050541	26.2298908233643	https://www.genecards.org/cgi-bin/carddisp.pl?gene=DNAH3
HIPK4	Homeodomain Interacting Protein Kinase 4	Protein Coding	Q8NE63	47	GC19M040379	26.2262172698975	https://www.genecards.org/cgi-bin/carddisp.pl?gene=HIPK4
ZSCAN2	Zinc Finger And SCAN Domain Containing 2	Protein Coding	Q7Z7L9	46	GC15P084600	26.2244834899902	https://www.genecards.org/cgi-bin/carddisp.pl?gene=ZSCAN2
PTPN21	Protein Tyrosine Phosphatase Non-Receptor Type 21	Protein Coding	Q16825	51	GC14M088465	26.2209949493408	https://www.genecards.org/cgi-bin/carddisp.pl?gene=PTPN21
SORCS1	Sortilin Related VPS10 Domain Containing Receptor 1	Protein Coding	Q8WY21	52	GC10M106573	26.2193145751953	https://www.genecards.org/cgi-bin/carddisp.pl?gene=SORCS1
SHH	Sonic Hedgehog Signaling Molecule	Protein Coding	Q15465	63	GC07M155799	26.2152099609375	https://www.genecards.org/cgi-bin/carddisp.pl?gene=SHH
WDFY3	WD Repeat And FYVE Domain Containing 3	Protein Coding	Q8IZQ1	52	GC04M084792	26.1989231109619	https://www.genecards.org/cgi-bin/carddisp.pl?gene=WDFY3
WARS2-IT1	WARS2 Intronic Transcript 1	RNA Gene		23	GC01P119047	26.1627197265625	https://www.genecards.org/cgi-bin/carddisp.pl?gene=WARS2-IT1
LARP1B	La Ribonucleoprotein 1B	Protein Coding	Q659C4	45	GC04P128061	26.1597442626953	https://www.genecards.org/cgi-bin/carddisp.pl?gene=LARP1B
GDF10	Growth Differentiation Factor 10	Protein Coding	P55107	51	GC10P047300	26.1546096801758	https://www.genecards.org/cgi-bin/carddisp.pl?gene=GDF10
FAM83C	Family With Sequence Similarity 83 Member C	Protein Coding	Q9BQN1	44	GC20M035285	26.1527061462402	https://www.genecards.org/cgi-bin/carddisp.pl?gene=FAM83C
RPL10L	Ribosomal Protein L10 Like	Protein Coding	Q96L21	47	GC14M046651	26.1435852050781	https://www.genecards.org/cgi-bin/carddisp.pl?gene=RPL10L
KIF12	Kinesin Family Member 12	Protein Coding	Q96FN5	47	GC09M114086	26.109130859375	https://www.genecards.org/cgi-bin/carddisp.pl?gene=KIF12
MIR30E	MicroRNA 30e	RNA Gene		31	GC01P040754	26.104585647583	https://www.genecards.org/cgi-bin/carddisp.pl?gene=MIR30E
OR4C12	Olfactory Receptor Family 4 Subfamily C Member 12	Protein Coding	Q96R67	39	GC11M139491	26.104434967041	https://www.genecards.org/cgi-bin/carddisp.pl?gene=OR4C12
NETO2	Neuropilin And Tolloid Like 2	Protein Coding	Q8NC67	50	GC16M047077	26.0986499786377	https://www.genecards.org/cgi-bin/carddisp.pl?gene=NETO2
EFCAB6	EF-Hand Calcium Binding Domain 6	Protein Coding	Q5THR3	46	GC22M086170	26.09397315979	https://www.genecards.org/cgi-bin/carddisp.pl?gene=EFCAB6
HEPACAM2	HEPACAM Family Member 2	Protein Coding	A8MVW5	44	GC07M093188	26.0935363769531	https://www.genecards.org/cgi-bin/carddisp.pl?gene=HEPACAM2
PCDHA7	Protocadherin Alpha 7	Protein Coding	Q9UN72	45	GC05P159058	26.0900821685791	https://www.genecards.org/cgi-bin/carddisp.pl?gene=PCDHA7
KCNJ4	Potassium Inwardly Rectifying Channel Subfamily J Member 4	Protein Coding	P48050	55	GC22M038426	26.0860824584961	https://www.genecards.org/cgi-bin/carddisp.pl?gene=KCNJ4
C3AR1	Complement C3a Receptor 1	Protein Coding	Q16581	58	GC12M035735	26.0824928283691	https://www.genecards.org/cgi-bin/carddisp.pl?gene=C3AR1
C8orf44-SGK3	C8orf44-SGK3 Readthrough	Protein Coding		28	GC08P068671	26.068187713623	https://www.genecards.org/cgi-bin/carddisp.pl?gene=C8orf44-SGK3
PCDHA4	Protocadherin Alpha 4	Protein Coding	Q9UN74	45	GC05P159055	26.0639095306396	https://www.genecards.org/cgi-bin/carddisp.pl?gene=PCDHA4
WDR49	WD Repeat Domain 49	Protein Coding	Q8IV35	44	GC03M167478	26.0628967285156	https://www.genecards.org/cgi-bin/carddisp.pl?gene=WDR49
MIR19A	MicroRNA 19a	RNA Gene		28	GC13P091748	26.0601501464844	https://www.genecards.org/cgi-bin/carddisp.pl?gene=MIR19A
KCNF1	Potassium Voltage-Gated Channel Modifier Subfamily F Member 1	Protein Coding	Q9H3M0	49	GC02P010911	26.0403156280518	https://www.genecards.org/cgi-bin/carddisp.pl?gene=KCNF1
PIM1	Pim-1 Proto-Oncogene, Serine/Threonine Kinase	Protein Coding	P11309	62	GC06P182028	26.0384254455566	https://www.genecards.org/cgi-bin/carddisp.pl?gene=PIM1
HTR2C	5-Hydroxytryptamine Receptor 2C	Protein Coding	P28335	57	GC0XP114584	26.0382747650146	https://www.genecards.org/cgi-bin/carddisp.pl?gene=HTR2C
PCDHA2	Protocadherin Alpha 2	Protein Coding	Q9Y5H9	49	GC05P159053	26.0300064086914	https://www.genecards.org/cgi-bin/carddisp.pl?gene=PCDHA2
KPRP	Keratinocyte Proline Rich Protein	Protein Coding	Q5T749	44	GC01P176618	26.0289478302002	https://www.genecards.org/cgi-bin/carddisp.pl?gene=KPRP
KATNAL2	Katanin Catalytic Subunit A1 Like 2	Protein Coding	Q8IYT4	49	GC18P046917	26.0258750915527	https://www.genecards.org/cgi-bin/carddisp.pl?gene=KATNAL2
PRL	Prolactin	Protein Coding	P01236	56	GC06M022287	26.0237197875977	https://www.genecards.org/cgi-bin/carddisp.pl?gene=PRL
HSP90AA1	Heat Shock Protein 90 Alpha Family Class A Member 1	Protein Coding	P07900	64	GC14M102080	26.0103511810303	https://www.genecards.org/cgi-bin/carddisp.pl?gene=HSP90AA1
ZNF772	Zinc Finger Protein 772	Protein Coding	Q68DY9	39	GC19M057466	26.0006561279297	https://www.genecards.org/cgi-bin/carddisp.pl?gene=ZNF772
TAS2R20	Taste 2 Receptor Member 20	Protein Coding	P59543	43	GC12M035813	25.9882259368896	https://www.genecards.org/cgi-bin/carddisp.pl?gene=TAS2R20
GPR26	G Protein-Coupled Receptor 26	Protein Coding	Q8NDV2	46	GC10P123666	25.9880237579346	https://www.genecards.org/cgi-bin/carddisp.pl?gene=GPR26
DNAH9	Dynein Axonemal Heavy Chain 9	Protein Coding	Q9NYC9	50	GC17P011598	25.9861831665039	https://www.genecards.org/cgi-bin/carddisp.pl?gene=DNAH9
TRIM34	Tripartite Motif Containing 34	Protein Coding	Q9BYJ4	44	GC11P005619	25.9842376708984	https://www.genecards.org/cgi-bin/carddisp.pl?gene=TRIM34
TBX20	T-Box Transcription Factor 20	Protein Coding	Q9UMR3	53	GC07M035237	25.9606533050537	https://www.genecards.org/cgi-bin/carddisp.pl?gene=TBX20
MUC2	Mucin 2, Oligomeric Mucus/Gel-Forming	Protein Coding	Q02817	52	GC11P001074	25.9588623046875	https://www.genecards.org/cgi-bin/carddisp.pl?gene=MUC2
PIGH	Phosphatidylinositol Glycan Anchor Biosynthesis Class H	Protein Coding	Q14442	50	GC14M067581	25.9465007781982	https://www.genecards.org/cgi-bin/carddisp.pl?gene=PIGH
ARPP21	CAMP Regulated Phosphoprotein 21	Protein Coding	Q9UBL0	48	GC03P035680	25.9423809051514	https://www.genecards.org/cgi-bin/carddisp.pl?gene=ARPP21
PKD2L1	Polycystin 2 Like 1, Transient Receptor Potential Cation Channel	Protein Coding	Q9P0L9	55	GC10M100288	25.942024230957	https://www.genecards.org/cgi-bin/carddisp.pl?gene=PKD2L1
DGCR6L	DiGeorge Syndrome Critical Region Gene 6 Like	Protein Coding	Q9BY27	45	GC22M020314	25.9361438751221	https://www.genecards.org/cgi-bin/carddisp.pl?gene=DGCR6L
SLC6A9	Solute Carrier Family 6 Member 9	Protein Coding	P48067	61	GC01M043991	25.9356079101563	https://www.genecards.org/cgi-bin/carddisp.pl?gene=SLC6A9
PCDHA1	Protocadherin Alpha 1	Protein Coding	Q9Y5I3	49	GC05P159052	25.9356079101563	https://www.genecards.org/cgi-bin/carddisp.pl?gene=PCDHA1
GAPDHS	Glyceraldehyde-3-Phosphate Dehydrogenase, Spermatogenic	Protein Coding	O14556	55	GC19P152389	25.9252948760986	https://www.genecards.org/cgi-bin/carddisp.pl?gene=GAPDHS
ZNF287	Zinc Finger Protein 287	Protein Coding	Q9HBT7	42	GC17M096393	25.9188060760498	https://www.genecards.org/cgi-bin/carddisp.pl?gene=ZNF287
SLC13A3	Solute Carrier Family 13 Member 3	Protein Coding	Q8WWT9	57	GC20M046557	25.9076194763184	https://www.genecards.org/cgi-bin/carddisp.pl?gene=SLC13A3
UNC79	Unc-79 Homolog, NALCN Channel Complex Subunit	Protein Coding	Q9P2D8	48	GC14P093333	25.9076194763184	https://www.genecards.org/cgi-bin/carddisp.pl?gene=UNC79
PODN	Podocan	Protein Coding	Q7Z5L7	51	GC01P053062	25.9053993225098	https://www.genecards.org/cgi-bin/carddisp.pl?gene=PODN
RERGL	RERG Like	Protein Coding	Q9H628	41	GC12M018080	25.9030246734619	https://www.genecards.org/cgi-bin/carddisp.pl?gene=RERGL
ENG	Endoglin	Protein Coding	P17813	60	GC09M131710	25.8876190185547	https://www.genecards.org/cgi-bin/carddisp.pl?gene=ENG
SLC35G1	Solute Carrier Family 35 Member G1	Protein Coding	Q2M3R5	43	GC10P093893	25.8862037658691	https://www.genecards.org/cgi-bin/carddisp.pl?gene=SLC35G1
ZP4	Zona Pellucida Glycoprotein 4	Protein Coding	Q12836	44	GC01M237877	25.8691730499268	https://www.genecards.org/cgi-bin/carddisp.pl?gene=ZP4
MME	Membrane Metalloendopeptidase	Protein Coding	P08473	62	GC03P155024	25.8647384643555	https://www.genecards.org/cgi-bin/carddisp.pl?gene=MME
MAP3K1	Mitogen-Activated Protein Kinase Kinase Kinase 1	Protein Coding	Q13233	63	GC05P056815	25.8202095031738	https://www.genecards.org/cgi-bin/carddisp.pl?gene=MAP3K1
FHIT	Fragile Histidine Triad Diadenosine Triphosphatase	Protein Coding	P49789	55	GC03M059747	25.8132171630859	https://www.genecards.org/cgi-bin/carddisp.pl?gene=FHIT
FAXC	Failed Axon Connections Homolog, Metaxin Like GST Domain Containing	Protein Coding	Q5TGI0	45	GC06M099271	25.8013973236084	https://www.genecards.org/cgi-bin/carddisp.pl?gene=FAXC
PCDHA8	Protocadherin Alpha 8	Protein Coding	Q9Y5H6	45	GC05P159060	25.7972640991211	https://www.genecards.org/cgi-bin/carddisp.pl?gene=PCDHA8
ITGAD	Integrin Subunit Alpha D	Protein Coding	Q13349	51	GC16P121105	25.7966976165771	https://www.genecards.org/cgi-bin/carddisp.pl?gene=ITGAD
RHOA	Ras Homolog Family Member A	Protein Coding	P61586	62	GC03M049359	25.7909965515137	https://www.genecards.org/cgi-bin/carddisp.pl?gene=RHOA
PCDHA9	Protocadherin Alpha 9	Protein Coding	Q9Y5H5	48	GC05P159061	25.7869052886963	https://www.genecards.org/cgi-bin/carddisp.pl?gene=PCDHA9
ZNF717	Zinc Finger Protein 717	Protein Coding	Q9BY31	42	GC03M075678	25.7869052886963	https://www.genecards.org/cgi-bin/carddisp.pl?gene=ZNF717
GNGT1	G Protein Subunit Gamma Transducin 1	Protein Coding	P63211	55	GC07P093591	25.7815189361572	https://www.genecards.org/cgi-bin/carddisp.pl?gene=GNGT1
WWOX	WW Domain Containing Oxidoreductase	Protein Coding	Q9NZC7	60	GC16P078099	25.7691650390625	https://www.genecards.org/cgi-bin/carddisp.pl?gene=WWOX
AGBL4	AGBL Carboxypeptidase 4	Protein Coding	Q5VU57	46	GC01M048534	25.7388134002686	https://www.genecards.org/cgi-bin/carddisp.pl?gene=AGBL4
SMKR1	Small Lysine Rich Protein 1	Protein Coding	H3BMG3	30	GC07P129502	25.73681640625	https://www.genecards.org/cgi-bin/carddisp.pl?gene=SMKR1
PCDHA6	Protocadherin Alpha 6	Protein Coding	Q9UN73	45	GC05P159057	25.733283996582	https://www.genecards.org/cgi-bin/carddisp.pl?gene=PCDHA6
SLC46A3	Solute Carrier Family 46 Member 3	Protein Coding	Q7Z3Q1	48	GC13M028700	25.6910400390625	https://www.genecards.org/cgi-bin/carddisp.pl?gene=SLC46A3
PCDHA10	Protocadherin Alpha 10	Protein Coding	Q9Y5I2	47	GC05P159062	25.6910400390625	https://www.genecards.org/cgi-bin/carddisp.pl?gene=PCDHA10
SMAD2	SMAD Family Member 2	Protein Coding	Q15796	65	GC18M047809	25.6835098266602	https://www.genecards.org/cgi-bin/carddisp.pl?gene=SMAD2
KRT33A	Keratin 33A	Protein Coding	O76009	48	GC17M041346	25.677417755127	https://www.genecards.org/cgi-bin/carddisp.pl?gene=KRT33A
PCDHA5	Protocadherin Alpha 5	Protein Coding	Q9Y5H7	45	GC05P159056	25.6352615356445	https://www.genecards.org/cgi-bin/carddisp.pl?gene=PCDHA5
KIAA1755	KIAA1755	Protein Coding	Q5JYT7	42	GC20M038210	25.6269397735596	https://www.genecards.org/cgi-bin/carddisp.pl?gene=KIAA1755
ETV1	ETS Variant Transcription Factor 1	Protein Coding	P50549	57	GC07M013891	25.6200275421143	https://www.genecards.org/cgi-bin/carddisp.pl?gene=ETV1
PDP2	Pyruvate Dehydrogenase Phosphatase Catalytic Subunit 2	Protein Coding	Q9P2J9	53	GC16P121819	25.6150054931641	https://www.genecards.org/cgi-bin/carddisp.pl?gene=PDP2
MUC16	Mucin 16, Cell Surface Associated	Protein Coding	Q8WXI7	51	GC19M008848	25.6070899963379	https://www.genecards.org/cgi-bin/carddisp.pl?gene=MUC16
GABRB2	Gamma-Aminobutyric Acid Type A Receptor Subunit Beta2	Protein Coding	P47870	61	GC05M161288	25.6059684753418	https://www.genecards.org/cgi-bin/carddisp.pl?gene=GABRB2
PRINS	Psoriasis Associated Non-Protein Coding RNA Induced By Stress	RNA Gene		16	GC10U900902	25.6011810302734	https://www.genecards.org/cgi-bin/carddisp.pl?gene=PRINS
BNIP5	BCL2 Interacting Protein 5	Protein Coding	P0C671	39	GC06M108633	25.5959968566895	https://www.genecards.org/cgi-bin/carddisp.pl?gene=BNIP5
MIR373	MicroRNA 373	RNA Gene		29	GC19P153085	25.5951595306396	https://www.genecards.org/cgi-bin/carddisp.pl?gene=MIR373
ICAM1	Intercellular Adhesion Molecule 1	Protein Coding	P05362	63	GC19P151796	25.5939407348633	https://www.genecards.org/cgi-bin/carddisp.pl?gene=ICAM1
STAT6	Signal Transducer And Activator Of Transcription 6	Protein Coding	P42226	64	GC12M057095	25.5587673187256	https://www.genecards.org/cgi-bin/carddisp.pl?gene=STAT6
STAT5A	Signal Transducer And Activator Of Transcription 5A	Protein Coding	P42229	62	GC17P042287	25.5493240356445	https://www.genecards.org/cgi-bin/carddisp.pl?gene=STAT5A
HMGA2	High Mobility Group AT-Hook 2	Protein Coding	P52926	58	GC12P065824	25.5297698974609	https://www.genecards.org/cgi-bin/carddisp.pl?gene=HMGA2
OR2T1	Olfactory Receptor Family 2 Subfamily T Member 1	Protein Coding	O43869	38	GC01P248405	25.521463394165	https://www.genecards.org/cgi-bin/carddisp.pl?gene=OR2T1
PCDHB1	Protocadherin Beta 1	Protein Coding	Q9Y5F3	45	GC05P159063	25.4699020385742	https://www.genecards.org/cgi-bin/carddisp.pl?gene=PCDHB1
ACRV1	Acrosomal Vesicle Protein 1	Protein Coding	P26436	49	GC11M125671	25.4260902404785	https://www.genecards.org/cgi-bin/carddisp.pl?gene=ACRV1
OR2Z1	Olfactory Receptor Family 2 Subfamily Z Member 1	Protein Coding	Q8NG97	40	GC19P008721	25.4260902404785	https://www.genecards.org/cgi-bin/carddisp.pl?gene=OR2Z1
ZNF534	Zinc Finger Protein 534	Protein Coding	Q76KX8	38	GC19P052429	25.4260902404785	https://www.genecards.org/cgi-bin/carddisp.pl?gene=ZNF534
GABRG1	Gamma-Aminobutyric Acid Type A Receptor Subunit Gamma1	Protein Coding	Q8N1C3	51	GC04M046035	25.4127426147461	https://www.genecards.org/cgi-bin/carddisp.pl?gene=GABRG1
OR5AC2	Olfactory Receptor Family 5 Subfamily AC Member 2	Protein Coding	Q9NZP5	42	GC03P098087	25.3856010437012	https://www.genecards.org/cgi-bin/carddisp.pl?gene=OR5AC2
PRKDC	Protein Kinase, DNA-Activated, Catalytic Subunit	Protein Coding	P78527	63	GC08M047773	25.3200721740723	https://www.genecards.org/cgi-bin/carddisp.pl?gene=PRKDC
ZNF560	Zinc Finger Protein 560	Protein Coding	Q96MR9	41	GC19M009445	25.3062286376953	https://www.genecards.org/cgi-bin/carddisp.pl?gene=ZNF560
XRCC2	X-Ray Repair Cross Complementing 2	Protein Coding	O43543	52	GC07M152644	25.2977237701416	https://www.genecards.org/cgi-bin/carddisp.pl?gene=XRCC2
KMT2A	Lysine Methyltransferase 2A	Protein Coding	Q03164	60	GC11P118436	25.2945365905762	https://www.genecards.org/cgi-bin/carddisp.pl?gene=KMT2A
AXL	AXL Receptor Tyrosine Kinase	Protein Coding	P30530	64	GC19P041219	25.2809314727783	https://www.genecards.org/cgi-bin/carddisp.pl?gene=AXL
CAV1	Caveolin 1	Protein Coding	Q03135	61	GC07P116524	25.2695064544678	https://www.genecards.org/cgi-bin/carddisp.pl?gene=CAV1
TYMS	Thymidylate Synthetase	Protein Coding	P04818	62	GC18P000657	25.2694911956787	https://www.genecards.org/cgi-bin/carddisp.pl?gene=TYMS
OR6K2	Olfactory Receptor Family 6 Subfamily K Member 2	Protein Coding	Q8NGY2	42	GC01M158699	25.2404975891113	https://www.genecards.org/cgi-bin/carddisp.pl?gene=OR6K2
BIRC3	Baculoviral IAP Repeat Containing 3	Protein Coding	Q13489	60	GC11P102317	25.2241096496582	https://www.genecards.org/cgi-bin/carddisp.pl?gene=BIRC3
GSTT1	Glutathione S-Transferase Theta 1	Protein Coding	P30711	44	GC22Mi00270	25.2102680206299	https://www.genecards.org/cgi-bin/carddisp.pl?gene=GSTT1
OR14A16	Olfactory Receptor Family 14 Subfamily A Member 16	Protein Coding	Q8NHC5	40	GC01M247814	25.1861381530762	https://www.genecards.org/cgi-bin/carddisp.pl?gene=OR14A16
JAK1	Janus Kinase 1	Protein Coding	P23458	66	GC01M064833	25.1786041259766	https://www.genecards.org/cgi-bin/carddisp.pl?gene=JAK1
NTHL1	Nth Like DNA Glycosylase 1	Protein Coding	P78549	55	GC16M049830	25.1471061706543	https://www.genecards.org/cgi-bin/carddisp.pl?gene=NTHL1
OR1S2	Olfactory Receptor Family 1 Subfamily S Member 2	Protein Coding	Q8NGQ3	40	GC11M058203	25.0549030303955	https://www.genecards.org/cgi-bin/carddisp.pl?gene=OR1S2
OR5L1	Olfactory Receptor Family 5 Subfamily L Member 1	Protein Coding	Q8NGL2	40	GC11P055811	25.0549030303955	https://www.genecards.org/cgi-bin/carddisp.pl?gene=OR5L1
OR8K3	Olfactory Receptor Family 8 Subfamily K Member 3 (Gene/Pseudogene)	Protein Coding	Q8NH51	38	GC11P056358	25.0549030303955	https://www.genecards.org/cgi-bin/carddisp.pl?gene=OR8K3
CYLD	CYLD Lysine 63 Deubiquitinase	Protein Coding	Q9NQC7	61	GC16P050742	25.0343551635742	https://www.genecards.org/cgi-bin/carddisp.pl?gene=CYLD
CCND3	Cyclin D3	Protein Coding	P30281	58	GC06M041934	25.0303192138672	https://www.genecards.org/cgi-bin/carddisp.pl?gene=CCND3
SPDEF	SAM Pointed Domain Containing ETS Transcription Factor	Protein Coding	O95238	50	GC06M106619	25.029956817627	https://www.genecards.org/cgi-bin/carddisp.pl?gene=SPDEF
TNFRSF10B	TNF Receptor Superfamily Member 10b	Protein Coding	O14763	62	GC08M023006	24.9974880218506	https://www.genecards.org/cgi-bin/carddisp.pl?gene=TNFRSF10B
CDKN2C	Cyclin Dependent Kinase Inhibitor 2C	Protein Coding	P42773	57	GC01P050960	24.9903526306152	https://www.genecards.org/cgi-bin/carddisp.pl?gene=CDKN2C
RELA	RELA Proto-Oncogene, NF-KB Subunit	Protein Coding	Q04206	64	GC11M065653	24.9420986175537	https://www.genecards.org/cgi-bin/carddisp.pl?gene=RELA
RARA	Retinoic Acid Receptor Alpha	Protein Coding	P10276	62	GC17P040309	24.90207862854	https://www.genecards.org/cgi-bin/carddisp.pl?gene=RARA
FLT1	Fms Related Receptor Tyrosine Kinase 1	Protein Coding	P17948	64	GC13M028300	24.8919258117676	https://www.genecards.org/cgi-bin/carddisp.pl?gene=FLT1
MIR125B1	MicroRNA 125b-1	RNA Gene		30	GC11M140706	24.8775386810303	https://www.genecards.org/cgi-bin/carddisp.pl?gene=MIR125B1
INS	Insulin	Protein Coding	P01308	61	GC11M002159	24.860523223877	https://www.genecards.org/cgi-bin/carddisp.pl?gene=INS
MIR204	MicroRNA 204	RNA Gene		31	GC09M070809	24.7301559448242	https://www.genecards.org/cgi-bin/carddisp.pl?gene=MIR204
CEACAM5	CEA Cell Adhesion Molecule 5	Protein Coding	P06731	56	GC19P152590	24.7279396057129	https://www.genecards.org/cgi-bin/carddisp.pl?gene=CEACAM5
PDCD1	Programmed Cell Death 1	Protein Coding	Q15116	60	GC02M241849	24.6914844512939	https://www.genecards.org/cgi-bin/carddisp.pl?gene=PDCD1
PDGFB	Platelet Derived Growth Factor Subunit B	Protein Coding	P01127	64	GC22M086976	24.6338920593262	https://www.genecards.org/cgi-bin/carddisp.pl?gene=PDGFB
MIR140	MicroRNA 140	RNA Gene		32	GC16P122015	24.6011428833008	https://www.genecards.org/cgi-bin/carddisp.pl?gene=MIR140
CASP9	Caspase 9	Protein Coding	P55211	61	GC01M022575	24.5481090545654	https://www.genecards.org/cgi-bin/carddisp.pl?gene=CASP9
SMAD3	SMAD Family Member 3	Protein Coding	P84022	66	GC15P067063	24.5445518493652	https://www.genecards.org/cgi-bin/carddisp.pl?gene=SMAD3
MIR152	MicroRNA 152	RNA Gene		30	GC17M048037	24.5128059387207	https://www.genecards.org/cgi-bin/carddisp.pl?gene=MIR152
TGFA	Transforming Growth Factor Alpha	Protein Coding	P01135	58	GC02M070447	24.4504547119141	https://www.genecards.org/cgi-bin/carddisp.pl?gene=TGFA
FOXM1	Forkhead Box M1	Protein Coding	Q08050	56	GC12M002857	24.4338512420654	https://www.genecards.org/cgi-bin/carddisp.pl?gene=FOXM1
RNF43	Ring Finger Protein 43	Protein Coding	Q68DV7	50	GC17M058352	24.4214000701904	https://www.genecards.org/cgi-bin/carddisp.pl?gene=RNF43
GNAQ	G Protein Subunit Alpha Q	Protein Coding	P50148	61	GC09M077716	24.3953285217285	https://www.genecards.org/cgi-bin/carddisp.pl?gene=GNAQ
KLF4	KLF Transcription Factor 4	Protein Coding	O43474	60	GC09M107484	24.3868560791016	https://www.genecards.org/cgi-bin/carddisp.pl?gene=KLF4
IGF2R	Insulin Like Growth Factor 2 Receptor	Protein Coding	P11717	60	GC06P159969	24.3551216125488	https://www.genecards.org/cgi-bin/carddisp.pl?gene=IGF2R
CD34	CD34 Molecule	Protein Coding	P28906	58	GC01M207880	24.3340492248535	https://www.genecards.org/cgi-bin/carddisp.pl?gene=CD34
SERPINA3	Serpin Family A Member 3	Protein Coding	P01011	56	GC14P094612	24.3312435150146	https://www.genecards.org/cgi-bin/carddisp.pl?gene=SERPINA3
CDK1	Cyclin Dependent Kinase 1	Protein Coding	P06493	60	GC10P060772	24.2866382598877	https://www.genecards.org/cgi-bin/carddisp.pl?gene=CDK1
EPAS1	Endothelial PAS Domain Protein 1	Protein Coding	Q99814	64	GC02P046293	24.2442607879639	https://www.genecards.org/cgi-bin/carddisp.pl?gene=EPAS1
ASXL1	ASXL Transcriptional Regulator 1	Protein Coding	Q8IXJ9	55	GC20P053105	24.2175178527832	https://www.genecards.org/cgi-bin/carddisp.pl?gene=ASXL1
E2F1	E2F Transcription Factor 1	Protein Coding	Q01094	57	GC20M033675	24.1985511779785	https://www.genecards.org/cgi-bin/carddisp.pl?gene=E2F1
CBL	Cbl Proto-Oncogene	Protein Coding	P22681	64	GC11P119206	24.1734142303467	https://www.genecards.org/cgi-bin/carddisp.pl?gene=CBL
CLU	Clusterin	Protein Coding	P10909	60	GC08M027596	24.1101493835449	https://www.genecards.org/cgi-bin/carddisp.pl?gene=CLU
HDAC1	Histone Deacetylase 1	Protein Coding	Q13547	63	GC01P032292	24.1000556945801	https://www.genecards.org/cgi-bin/carddisp.pl?gene=HDAC1
RARB	Retinoic Acid Receptor Beta	Protein Coding	P10826	62	GC03P027315	24.0709838867188	https://www.genecards.org/cgi-bin/carddisp.pl?gene=RARB
MIR122	MicroRNA 122	RNA Gene		30	GC18P058451	24.065221786499	https://www.genecards.org/cgi-bin/carddisp.pl?gene=MIR122
TCF3	Transcription Factor 3	Protein Coding	P15923	59	GC19M001609	24.0613632202148	https://www.genecards.org/cgi-bin/carddisp.pl?gene=TCF3
ZEB1	Zinc Finger E-Box Binding Homeobox 1	Protein Coding	P37275	62	GC10P031318	24.058162689209	https://www.genecards.org/cgi-bin/carddisp.pl?gene=ZEB1
BCL6	BCL6 Transcription Repressor	Protein Coding	P41182	59	GC03M187721	24.0237102508545	https://www.genecards.org/cgi-bin/carddisp.pl?gene=BCL6
SERPINB5	Serpin Family B Member 5	Protein Coding	P36952	55	GC18P063476	24.0071277618408	https://www.genecards.org/cgi-bin/carddisp.pl?gene=SERPINB5
STAT1	Signal Transducer And Activator Of Transcription 1	Protein Coding	P42224	65	GC02M190908	23.9848747253418	https://www.genecards.org/cgi-bin/carddisp.pl?gene=STAT1
PBRM1	Polybromo 1	Protein Coding	Q86U86	58	GC03M052545	23.9628372192383	https://www.genecards.org/cgi-bin/carddisp.pl?gene=PBRM1
PTK2	Protein Tyrosine Kinase 2	Protein Coding	Q05397	61	GC08M140657	23.9390525817871	https://www.genecards.org/cgi-bin/carddisp.pl?gene=PTK2
SUFU	SUFU Negative Regulator Of Hedgehog Signaling	Protein Coding	Q9UMX1	55	GC10P124493	23.9333152770996	https://www.genecards.org/cgi-bin/carddisp.pl?gene=SUFU
MMP1	Matrix Metallopeptidase 1	Protein Coding	P03956	62	GC11M140392	23.8791770935059	https://www.genecards.org/cgi-bin/carddisp.pl?gene=MMP1
MYD88	MYD88 Innate Immune Signal Transduction Adaptor	Protein Coding	Q99836	62	GC03P038501	23.8734016418457	https://www.genecards.org/cgi-bin/carddisp.pl?gene=MYD88
OGG1	8-Oxoguanine DNA Glycosylase	Protein Coding	O15527	60	GC03P026979	23.856258392334	https://www.genecards.org/cgi-bin/carddisp.pl?gene=OGG1
BTK	Bruton Tyrosine Kinase	Protein Coding	Q06187	67	GC0XM101349	23.8201770782471	https://www.genecards.org/cgi-bin/carddisp.pl?gene=BTK
TOP2A	DNA Topoisomerase II Alpha	Protein Coding	P11388	63	GC17M040388	23.8096027374268	https://www.genecards.org/cgi-bin/carddisp.pl?gene=TOP2A
MIR133B	MicroRNA 133b	RNA Gene		31	GC06P052148	23.8060493469238	https://www.genecards.org/cgi-bin/carddisp.pl?gene=MIR133B
MIR185	MicroRNA 185	RNA Gene		30	GC22P091538	23.8032722473145	https://www.genecards.org/cgi-bin/carddisp.pl?gene=MIR185
ABCC1	ATP Binding Cassette Subfamily C Member 1 (ABCC1 Blood Group)	Protein Coding	P33527	61	GC16P015949	23.7800483703613	https://www.genecards.org/cgi-bin/carddisp.pl?gene=ABCC1
MIR424	MicroRNA 424	RNA Gene		27	GC0XM135398	23.7796592712402	https://www.genecards.org/cgi-bin/carddisp.pl?gene=MIR424
BRD4	Bromodomain Containing 4	Protein Coding	O60885	60	GC19M108289	23.7374534606934	https://www.genecards.org/cgi-bin/carddisp.pl?gene=BRD4
LGALS3	Galectin 3	Protein Coding	P17931	57	GC14P055124	23.7188587188721	https://www.genecards.org/cgi-bin/carddisp.pl?gene=LGALS3
PAX8	Paired Box 8	Protein Coding	Q06710	58	GC02M113215	23.674259185791	https://www.genecards.org/cgi-bin/carddisp.pl?gene=PAX8
SPP1	Secreted Phosphoprotein 1	Protein Coding	P10451	57	GC04P087975	23.5881175994873	https://www.genecards.org/cgi-bin/carddisp.pl?gene=SPP1
HNF1A	HNF1 Homeobox A	Protein Coding	P20823	60	GC12P120978	23.5610389709473	https://www.genecards.org/cgi-bin/carddisp.pl?gene=HNF1A
ERCC1	ERCC Excision Repair 1, Endonuclease Non-Catalytic Subunit	Protein Coding	P07992	59	GC19M108885	23.5479507446289	https://www.genecards.org/cgi-bin/carddisp.pl?gene=ERCC1
MAPK8	Mitogen-Activated Protein Kinase 8	Protein Coding	P45983	62	GC10P048306	23.5409889221191	https://www.genecards.org/cgi-bin/carddisp.pl?gene=MAPK8
FOXO3	Forkhead Box O3	Protein Coding	O43524	60	GC06P108559	23.4903259277344	https://www.genecards.org/cgi-bin/carddisp.pl?gene=FOXO3
MIRLET7A1	MicroRNA Let-7a-1	RNA Gene		31	GC09P094175	23.477466583252	https://www.genecards.org/cgi-bin/carddisp.pl?gene=MIRLET7A1
MIR494	MicroRNA 494	RNA Gene		26	GC14P121384	23.4371337890625	https://www.genecards.org/cgi-bin/carddisp.pl?gene=MIR494
CDX2	Caudal Type Homeobox 2	Protein Coding	Q99626	54	GC13M027962	23.4087181091309	https://www.genecards.org/cgi-bin/carddisp.pl?gene=CDX2
KRT5	Keratin 5	Protein Coding	P13647	58	GC12M052514	23.4072074890137	https://www.genecards.org/cgi-bin/carddisp.pl?gene=KRT5
MAP2K2	Mitogen-Activated Protein Kinase Kinase 2	Protein Coding	P36507	67	GC19M004090	23.4027976989746	https://www.genecards.org/cgi-bin/carddisp.pl?gene=MAP2K2
SHC1	SHC Adaptor Protein 1	Protein Coding	P29353	57	GC01M154962	23.4026279449463	https://www.genecards.org/cgi-bin/carddisp.pl?gene=SHC1
FANCG	FA Complementation Group G	Protein Coding	O15287	57	GC09M035073	23.3906669616699	https://www.genecards.org/cgi-bin/carddisp.pl?gene=FANCG
MMP14	Matrix Metallopeptidase 14	Protein Coding	P50281	64	GC14P057548	23.3364639282227	https://www.genecards.org/cgi-bin/carddisp.pl?gene=MMP14
SOCS1	Suppressor Of Cytokine Signaling 1	Protein Coding	O15524	58	GC16M050219	23.3357086181641	https://www.genecards.org/cgi-bin/carddisp.pl?gene=SOCS1
KDM6A	Lysine Demethylase 6A	Protein Coding	O15550	60	GC0XP044873	23.3208980560303	https://www.genecards.org/cgi-bin/carddisp.pl?gene=KDM6A
MIRLET7E	MicroRNA Let-7e	RNA Gene		28	GC19P152977	23.2732429504395	https://www.genecards.org/cgi-bin/carddisp.pl?gene=MIRLET7E
PRKCA	Protein Kinase C Alpha	Protein Coding	P17252	64	GC17P066302	23.2447834014893	https://www.genecards.org/cgi-bin/carddisp.pl?gene=PRKCA
ABCG2	ATP Binding Cassette Subfamily G Member 2 (JR Blood Group)	Protein Coding	Q9UNQ0	62	GC04M088090	23.2211246490479	https://www.genecards.org/cgi-bin/carddisp.pl?gene=ABCG2
HAGLR	HOXD Antisense Growth-Associated Long Non-Coding RNA	RNA Gene		27	GC02M176172	23.1928329467773	https://www.genecards.org/cgi-bin/carddisp.pl?gene=HAGLR
B2M	Beta-2-Microglobulin	Protein Coding	P61769	62	GC15P044711	23.1130218505859	https://www.genecards.org/cgi-bin/carddisp.pl?gene=B2M
TGFBR1	Transforming Growth Factor Beta Receptor 1	Protein Coding	P36897	67	GC09P107186	23.094409942627	https://www.genecards.org/cgi-bin/carddisp.pl?gene=TGFBR1
VEGFC	Vascular Endothelial Growth Factor C	Protein Coding	P49767	60	GC04M176683	23.0515003204346	https://www.genecards.org/cgi-bin/carddisp.pl?gene=VEGFC
MAX	MYC Associated Factor X	Protein Coding	P61244	59	GC14M065425	23.0288486480713	https://www.genecards.org/cgi-bin/carddisp.pl?gene=MAX
MMP7	Matrix Metallopeptidase 7	Protein Coding	P09237	60	GC11M140388	23.0130882263184	https://www.genecards.org/cgi-bin/carddisp.pl?gene=MMP7
MIR215	MicroRNA 215	RNA Gene		27	GC01M220117	22.9921169281006	https://www.genecards.org/cgi-bin/carddisp.pl?gene=MIR215
MIR98	MicroRNA 98	RNA Gene		27	GC0XM053998	22.9355926513672	https://www.genecards.org/cgi-bin/carddisp.pl?gene=MIR98
LIG4	DNA Ligase 4	Protein Coding	P49917	60	GC13M108207	22.9260139465332	https://www.genecards.org/cgi-bin/carddisp.pl?gene=LIG4
MIR324	MicroRNA 324	RNA Gene		28	GC17M007223	22.877082824707	https://www.genecards.org/cgi-bin/carddisp.pl?gene=MIR324
SP1	Sp1 Transcription Factor	Protein Coding	P08047	60	GC12P053380	22.8740386962891	https://www.genecards.org/cgi-bin/carddisp.pl?gene=SP1
NFKBIA	NFKB Inhibitor Alpha	Protein Coding	P25963	64	GC14M035401	22.8662261962891	https://www.genecards.org/cgi-bin/carddisp.pl?gene=NFKBIA
GRP	Gastrin Releasing Peptide	Protein Coding	P07492	52	GC18P059220	22.8378028869629	https://www.genecards.org/cgi-bin/carddisp.pl?gene=GRP
ETV4	ETS Variant Transcription Factor 4	Protein Coding	P43268	54	GC17M043527	22.7991065979004	https://www.genecards.org/cgi-bin/carddisp.pl?gene=ETV4
DNMT3B	DNA Methyltransferase 3 Beta	Protein Coding	Q9UBC3	64	GC20P032762	22.7954902648926	https://www.genecards.org/cgi-bin/carddisp.pl?gene=DNMT3B
STAT5B	Signal Transducer And Activator Of Transcription 5B	Protein Coding	P51692	62	GC17M042199	22.7800941467285	https://www.genecards.org/cgi-bin/carddisp.pl?gene=STAT5B
KDM1A	Lysine Demethylase 1A	Protein Coding	O60341	61	GC01P023019	22.7672080993652	https://www.genecards.org/cgi-bin/carddisp.pl?gene=KDM1A
CXCL12	C-X-C Motif Chemokine Ligand 12	Protein Coding	P48061	59	GC10M044370	22.691873550415	https://www.genecards.org/cgi-bin/carddisp.pl?gene=CXCL12
SLC45A3	Solute Carrier Family 45 Member 3	Protein Coding	Q96JT2	49	GC01M205626	22.6890487670898	https://www.genecards.org/cgi-bin/carddisp.pl?gene=SLC45A3
NQO1	NAD(P)H Quinone Dehydrogenase 1	Protein Coding	P15559	61	GC16M069706	22.6317939758301	https://www.genecards.org/cgi-bin/carddisp.pl?gene=NQO1
KRT18	Keratin 18	Protein Coding	P05783	62	GC12P052948	22.6285419464111	https://www.genecards.org/cgi-bin/carddisp.pl?gene=KRT18
RAD51L3-RFFL	RAD51L3-RFFL Readthrough	RNA Gene		17	GC17M035009	22.6111259460449	https://www.genecards.org/cgi-bin/carddisp.pl?gene=RAD51L3-RFFL
MIR26A1	MicroRNA 26a-1	RNA Gene		30	GC03P037969	22.5497493743896	https://www.genecards.org/cgi-bin/carddisp.pl?gene=MIR26A1
KEAP1	Kelch Like ECH Associated Protein 1	Protein Coding	Q14145	61	GC19M010486	22.5374145507813	https://www.genecards.org/cgi-bin/carddisp.pl?gene=KEAP1
IRF1	Interferon Regulatory Factor 1	Protein Coding	P10914	60	GC05M132440	22.5044136047363	https://www.genecards.org/cgi-bin/carddisp.pl?gene=IRF1
FOS	Fos Proto-Oncogene, AP-1 Transcription Factor Subunit	Protein Coding	P01100	64	GC14P075278	22.47607421875	https://www.genecards.org/cgi-bin/carddisp.pl?gene=FOS
MIR9-1	MicroRNA 9-1	RNA Gene		30	GC01M156420	22.4600486755371	https://www.genecards.org/cgi-bin/carddisp.pl?gene=MIR9-1
NOS2	Nitric Oxide Synthase 2	Protein Coding	P35228	62	GC17M027756	22.4447956085205	https://www.genecards.org/cgi-bin/carddisp.pl?gene=NOS2
XIAP	X-Linked Inhibitor Of Apoptosis	Protein Coding	P98170	64	GC0XP123859	22.4051532745361	https://www.genecards.org/cgi-bin/carddisp.pl?gene=XIAP
TP73	Tumor Protein P73	Protein Coding	O15350	58	GC01P003652	22.4038772583008	https://www.genecards.org/cgi-bin/carddisp.pl?gene=TP73
RECK	Reversion Inducing Cysteine Rich Protein With Kazal Motifs	Protein Coding	O95980	52	GC09P036036	22.3939018249512	https://www.genecards.org/cgi-bin/carddisp.pl?gene=RECK
CSF3	Colony Stimulating Factor 3	Protein Coding	P09919	55	GC17P040015	22.3824119567871	https://www.genecards.org/cgi-bin/carddisp.pl?gene=CSF3
MIR34B	MicroRNA 34b	RNA Gene		30	GC11P113438	22.3766098022461	https://www.genecards.org/cgi-bin/carddisp.pl?gene=MIR34B
SUZ12	SUZ12 Polycomb Repressive Complex 2 Subunit	Protein Coding	Q15022	55	GC17P031937	22.3730010986328	https://www.genecards.org/cgi-bin/carddisp.pl?gene=SUZ12
KLK4	Kallikrein Related Peptidase 4	Protein Coding	Q9Y5K2	56	GC19M109130	22.3661766052246	https://www.genecards.org/cgi-bin/carddisp.pl?gene=KLK4
PAWR	Pro-Apoptotic WT1 Regulator	Protein Coding	Q96IZ0	54	GC12M079574	22.3538913726807	https://www.genecards.org/cgi-bin/carddisp.pl?gene=PAWR
MIR483	MicroRNA 483	RNA Gene		30	GC11M015126	22.3270606994629	https://www.genecards.org/cgi-bin/carddisp.pl?gene=MIR483
PAGE4	PAGE Family Member 4	Protein Coding	O60829	43	GC0XP060934	22.3250293731689	https://www.genecards.org/cgi-bin/carddisp.pl?gene=PAGE4
GDF15	Growth Differentiation Factor 15	Protein Coding	Q99988	56	GC19P152105	22.3176937103271	https://www.genecards.org/cgi-bin/carddisp.pl?gene=GDF15
PIK3CD	Phosphatidylinositol-4,5-Bisphosphate 3-Kinase Catalytic Subunit Delta	Protein Coding	O00329	65	GC01P075262	22.3147354125977	https://www.genecards.org/cgi-bin/carddisp.pl?gene=PIK3CD
SERPINE1	Serpin Family E Member 1	Protein Coding	P05121	63	GC07P101127	22.2981700897217	https://www.genecards.org/cgi-bin/carddisp.pl?gene=SERPINE1
CTCF	CCCTC-Binding Factor	Protein Coding	P49711	60	GC16P121886	22.2919311523438	https://www.genecards.org/cgi-bin/carddisp.pl?gene=CTCF
CEACAM3	CEA Cell Adhesion Molecule 3	Protein Coding	P40198	55	GC19P041796	22.2702827453613	https://www.genecards.org/cgi-bin/carddisp.pl?gene=CEACAM3
CYP1B1	Cytochrome P450 Family 1 Subfamily B Member 1	Protein Coding	Q16678	61	GC02M038066	22.2686634063721	https://www.genecards.org/cgi-bin/carddisp.pl?gene=CYP1B1
KRT8	Keratin 8	Protein Coding	P05787	60	GC12M052897	22.2036247253418	https://www.genecards.org/cgi-bin/carddisp.pl?gene=KRT8
POU5F1	POU Class 5 Homeobox 1	Protein Coding	Q01860	60	GC06M106430	22.1939849853516	https://www.genecards.org/cgi-bin/carddisp.pl?gene=POU5F1
MIR211	MicroRNA 211	RNA Gene		30	GC15M031065	22.1888694763184	https://www.genecards.org/cgi-bin/carddisp.pl?gene=MIR211
ERCC3	ERCC Excision Repair 3, TFIIH Core Complex Helicase Subunit	Protein Coding	P19447	61	GC02M127257	22.170581817627	https://www.genecards.org/cgi-bin/carddisp.pl?gene=ERCC3
MST1R	Macrophage Stimulating 1 Receptor	Protein Coding	Q04912	62	GC03M054793	22.100212097168	https://www.genecards.org/cgi-bin/carddisp.pl?gene=MST1R
TWIST1	Twist Family BHLH Transcription Factor 1	Protein Coding	Q15672	60	GC07M019020	22.0844402313232	https://www.genecards.org/cgi-bin/carddisp.pl?gene=TWIST1
MPL	MPL Proto-Oncogene, Thrombopoietin Receptor	Protein Coding	P40238	60	GC01P043337	22.0667953491211	https://www.genecards.org/cgi-bin/carddisp.pl?gene=MPL
STEAP1	STEAP Family Member 1	Protein Coding	Q9UHE8	52	GC07P090154	22.059118270874	https://www.genecards.org/cgi-bin/carddisp.pl?gene=STEAP1
NCOR2	Nuclear Receptor Corepressor 2	Protein Coding	Q9Y618	56	GC12M124324	22.034854888916	https://www.genecards.org/cgi-bin/carddisp.pl?gene=NCOR2
LINC-ROR	Long Intergenic Non-Protein Coding RNA, Regulator Of Reprogramming	RNA Gene		25	GC18M057054	22.031587600708	https://www.genecards.org/cgi-bin/carddisp.pl?gene=LINC-ROR
ETS1	ETS Proto-Oncogene 1, Transcription Factor	Protein Coding	P14921	61	GC11M128458	22.0262260437012	https://www.genecards.org/cgi-bin/carddisp.pl?gene=ETS1
SMAD7	SMAD Family Member 7	Protein Coding	O15105	57	GC18M048919	22.0205574035645	https://www.genecards.org/cgi-bin/carddisp.pl?gene=SMAD7
IL1RN	Interleukin 1 Receptor Antagonist	Protein Coding	P18510	62	GC02P154111	22.0055618286133	https://www.genecards.org/cgi-bin/carddisp.pl?gene=IL1RN
MIR338	MicroRNA 338	RNA Gene		27	GC17M098223	22.000301361084	https://www.genecards.org/cgi-bin/carddisp.pl?gene=MIR338
NR3C1	Nuclear Receptor Subfamily 3 Group C Member 1	Protein Coding	P04150	62	GC05M143277	21.9818267822266	https://www.genecards.org/cgi-bin/carddisp.pl?gene=NR3C1
CDH2	Cadherin 2	Protein Coding	P19022	64	GC18M038314	21.9809036254883	https://www.genecards.org/cgi-bin/carddisp.pl?gene=CDH2
MIR212	MicroRNA 212	RNA Gene		29	GC17M002050	21.8994159698486	https://www.genecards.org/cgi-bin/carddisp.pl?gene=MIR212
MAPK3	Mitogen-Activated Protein Kinase 3	Protein Coding	P27361	62	GC16M051076	21.8754177093506	https://www.genecards.org/cgi-bin/carddisp.pl?gene=MAPK3
TMEM127	Transmembrane Protein 127	Protein Coding	O75204	50	GC02M096248	21.8508834838867	https://www.genecards.org/cgi-bin/carddisp.pl?gene=TMEM127
HMMR	Hyaluronan Mediated Motility Receptor	Protein Coding	O75330	57	GC05P163488	21.844331741333	https://www.genecards.org/cgi-bin/carddisp.pl?gene=HMMR
MIR130A	MicroRNA 130a	RNA Gene		30	GC11P057641	21.813777923584	https://www.genecards.org/cgi-bin/carddisp.pl?gene=MIR130A
KMT2C	Lysine Methyltransferase 2C	Protein Coding	Q8NEZ4	56	GC07M152134	21.7924728393555	https://www.genecards.org/cgi-bin/carddisp.pl?gene=KMT2C
EPHB4	EPH Receptor B4	Protein Coding	P54760	66	GC07M106759	21.783618927002	https://www.genecards.org/cgi-bin/carddisp.pl?gene=EPHB4
MIR15B	MicroRNA 15b	RNA Gene		28	GC03P160404	21.7684020996094	https://www.genecards.org/cgi-bin/carddisp.pl?gene=MIR15B
CSF3R	Colony Stimulating Factor 3 Receptor	Protein Coding	Q99062	60	GC01M036466	21.762451171875	https://www.genecards.org/cgi-bin/carddisp.pl?gene=CSF3R
SPINK1	Serine Peptidase Inhibitor Kazal Type 1	Protein Coding	P00995	54	GC05M147825	21.7504844665527	https://www.genecards.org/cgi-bin/carddisp.pl?gene=SPINK1
PLAUR	Plasminogen Activator, Urokinase Receptor	Protein Coding	Q03405	57	GC19M043646	21.7493915557861	https://www.genecards.org/cgi-bin/carddisp.pl?gene=PLAUR
NCAM1	Neural Cell Adhesion Molecule 1	Protein Coding	P13591	61	GC11P112961	21.6899681091309	https://www.genecards.org/cgi-bin/carddisp.pl?gene=NCAM1
SDHAF2	Succinate Dehydrogenase Complex Assembly Factor 2	Protein Coding	Q9NX18	54	GC11P061430	21.6775913238525	https://www.genecards.org/cgi-bin/carddisp.pl?gene=SDHAF2
MIR24-1	MicroRNA 24-1	RNA Gene		27	GC09P095086	21.6745414733887	https://www.genecards.org/cgi-bin/carddisp.pl?gene=MIR24-1
CASP10	Caspase 10	Protein Coding	Q92851	60	GC02P201182	21.6685905456543	https://www.genecards.org/cgi-bin/carddisp.pl?gene=CASP10
MDM4	MDM4 Regulator Of P53	Protein Coding	O15151	59	GC01P204516	21.6638011932373	https://www.genecards.org/cgi-bin/carddisp.pl?gene=MDM4
PTOV1	PTOV1 Extended AT-Hook Containing Adaptor Protein	Protein Coding	Q86YD1	47	GC19P049850	21.6391792297363	https://www.genecards.org/cgi-bin/carddisp.pl?gene=PTOV1
STEAP4	STEAP4 Metalloreductase	Protein Coding	Q687X5	53	GC07M088597	21.625	https://www.genecards.org/cgi-bin/carddisp.pl?gene=STEAP4
CDC25C	Cell Division Cycle 25C	Protein Coding	P30307	61	GC05M138285	21.5892562866211	https://www.genecards.org/cgi-bin/carddisp.pl?gene=CDC25C
CCL2	C-C Motif Chemokine Ligand 2	Protein Coding	P13500	62	GC17P034255	21.5455932617188	https://www.genecards.org/cgi-bin/carddisp.pl?gene=CCL2
SLC2A1	Solute Carrier Family 2 Member 1	Protein Coding	P11166	66	GC01M042925	21.5356483459473	https://www.genecards.org/cgi-bin/carddisp.pl?gene=SLC2A1
PROM1	Prominin 1	Protein Coding	O43490	60	GC04M015965	21.5065231323242	https://www.genecards.org/cgi-bin/carddisp.pl?gene=PROM1
FN1	Fibronectin 1	Protein Coding	P02751	63	GC02M215360	21.4947376251221	https://www.genecards.org/cgi-bin/carddisp.pl?gene=FN1
TOP1	DNA Topoisomerase I	Protein Coding	P11387	62	GC20P041028	21.4547882080078	https://www.genecards.org/cgi-bin/carddisp.pl?gene=TOP1
TIMP3	TIMP Metallopeptidase Inhibitor 3	Protein Coding	P35625	57	GC22P092006	21.4247646331787	https://www.genecards.org/cgi-bin/carddisp.pl?gene=TIMP3
NOTCH2	Notch Receptor 2	Protein Coding	Q04721	65	GC01M119911	21.4240798950195	https://www.genecards.org/cgi-bin/carddisp.pl?gene=NOTCH2
MAPK14	Mitogen-Activated Protein Kinase 14	Protein Coding	Q16539	64	GC06P182012	21.3799629211426	https://www.genecards.org/cgi-bin/carddisp.pl?gene=MAPK14
RXRA	Retinoid X Receptor Alpha	Protein Coding	P19793	61	GC09P134317	21.32568359375	https://www.genecards.org/cgi-bin/carddisp.pl?gene=RXRA
ODC1	Ornithine Decarboxylase 1	Protein Coding	P11926	61	GC02M010432	21.2793712615967	https://www.genecards.org/cgi-bin/carddisp.pl?gene=ODC1
MYB	MYB Proto-Oncogene, Transcription Factor	Protein Coding	P10242	62	GC06P135181	21.2651195526123	https://www.genecards.org/cgi-bin/carddisp.pl?gene=MYB
MIR186	MicroRNA 186	RNA Gene		28	GC01M071067	21.2503089904785	https://www.genecards.org/cgi-bin/carddisp.pl?gene=MIR186
CYP3A4	Cytochrome P450 Family 3 Subfamily A Member 4	Protein Coding	P08684	61	GC07M106698	21.2495346069336	https://www.genecards.org/cgi-bin/carddisp.pl?gene=CYP3A4
AFP	Alpha Fetoprotein	Protein Coding	P02771	60	GC04P073431	21.2307434082031	https://www.genecards.org/cgi-bin/carddisp.pl?gene=AFP
EGR1	Early Growth Response 1	Protein Coding	P18146	57	GC05P138465	21.2255783081055	https://www.genecards.org/cgi-bin/carddisp.pl?gene=EGR1
CCNB1	Cyclin B1	Protein Coding	P14635	60	GC05P069167	21.2158432006836	https://www.genecards.org/cgi-bin/carddisp.pl?gene=CCNB1
CYCS	Cytochrome C, Somatic	Protein Coding	P99999	61	GC07M025118	21.1992530822754	https://www.genecards.org/cgi-bin/carddisp.pl?gene=CYCS
THBS1	Thrombospondin 1	Protein Coding	P07996	59	GC15P039581	21.1841735839844	https://www.genecards.org/cgi-bin/carddisp.pl?gene=THBS1
NDRG1	N-Myc Downstream Regulated 1	Protein Coding	Q92597	57	GC08M133237	21.1802158355713	https://www.genecards.org/cgi-bin/carddisp.pl?gene=NDRG1
NOTCH3	Notch Receptor 3	Protein Coding	Q9UM47	64	GC19M015159	21.1771774291992	https://www.genecards.org/cgi-bin/carddisp.pl?gene=NOTCH3
TYR	Tyrosinase	Protein Coding	P14679	61	GC11P089177	21.1730098724365	https://www.genecards.org/cgi-bin/carddisp.pl?gene=TYR
FASN	Fatty Acid Synthase	Protein Coding	P49327	61	GC17M082078	21.1728019714355	https://www.genecards.org/cgi-bin/carddisp.pl?gene=FASN
PTHLH	Parathyroid Hormone Like Hormone	Protein Coding	P12272	58	GC12M036019	21.135368347168	https://www.genecards.org/cgi-bin/carddisp.pl?gene=PTHLH
RPS20	Ribosomal Protein S20	Protein Coding	P60866	55	GC08M056067	21.1303176879883	https://www.genecards.org/cgi-bin/carddisp.pl?gene=RPS20
SOX10	SRY-Box Transcription Factor 10	Protein Coding	P56693	58	GC22M087782	21.121561050415	https://www.genecards.org/cgi-bin/carddisp.pl?gene=SOX10
MAP2K4	Mitogen-Activated Protein Kinase Kinase 4	Protein Coding	P45985	62	GC17P012020	21.1093711853027	https://www.genecards.org/cgi-bin/carddisp.pl?gene=MAP2K4
LEP	Leptin	Protein Coding	P41159	59	GC07P128241	21.0991706848145	https://www.genecards.org/cgi-bin/carddisp.pl?gene=LEP
IFNA1	Interferon Alpha 1	Protein Coding	P01562	51	GC09P021955	21.079080581665	https://www.genecards.org/cgi-bin/carddisp.pl?gene=IFNA1
FLI1	Fli-1 Proto-Oncogene, ETS Transcription Factor	Protein Coding	Q01543	60	GC11P128686	21.0729637145996	https://www.genecards.org/cgi-bin/carddisp.pl?gene=FLI1
CD36	CD36 Molecule (CD36 Blood Group)	Protein Coding	P16671	63	GC07P080369	21.0603942871094	https://www.genecards.org/cgi-bin/carddisp.pl?gene=CD36
FANCF	FA Complementation Group F	Protein Coding	Q9NPI8	53	GC11M022600	21.0528469085693	https://www.genecards.org/cgi-bin/carddisp.pl?gene=FANCF
HDAC4	Histone Deacetylase 4	Protein Coding	P56524	65	GC02M239048	21.0022354125977	https://www.genecards.org/cgi-bin/carddisp.pl?gene=HDAC4
FGF3	Fibroblast Growth Factor 3	Protein Coding	P11487	57	GC11M139943	20.9828910827637	https://www.genecards.org/cgi-bin/carddisp.pl?gene=FGF3
LMNA	Lamin A/C	Protein Coding	P02545	63	GC01P156082	20.9763507843018	https://www.genecards.org/cgi-bin/carddisp.pl?gene=LMNA
AIP	AHR Interacting HSP90 Co-Chaperone	Protein Coding	O00170	56	GC11P067468	20.9720191955566	https://www.genecards.org/cgi-bin/carddisp.pl?gene=AIP
GNRH1	Gonadotropin Releasing Hormone 1	Protein Coding	P01148	54	GC08M025419	20.9231300354004	https://www.genecards.org/cgi-bin/carddisp.pl?gene=GNRH1
KITLG	KIT Ligand	Protein Coding	P21583	60	GC12M088492	20.9165382385254	https://www.genecards.org/cgi-bin/carddisp.pl?gene=KITLG
MIR301A	MicroRNA 301a	RNA Gene		27	GC17M059151	20.8754043579102	https://www.genecards.org/cgi-bin/carddisp.pl?gene=MIR301A
PML	PML Nuclear Body Scaffold	Protein Coding	P29590	59	GC15P073994	20.8537559509277	https://www.genecards.org/cgi-bin/carddisp.pl?gene=PML
MIR192	MicroRNA 192	RNA Gene		30	GC11M064891	20.8240242004395	https://www.genecards.org/cgi-bin/carddisp.pl?gene=MIR192
MIR361	MicroRNA 361	RNA Gene		27	GC0XM085903	20.8157844543457	https://www.genecards.org/cgi-bin/carddisp.pl?gene=MIR361
CSF1	Colony Stimulating Factor 1	Protein Coding	P09603	57	GC01P111947	20.8118267059326	https://www.genecards.org/cgi-bin/carddisp.pl?gene=CSF1
MIR132	MicroRNA 132	RNA Gene		30	GC17M002049	20.810733795166	https://www.genecards.org/cgi-bin/carddisp.pl?gene=MIR132
FGF7	Fibroblast Growth Factor 7	Protein Coding	P21781	57	GC15P049423	20.8091678619385	https://www.genecards.org/cgi-bin/carddisp.pl?gene=FGF7
TIMP1	TIMP Metallopeptidase Inhibitor 1	Protein Coding	P01033	57	GC0XP060812	20.8037452697754	https://www.genecards.org/cgi-bin/carddisp.pl?gene=TIMP1
CRP	C-Reactive Protein	Protein Coding	P02741	58	GC01M167583	20.8013458251953	https://www.genecards.org/cgi-bin/carddisp.pl?gene=CRP
PTK2B	Protein Tyrosine Kinase 2 Beta	Protein Coding	Q14289	62	GC08P027311	20.7987098693848	https://www.genecards.org/cgi-bin/carddisp.pl?gene=PTK2B
MIR107	MicroRNA 107	RNA Gene		28	GC10M089604	20.7821006774902	https://www.genecards.org/cgi-bin/carddisp.pl?gene=MIR107
JAZF1	JAZF Zinc Finger 1	Protein Coding	Q86VZ6	49	GC07M027830	20.756778717041	https://www.genecards.org/cgi-bin/carddisp.pl?gene=JAZF1
SOS1	SOS Ras/Rac Guanine Nucleotide Exchange Factor 1	Protein Coding	Q07889	64	GC02M039454	20.7460479736328	https://www.genecards.org/cgi-bin/carddisp.pl?gene=SOS1
SNAI1	Snail Family Transcriptional Repressor 1	Protein Coding	O95863	57	GC20P049982	20.7379131317139	https://www.genecards.org/cgi-bin/carddisp.pl?gene=SNAI1
AURKB	Aurora Kinase B	Protein Coding	Q96GD4	65	GC17M096240	20.7282218933105	https://www.genecards.org/cgi-bin/carddisp.pl?gene=AURKB
TIMP2	TIMP Metallopeptidase Inhibitor 2	Protein Coding	P16035	54	GC17M078852	20.7149696350098	https://www.genecards.org/cgi-bin/carddisp.pl?gene=TIMP2
MIR148B	MicroRNA 148b	RNA Gene		30	GC12P054337	20.6253204345703	https://www.genecards.org/cgi-bin/carddisp.pl?gene=MIR148B
CCNA2	Cyclin A2	Protein Coding	P20248	58	GC04M121816	20.6208953857422	https://www.genecards.org/cgi-bin/carddisp.pl?gene=CCNA2
IFI27	Interferon Alpha Inducible Protein 27	Protein Coding	P40305	50	GC14P094104	20.6199836730957	https://www.genecards.org/cgi-bin/carddisp.pl?gene=IFI27
ITGA6	Integrin Subunit Alpha 6	Protein Coding	P23229	62	GC02P172244	20.6183166503906	https://www.genecards.org/cgi-bin/carddisp.pl?gene=ITGA6
PPM1D	Protein Phosphatase, Mg2+/Mn2+ Dependent 1D	Protein Coding	O15297	61	GC17P060600	20.6176452636719	https://www.genecards.org/cgi-bin/carddisp.pl?gene=PPM1D
PRKACA	Protein Kinase CAMP-Activated Catalytic Subunit Alpha	Protein Coding	P17612	65	GC19M108254	20.6151638031006	https://www.genecards.org/cgi-bin/carddisp.pl?gene=PRKACA
PMEPA1	Prostate Transmembrane Protein, Androgen Induced 1	Protein Coding	Q969W9	50	GC20M057648	20.6097526550293	https://www.genecards.org/cgi-bin/carddisp.pl?gene=PMEPA1
HDAC9	Histone Deacetylase 9	Protein Coding	Q9UKV0	63	GC07P018086	20.5960807800293	https://www.genecards.org/cgi-bin/carddisp.pl?gene=HDAC9
NAB2	NGFI-A Binding Protein 2	Protein Coding	Q15742	53	GC12P075473	20.5577774047852	https://www.genecards.org/cgi-bin/carddisp.pl?gene=NAB2
CREB1	CAMP Responsive Element Binding Protein 1	Protein Coding	P16220	62	GC02P207529	20.5560092926025	https://www.genecards.org/cgi-bin/carddisp.pl?gene=CREB1
LOC111099027	Transmembrane Protease Serine 2 Breakpoint Cluster Recombination Region	Functional Element		9	GC21P041485	20.5509834289551	https://www.genecards.org/cgi-bin/carddisp.pl?gene=LOC111099027
LOC111099028	ERG, ETS Transcription Factor Breakpoint Cluster Recombination Region	Functional Element		9	GC21P038454	20.5509834289551	https://www.genecards.org/cgi-bin/carddisp.pl?gene=LOC111099028
SNAI2	Snail Family Transcriptional Repressor 2	Protein Coding	O43623	55	GC08M048917	20.5469665527344	https://www.genecards.org/cgi-bin/carddisp.pl?gene=SNAI2
INSR	Insulin Receptor	Protein Coding	P06213	67	GC19M007112	20.5222969055176	https://www.genecards.org/cgi-bin/carddisp.pl?gene=INSR
TLR4	Toll Like Receptor 4	Protein Coding	O00206	64	GC09P117704	20.5111885070801	https://www.genecards.org/cgi-bin/carddisp.pl?gene=TLR4
ZEB2	Zinc Finger E-Box Binding Homeobox 2	Protein Coding	O60315	61	GC02M144384	20.4836006164551	https://www.genecards.org/cgi-bin/carddisp.pl?gene=ZEB2
SSTR2	Somatostatin Receptor 2	Protein Coding	P30874	60	GC17P073165	20.4735488891602	https://www.genecards.org/cgi-bin/carddisp.pl?gene=SSTR2
PAX5	Paired Box 5	Protein Coding	Q02548	60	GC09M037145	20.4613227844238	https://www.genecards.org/cgi-bin/carddisp.pl?gene=PAX5
TCF7L2	Transcription Factor 7 Like 2	Protein Coding	Q9NQB0	59	GC10P112950	20.4587593078613	https://www.genecards.org/cgi-bin/carddisp.pl?gene=TCF7L2
MC1R	Melanocortin 1 Receptor	Protein Coding	Q01726	60	GC16P089912	20.4416236877441	https://www.genecards.org/cgi-bin/carddisp.pl?gene=MC1R
CSF2	Colony Stimulating Factor 2	Protein Coding	P04141	58	GC05P132073	20.4078750610352	https://www.genecards.org/cgi-bin/carddisp.pl?gene=CSF2
HSPB1	Heat Shock Protein Family B (Small) Member 1	Protein Coding	P04792	65	GC07P076302	20.3821296691895	https://www.genecards.org/cgi-bin/carddisp.pl?gene=HSPB1
GLI2	GLI Family Zinc Finger 2	Protein Coding	P10070	61	GC02P120735	20.3805541992188	https://www.genecards.org/cgi-bin/carddisp.pl?gene=GLI2
PIK3CB	Phosphatidylinositol-4,5-Bisphosphate 3-Kinase Catalytic Subunit Beta	Protein Coding	P42338	61	GC03M138652	20.3539695739746	https://www.genecards.org/cgi-bin/carddisp.pl?gene=PIK3CB
ACTB	Actin Beta	Protein Coding	P60709	63	GC07M005854	20.3410758972168	https://www.genecards.org/cgi-bin/carddisp.pl?gene=ACTB
MIR101-1	MicroRNA 101-1	RNA Gene		28	GC01M065058	20.3280296325684	https://www.genecards.org/cgi-bin/carddisp.pl?gene=MIR101-1
SYK	Spleen Associated Tyrosine Kinase	Protein Coding	P43405	64	GC09P106847	20.3080615997314	https://www.genecards.org/cgi-bin/carddisp.pl?gene=SYK
HSD3B1	Hydroxy-Delta-5-Steroid Dehydrogenase, 3 Beta- And Steroid Delta-Isomerase 1	Protein Coding	P14060	55	GC01P119507	20.2519798278809	https://www.genecards.org/cgi-bin/carddisp.pl?gene=HSD3B1
ALB	Albumin	Protein Coding	P02768	61	GC04P073397	20.2249069213867	https://www.genecards.org/cgi-bin/carddisp.pl?gene=ALB
DAB2IP	DAB2 Interacting Protein	Protein Coding	Q5VWQ8	51	GC09P152472	20.2234001159668	https://www.genecards.org/cgi-bin/carddisp.pl?gene=DAB2IP
SCARNA5	Small Cajal Body-Specific RNA 5	RNA Gene		28	GC02P233275	20.1994781494141	https://www.genecards.org/cgi-bin/carddisp.pl?gene=SCARNA5
TGM4	Transglutaminase 4	Protein Coding	P49221	51	GC03P044874	20.1716461181641	https://www.genecards.org/cgi-bin/carddisp.pl?gene=TGM4
BCL2L11	BCL2 Like 11	Protein Coding	O43521	58	GC02P111119	20.1706809997559	https://www.genecards.org/cgi-bin/carddisp.pl?gene=BCL2L11
MIR30C1	MicroRNA 30c-1	RNA Gene		30	GC01P040757	20.1614151000977	https://www.genecards.org/cgi-bin/carddisp.pl?gene=MIR30C1
ANO7	Anoctamin 7	Protein Coding	Q6IWH7	49	GC02P241188	20.1604824066162	https://www.genecards.org/cgi-bin/carddisp.pl?gene=ANO7
CFLAR	CASP8 And FADD Like Apoptosis Regulator	Protein Coding	O15519	57	GC02P204749	20.1481857299805	https://www.genecards.org/cgi-bin/carddisp.pl?gene=CFLAR
MTHFR	Methylenetetrahydrofolate Reductase	Protein Coding	P42898	61	GC01M011785	20.1306838989258	https://www.genecards.org/cgi-bin/carddisp.pl?gene=MTHFR
IRS1	Insulin Receptor Substrate 1	Protein Coding	P35568	61	GC02M226731	20.1233863830566	https://www.genecards.org/cgi-bin/carddisp.pl?gene=IRS1
FUS	FUS RNA Binding Protein	Protein Coding	P35637	58	GC16P031180	20.1137809753418	https://www.genecards.org/cgi-bin/carddisp.pl?gene=FUS
NR1H2	Nuclear Receptor Subfamily 1 Group H Member 2	Protein Coding	P55055	59	GC19P050329	20.1062927246094	https://www.genecards.org/cgi-bin/carddisp.pl?gene=NR1H2
YY1	YY1 Transcription Factor	Protein Coding	P25490	61	GC14P100238	20.0679225921631	https://www.genecards.org/cgi-bin/carddisp.pl?gene=YY1
BMP7	Bone Morphogenetic Protein 7	Protein Coding	P18075	60	GC20M057168	20.0321369171143	https://www.genecards.org/cgi-bin/carddisp.pl?gene=BMP7
SKP2	S-Phase Kinase Associated Protein 2	Protein Coding	Q13309	58	GC05P036151	20.0134429931641	https://www.genecards.org/cgi-bin/carddisp.pl?gene=SKP2
FANCI	FA Complementation Group I	Protein Coding	Q9NVI1	54	GC15P089243	19.9712009429932	https://www.genecards.org/cgi-bin/carddisp.pl?gene=FANCI
GAPDH	Glyceraldehyde-3-Phosphate Dehydrogenase	Protein Coding	P04406	64	GC12P074057	19.961841583252	https://www.genecards.org/cgi-bin/carddisp.pl?gene=GAPDH
FGF10	Fibroblast Growth Factor 10	Protein Coding	O15520	60	GC05M045229	19.9537715911865	https://www.genecards.org/cgi-bin/carddisp.pl?gene=FGF10
MPO	Myeloperoxidase	Protein Coding	P05164	65	GC17M058269	19.9449729919434	https://www.genecards.org/cgi-bin/carddisp.pl?gene=MPO
RAC1	Rac Family Small GTPase 1	Protein Coding	P63000	62	GC07P019033	19.9449119567871	https://www.genecards.org/cgi-bin/carddisp.pl?gene=RAC1
SGK1	Serum/Glucocorticoid Regulated Kinase 1	Protein Coding	O00141	62	GC06M134169	19.9365615844727	https://www.genecards.org/cgi-bin/carddisp.pl?gene=SGK1
SHBG	Sex Hormone Binding Globulin	Protein Coding	P04278	55	GC17P007613	19.9307479858398	https://www.genecards.org/cgi-bin/carddisp.pl?gene=SHBG
MIR193A	MicroRNA 193a	RNA Gene		28	GC17P031559	19.9283676147461	https://www.genecards.org/cgi-bin/carddisp.pl?gene=MIR193A
MIR374A	MicroRNA 374a	RNA Gene		25	GC0XM074300	19.9201412200928	https://www.genecards.org/cgi-bin/carddisp.pl?gene=MIR374A
EZR	Ezrin	Protein Coding	P15311	59	GC06M158765	19.8613204956055	https://www.genecards.org/cgi-bin/carddisp.pl?gene=EZR
IGFBP2	Insulin Like Growth Factor Binding Protein 2	Protein Coding	P18065	57	GC02P216632	19.8584671020508	https://www.genecards.org/cgi-bin/carddisp.pl?gene=IGFBP2
PDPN	Podoplanin	Protein Coding	Q86YL7	54	GC01P013583	19.8337650299072	https://www.genecards.org/cgi-bin/carddisp.pl?gene=PDPN
STEAP2	STEAP2 Metalloreductase	Protein Coding	Q8NFT2	51	GC07P090167	19.8271617889404	https://www.genecards.org/cgi-bin/carddisp.pl?gene=STEAP2
MIR130B	MicroRNA 130b	RNA Gene		28	GC22P096300	19.8033332824707	https://www.genecards.org/cgi-bin/carddisp.pl?gene=MIR130B
BMI1	BMI1 Proto-Oncogene, Polycomb Ring Finger	Protein Coding	P35226	56	GC10P022385	19.7659111022949	https://www.genecards.org/cgi-bin/carddisp.pl?gene=BMI1
KRT14	Keratin 14	Protein Coding	P02533	60	GC17M041582	19.7499408721924	https://www.genecards.org/cgi-bin/carddisp.pl?gene=KRT14
SMARCE1	SWI/SNF Related BAF Chromatin Remodeling Complex Subunit E1	Protein Coding	Q969G3	58	GC17M040624	19.726131439209	https://www.genecards.org/cgi-bin/carddisp.pl?gene=SMARCE1
DAXX	Death Domain Associated Protein	Protein Coding	Q9UER7	57	GC06M033318	19.7188930511475	https://www.genecards.org/cgi-bin/carddisp.pl?gene=DAXX
SOCS3	Suppressor Of Cytokine Signaling 3	Protein Coding	O14543	57	GC17M078356	19.7151336669922	https://www.genecards.org/cgi-bin/carddisp.pl?gene=SOCS3
EPOR	Erythropoietin Receptor	Protein Coding	P19235	61	GC19M011377	19.6839179992676	https://www.genecards.org/cgi-bin/carddisp.pl?gene=EPOR
PHB1	Prohibitin 1	Protein Coding	P35232	58	GC17M097550	19.680383682251	https://www.genecards.org/cgi-bin/carddisp.pl?gene=PHB1
DES	Desmin	Protein Coding	P17661	61	GC02P219418	19.6790676116943	https://www.genecards.org/cgi-bin/carddisp.pl?gene=DES
IL4	Interleukin 4	Protein Coding	P05112	59	GC05P132673	19.6621932983398	https://www.genecards.org/cgi-bin/carddisp.pl?gene=IL4
NAT2	N-Acetyltransferase 2	Protein Coding	P11245	57	GC08P018391	19.6571407318115	https://www.genecards.org/cgi-bin/carddisp.pl?gene=NAT2
PRF1	Perforin 1	Protein Coding	P14222	60	GC10M070597	19.6349487304688	https://www.genecards.org/cgi-bin/carddisp.pl?gene=PRF1
PTPRC	Protein Tyrosine Phosphatase Receptor Type C	Protein Coding	P08575	65	GC01P198607	19.6329383850098	https://www.genecards.org/cgi-bin/carddisp.pl?gene=PTPRC
BSG	Basigin (Ok Blood Group)	Protein Coding	P35613	57	GC19P000571	19.6301383972168	https://www.genecards.org/cgi-bin/carddisp.pl?gene=BSG
SIRT1	Sirtuin 1	Protein Coding	Q96EB6	62	GC10P067884	19.6298198699951	https://www.genecards.org/cgi-bin/carddisp.pl?gene=SIRT1
FANCE	FA Complementation Group E	Protein Coding	Q9HB96	54	GC06P182004	19.5864505767822	https://www.genecards.org/cgi-bin/carddisp.pl?gene=FANCE
RPS6KB1	Ribosomal Protein S6 Kinase B1	Protein Coding	P23443	63	GC17P059893	19.5696353912354	https://www.genecards.org/cgi-bin/carddisp.pl?gene=RPS6KB1
INHBA	Inhibin Subunit Beta A	Protein Coding	P08476	57	GC07M041670	19.5690307617188	https://www.genecards.org/cgi-bin/carddisp.pl?gene=INHBA
REST	RE1 Silencing Transcription Factor	Protein Coding	Q13127	55	GC04P056907	19.562162399292	https://www.genecards.org/cgi-bin/carddisp.pl?gene=REST
LOC129933707	ATAC-STARR-Seq Lymphoblastoid Silent Region 11468	Functional Element		7	GC02P047876	19.5310440063477	https://www.genecards.org/cgi-bin/carddisp.pl?gene=LOC129933707
RAD21	RAD21 Cohesin Complex Component	Protein Coding	O60216	57	GC08M116846	19.5222244262695	https://www.genecards.org/cgi-bin/carddisp.pl?gene=RAD21
IL1A	Interleukin 1 Alpha	Protein Coding	P01583	58	GC02M112773	19.5086841583252	https://www.genecards.org/cgi-bin/carddisp.pl?gene=IL1A
PLA2G2A	Phospholipase A2 Group IIA	Protein Coding	P14555	60	GC01M019975	19.5047988891602	https://www.genecards.org/cgi-bin/carddisp.pl?gene=PLA2G2A
TPD52	Tumor Protein D52	Protein Coding	P55327	52	GC08M080031	19.4917221069336	https://www.genecards.org/cgi-bin/carddisp.pl?gene=TPD52
CA9	Carbonic Anhydrase 9	Protein Coding	Q16790	59	GC09P035673	19.486011505127	https://www.genecards.org/cgi-bin/carddisp.pl?gene=CA9
EDN1	Endothelin 1	Protein Coding	P05305	61	GC06P012910	19.4687900543213	https://www.genecards.org/cgi-bin/carddisp.pl?gene=EDN1
XPO1	Exportin 1	Protein Coding	O14980	60	GC02M061445	19.4494667053223	https://www.genecards.org/cgi-bin/carddisp.pl?gene=XPO1
HPN	Hepsin	Protein Coding	P05981	56	GC19P035040	19.4462203979492	https://www.genecards.org/cgi-bin/carddisp.pl?gene=HPN
PLK1	Polo Like Kinase 1	Protein Coding	P53350	64	GC16P120729	19.4373970031738	https://www.genecards.org/cgi-bin/carddisp.pl?gene=PLK1
THADA	THADA Armadillo Repeat Containing	Protein Coding	Q6YHU6	49	GC02M043272	19.4288635253906	https://www.genecards.org/cgi-bin/carddisp.pl?gene=THADA
DLC1	DLC1 Rho GTPase Activating Protein	Protein Coding	Q96QB1	56	GC08M013083	19.4000148773193	https://www.genecards.org/cgi-bin/carddisp.pl?gene=DLC1
HNF1A-AS1	HNF1A Antisense RNA 1	RNA Gene		28	GC12M124665	19.3891716003418	https://www.genecards.org/cgi-bin/carddisp.pl?gene=HNF1A-AS1
MIRLET7I	MicroRNA Let-7i	RNA Gene		30	GC12P075610	19.3599090576172	https://www.genecards.org/cgi-bin/carddisp.pl?gene=MIRLET7I
NSD1	Nuclear Receptor Binding SET Domain Protein 1	Protein Coding	Q96L73	57	GC05P190349	19.3408966064453	https://www.genecards.org/cgi-bin/carddisp.pl?gene=NSD1
HSPA5	Heat Shock Protein Family A (Hsp70) Member 5	Protein Coding	P11021	61	GC09M125234	19.3263854980469	https://www.genecards.org/cgi-bin/carddisp.pl?gene=HSPA5
DPYD	Dihydropyrimidine Dehydrogenase	Protein Coding	Q12882	64	GC01M097015	19.3098602294922	https://www.genecards.org/cgi-bin/carddisp.pl?gene=DPYD
TRPM8	Transient Receptor Potential Cation Channel Subfamily M Member 8	Protein Coding	Q7Z2W7	58	GC02P233917	19.2969131469727	https://www.genecards.org/cgi-bin/carddisp.pl?gene=TRPM8
MUC5AC	Mucin 5AC, Oligomeric Mucus/Gel-Forming	Protein Coding	P98088	51	GC11P020281	19.2930946350098	https://www.genecards.org/cgi-bin/carddisp.pl?gene=MUC5AC
JAG1	Jagged Canonical Notch Ligand 1	Protein Coding	P78504	63	GC20M010637	19.2868194580078	https://www.genecards.org/cgi-bin/carddisp.pl?gene=JAG1
MIR342	MicroRNA 342	RNA Gene		30	GC14P100109	19.2222633361816	https://www.genecards.org/cgi-bin/carddisp.pl?gene=MIR342
MIR181C	MicroRNA 181c	RNA Gene		28	GC19P151979	19.2207946777344	https://www.genecards.org/cgi-bin/carddisp.pl?gene=MIR181C
CASR	Calcium Sensing Receptor	Protein Coding	P41180	64	GC03P122183	19.2152805328369	https://www.genecards.org/cgi-bin/carddisp.pl?gene=CASR
LEF1	Lymphoid Enhancer Binding Factor 1	Protein Coding	Q9UJU2	61	GC04M108047	19.1947975158691	https://www.genecards.org/cgi-bin/carddisp.pl?gene=LEF1
SOX4	SRY-Box Transcription Factor 4	Protein Coding	Q06945	55	GC06P021593	19.1788883209229	https://www.genecards.org/cgi-bin/carddisp.pl?gene=SOX4
IRS2	Insulin Receptor Substrate 2	Protein Coding	Q9Y4H2	59	GC13M109752	19.1709899902344	https://www.genecards.org/cgi-bin/carddisp.pl?gene=IRS2
TLR2	Toll Like Receptor 2	Protein Coding	O60603	65	GC04P153684	19.1594715118408	https://www.genecards.org/cgi-bin/carddisp.pl?gene=TLR2
FOXP3	Forkhead Box P3	Protein Coding	Q9BZS1	59	GC0XM049250	19.1457557678223	https://www.genecards.org/cgi-bin/carddisp.pl?gene=FOXP3
NCOA2	Nuclear Receptor Coactivator 2	Protein Coding	Q15596	57	GC08M070109	19.1321449279785	https://www.genecards.org/cgi-bin/carddisp.pl?gene=NCOA2
MIR423	MicroRNA 423	RNA Gene		27	GC17P030117	19.1300964355469	https://www.genecards.org/cgi-bin/carddisp.pl?gene=MIR423
BMP2	Bone Morphogenetic Protein 2	Protein Coding	P12643	58	GC20P006767	19.117259979248	https://www.genecards.org/cgi-bin/carddisp.pl?gene=BMP2
NCOR1	Nuclear Receptor Corepressor 1	Protein Coding	O75376	57	GC17M016029	19.1037101745605	https://www.genecards.org/cgi-bin/carddisp.pl?gene=NCOR1
FOXP1	Forkhead Box P1	Protein Coding	Q9H334	57	GC03M070954	19.0909976959229	https://www.genecards.org/cgi-bin/carddisp.pl?gene=FOXP1
TG	Thyroglobulin	Protein Coding	P01266	57	GC08P132866	19.0823974609375	https://www.genecards.org/cgi-bin/carddisp.pl?gene=TG
MIR92A1	MicroRNA 92a-1	RNA Gene		28	GC13P091746	19.0762119293213	https://www.genecards.org/cgi-bin/carddisp.pl?gene=MIR92A1
TP53BP1	Tumor Protein P53 Binding Protein 1	Protein Coding	Q12888	56	GC15M043403	19.072546005249	https://www.genecards.org/cgi-bin/carddisp.pl?gene=TP53BP1
ID1	Inhibitor Of DNA Binding 1	Protein Coding	P41134	54	GC20P053053	19.0515766143799	https://www.genecards.org/cgi-bin/carddisp.pl?gene=ID1
ANXA5	Annexin A5	Protein Coding	P08758	60	GC04M121667	19.0349254608154	https://www.genecards.org/cgi-bin/carddisp.pl?gene=ANXA5
MIR193B	MicroRNA 193b	RNA Gene		29	GC16P120415	19.0152359008789	https://www.genecards.org/cgi-bin/carddisp.pl?gene=MIR193B
WEE1	WEE1 G2 Checkpoint Kinase	Protein Coding	P30291	61	GC11P009573	19.0113639831543	https://www.genecards.org/cgi-bin/carddisp.pl?gene=WEE1
SOD1	Superoxide Dismutase 1	Protein Coding	P00441	66	GC21P031659	18.9910621643066	https://www.genecards.org/cgi-bin/carddisp.pl?gene=SOD1
AKR1C3	Aldo-Keto Reductase Family 1 Member C3	Protein Coding	P42330	57	GC10P005035	18.9706687927246	https://www.genecards.org/cgi-bin/carddisp.pl?gene=AKR1C3
SRSF2	Serine And Arginine Rich Splicing Factor 2	Protein Coding	Q01130	55	GC17M076734	18.9367122650146	https://www.genecards.org/cgi-bin/carddisp.pl?gene=SRSF2
PRKN	Parkin RBR E3 Ubiquitin Protein Ligase	Protein Coding	O60260	62	GC06M161348	18.9313488006592	https://www.genecards.org/cgi-bin/carddisp.pl?gene=PRKN
EPHA2	EPH Receptor A2	Protein Coding	P29317	65	GC01M016124	18.9061470031738	https://www.genecards.org/cgi-bin/carddisp.pl?gene=EPHA2
ADIPOQ	Adiponectin, C1Q And Collagen Domain Containing	Protein Coding	Q15848	59	GC03P186842	18.8912601470947	https://www.genecards.org/cgi-bin/carddisp.pl?gene=ADIPOQ
CTSB	Cathepsin B	Protein Coding	P07858	64	GC08M011842	18.8675975799561	https://www.genecards.org/cgi-bin/carddisp.pl?gene=CTSB
SSTR1	Somatostatin Receptor 1	Protein Coding	P30872	56	GC14P038207	18.8666152954102	https://www.genecards.org/cgi-bin/carddisp.pl?gene=SSTR1
CRNDE	Colorectal Neoplasia Differentially Expressed	RNA Gene		29	GC16M054993	18.8302516937256	https://www.genecards.org/cgi-bin/carddisp.pl?gene=CRNDE
MIR124-1	MicroRNA 124-1	RNA Gene		28	GC08M009903	18.8227767944336	https://www.genecards.org/cgi-bin/carddisp.pl?gene=MIR124-1
BMP4	Bone Morphogenetic Protein 4	Protein Coding	P12644	62	GC14M053949	18.81369972229	https://www.genecards.org/cgi-bin/carddisp.pl?gene=BMP4
MIR128-1	MicroRNA 128-1	RNA Gene		27	GC02P135665	18.7735023498535	https://www.genecards.org/cgi-bin/carddisp.pl?gene=MIR128-1
AFAP1-AS1	AFAP1 Antisense RNA 1	RNA Gene		24	GC04P029832	18.7569541931152	https://www.genecards.org/cgi-bin/carddisp.pl?gene=AFAP1-AS1
BUB1	BUB1 Mitotic Checkpoint Serine/Threonine Kinase	Protein Coding	O43683	61	GC02M110637	18.7534656524658	https://www.genecards.org/cgi-bin/carddisp.pl?gene=BUB1
AHR	Aryl Hydrocarbon Receptor	Protein Coding	P35869	61	GC07P016916	18.7429580688477	https://www.genecards.org/cgi-bin/carddisp.pl?gene=AHR
CTNND1	Catenin Delta 1	Protein Coding	O60716	58	GC11P059474	18.7105464935303	https://www.genecards.org/cgi-bin/carddisp.pl?gene=CTNND1
GNA11	G Protein Subunit Alpha 11	Protein Coding	P29992	60	GC19P003094	18.696460723877	https://www.genecards.org/cgi-bin/carddisp.pl?gene=GNA11
WNT5A	Wnt Family Member 5A	Protein Coding	P41221	64	GC03M055465	18.6946430206299	https://www.genecards.org/cgi-bin/carddisp.pl?gene=WNT5A
PECAM1	Platelet And Endothelial Cell Adhesion Molecule 1	Protein Coding	P16284	54	GC17M064319	18.6412925720215	https://www.genecards.org/cgi-bin/carddisp.pl?gene=PECAM1
NCOA3	Nuclear Receptor Coactivator 3	Protein Coding	Q9Y6Q9	60	GC20P047501	18.6328449249268	https://www.genecards.org/cgi-bin/carddisp.pl?gene=NCOA3
NRP1	Neuropilin 1	Protein Coding	O14786	61	GC10M033177	18.6182498931885	https://www.genecards.org/cgi-bin/carddisp.pl?gene=NRP1
SETBP1	SET Binding Protein 1	Protein Coding	Q9Y6X0	54	GC18P044680	18.6094131469727	https://www.genecards.org/cgi-bin/carddisp.pl?gene=SETBP1
NGFR	Nerve Growth Factor Receptor	Protein Coding	P08138	60	GC17P049495	18.5857429504395	https://www.genecards.org/cgi-bin/carddisp.pl?gene=NGFR
LATS1	Large Tumor Suppressor Kinase 1	Protein Coding	O95835	57	GC06M149658	18.5803527832031	https://www.genecards.org/cgi-bin/carddisp.pl?gene=LATS1
BAK1	BCL2 Antagonist/Killer 1	Protein Coding	Q16611	57	GC06M033572	18.5789222717285	https://www.genecards.org/cgi-bin/carddisp.pl?gene=BAK1
PTPN6	Protein Tyrosine Phosphatase Non-Receptor Type 6	Protein Coding	P29350	62	GC12P074082	18.5512161254883	https://www.genecards.org/cgi-bin/carddisp.pl?gene=PTPN6
MIR485	MicroRNA 485	RNA Gene		27	GC14P121379	18.5184116363525	https://www.genecards.org/cgi-bin/carddisp.pl?gene=MIR485
PROS1	Protein S	Protein Coding	P07225	60	GC03M093873	18.4945487976074	https://www.genecards.org/cgi-bin/carddisp.pl?gene=PROS1
LYN	LYN Proto-Oncogene, Src Family Tyrosine Kinase	Protein Coding	P07948	62	GC08P055879	18.4887962341309	https://www.genecards.org/cgi-bin/carddisp.pl?gene=LYN
HSD3B2	Hydroxy-Delta-5-Steroid Dehydrogenase, 3 Beta- And Steroid Delta-Isomerase 2	Protein Coding	P26439	57	GC01P119414	18.485279083252	https://www.genecards.org/cgi-bin/carddisp.pl?gene=HSD3B2
TNFSF11	TNF Superfamily Member 11	Protein Coding	O14788	62	GC13P042562	18.4801750183105	https://www.genecards.org/cgi-bin/carddisp.pl?gene=TNFSF11
RUNX3	RUNX Family Transcription Factor 3	Protein Coding	Q13761	55	GC01M024899	18.4759140014648	https://www.genecards.org/cgi-bin/carddisp.pl?gene=RUNX3
TNFRSF10A	TNF Receptor Superfamily Member 10a	Protein Coding	O00220	57	GC08M023190	18.44895362854	https://www.genecards.org/cgi-bin/carddisp.pl?gene=TNFRSF10A
NFKB2	Nuclear Factor Kappa B Subunit 2	Protein Coding	Q00653	65	GC10P102394	18.4476661682129	https://www.genecards.org/cgi-bin/carddisp.pl?gene=NFKB2
BCL10	BCL10 Immune Signaling Adaptor	Protein Coding	O95999	58	GC01M085265	18.4350605010986	https://www.genecards.org/cgi-bin/carddisp.pl?gene=BCL10
TSG101	Tumor Susceptibility 101	Protein Coding	Q99816	57	GC11M018468	18.430419921875	https://www.genecards.org/cgi-bin/carddisp.pl?gene=TSG101
SDC1	Syndecan 1	Protein Coding	P18827	55	GC02M020200	18.4272613525391	https://www.genecards.org/cgi-bin/carddisp.pl?gene=SDC1
RUNX2	RUNX Family Transcription Factor 2	Protein Coding	Q13950	60	GC06P182087	18.4139976501465	https://www.genecards.org/cgi-bin/carddisp.pl?gene=RUNX2
FSCN1	Fascin Actin-Bundling Protein 1	Protein Coding	Q16658	57	GC07P005592	18.3981552124023	https://www.genecards.org/cgi-bin/carddisp.pl?gene=FSCN1
TYMP	Thymidine Phosphorylase	Protein Coding	P19971	60	GC22M050525	18.3899421691895	https://www.genecards.org/cgi-bin/carddisp.pl?gene=TYMP
HNRNPK	Heterogeneous Nuclear Ribonucleoprotein K	Protein Coding	P61978	58	GC09M121666	18.3803825378418	https://www.genecards.org/cgi-bin/carddisp.pl?gene=HNRNPK
CDC25A	Cell Division Cycle 25A	Protein Coding	P30304	61	GC03M048385	18.3605155944824	https://www.genecards.org/cgi-bin/carddisp.pl?gene=CDC25A
MIR328	MicroRNA 328	RNA Gene		29	GC16M067836	18.3456993103027	https://www.genecards.org/cgi-bin/carddisp.pl?gene=MIR328
SH2B3	SH2B Adaptor Protein 3	Protein Coding	Q9UQQ2	59	GC12P111405	18.3448600769043	https://www.genecards.org/cgi-bin/carddisp.pl?gene=SH2B3
XRCC6	X-Ray Repair Cross Complementing 6	Protein Coding	P12956	58	GC22P092280	18.3387908935547	https://www.genecards.org/cgi-bin/carddisp.pl?gene=XRCC6
INHA	Inhibin Subunit Alpha	Protein Coding	P05111	56	GC02P219569	18.3246326446533	https://www.genecards.org/cgi-bin/carddisp.pl?gene=INHA
CBS	Cystathionine Beta-Synthase	Protein Coding	P35520	64	GC21M043053	18.3151397705078	https://www.genecards.org/cgi-bin/carddisp.pl?gene=CBS
CFTR	CF Transmembrane Conductance Regulator	Protein Coding	P13569	66	GC07P117287	18.2636737823486	https://www.genecards.org/cgi-bin/carddisp.pl?gene=CFTR
HOXA11-AS	HOXA11 Antisense RNA	RNA Gene		29	GC07P027184	18.2630386352539	https://www.genecards.org/cgi-bin/carddisp.pl?gene=HOXA11-AS
MIR136	MicroRNA 136	RNA Gene		30	GC14P120349	18.2574691772461	https://www.genecards.org/cgi-bin/carddisp.pl?gene=MIR136
MIR103A1	MicroRNA 103a-1	RNA Gene		27	GC05M168560	18.242244720459	https://www.genecards.org/cgi-bin/carddisp.pl?gene=MIR103A1
DAPK1	Death Associated Protein Kinase 1	Protein Coding	P53355	62	GC09P087497	18.236026763916	https://www.genecards.org/cgi-bin/carddisp.pl?gene=DAPK1
MIR451A	MicroRNA 451a	RNA Gene		25	GC17M028861	18.2354145050049	https://www.genecards.org/cgi-bin/carddisp.pl?gene=MIR451A
HSPA4	Heat Shock Protein Family A (Hsp70) Member 4	Protein Coding	P34932	55	GC05P133132	18.2335472106934	https://www.genecards.org/cgi-bin/carddisp.pl?gene=HSPA4
TGFB2	Transforming Growth Factor Beta 2	Protein Coding	P61812	64	GC01P218345	18.2326183319092	https://www.genecards.org/cgi-bin/carddisp.pl?gene=TGFB2
CTSD	Cathepsin D	Protein Coding	P07339	65	GC11M001752	18.2261161804199	https://www.genecards.org/cgi-bin/carddisp.pl?gene=CTSD
GRPR	Gastrin Releasing Peptide Receptor	Protein Coding	P30550	57	GC0XP016124	18.2237434387207	https://www.genecards.org/cgi-bin/carddisp.pl?gene=GRPR
ITGB3	Integrin Subunit Beta 3	Protein Coding	P05106	65	GC17P155043	18.2018890380859	https://www.genecards.org/cgi-bin/carddisp.pl?gene=ITGB3
PEBP1	Phosphatidylethanolamine Binding Protein 1	Protein Coding	P30086	58	GC12P118189	18.192626953125	https://www.genecards.org/cgi-bin/carddisp.pl?gene=PEBP1
ANXA2	Annexin A2	Protein Coding	P07355	60	GC15M060347	18.1753959655762	https://www.genecards.org/cgi-bin/carddisp.pl?gene=ANXA2
MUC4	Mucin 4, Cell Surface Associated	Protein Coding	Q99102	52	GC03M195746	18.1750335693359	https://www.genecards.org/cgi-bin/carddisp.pl?gene=MUC4
PXN	Paxillin	Protein Coding	P49023	58	GC12M120210	18.1694202423096	https://www.genecards.org/cgi-bin/carddisp.pl?gene=PXN
EPHA3	EPH Receptor A3	Protein Coding	P29320	60	GC03P089077	18.1599006652832	https://www.genecards.org/cgi-bin/carddisp.pl?gene=EPHA3
MIRLET7F1	MicroRNA Let-7f-1	RNA Gene		27	GC09P106962	18.1512451171875	https://www.genecards.org/cgi-bin/carddisp.pl?gene=MIRLET7F1
MIR429	MicroRNA 429	RNA Gene		30	GC01P074921	18.144287109375	https://www.genecards.org/cgi-bin/carddisp.pl?gene=MIR429
CYTOR	Cytoskeleton Regulator RNA	RNA Gene		30	GC02P094583	18.1316776275635	https://www.genecards.org/cgi-bin/carddisp.pl?gene=CYTOR
POMC	Proopiomelanocortin	Protein Coding	P01189	61	GC02M025160	18.0972557067871	https://www.genecards.org/cgi-bin/carddisp.pl?gene=POMC
IL7R	Interleukin 7 Receptor	Protein Coding	P16871	59	GC05P035852	18.0878601074219	https://www.genecards.org/cgi-bin/carddisp.pl?gene=IL7R
DDR1	Discoidin Domain Receptor Tyrosine Kinase 1	Protein Coding	Q08345	58	GC06P181876	18.086950302124	https://www.genecards.org/cgi-bin/carddisp.pl?gene=DDR1
PPARA	Peroxisome Proliferator Activated Receptor Alpha	Protein Coding	Q07869	57	GC22P046150	18.0835762023926	https://www.genecards.org/cgi-bin/carddisp.pl?gene=PPARA
MIR137	MicroRNA 137	RNA Gene		27	GC01M098046	18.0773372650146	https://www.genecards.org/cgi-bin/carddisp.pl?gene=MIR137
PRSS8	Serine Protease 8	Protein Coding	Q16651	57	GC16M051202	18.044340133667	https://www.genecards.org/cgi-bin/carddisp.pl?gene=PRSS8
TFF1	Trefoil Factor 1	Protein Coding	P04155	55	GC21M042362	18.0349807739258	https://www.genecards.org/cgi-bin/carddisp.pl?gene=TFF1
FGF4	Fibroblast Growth Factor 4	Protein Coding	P08620	57	GC11M139942	18.022424697876	https://www.genecards.org/cgi-bin/carddisp.pl?gene=FGF4
MIR197	MicroRNA 197	RNA Gene		28	GC01P109598	17.9986228942871	https://www.genecards.org/cgi-bin/carddisp.pl?gene=MIR197
XPA	XPA, DNA Damage Recognition And Repair Factor	Protein Coding	P23025	58	GC09M097654	17.9931888580322	https://www.genecards.org/cgi-bin/carddisp.pl?gene=XPA
ELAVL1	ELAV Like RNA Binding Protein 1	Protein Coding	Q15717	54	GC19M007958	17.9776992797852	https://www.genecards.org/cgi-bin/carddisp.pl?gene=ELAVL1
WRAP53	WD Repeat Containing Antisense To TP53	Protein Coding	Q9BUR4	52	GC17P153763	17.9741039276123	https://www.genecards.org/cgi-bin/carddisp.pl?gene=WRAP53
ALPP	Alkaline Phosphatase, Placental	Protein Coding	P05187	57	GC02P232378	17.9736213684082	https://www.genecards.org/cgi-bin/carddisp.pl?gene=ALPP
APEX1	Apurinic/Apyrimidinic Endodeoxyribonuclease 1	Protein Coding	P27695	58	GC14P020455	17.9535255432129	https://www.genecards.org/cgi-bin/carddisp.pl?gene=APEX1
BAD	BCL2 Associated Agonist Of Cell Death	Protein Coding	Q92934	57	GC11M139722	17.9490165710449	https://www.genecards.org/cgi-bin/carddisp.pl?gene=BAD
LZTR1	Leucine Zipper Like Post Translational Regulator 1	Protein Coding	Q8N653	55	GC22P091594	17.9427051544189	https://www.genecards.org/cgi-bin/carddisp.pl?gene=LZTR1
VIP	Vasoactive Intestinal Peptide	Protein Coding	P01282	57	GC06P152750	17.9146308898926	https://www.genecards.org/cgi-bin/carddisp.pl?gene=VIP
PTH	Parathyroid Hormone	Protein Coding	P01270	58	GC11M013492	17.8973941802979	https://www.genecards.org/cgi-bin/carddisp.pl?gene=PTH
POT1	Protection Of Telomeres 1	Protein Coding	Q9NUX5	55	GC07M124822	17.8901176452637	https://www.genecards.org/cgi-bin/carddisp.pl?gene=POT1
GJA1	Gap Junction Protein Alpha 1	Protein Coding	P17302	64	GC06P182951	17.8507804870605	https://www.genecards.org/cgi-bin/carddisp.pl?gene=GJA1
SNHG16	Small Nucleolar RNA Host Gene 16	RNA Gene		27	GC17P155627	17.8483409881592	https://www.genecards.org/cgi-bin/carddisp.pl?gene=SNHG16
MMP3	Matrix Metallopeptidase 3	Protein Coding	P08254	62	GC11M102835	17.8471298217773	https://www.genecards.org/cgi-bin/carddisp.pl?gene=MMP3
ALOX15B	Arachidonate 15-Lipoxygenase Type B	Protein Coding	O15296	53	GC17P008039	17.8240337371826	https://www.genecards.org/cgi-bin/carddisp.pl?gene=ALOX15B
COMT	Catechol-O-Methyltransferase	Protein Coding	P21964	64	GC22P019941	17.8238658905029	https://www.genecards.org/cgi-bin/carddisp.pl?gene=COMT
LOX	Lysyl Oxidase	Protein Coding	P28300	60	GC05M122063	17.8220100402832	https://www.genecards.org/cgi-bin/carddisp.pl?gene=LOX
LGALS1	Galectin 1	Protein Coding	P09382	56	GC22P037675	17.8033065795898	https://www.genecards.org/cgi-bin/carddisp.pl?gene=LGALS1
DEK	DEK Proto-Oncogene	Protein Coding	P35659	54	GC06M018224	17.7768096923828	https://www.genecards.org/cgi-bin/carddisp.pl?gene=DEK
SF3B1	Splicing Factor 3b Subunit 1	Protein Coding	O75533	57	GC02M197492	17.7672843933105	https://www.genecards.org/cgi-bin/carddisp.pl?gene=SF3B1
CD40LG	CD40 Ligand	Protein Coding	P29965	62	GC0XP136649	17.7671222686768	https://www.genecards.org/cgi-bin/carddisp.pl?gene=CD40LG
ACTC1	Actin Alpha Cardiac Muscle 1	Protein Coding	P68032	58	GC15M034790	17.7646446228027	https://www.genecards.org/cgi-bin/carddisp.pl?gene=ACTC1
IL17A	Interleukin 17A	Protein Coding	Q16552	55	GC06P052186	17.7602214813232	https://www.genecards.org/cgi-bin/carddisp.pl?gene=IL17A
RASA2	RAS P21 Protein Activator 2	Protein Coding	Q15283	51	GC03P141487	17.7519912719727	https://www.genecards.org/cgi-bin/carddisp.pl?gene=RASA2
HLA-A	Major Histocompatibility Complex, Class I, A	Protein Coding	P04439	59	GC06P181854	17.7265357971191	https://www.genecards.org/cgi-bin/carddisp.pl?gene=HLA-A
F3	Coagulation Factor III, Tissue Factor	Protein Coding	P13726	58	GC01M095040	17.7230834960938	https://www.genecards.org/cgi-bin/carddisp.pl?gene=F3
PKM	Pyruvate Kinase M1/2	Protein Coding	P14618	62	GC15M072199	17.7212009429932	https://www.genecards.org/cgi-bin/carddisp.pl?gene=PKM
FGF1	Fibroblast Growth Factor 1	Protein Coding	P05230	60	GC05M142555	17.7079010009766	https://www.genecards.org/cgi-bin/carddisp.pl?gene=FGF1
PHOX2B	Paired Like Homeobox 2B	Protein Coding	Q99453	56	GC04M041746	17.7010536193848	https://www.genecards.org/cgi-bin/carddisp.pl?gene=PHOX2B
FADD	Fas Associated Via Death Domain	Protein Coding	Q13158	60	GC11P070203	17.679874420166	https://www.genecards.org/cgi-bin/carddisp.pl?gene=FADD
PTTG1	PTTG1 Regulator Of Sister Chromatid Separation, Securin	Protein Coding	O95997	54	GC05P160930	17.6726379394531	https://www.genecards.org/cgi-bin/carddisp.pl?gene=PTTG1
CD4	CD4 Molecule	Protein Coding	P01730	63	GC12P006786	17.6618919372559	https://www.genecards.org/cgi-bin/carddisp.pl?gene=CD4
S100A4	S100 Calcium Binding Protein A4	Protein Coding	P26447	57	GC01M153543	17.6484909057617	https://www.genecards.org/cgi-bin/carddisp.pl?gene=S100A4
KDM5C	Lysine Demethylase 5C	Protein Coding	P41229	59	GC0XM053176	17.6425037384033	https://www.genecards.org/cgi-bin/carddisp.pl?gene=KDM5C
ANGPT2	Angiopoietin 2	Protein Coding	O15123	61	GC08M006499	17.614294052124	https://www.genecards.org/cgi-bin/carddisp.pl?gene=ANGPT2
TGIF1	TGFB Induced Factor Homeobox 1	Protein Coding	Q15583	57	GC18P003411	17.5945453643799	https://www.genecards.org/cgi-bin/carddisp.pl?gene=TGIF1
BDNF	Brain Derived Neurotrophic Factor	Protein Coding	P23560	62	GC11M027654	17.592041015625	https://www.genecards.org/cgi-bin/carddisp.pl?gene=BDNF
ITGAV	Integrin Subunit Alpha V	Protein Coding	P06756	61	GC02P186589	17.5853137969971	https://www.genecards.org/cgi-bin/carddisp.pl?gene=ITGAV
NES	Nestin	Protein Coding	P48681	52	GC01M156668	17.5742435455322	https://www.genecards.org/cgi-bin/carddisp.pl?gene=NES
YBX1	Y-Box Binding Protein 1	Protein Coding	P67809	54	GC01P042682	17.551929473877	https://www.genecards.org/cgi-bin/carddisp.pl?gene=YBX1
SLX4	SLX4 Structure-Specific Endonuclease Subunit	Protein Coding	Q8IY92	50	GC16M003581	17.5510940551758	https://www.genecards.org/cgi-bin/carddisp.pl?gene=SLX4
FGF8	Fibroblast Growth Factor 8	Protein Coding	P55075	61	GC10M101770	17.529052734375	https://www.genecards.org/cgi-bin/carddisp.pl?gene=FGF8
MIR542	MicroRNA 542	RNA Gene		26	GC0XM135415	17.5286331176758	https://www.genecards.org/cgi-bin/carddisp.pl?gene=MIR542
SPARC	Secreted Protein Acidic And Cysteine Rich	Protein Coding	P09486	62	GC05M151661	17.5149593353271	https://www.genecards.org/cgi-bin/carddisp.pl?gene=SPARC
CERNA3	Competing Endogenous LncRNA 3 For MiR-645	RNA Gene		21	GC08P056444	17.5138320922852	https://www.genecards.org/cgi-bin/carddisp.pl?gene=CERNA3
CXCR2	C-X-C Motif Chemokine Receptor 2	Protein Coding	P25025	63	GC02P218125	17.5050029754639	https://www.genecards.org/cgi-bin/carddisp.pl?gene=CXCR2
PRPF8	Pre-MRNA Processing Factor 8	Protein Coding	Q6P2Q9	54	GC17M001650	17.4673595428467	https://www.genecards.org/cgi-bin/carddisp.pl?gene=PRPF8
TYK2	Tyrosine Kinase 2	Protein Coding	P29597	66	GC19M010350	17.4649600982666	https://www.genecards.org/cgi-bin/carddisp.pl?gene=TYK2
SSTR5	Somatostatin Receptor 5	Protein Coding	P35346	55	GC16P120122	17.4563293457031	https://www.genecards.org/cgi-bin/carddisp.pl?gene=SSTR5
MIR196B	MicroRNA 196b	RNA Gene		30	GC07M028227	17.4548873901367	https://www.genecards.org/cgi-bin/carddisp.pl?gene=MIR196B
NOS3	Nitric Oxide Synthase 3	Protein Coding	P29474	62	GC07P165997	17.4514427185059	https://www.genecards.org/cgi-bin/carddisp.pl?gene=NOS3
JUP	Junction Plakoglobin	Protein Coding	P14923	61	GC17M041754	17.4334182739258	https://www.genecards.org/cgi-bin/carddisp.pl?gene=JUP
HAVCR2	Hepatitis A Virus Cellular Receptor 2	Protein Coding	Q8TDQ0	58	GC05M157063	17.4099216461182	https://www.genecards.org/cgi-bin/carddisp.pl?gene=HAVCR2
ACVR1	Activin A Receptor Type 1	Protein Coding	Q04771	64	GC02M157736	17.3946704864502	https://www.genecards.org/cgi-bin/carddisp.pl?gene=ACVR1
MIR144	MicroRNA 144	RNA Gene		26	GC17M096703	17.3889980316162	https://www.genecards.org/cgi-bin/carddisp.pl?gene=MIR144
ARAF	A-Raf Proto-Oncogene, Serine/Threonine Kinase	Protein Coding	P10398	60	GC0XP060810	17.3798274993896	https://www.genecards.org/cgi-bin/carddisp.pl?gene=ARAF
CD40	CD40 Molecule	Protein Coding	P25942	63	GC20P046118	17.3784446716309	https://www.genecards.org/cgi-bin/carddisp.pl?gene=CD40
HMGB1	High Mobility Group Box 1	Protein Coding	P09429	62	GC13M030456	17.3767547607422	https://www.genecards.org/cgi-bin/carddisp.pl?gene=HMGB1
EXO1	Exonuclease 1	Protein Coding	Q9UQ84	56	GC01P241847	17.373104095459	https://www.genecards.org/cgi-bin/carddisp.pl?gene=EXO1
TSHR	Thyroid Stimulating Hormone Receptor	Protein Coding	P16473	61	GC14P080954	17.3702869415283	https://www.genecards.org/cgi-bin/carddisp.pl?gene=TSHR
CLDN3	Claudin 3	Protein Coding	O15551	54	GC07M073768	17.3495597839355	https://www.genecards.org/cgi-bin/carddisp.pl?gene=CLDN3
ACE	Angiotensin I Converting Enzyme	Protein Coding	P12821	64	GC17P063477	17.3445014953613	https://www.genecards.org/cgi-bin/carddisp.pl?gene=ACE
NCOA4	Nuclear Receptor Coactivator 4	Protein Coding	Q13772	51	GC10M046005	17.3419494628906	https://www.genecards.org/cgi-bin/carddisp.pl?gene=NCOA4
PDCD1LG2	Programmed Cell Death 1 Ligand 2	Protein Coding	Q9BQ51	56	GC09P005510	17.3194065093994	https://www.genecards.org/cgi-bin/carddisp.pl?gene=PDCD1LG2
CASC8	Cancer Susceptibility 8	RNA Gene		24	GC08M137618	17.3130416870117	https://www.genecards.org/cgi-bin/carddisp.pl?gene=CASC8
MIR181A2	MicroRNA 181a-2	RNA Gene		28	GC09P124692	17.2964553833008	https://www.genecards.org/cgi-bin/carddisp.pl?gene=MIR181A2
BIRC2	Baculoviral IAP Repeat Containing 2	Protein Coding	Q13490	61	GC11P102347	17.279468536377	https://www.genecards.org/cgi-bin/carddisp.pl?gene=BIRC2
MECOM	MDS1 And EVI1 Complex Locus	Protein Coding	Q03112	61	GC03M169083	17.2739734649658	https://www.genecards.org/cgi-bin/carddisp.pl?gene=MECOM
TNFRSF11B	TNF Receptor Superfamily Member 11b	Protein Coding	O00300	60	GC08M118923	17.2707252502441	https://www.genecards.org/cgi-bin/carddisp.pl?gene=TNFRSF11B
TRAF2	TNF Receptor Associated Factor 2	Protein Coding	Q12933	58	GC09P136881	17.2557888031006	https://www.genecards.org/cgi-bin/carddisp.pl?gene=TRAF2
ALDH1A1	Aldehyde Dehydrogenase 1 Family Member A1	Protein Coding	P00352	60	GC09M072900	17.2316951751709	https://www.genecards.org/cgi-bin/carddisp.pl?gene=ALDH1A1
BCYRN1	Brain Cytoplasmic RNA 1	RNA Gene		28	GC02P047253	17.2184314727783	https://www.genecards.org/cgi-bin/carddisp.pl?gene=BCYRN1
ENO1	Enolase 1	Protein Coding	P06733	61	GC01M008861	17.2081909179688	https://www.genecards.org/cgi-bin/carddisp.pl?gene=ENO1
DPP4	Dipeptidyl Peptidase 4	Protein Coding	P27487	62	GC02M161992	17.2059555053711	https://www.genecards.org/cgi-bin/carddisp.pl?gene=DPP4
ANXA1	Annexin A1	Protein Coding	P04083	60	GC09P073151	17.1986045837402	https://www.genecards.org/cgi-bin/carddisp.pl?gene=ANXA1
GNRHR	Gonadotropin Releasing Hormone Receptor	Protein Coding	P30968	59	GC04M067737	17.1888732910156	https://www.genecards.org/cgi-bin/carddisp.pl?gene=GNRHR
DDR2	Discoidin Domain Receptor Tyrosine Kinase 2	Protein Coding	Q16832	64	GC01P177045	17.1827392578125	https://www.genecards.org/cgi-bin/carddisp.pl?gene=DDR2
GATA1	GATA Binding Protein 1	Protein Coding	P15976	59	GC0XP048786	17.1667289733887	https://www.genecards.org/cgi-bin/carddisp.pl?gene=GATA1
TEK	TEK Receptor Tyrosine Kinase	Protein Coding	Q02763	64	GC09P027109	17.1632232666016	https://www.genecards.org/cgi-bin/carddisp.pl?gene=TEK
EIF4EBP1	Eukaryotic Translation Initiation Factor 4E Binding Protein 1	Protein Coding	Q13541	59	GC08P044783	17.1612224578857	https://www.genecards.org/cgi-bin/carddisp.pl?gene=EIF4EBP1
MTA1	Metastasis Associated 1	Protein Coding	Q13330	54	GC14P105419	17.1609954833984	https://www.genecards.org/cgi-bin/carddisp.pl?gene=MTA1
TRIM24	Tripartite Motif Containing 24	Protein Coding	O15164	57	GC07P138460	17.1595916748047	https://www.genecards.org/cgi-bin/carddisp.pl?gene=TRIM24
CTAG1B	Cancer/Testis Antigen 1B	Protein Coding	P78358	41	GC0XM154617	17.1519451141357	https://www.genecards.org/cgi-bin/carddisp.pl?gene=CTAG1B
AREG	Amphiregulin	Protein Coding	P15514	55	GC04P074445	17.1462135314941	https://www.genecards.org/cgi-bin/carddisp.pl?gene=AREG
KIF1B	Kinesin Family Member 1B	Protein Coding	O60333	55	GC01P010210	17.1248149871826	https://www.genecards.org/cgi-bin/carddisp.pl?gene=KIF1B
S100B	S100 Calcium Binding Protein B	Protein Coding	P04271	58	GC21M054960	17.1117839813232	https://www.genecards.org/cgi-bin/carddisp.pl?gene=S100B
TCF4	Transcription Factor 4	Protein Coding	P15884	60	GC18M055222	17.0941371917725	https://www.genecards.org/cgi-bin/carddisp.pl?gene=TCF4
SQSTM1	Sequestosome 1	Protein Coding	Q13501	62	GC05P179806	17.0921287536621	https://www.genecards.org/cgi-bin/carddisp.pl?gene=SQSTM1
GRB2	Growth Factor Receptor Bound Protein 2	Protein Coding	P62993	60	GC17M075318	17.0917625427246	https://www.genecards.org/cgi-bin/carddisp.pl?gene=GRB2
H3-3B	H3.3 Histone B	Protein Coding	P84243	51	GC17M098063	17.0716571807861	https://www.genecards.org/cgi-bin/carddisp.pl?gene=H3-3B
PIM2	Pim-2 Proto-Oncogene, Serine/Threonine Kinase	Protein Coding	Q9P1W9	57	GC0XM048913	17.0640773773193	https://www.genecards.org/cgi-bin/carddisp.pl?gene=PIM2
MYH11	Myosin Heavy Chain 11	Protein Coding	P35749	59	GC16M050383	17.0635604858398	https://www.genecards.org/cgi-bin/carddisp.pl?gene=MYH11
ST14	ST14 Transmembrane Serine Protease Matriptase	Protein Coding	Q9Y5Y6	60	GC11P130159	17.0633487701416	https://www.genecards.org/cgi-bin/carddisp.pl?gene=ST14
AOPEP	Aminopeptidase O (Putative)	Protein Coding	Q8N6M6	49	GC09P106995	17.041805267334	https://www.genecards.org/cgi-bin/carddisp.pl?gene=AOPEP
HDAC2	Histone Deacetylase 2	Protein Coding	Q92769	65	GC06M113933	17.0382537841797	https://www.genecards.org/cgi-bin/carddisp.pl?gene=HDAC2
EIF4E	Eukaryotic Translation Initiation Factor 4E	Protein Coding	P06730	62	GC04M098879	17.0275211334229	https://www.genecards.org/cgi-bin/carddisp.pl?gene=EIF4E
DNTT	DNA Nucleotidylexotransferase	Protein Coding	P04053	54	GC10P096304	17.0241317749023	https://www.genecards.org/cgi-bin/carddisp.pl?gene=DNTT
U2AF2	U2 Small Nuclear RNA Auxiliary Factor 2	Protein Coding	P26368	52	GC19P055654	17.011194229126	https://www.genecards.org/cgi-bin/carddisp.pl?gene=U2AF2
MIR216A	MicroRNA 216a	RNA Gene		28	GC02M055988	17.0005569458008	https://www.genecards.org/cgi-bin/carddisp.pl?gene=MIR216A
MDC1	Mediator Of DNA Damage Checkpoint 1	Protein Coding	Q14676	55	GC06M106406	16.9921607971191	https://www.genecards.org/cgi-bin/carddisp.pl?gene=MDC1
HSPD1	Heat Shock Protein Family D (Hsp60) Member 1	Protein Coding	P10809	61	GC02M197486	16.9630241394043	https://www.genecards.org/cgi-bin/carddisp.pl?gene=HSPD1
IGFBP1	Insulin Like Growth Factor Binding Protein 1	Protein Coding	P08833	55	GC07P051058	16.961124420166	https://www.genecards.org/cgi-bin/carddisp.pl?gene=IGFBP1
IL3	Interleukin 3	Protein Coding	P08700	57	GC05P132060	16.949649810791	https://www.genecards.org/cgi-bin/carddisp.pl?gene=IL3
ANO1	Anoctamin 1	Protein Coding	Q5XXA6	58	GC11P108086	16.9385204315186	https://www.genecards.org/cgi-bin/carddisp.pl?gene=ANO1
MMP13	Matrix Metallopeptidase 13	Protein Coding	P45452	62	GC11M102942	16.9360847473145	https://www.genecards.org/cgi-bin/carddisp.pl?gene=MMP13
ID4	Inhibitor Of DNA Binding 4	Protein Coding	P47928	52	GC06P019837	16.9317398071289	https://www.genecards.org/cgi-bin/carddisp.pl?gene=ID4
CDH3	Cadherin 3	Protein Coding	P22223	60	GC16P121938	16.9060096740723	https://www.genecards.org/cgi-bin/carddisp.pl?gene=CDH3
HOXA13	Homeobox A13	Protein Coding	P31271	52	GC07M028230	16.8972835540771	https://www.genecards.org/cgi-bin/carddisp.pl?gene=HOXA13
SNHG12	Small Nucleolar RNA Host Gene 12	RNA Gene	Q9BXW3	32	GC01M034874	16.8966884613037	https://www.genecards.org/cgi-bin/carddisp.pl?gene=SNHG12
NFATC1	Nuclear Factor Of Activated T Cells 1	Protein Coding	O95644	61	GC18P079395	16.8410720825195	https://www.genecards.org/cgi-bin/carddisp.pl?gene=NFATC1
TFE3	Transcription Factor Binding To IGHM Enhancer 3	Protein Coding	P19532	58	GC0XM049028	16.8325080871582	https://www.genecards.org/cgi-bin/carddisp.pl?gene=TFE3
HBEGF	Heparin Binding EGF Like Growth Factor	Protein Coding	Q99075	57	GC05M140332	16.8298206329346	https://www.genecards.org/cgi-bin/carddisp.pl?gene=HBEGF
IL6R	Interleukin 6 Receptor	Protein Coding	P08887	63	GC01P154405	16.777774810791	https://www.genecards.org/cgi-bin/carddisp.pl?gene=IL6R
KLK15	Kallikrein Related Peptidase 15	Protein Coding	Q9H2R5	52	GC19M050825	16.7743453979492	https://www.genecards.org/cgi-bin/carddisp.pl?gene=KLK15
CLDN7	Claudin 7	Protein Coding	O95471	53	GC17M007259	16.7365341186523	https://www.genecards.org/cgi-bin/carddisp.pl?gene=CLDN7
TUBB	Tubulin Beta Class I	Protein Coding	P07437	62	GC06P181873	16.724536895752	https://www.genecards.org/cgi-bin/carddisp.pl?gene=TUBB
CASP7	Caspase 7	Protein Coding	P55210	62	GC10P113679	16.7221508026123	https://www.genecards.org/cgi-bin/carddisp.pl?gene=CASP7
NEK2	NIMA Related Kinase 2	Protein Coding	P51955	63	GC01M211658	16.6947288513184	https://www.genecards.org/cgi-bin/carddisp.pl?gene=NEK2
USP7	Ubiquitin Specific Peptidase 7	Protein Coding	Q93009	62	GC16M008892	16.684024810791	https://www.genecards.org/cgi-bin/carddisp.pl?gene=USP7
EXT1	Exostosin Glycosyltransferase 1	Protein Coding	Q16394	60	GC08M117798	16.6789855957031	https://www.genecards.org/cgi-bin/carddisp.pl?gene=EXT1
BANCR	BRAF-Activated Non-Protein Coding RNA	RNA Gene		21	GC09M069296	16.6632556915283	https://www.genecards.org/cgi-bin/carddisp.pl?gene=BANCR
LEPR	Leptin Receptor	Protein Coding	P48357	62	GC01P078814	16.6589012145996	https://www.genecards.org/cgi-bin/carddisp.pl?gene=LEPR
JAK3	Janus Kinase 3	Protein Coding	P52333	65	GC19M017824	16.6553707122803	https://www.genecards.org/cgi-bin/carddisp.pl?gene=JAK3
SFRP1	Secreted Frizzled Related Protein 1	Protein Coding	Q8N474	55	GC08M041262	16.6497707366943	https://www.genecards.org/cgi-bin/carddisp.pl?gene=SFRP1
PRKCD	Protein Kinase C Delta	Protein Coding	Q05655	65	GC03P053156	16.6463279724121	https://www.genecards.org/cgi-bin/carddisp.pl?gene=PRKCD
PPARD	Peroxisome Proliferator Activated Receptor Delta	Protein Coding	Q03181	59	GC06P182001	16.6454677581787	https://www.genecards.org/cgi-bin/carddisp.pl?gene=PPARD
MIR377	MicroRNA 377	RNA Gene		27	GC14P121369	16.6388568878174	https://www.genecards.org/cgi-bin/carddisp.pl?gene=MIR377
ILK	Integrin Linked Kinase	Protein Coding	Q13418	58	GC11P020541	16.6356735229492	https://www.genecards.org/cgi-bin/carddisp.pl?gene=ILK
RASA1	RAS P21 Protein Activator 1	Protein Coding	P20936	60	GC05P087267	16.625638961792	https://www.genecards.org/cgi-bin/carddisp.pl?gene=RASA1
CYP3A5	Cytochrome P450 Family 3 Subfamily A Member 5	Protein Coding	P20815	58	GC07M099648	16.6192855834961	https://www.genecards.org/cgi-bin/carddisp.pl?gene=CYP3A5
GH1	Growth Hormone 1	Protein Coding	P01241	57	GC17M063917	16.6145286560059	https://www.genecards.org/cgi-bin/carddisp.pl?gene=GH1
CCL5	C-C Motif Chemokine Ligand 5	Protein Coding	P13501	56	GC17M035871	16.6102066040039	https://www.genecards.org/cgi-bin/carddisp.pl?gene=CCL5
HSP90AB1	Heat Shock Protein 90 Alpha Family Class B Member 1	Protein Coding	P08238	62	GC06P044246	16.6060638427734	https://www.genecards.org/cgi-bin/carddisp.pl?gene=HSP90AB1
MIF	Macrophage Migration Inhibitory Factor	Protein Coding	P14174	61	GC22P023894	16.6028022766113	https://www.genecards.org/cgi-bin/carddisp.pl?gene=MIF
ARNT	Aryl Hydrocarbon Receptor Nuclear Translocator	Protein Coding	P27540	58	GC01M150809	16.6026763916016	https://www.genecards.org/cgi-bin/carddisp.pl?gene=ARNT
EXT2	Exostosin Glycosyltransferase 2	Protein Coding	Q93063	58	GC11P044095	16.6008529663086	https://www.genecards.org/cgi-bin/carddisp.pl?gene=EXT2
MIR129-1	MicroRNA 129-1	RNA Gene		26	GC07P128207	16.5949783325195	https://www.genecards.org/cgi-bin/carddisp.pl?gene=MIR129-1
GSN	Gelsolin	Protein Coding	P06396	62	GC09P121201	16.5765151977539	https://www.genecards.org/cgi-bin/carddisp.pl?gene=GSN
BAG1	BAG Cochaperone 1	Protein Coding	Q99933	55	GC09M033245	16.5751266479492	https://www.genecards.org/cgi-bin/carddisp.pl?gene=BAG1
CDH13	Cadherin 13	Protein Coding	P55290	57	GC16P082626	16.5727233886719	https://www.genecards.org/cgi-bin/carddisp.pl?gene=CDH13
KLF5	KLF Transcription Factor 5	Protein Coding	Q13887	58	GC13P073054	16.5687561035156	https://www.genecards.org/cgi-bin/carddisp.pl?gene=KLF5
CUL3	Cullin 3	Protein Coding	Q13618	60	GC02M224470	16.561939239502	https://www.genecards.org/cgi-bin/carddisp.pl?gene=CUL3
GADD45A	Growth Arrest And DNA Damage Inducible Alpha	Protein Coding	P24522	55	GC01P067685	16.5547561645508	https://www.genecards.org/cgi-bin/carddisp.pl?gene=GADD45A
IFNA2	Interferon Alpha 2	Protein Coding	P01563	56	GC09M021384	16.5542182922363	https://www.genecards.org/cgi-bin/carddisp.pl?gene=IFNA2
MIR30D	MicroRNA 30d	RNA Gene		26	GC08M134804	16.5459480285645	https://www.genecards.org/cgi-bin/carddisp.pl?gene=MIR30D
ETS2	ETS Proto-Oncogene 2, Transcription Factor	Protein Coding	P15036	52	GC21P038805	16.5161914825439	https://www.genecards.org/cgi-bin/carddisp.pl?gene=ETS2
APAF1	Apoptotic Peptidase Activating Factor 1	Protein Coding	O14727	60	GC12P098645	16.5145645141602	https://www.genecards.org/cgi-bin/carddisp.pl?gene=APAF1
HNF4A	Hepatocyte Nuclear Factor 4 Alpha	Protein Coding	P41235	62	GC20P044355	16.5105648040771	https://www.genecards.org/cgi-bin/carddisp.pl?gene=HNF4A
ADA	Adenosine Deaminase	Protein Coding	P00813	64	GC20M044620	16.5044441223145	https://www.genecards.org/cgi-bin/carddisp.pl?gene=ADA
DKK1	Dickkopf WNT Signaling Pathway Inhibitor 1	Protein Coding	O94907	57	GC10P052314	16.5029277801514	https://www.genecards.org/cgi-bin/carddisp.pl?gene=DKK1
EED	Embryonic Ectoderm Development	Protein Coding	O75530	56	GC11P108547	16.4973106384277	https://www.genecards.org/cgi-bin/carddisp.pl?gene=EED
MIR134	MicroRNA 134	RNA Gene		28	GC14P121354	16.4864807128906	https://www.genecards.org/cgi-bin/carddisp.pl?gene=MIR134
TRIM28	Tripartite Motif Containing 28	Protein Coding	Q13263	57	GC19P058544	16.4742336273193	https://www.genecards.org/cgi-bin/carddisp.pl?gene=TRIM28
PTGS1	Prostaglandin-Endoperoxide Synthase 1	Protein Coding	P23219	60	GC09P122370	16.4681262969971	https://www.genecards.org/cgi-bin/carddisp.pl?gene=PTGS1
DDIT3	DNA Damage Inducible Transcript 3	Protein Coding	P35638	59	GC12M057516	16.4624652862549	https://www.genecards.org/cgi-bin/carddisp.pl?gene=DDIT3
CD19	CD19 Molecule	Protein Coding	P15391	64	GC16P120912	16.4616546630859	https://www.genecards.org/cgi-bin/carddisp.pl?gene=CD19
VEGFD	Vascular Endothelial Growth Factor D	Protein Coding	O43915	53	GC0XM015345	16.4440460205078	https://www.genecards.org/cgi-bin/carddisp.pl?gene=VEGFD
HFE	Homeostatic Iron Regulator	Protein Coding	Q30201	58	GC06P026087	16.4381656646729	https://www.genecards.org/cgi-bin/carddisp.pl?gene=HFE
NSD2	Nuclear Receptor Binding SET Domain Protein 2	Protein Coding	O96028	58	GC04P029506	16.4373931884766	https://www.genecards.org/cgi-bin/carddisp.pl?gene=NSD2
MIR378A	MicroRNA 378a	RNA Gene		31	GC05P149732	16.4355564117432	https://www.genecards.org/cgi-bin/carddisp.pl?gene=MIR378A
HMOX1	Heme Oxygenase 1	Protein Coding	P09601	65	GC22P035380	16.4260311126709	https://www.genecards.org/cgi-bin/carddisp.pl?gene=HMOX1
MIR425	MicroRNA 425	RNA Gene		29	GC03M054741	16.421968460083	https://www.genecards.org/cgi-bin/carddisp.pl?gene=MIR425
HPSE	Heparanase	Protein Coding	Q9Y251	57	GC04M083292	16.4123840332031	https://www.genecards.org/cgi-bin/carddisp.pl?gene=HPSE
CYP2D6	Cytochrome P450 Family 2 Subfamily D Member 6 (Gene/Pseudogene)	Protein Coding	P10635	60	GC22M042126	16.4100170135498	https://www.genecards.org/cgi-bin/carddisp.pl?gene=CYP2D6
MIR28	MicroRNA 28	RNA Gene		27	GC03P188688	16.3941993713379	https://www.genecards.org/cgi-bin/carddisp.pl?gene=MIR28
RTEL1	Regulator Of Telomere Elongation Helicase 1	Protein Coding	Q9NZ71	54	GC20P069269	16.3932552337646	https://www.genecards.org/cgi-bin/carddisp.pl?gene=RTEL1
RHEB	Ras Homolog, MTORC1 Binding	Protein Coding	Q15382	63	GC07M151466	16.3848266601563	https://www.genecards.org/cgi-bin/carddisp.pl?gene=RHEB
PAK1	P21 (RAC1) Activated Kinase 1	Protein Coding	Q13153	64	GC11M140142	16.3785552978516	https://www.genecards.org/cgi-bin/carddisp.pl?gene=PAK1
COL1A1	Collagen Type I Alpha 1 Chain	Protein Coding	P02452	62	GC17M097561	16.3780937194824	https://www.genecards.org/cgi-bin/carddisp.pl?gene=COL1A1
BTG2	BTG Anti-Proliferation Factor 2	Protein Coding	P78543	51	GC01P203305	16.3757476806641	https://www.genecards.org/cgi-bin/carddisp.pl?gene=BTG2
MAF	MAF BZIP Transcription Factor	Protein Coding	O75444	58	GC16M079204	16.3667945861816	https://www.genecards.org/cgi-bin/carddisp.pl?gene=MAF
LDHA	Lactate Dehydrogenase A	Protein Coding	P00338	64	GC11P018394	16.3551654815674	https://www.genecards.org/cgi-bin/carddisp.pl?gene=LDHA
EPO	Erythropoietin	Protein Coding	P01588	55	GC07P100720	16.3532371520996	https://www.genecards.org/cgi-bin/carddisp.pl?gene=EPO
MIR452	MicroRNA 452	RNA Gene		25	GC0XM151959	16.3496208190918	https://www.genecards.org/cgi-bin/carddisp.pl?gene=MIR452
ABCA1	ATP Binding Cassette Subfamily A Member 1	Protein Coding	O95477	62	GC09M104781	16.3411445617676	https://www.genecards.org/cgi-bin/carddisp.pl?gene=ABCA1
HSD17B3	Hydroxysteroid 17-Beta Dehydrogenase 3	Protein Coding	P37058	58	GC09M122026	16.3287754058838	https://www.genecards.org/cgi-bin/carddisp.pl?gene=HSD17B3
IL18	Interleukin 18	Protein Coding	Q14116	57	GC11M112143	16.319938659668	https://www.genecards.org/cgi-bin/carddisp.pl?gene=IL18
NGF	Nerve Growth Factor	Protein Coding	P01138	64	GC01M115285	16.2962284088135	https://www.genecards.org/cgi-bin/carddisp.pl?gene=NGF
MIR196A1	MicroRNA 196a-1	RNA Gene		30	GC17M048632	16.268913269043	https://www.genecards.org/cgi-bin/carddisp.pl?gene=MIR196A1
ANPEP	Alanyl Aminopeptidase, Membrane	Protein Coding	P15144	62	GC15M089784	16.2584114074707	https://www.genecards.org/cgi-bin/carddisp.pl?gene=ANPEP
MIR128-2	MicroRNA 128-2	RNA Gene		28	GC03P035754	16.250358581543	https://www.genecards.org/cgi-bin/carddisp.pl?gene=MIR128-2
HSD17B1	Hydroxysteroid 17-Beta Dehydrogenase 1	Protein Coding	P14061	54	GC17P154846	16.2488994598389	https://www.genecards.org/cgi-bin/carddisp.pl?gene=HSD17B1
CYP1A2	Cytochrome P450 Family 1 Subfamily A Member 2	Protein Coding	P05177	58	GC15P074748	16.2432861328125	https://www.genecards.org/cgi-bin/carddisp.pl?gene=CYP1A2
TMEFF2	Transmembrane Protein With EGF Like And Two Follistatin Like Domains 2	Protein Coding	Q9UIK5	52	GC02M191950	16.2338848114014	https://www.genecards.org/cgi-bin/carddisp.pl?gene=TMEFF2
CEACAM1	CEA Cell Adhesion Molecule 1	Protein Coding	P13688	57	GC19M042507	16.2245979309082	https://www.genecards.org/cgi-bin/carddisp.pl?gene=CEACAM1
DLEC1	DLEC1 Cilia And Flagella Associated Protein	Protein Coding	Q9Y238	49	GC03P038038	16.2186069488525	https://www.genecards.org/cgi-bin/carddisp.pl?gene=DLEC1
CDC42	Cell Division Cycle 42	Protein Coding	P60953	63	GC01P022052	16.1880645751953	https://www.genecards.org/cgi-bin/carddisp.pl?gene=CDC42
CYP27B1	Cytochrome P450 Family 27 Subfamily B Member 1	Protein Coding	O15528	59	GC12M060484	16.1651554107666	https://www.genecards.org/cgi-bin/carddisp.pl?gene=CYP27B1
OR51E2	Olfactory Receptor Family 51 Subfamily E Member 2	Protein Coding	Q9H255	43	GC11M004680	16.16383934021	https://www.genecards.org/cgi-bin/carddisp.pl?gene=OR51E2
MIR432	MicroRNA 432	RNA Gene		27	GC14P120348	16.1485748291016	https://www.genecards.org/cgi-bin/carddisp.pl?gene=MIR432
NAT1	N-Acetyltransferase 1	Protein Coding	P18440	57	GC08P018183	16.1229438781738	https://www.genecards.org/cgi-bin/carddisp.pl?gene=NAT1
MTDH	Metadherin	Protein Coding	Q86UE4	51	GC08P097644	16.1070327758789	https://www.genecards.org/cgi-bin/carddisp.pl?gene=MTDH
RICTOR	RPTOR Independent Companion Of MTOR Complex 2	Protein Coding	Q6R327	56	GC05M038937	16.1016845703125	https://www.genecards.org/cgi-bin/carddisp.pl?gene=RICTOR
BID	BH3 Interacting Domain Death Agonist	Protein Coding	P55957	58	GC22M017734	16.0992584228516	https://www.genecards.org/cgi-bin/carddisp.pl?gene=BID
BECN1	Beclin 1	Protein Coding	Q14457	59	GC17M042810	16.094841003418	https://www.genecards.org/cgi-bin/carddisp.pl?gene=BECN1
CYP2E1	Cytochrome P450 Family 2 Subfamily E Member 1	Protein Coding	P05181	58	GC10P133520	16.0869750976563	https://www.genecards.org/cgi-bin/carddisp.pl?gene=CYP2E1
INPP4B	Inositol Polyphosphate-4-Phosphatase Type II B	Protein Coding	O15327	52	GC04M142023	16.0646915435791	https://www.genecards.org/cgi-bin/carddisp.pl?gene=INPP4B
DOT1L	DOT1 Like Histone Lysine Methyltransferase	Protein Coding	Q8TEK3	57	GC19P151438	16.0309944152832	https://www.genecards.org/cgi-bin/carddisp.pl?gene=DOT1L
HOXA9	Homeobox A9	Protein Coding	P31269	51	GC07M027162	16.0239849090576	https://www.genecards.org/cgi-bin/carddisp.pl?gene=HOXA9
PEG10	Paternally Expressed 10	Protein Coding	Q86TG7	52	GC07P094656	16.0215625762939	https://www.genecards.org/cgi-bin/carddisp.pl?gene=PEG10
HMGA1	High Mobility Group AT-Hook 1	Protein Coding	P17096	59	GC06P181988	16.0180206298828	https://www.genecards.org/cgi-bin/carddisp.pl?gene=HMGA1
TXN	Thioredoxin	Protein Coding	P10599	59	GC09M110243	16.0167026519775	https://www.genecards.org/cgi-bin/carddisp.pl?gene=TXN
CLDN4	Claudin 4	Protein Coding	O14493	53	GC07P073799	16.0155448913574	https://www.genecards.org/cgi-bin/carddisp.pl?gene=CLDN4
IKZF1	IKAROS Family Zinc Finger 1	Protein Coding	Q13422	61	GC07P050303	16.0031051635742	https://www.genecards.org/cgi-bin/carddisp.pl?gene=IKZF1
DROSHA	Drosha Ribonuclease III	Protein Coding	Q9NRR4	57	GC05M031401	16.0030784606934	https://www.genecards.org/cgi-bin/carddisp.pl?gene=DROSHA
CD79A	CD79a Molecule	Protein Coding	P11912	61	GC19P041877	15.9997158050537	https://www.genecards.org/cgi-bin/carddisp.pl?gene=CD79A
LAMC2	Laminin Subunit Gamma 2	Protein Coding	Q13753	60	GC01P183186	15.9833326339722	https://www.genecards.org/cgi-bin/carddisp.pl?gene=LAMC2
TGFB1I1	Transforming Growth Factor Beta 1 Induced Transcript 1	Protein Coding	O43294	54	GC16P121108	15.9742546081543	https://www.genecards.org/cgi-bin/carddisp.pl?gene=TGFB1I1
CYP11A1	Cytochrome P450 Family 11 Subfamily A Member 1	Protein Coding	P05108	62	GC15M074337	15.9689197540283	https://www.genecards.org/cgi-bin/carddisp.pl?gene=CYP11A1
IL7	Interleukin 7	Protein Coding	P13232	55	GC08M078689	15.9635276794434	https://www.genecards.org/cgi-bin/carddisp.pl?gene=IL7
EIF4A1	Eukaryotic Translation Initiation Factor 4A1	Protein Coding	P60842	60	GC17P007572	15.9610681533813	https://www.genecards.org/cgi-bin/carddisp.pl?gene=EIF4A1
MIR330	MicroRNA 330	RNA Gene		30	GC19M108899	15.957615852356	https://www.genecards.org/cgi-bin/carddisp.pl?gene=MIR330
CASC15	Cancer Susceptibility 15	RNA Gene		27	GC06P021750	15.952166557312	https://www.genecards.org/cgi-bin/carddisp.pl?gene=CASC15
TFAP2A	Transcription Factor AP-2 Alpha	Protein Coding	P05549	60	GC06M010393	15.9103631973267	https://www.genecards.org/cgi-bin/carddisp.pl?gene=TFAP2A
MIR486-1	MicroRNA 486-1	RNA Gene		28	GC08M041660	15.9062738418579	https://www.genecards.org/cgi-bin/carddisp.pl?gene=MIR486-1
NOTCH4	Notch Receptor 4	Protein Coding	Q99466	60	GC06M106508	15.8893661499023	https://www.genecards.org/cgi-bin/carddisp.pl?gene=NOTCH4
CASP1	Caspase 1	Protein Coding	P29466	61	GC11M105025	15.8790397644043	https://www.genecards.org/cgi-bin/carddisp.pl?gene=CASP1
IGFBP7	Insulin Like Growth Factor Binding Protein 7	Protein Coding	Q16270	59	GC04M057030	15.875883102417	https://www.genecards.org/cgi-bin/carddisp.pl?gene=IGFBP7
STAG2	STAG2 Cohesin Complex Component	Protein Coding	Q8N3U4	58	GC0XP123960	15.8757781982422	https://www.genecards.org/cgi-bin/carddisp.pl?gene=STAG2
SOCS2	Suppressor Of Cytokine Signaling 2	Protein Coding	O14508	56	GC12P093569	15.8756256103516	https://www.genecards.org/cgi-bin/carddisp.pl?gene=SOCS2
SOX2-OT	SOX2 Overlapping Transcript	RNA Gene		32	GC03P180989	15.8644752502441	https://www.genecards.org/cgi-bin/carddisp.pl?gene=SOX2-OT
PSAP	Prosaposin	Protein Coding	P07602	61	GC10M071816	15.8602237701416	https://www.genecards.org/cgi-bin/carddisp.pl?gene=PSAP
SFN	Stratifin	Protein Coding	P31947	58	GC01P076458	15.8473119735718	https://www.genecards.org/cgi-bin/carddisp.pl?gene=SFN
KAT5	Lysine Acetyltransferase 5	Protein Coding	Q92993	63	GC11P065711	15.8334875106812	https://www.genecards.org/cgi-bin/carddisp.pl?gene=KAT5
CD9	CD9 Molecule	Protein Coding	P21926	57	GC12P074024	15.8171844482422	https://www.genecards.org/cgi-bin/carddisp.pl?gene=CD9
CHUK	Component Of Inhibitor Of Nuclear Factor Kappa B Kinase Complex	Protein Coding	O15111	63	GC10M100597	15.8163070678711	https://www.genecards.org/cgi-bin/carddisp.pl?gene=CHUK
HSPA1A	Heat Shock Protein Family A (Hsp70) Member 1A	Protein Coding	P0DMV8	60	GC06P181910	15.8104610443115	https://www.genecards.org/cgi-bin/carddisp.pl?gene=HSPA1A
SNORD15A	Small Nucleolar RNA, C/D Box 15A	RNA Gene		25	GC11P075400	15.8076553344727	https://www.genecards.org/cgi-bin/carddisp.pl?gene=SNORD15A
U2AF1	U2 Small Nuclear RNA Auxiliary Factor 1	Protein Coding	Q01081	55	GC21M043092	15.8037481307983	https://www.genecards.org/cgi-bin/carddisp.pl?gene=U2AF1
METTL3	Methyltransferase 3, N6-Adenosine-Methyltransferase Complex Catalytic Subunit	Protein Coding	Q86U44	54	GC14M021498	15.8033838272095	https://www.genecards.org/cgi-bin/carddisp.pl?gene=METTL3
HLA-B	Major Histocompatibility Complex, Class I, B	Protein Coding	P01889	59	GC06M106436	15.7907114028931	https://www.genecards.org/cgi-bin/carddisp.pl?gene=HLA-B
RPTOR	Regulatory Associated Protein Of MTOR Complex 1	Protein Coding	Q8N122	57	GC17P080544	15.7798986434937	https://www.genecards.org/cgi-bin/carddisp.pl?gene=RPTOR
TACSTD2	Tumor Associated Calcium Signal Transducer 2	Protein Coding	P09758	58	GC01M058575	15.7490177154541	https://www.genecards.org/cgi-bin/carddisp.pl?gene=TACSTD2
IL6ST	Interleukin 6 Cytokine Family Signal Transducer	Protein Coding	P40189	63	GC05M055935	15.7397260665894	https://www.genecards.org/cgi-bin/carddisp.pl?gene=IL6ST
APOD	Apolipoprotein D	Protein Coding	P05090	55	GC03M195568	15.7377109527588	https://www.genecards.org/cgi-bin/carddisp.pl?gene=APOD
CD99	CD99 Molecule (Xg Blood Group)	Protein Coding	P14209	51	GC0XP002691	15.7331562042236	https://www.genecards.org/cgi-bin/carddisp.pl?gene=CD99
CD24	CD24 Molecule	Protein Coding	P25063	47	GC06M106969	15.7244529724121	https://www.genecards.org/cgi-bin/carddisp.pl?gene=CD24
PDK1	Pyruvate Dehydrogenase Kinase 1	Protein Coding	Q15118	60	GC02P172555	15.7230129241943	https://www.genecards.org/cgi-bin/carddisp.pl?gene=PDK1
CD8A	CD8 Subunit Alpha	Protein Coding	P01732	61	GC02M086784	15.7159442901611	https://www.genecards.org/cgi-bin/carddisp.pl?gene=CD8A
XRCC4	X-Ray Repair Cross Complementing 4	Protein Coding	Q13426	57	GC05P083077	15.71120262146	https://www.genecards.org/cgi-bin/carddisp.pl?gene=XRCC4
XRCC5	X-Ray Repair Cross Complementing 5	Protein Coding	P13010	57	GC02P216107	15.7095413208008	https://www.genecards.org/cgi-bin/carddisp.pl?gene=XRCC5
VEGFB	Vascular Endothelial Growth Factor B	Protein Coding	P49765	56	GC11P064234	15.703803062439	https://www.genecards.org/cgi-bin/carddisp.pl?gene=VEGFB
H3-3A	H3.3 Histone A	Protein Coding	P84243	57	GC01P226062	15.7004499435425	https://www.genecards.org/cgi-bin/carddisp.pl?gene=H3-3A
MYO18A	Myosin XVIIIA	Protein Coding	Q92614	51	GC17M096706	15.6894292831421	https://www.genecards.org/cgi-bin/carddisp.pl?gene=MYO18A
KLK10	Kallikrein Related Peptidase 10	Protein Coding	O43240	51	GC19M051012	15.6848735809326	https://www.genecards.org/cgi-bin/carddisp.pl?gene=KLK10
PHGDH	Phosphoglycerate Dehydrogenase	Protein Coding	O43175	62	GC01P119724	15.6832675933838	https://www.genecards.org/cgi-bin/carddisp.pl?gene=PHGDH
MIR24-2	MicroRNA 24-2	RNA Gene		27	GC19M108246	15.6831340789795	https://www.genecards.org/cgi-bin/carddisp.pl?gene=MIR24-2
STMN1	Stathmin 1	Protein Coding	P16949	57	GC01M025884	15.6768283843994	https://www.genecards.org/cgi-bin/carddisp.pl?gene=STMN1
ITGB4	Integrin Subunit Beta 4	Protein Coding	P16144	62	GC17P075721	15.6617679595947	https://www.genecards.org/cgi-bin/carddisp.pl?gene=ITGB4
CALB2	Calbindin 2	Protein Coding	P22676	52	GC16P071358	15.6545896530151	https://www.genecards.org/cgi-bin/carddisp.pl?gene=CALB2
TUBB3	Tubulin Beta 3 Class III	Protein Coding	Q13509	63	GC16P122964	15.6449298858643	https://www.genecards.org/cgi-bin/carddisp.pl?gene=TUBB3
LCK	LCK Proto-Oncogene, Src Family Tyrosine Kinase	Protein Coding	P06239	65	GC01P032251	15.6365747451782	https://www.genecards.org/cgi-bin/carddisp.pl?gene=LCK
PTCH2	Patched 2	Protein Coding	Q9Y6C5	57	GC01M044819	15.6205625534058	https://www.genecards.org/cgi-bin/carddisp.pl?gene=PTCH2
PBX1	PBX Homeobox 1	Protein Coding	P40424	60	GC01P177083	15.6175546646118	https://www.genecards.org/cgi-bin/carddisp.pl?gene=PBX1
MIR508	MicroRNA 508	RNA Gene		24	GC0XM147236	15.597846031189	https://www.genecards.org/cgi-bin/carddisp.pl?gene=MIR508
MMP11	Matrix Metallopeptidase 11	Protein Coding	P24347	56	GC22P023768	15.5950708389282	https://www.genecards.org/cgi-bin/carddisp.pl?gene=MMP11
CXCL1	C-X-C Motif Chemokine Ligand 1	Protein Coding	P09341	56	GC04P073869	15.5718078613281	https://www.genecards.org/cgi-bin/carddisp.pl?gene=CXCL1
EEF1A1	Eukaryotic Translation Elongation Factor 1 Alpha 1	Protein Coding	P68104	57	GC06M107761	15.565821647644	https://www.genecards.org/cgi-bin/carddisp.pl?gene=EEF1A1
LDLR	Low Density Lipoprotein Receptor	Protein Coding	P01130	64	GC19P151814	15.5657501220703	https://www.genecards.org/cgi-bin/carddisp.pl?gene=LDLR
PSAT1	Phosphoserine Aminotransferase 1	Protein Coding	Q9Y617	59	GC09P078297	15.5657386779785	https://www.genecards.org/cgi-bin/carddisp.pl?gene=PSAT1
ATF3	Activating Transcription Factor 3	Protein Coding	P18847	57	GC01P212565	15.5608491897583	https://www.genecards.org/cgi-bin/carddisp.pl?gene=ATF3
CTBP2	C-Terminal Binding Protein 2	Protein Coding	P56545	55	GC10M124984	15.557879447937	https://www.genecards.org/cgi-bin/carddisp.pl?gene=CTBP2
PIP	Prolactin Induced Protein	Protein Coding	P12273	50	GC07P143132	15.5516176223755	https://www.genecards.org/cgi-bin/carddisp.pl?gene=PIP
MIR675	MicroRNA 675	RNA Gene		28	GC11M015120	15.5395221710205	https://www.genecards.org/cgi-bin/carddisp.pl?gene=MIR675
MIR340	MicroRNA 340	RNA Gene		28	GC05M180015	15.5369567871094	https://www.genecards.org/cgi-bin/carddisp.pl?gene=MIR340
MIR582	MicroRNA 582	RNA Gene		28	GC05M059703	15.5212821960449	https://www.genecards.org/cgi-bin/carddisp.pl?gene=MIR582
IKBKE	Inhibitor Of Nuclear Factor Kappa B Kinase Subunit Epsilon	Protein Coding	Q14164	58	GC01P206470	15.4942932128906	https://www.genecards.org/cgi-bin/carddisp.pl?gene=IKBKE
TRPS1	Transcriptional Repressor GATA Binding 1	Protein Coding	Q9UHF7	57	GC08M115408	15.4897308349609	https://www.genecards.org/cgi-bin/carddisp.pl?gene=TRPS1
DIABLO	Diablo IAP-Binding Mitochondrial Protein	Protein Coding	Q9NR28	60	GC12M124699	15.4779586791992	https://www.genecards.org/cgi-bin/carddisp.pl?gene=DIABLO
FGF6	Fibroblast Growth Factor 6	Protein Coding	P10767	52	GC12M035599	15.4706935882568	https://www.genecards.org/cgi-bin/carddisp.pl?gene=FGF6
CD70	CD70 Molecule	Protein Coding	P32970	55	GC19M107967	15.4649028778076	https://www.genecards.org/cgi-bin/carddisp.pl?gene=CD70
IGFBP6	Insulin Like Growth Factor Binding Protein 6	Protein Coding	P24592	56	GC12P053097	15.4575281143188	https://www.genecards.org/cgi-bin/carddisp.pl?gene=IGFBP6
CTSK	Cathepsin K	Protein Coding	P43235	62	GC01M167274	15.4400291442871	https://www.genecards.org/cgi-bin/carddisp.pl?gene=CTSK
CUL1	Cullin 1	Protein Coding	Q13616	58	GC07P148697	15.4386367797852	https://www.genecards.org/cgi-bin/carddisp.pl?gene=CUL1
S100A8	S100 Calcium Binding Protein A8	Protein Coding	P05109	55	GC01M167351	15.4316368103027	https://www.genecards.org/cgi-bin/carddisp.pl?gene=S100A8
FOXP2	Forkhead Box P2	Protein Coding	O15409	56	GC07P114086	15.4307584762573	https://www.genecards.org/cgi-bin/carddisp.pl?gene=FOXP2
CTTN	Cortactin	Protein Coding	Q14247	57	GC11P070398	15.4275074005127	https://www.genecards.org/cgi-bin/carddisp.pl?gene=CTTN
TNFRSF11A	TNF Receptor Superfamily Member 11a	Protein Coding	Q9Y6Q6	59	GC18P062325	15.4263868331909	https://www.genecards.org/cgi-bin/carddisp.pl?gene=TNFRSF11A
MIR339	MicroRNA 339	RNA Gene		30	GC07M001022	15.4025459289551	https://www.genecards.org/cgi-bin/carddisp.pl?gene=MIR339
MSLN	Mesothelin	Protein Coding	Q13421	55	GC16P120119	15.3989772796631	https://www.genecards.org/cgi-bin/carddisp.pl?gene=MSLN
RBM15	RNA Binding Motif Protein 15	Protein Coding	Q96T37	49	GC01P110338	15.3962268829346	https://www.genecards.org/cgi-bin/carddisp.pl?gene=RBM15
NR0B1	Nuclear Receptor Subfamily 0 Group B Member 1	Protein Coding	P51843	59	GC0XM030304	15.3948335647583	https://www.genecards.org/cgi-bin/carddisp.pl?gene=NR0B1
PRKCB	Protein Kinase C Beta	Protein Coding	P05771	62	GC16P120735	15.3936014175415	https://www.genecards.org/cgi-bin/carddisp.pl?gene=PRKCB
MAGEA3	MAGE Family Member A3	Protein Coding	P43357	50	GC0XP152698	15.3908405303955	https://www.genecards.org/cgi-bin/carddisp.pl?gene=MAGEA3
PDPK1	3-Phosphoinositide Dependent Protein Kinase 1	Protein Coding	O15530	61	GC16P002537	15.3892631530762	https://www.genecards.org/cgi-bin/carddisp.pl?gene=PDPK1
PLG	Plasminogen	Protein Coding	P00747	62	GC06P160702	15.385986328125	https://www.genecards.org/cgi-bin/carddisp.pl?gene=PLG
SEPTIN9	Septin 9	Protein Coding	Q9UHD8	52	GC17P155653	15.3790407180786	https://www.genecards.org/cgi-bin/carddisp.pl?gene=SEPTIN9
TIAM1	TIAM Rac1 Associated GEF 1	Protein Coding	Q13009	58	GC21M031118	15.3774423599243	https://www.genecards.org/cgi-bin/carddisp.pl?gene=TIAM1
PRKCE	Protein Kinase C Epsilon	Protein Coding	Q02156	61	GC02P045651	15.3728189468384	https://www.genecards.org/cgi-bin/carddisp.pl?gene=PRKCE
LCN2	Lipocalin 2	Protein Coding	P80188	58	GC09P128149	15.3716287612915	https://www.genecards.org/cgi-bin/carddisp.pl?gene=LCN2
EAF2	ELL Associated Factor 2	Protein Coding	Q96CJ1	49	GC03P121835	15.3500127792358	https://www.genecards.org/cgi-bin/carddisp.pl?gene=EAF2
WNT1	Wnt Family Member 1	Protein Coding	P04628	60	GC12P075041	15.3467769622803	https://www.genecards.org/cgi-bin/carddisp.pl?gene=WNT1
CD28	CD28 Molecule	Protein Coding	P10747	61	GC02P203706	15.3381729125977	https://www.genecards.org/cgi-bin/carddisp.pl?gene=CD28
MIR29B1	MicroRNA 29b-1	RNA Gene		28	GC07M130877	15.3277378082275	https://www.genecards.org/cgi-bin/carddisp.pl?gene=MIR29B1
PDS5B	PDS5 Cohesin Associated Factor B	Protein Coding	Q9NTI5	49	GC13P032586	15.3273639678955	https://www.genecards.org/cgi-bin/carddisp.pl?gene=PDS5B
AGO2	Argonaute RISC Catalytic Component 2	Protein Coding	Q9UKV8	55	GC08M141032	15.323902130127	https://www.genecards.org/cgi-bin/carddisp.pl?gene=AGO2
CUX1	Cut Like Homeobox 1	Protein Coding	Q13948	57	GC07P101815	15.3133296966553	https://www.genecards.org/cgi-bin/carddisp.pl?gene=CUX1
FLNA	Filamin A	Protein Coding	P21333	62	GC0XM154348	15.3115205764771	https://www.genecards.org/cgi-bin/carddisp.pl?gene=FLNA
LYVE1	Lymphatic Vessel Endothelial Hyaluronan Receptor 1	Protein Coding	Q9Y5Y7	54	GC11M015420	15.3085384368896	https://www.genecards.org/cgi-bin/carddisp.pl?gene=LYVE1
IFNB1	Interferon Beta 1	Protein Coding	P01574	55	GC09M021077	15.2914876937866	https://www.genecards.org/cgi-bin/carddisp.pl?gene=IFNB1
SNHG7	Small Nucleolar RNA Host Gene 7	RNA Gene		30	GC09M139274	15.2819204330444	https://www.genecards.org/cgi-bin/carddisp.pl?gene=SNHG7
ID3	Inhibitor Of DNA Binding 3	Protein Coding	Q02535	52	GC01M023557	15.2816963195801	https://www.genecards.org/cgi-bin/carddisp.pl?gene=ID3
AGER	Advanced Glycosylation End-Product Specific Receptor	Protein Coding	Q15109	59	GC06M032180	15.2714290618896	https://www.genecards.org/cgi-bin/carddisp.pl?gene=AGER
GHRL	Ghrelin And Obestatin Prepropeptide	Protein Coding	Q9UBU3	54	GC03M010285	15.2686920166016	https://www.genecards.org/cgi-bin/carddisp.pl?gene=GHRL
HPRT1	Hypoxanthine Phosphoribosyltransferase 1	Protein Coding	P00492	61	GC0XP134460	15.2595977783203	https://www.genecards.org/cgi-bin/carddisp.pl?gene=HPRT1
TFF3	Trefoil Factor 3	Protein Coding	Q07654	54	GC21M042311	15.2282838821411	https://www.genecards.org/cgi-bin/carddisp.pl?gene=TFF3
ALOX5	Arachidonate 5-Lipoxygenase	Protein Coding	P09917	62	GC10P045374	15.2173252105713	https://www.genecards.org/cgi-bin/carddisp.pl?gene=ALOX5
GHRH	Growth Hormone Releasing Hormone	Protein Coding	P01286	50	GC20M037251	15.2143640518188	https://www.genecards.org/cgi-bin/carddisp.pl?gene=GHRH
E2F3	E2F Transcription Factor 3	Protein Coding	O00716	55	GC06P020452	15.2092571258545	https://www.genecards.org/cgi-bin/carddisp.pl?gene=E2F3
CYP24A1	Cytochrome P450 Family 24 Subfamily A Member 1	Protein Coding	Q07973	59	GC20M054153	15.204984664917	https://www.genecards.org/cgi-bin/carddisp.pl?gene=CYP24A1
CCN2	Cellular Communication Network Factor 2	Protein Coding	P29279	58	GC06M131948	15.2037982940674	https://www.genecards.org/cgi-bin/carddisp.pl?gene=CCN2
H2AX	H2A.X Variant Histone	Protein Coding	P16104	56	GC11M140653	15.1777439117432	https://www.genecards.org/cgi-bin/carddisp.pl?gene=H2AX
IDO1	Indoleamine 2,3-Dioxygenase 1	Protein Coding	P14902	59	GC08P044830	15.17333984375	https://www.genecards.org/cgi-bin/carddisp.pl?gene=IDO1
NANOG	Nanog Homeobox	Protein Coding	Q9H9S0	50	GC12P007787	15.1684761047363	https://www.genecards.org/cgi-bin/carddisp.pl?gene=NANOG
E2F4	E2F Transcription Factor 4	Protein Coding	Q16254	57	GC16P067192	15.1670684814453	https://www.genecards.org/cgi-bin/carddisp.pl?gene=E2F4
PAX2	Paired Box 2	Protein Coding	Q02962	58	GC10P100735	15.1659879684448	https://www.genecards.org/cgi-bin/carddisp.pl?gene=PAX2
MAP3K7	Mitogen-Activated Protein Kinase Kinase Kinase 7	Protein Coding	O43318	62	GC06M090513	15.1642475128174	https://www.genecards.org/cgi-bin/carddisp.pl?gene=MAP3K7
EDNRA	Endothelin Receptor Type A	Protein Coding	P25101	62	GC04P147480	15.1564540863037	https://www.genecards.org/cgi-bin/carddisp.pl?gene=EDNRA
CTBP1	C-Terminal Binding Protein 1	Protein Coding	Q13363	61	GC04M001211	15.1555557250977	https://www.genecards.org/cgi-bin/carddisp.pl?gene=CTBP1
BIN1	Bridging Integrator 1	Protein Coding	O00499	60	GC02M127048	15.1474256515503	https://www.genecards.org/cgi-bin/carddisp.pl?gene=BIN1
ASCL1	Achaete-Scute Family BHLH Transcription Factor 1	Protein Coding	P50553	55	GC12P102957	15.1394958496094	https://www.genecards.org/cgi-bin/carddisp.pl?gene=ASCL1
LINC02605	Long Intergenic Non-Protein Coding RNA 2605	RNA Gene		21	GC08P078838	15.1347312927246	https://www.genecards.org/cgi-bin/carddisp.pl?gene=LINC02605
F2R	Coagulation Factor II Thrombin Receptor	Protein Coding	P25116	58	GC05P076716	15.1017990112305	https://www.genecards.org/cgi-bin/carddisp.pl?gene=F2R
MIR372	MicroRNA 372	RNA Gene		25	GC19P153084	15.1015968322754	https://www.genecards.org/cgi-bin/carddisp.pl?gene=MIR372
EPHX1	Epoxide Hydrolase 1	Protein Coding	P07099	57	GC01P225810	15.097469329834	https://www.genecards.org/cgi-bin/carddisp.pl?gene=EPHX1
PDCD4	Programmed Cell Death 4	Protein Coding	Q53EL6	55	GC10P110871	15.0955791473389	https://www.genecards.org/cgi-bin/carddisp.pl?gene=PDCD4
TNFRSF1A	TNF Receptor Superfamily Member 1A	Protein Coding	P19438	62	GC12M006328	15.0933704376221	https://www.genecards.org/cgi-bin/carddisp.pl?gene=TNFRSF1A
CASP2	Caspase 2	Protein Coding	P42575	61	GC07P165863	15.0923900604248	https://www.genecards.org/cgi-bin/carddisp.pl?gene=CASP2
IGF2BP3	Insulin Like Growth Factor 2 MRNA Binding Protein 3	Protein Coding	O00425	54	GC07M023830	15.0922927856445	https://www.genecards.org/cgi-bin/carddisp.pl?gene=IGF2BP3
POSTN	Periostin	Protein Coding	Q15063	55	GC13M037562	15.091649055481	https://www.genecards.org/cgi-bin/carddisp.pl?gene=POSTN
MAGEA1	MAGE Family Member A1	Protein Coding	P43355	49	GC0XP153179	15.0861330032349	https://www.genecards.org/cgi-bin/carddisp.pl?gene=MAGEA1
PTK6	Protein Tyrosine Kinase 6	Protein Coding	Q13882	59	GC20M063528	15.0859203338623	https://www.genecards.org/cgi-bin/carddisp.pl?gene=PTK6
CEBPB	CCAAT Enhancer Binding Protein Beta	Protein Coding	P17676	58	GC20P050190	15.0830402374268	https://www.genecards.org/cgi-bin/carddisp.pl?gene=CEBPB
FOSL1	FOS Like 1, AP-1 Transcription Factor Subunit	Protein Coding	P15407	57	GC11M139805	15.0784521102905	https://www.genecards.org/cgi-bin/carddisp.pl?gene=FOSL1
PRLR	Prolactin Receptor	Protein Coding	P16471	60	GC05M035048	15.0550346374512	https://www.genecards.org/cgi-bin/carddisp.pl?gene=PRLR
NCL	Nucleolin	Protein Coding	P19338	57	GC02M231453	15.0322465896606	https://www.genecards.org/cgi-bin/carddisp.pl?gene=NCL
MIR7-1	MicroRNA 7-1	RNA Gene		25	GC09M121667	15.0140209197998	https://www.genecards.org/cgi-bin/carddisp.pl?gene=MIR7-1
HSPA8	Heat Shock Protein Family A (Hsp70) Member 8	Protein Coding	P11142	62	GC11M123057	14.9981775283813	https://www.genecards.org/cgi-bin/carddisp.pl?gene=HSPA8
CD276	CD276 Molecule	Protein Coding	Q5ZPR3	55	GC15P073683	14.9951820373535	https://www.genecards.org/cgi-bin/carddisp.pl?gene=CD276
XBP1	X-Box Binding Protein 1	Protein Coding	P17861	59	GC22M028794	14.9826259613037	https://www.genecards.org/cgi-bin/carddisp.pl?gene=XBP1
MIR17HG	MiR-17-92a-1 Cluster Host Gene	RNA Gene	Q75NE6	36	GC13P091347	14.9704141616821	https://www.genecards.org/cgi-bin/carddisp.pl?gene=MIR17HG
ESRRA	Estrogen Related Receptor Alpha	Protein Coding	P11474	59	GC11P064305	14.9698858261108	https://www.genecards.org/cgi-bin/carddisp.pl?gene=ESRRA
BGLAP	Bone Gamma-Carboxyglutamate Protein	Protein Coding	P02818	52	GC01P156242	14.9682197570801	https://www.genecards.org/cgi-bin/carddisp.pl?gene=BGLAP
TLR9	Toll Like Receptor 9	Protein Coding	Q9NR96	58	GC03M054885	14.9651641845703	https://www.genecards.org/cgi-bin/carddisp.pl?gene=TLR9
CCK	Cholecystokinin	Protein Coding	P06307	56	GC03M042274	14.9566955566406	https://www.genecards.org/cgi-bin/carddisp.pl?gene=CCK
RBL2	RB Transcriptional Corepressor Like 2	Protein Coding	Q08999	57	GC16P053433	14.9527740478516	https://www.genecards.org/cgi-bin/carddisp.pl?gene=RBL2
MIR574	MicroRNA 574	RNA Gene		29	GC04P039849	14.9299182891846	https://www.genecards.org/cgi-bin/carddisp.pl?gene=MIR574
BIRC7	Baculoviral IAP Repeat Containing 7	Protein Coding	Q96CA5	52	GC20P063235	14.9281692504883	https://www.genecards.org/cgi-bin/carddisp.pl?gene=BIRC7
CDK8	Cyclin Dependent Kinase 8	Protein Coding	P49336	61	GC13P026254	14.9212350845337	https://www.genecards.org/cgi-bin/carddisp.pl?gene=CDK8
BTRC	Beta-Transducin Repeat Containing E3 Ubiquitin Protein Ligase	Protein Coding	Q9Y297	57	GC10P101354	14.9208087921143	https://www.genecards.org/cgi-bin/carddisp.pl?gene=BTRC
CCR5	C-C Motif Chemokine Receptor 5	Protein Coding	P51681	60	GC03P064850	14.9139213562012	https://www.genecards.org/cgi-bin/carddisp.pl?gene=CCR5
MIR502	MicroRNA 502	RNA Gene		24	GC0XP050014	14.9106435775757	https://www.genecards.org/cgi-bin/carddisp.pl?gene=MIR502
SLC39A1	Solute Carrier Family 39 Member 1	Protein Coding	Q9NY26	52	GC01M167385	14.8973903656006	https://www.genecards.org/cgi-bin/carddisp.pl?gene=SLC39A1
KLK11	Kallikrein Related Peptidase 11	Protein Coding	Q9UBX7	54	GC19M109138	14.89564037323	https://www.genecards.org/cgi-bin/carddisp.pl?gene=KLK11
LGALS8	Galectin 8	Protein Coding	O00214	51	GC01P236518	14.8871908187866	https://www.genecards.org/cgi-bin/carddisp.pl?gene=LGALS8
CCN1	Cellular Communication Network Factor 1	Protein Coding	O00622	52	GC01P085585	14.8708658218384	https://www.genecards.org/cgi-bin/carddisp.pl?gene=CCN1
ITGA2	Integrin Subunit Alpha 2	Protein Coding	P17301	59	GC05P052989	14.8644771575928	https://www.genecards.org/cgi-bin/carddisp.pl?gene=ITGA2
IL15	Interleukin 15	Protein Coding	P40933	55	GC04P141636	14.8290519714355	https://www.genecards.org/cgi-bin/carddisp.pl?gene=IL15
TH	Tyrosine Hydroxylase	Protein Coding	P07101	63	GC11M002163	14.8283491134644	https://www.genecards.org/cgi-bin/carddisp.pl?gene=TH
GZMB	Granzyme B	Protein Coding	P10144	60	GC14M024630	14.8281517028809	https://www.genecards.org/cgi-bin/carddisp.pl?gene=GZMB
GFAP	Glial Fibrillary Acidic Protein	Protein Coding	P14136	61	GC17M097317	14.8213558197021	https://www.genecards.org/cgi-bin/carddisp.pl?gene=GFAP
IKBKB	Inhibitor Of Nuclear Factor Kappa B Kinase Subunit Beta	Protein Coding	O14920	67	GC08P042271	14.8191804885864	https://www.genecards.org/cgi-bin/carddisp.pl?gene=IKBKB
HDAC6	Histone Deacetylase 6	Protein Coding	Q9UBN7	66	GC0XP048801	14.8132390975952	https://www.genecards.org/cgi-bin/carddisp.pl?gene=HDAC6
PLAT	Plasminogen Activator, Tissue Type	Protein Coding	P00750	62	GC08M042174	14.809552192688	https://www.genecards.org/cgi-bin/carddisp.pl?gene=PLAT
CLDN1	Claudin 1	Protein Coding	O95832	59	GC03M190305	14.8092498779297	https://www.genecards.org/cgi-bin/carddisp.pl?gene=CLDN1
DCC	DCC Netrin 1 Receptor	Protein Coding	P43146	60	GC18P052340	14.8056907653809	https://www.genecards.org/cgi-bin/carddisp.pl?gene=DCC
HOXA-AS2	HOXA Cluster Antisense RNA 2	RNA Gene		27	GC07P027107	14.8030891418457	https://www.genecards.org/cgi-bin/carddisp.pl?gene=HOXA-AS2
PIK3R2	Phosphoinositide-3-Kinase Regulatory Subunit 2	Protein Coding	O00459	62	GC19P018153	14.7981567382813	https://www.genecards.org/cgi-bin/carddisp.pl?gene=PIK3R2
CD68	CD68 Molecule	Protein Coding	P34810	52	GC17P007579	14.793327331543	https://www.genecards.org/cgi-bin/carddisp.pl?gene=CD68
MIR455	MicroRNA 455	RNA Gene		29	GC09P114209	14.777717590332	https://www.genecards.org/cgi-bin/carddisp.pl?gene=MIR455
CCDC26	CCDC26 Long Non-Coding RNA	RNA Gene		33	GC08M137635	14.7756786346436	https://www.genecards.org/cgi-bin/carddisp.pl?gene=CCDC26
BMPR1B	Bone Morphogenetic Protein Receptor Type 1B	Protein Coding	O00238	61	GC04P094757	14.7554330825806	https://www.genecards.org/cgi-bin/carddisp.pl?gene=BMPR1B
MIR138-1	MicroRNA 138-1	RNA Gene		29	GC03P044271	14.7527151107788	https://www.genecards.org/cgi-bin/carddisp.pl?gene=MIR138-1
DUSP1	Dual Specificity Phosphatase 1	Protein Coding	P28562	59	GC05M172768	14.7437782287598	https://www.genecards.org/cgi-bin/carddisp.pl?gene=DUSP1
GHR	Growth Hormone Receptor	Protein Coding	P10912	58	GC05P042429	14.7346382141113	https://www.genecards.org/cgi-bin/carddisp.pl?gene=GHR
KLRK1	Killer Cell Lectin Like Receptor K1	Protein Coding	P26718	52	GC12M035797	14.7255163192749	https://www.genecards.org/cgi-bin/carddisp.pl?gene=KLRK1
DKK3	Dickkopf WNT Signaling Pathway Inhibitor 3	Protein Coding	Q9UBP4	52	GC11M015454	14.7202072143555	https://www.genecards.org/cgi-bin/carddisp.pl?gene=DKK3
ACVR2A	Activin A Receptor Type 2A	Protein Coding	P27037	58	GC02P147844	14.7145481109619	https://www.genecards.org/cgi-bin/carddisp.pl?gene=ACVR2A
CCR7	C-C Motif Chemokine Receptor 7	Protein Coding	P32248	57	GC17M097145	14.7133407592773	https://www.genecards.org/cgi-bin/carddisp.pl?gene=CCR7
KDM6B	Lysine Demethylase 6B	Protein Coding	O15054	58	GC17P007834	14.7087249755859	https://www.genecards.org/cgi-bin/carddisp.pl?gene=KDM6B
MIR196A2	MicroRNA 196a-2	RNA Gene		30	GC12P075326	14.7084560394287	https://www.genecards.org/cgi-bin/carddisp.pl?gene=MIR196A2
SMARCA2	SWI/SNF Related BAF Chromatin Remodeling Complex Subunit ATPase 2	Protein Coding	P51531	62	GC09P001980	14.6925315856934	https://www.genecards.org/cgi-bin/carddisp.pl?gene=SMARCA2
PHF6	PHD Finger Protein 6	Protein Coding	Q8IWS0	52	GC0XP134373	14.6902170181274	https://www.genecards.org/cgi-bin/carddisp.pl?gene=PHF6
GJB2	Gap Junction Protein Beta 2	Protein Coding	P29033	58	GC13M020187	14.6899166107178	https://www.genecards.org/cgi-bin/carddisp.pl?gene=GJB2
RHOC	Ras Homolog Family Member C	Protein Coding	P08134	54	GC01M112701	14.6810512542725	https://www.genecards.org/cgi-bin/carddisp.pl?gene=RHOC
H3-5	H3.5 Histone	Protein Coding	Q6NXT2	44	GC12M036090	14.6801128387451	https://www.genecards.org/cgi-bin/carddisp.pl?gene=H3-5
MIR133A1	MicroRNA 133a-1	RNA Gene		25	GC18M038257	14.6789302825928	https://www.genecards.org/cgi-bin/carddisp.pl?gene=MIR133A1
ADAM17	ADAM Metallopeptidase Domain 17	Protein Coding	P78536	64	GC02M009488	14.6779594421387	https://www.genecards.org/cgi-bin/carddisp.pl?gene=ADAM17
VCAM1	Vascular Cell Adhesion Molecule 1	Protein Coding	P19320	58	GC01P100719	14.6577177047729	https://www.genecards.org/cgi-bin/carddisp.pl?gene=VCAM1
WNT3A	Wnt Family Member 3A	Protein Coding	P56704	60	GC01P233248	14.6495265960693	https://www.genecards.org/cgi-bin/carddisp.pl?gene=WNT3A
PPP2R1A	Protein Phosphatase 2 Scaffold Subunit Aalpha	Protein Coding	P30153	60	GC19P152992	14.6480560302734	https://www.genecards.org/cgi-bin/carddisp.pl?gene=PPP2R1A
BCL2L2	BCL2 Like 2	Protein Coding	Q92843	56	GC14P058402	14.6180591583252	https://www.genecards.org/cgi-bin/carddisp.pl?gene=BCL2L2
ALCAM	Activated Leukocyte Cell Adhesion Molecule	Protein Coding	Q13740	54	GC03P105366	14.6172571182251	https://www.genecards.org/cgi-bin/carddisp.pl?gene=ALCAM
HIC1	HIC ZBTB Transcriptional Repressor 1	Protein Coding	Q14526	53	GC17P002054	14.6133413314819	https://www.genecards.org/cgi-bin/carddisp.pl?gene=HIC1
OSM	Oncostatin M	Protein Coding	P13725	55	GC22M030262	14.6130924224854	https://www.genecards.org/cgi-bin/carddisp.pl?gene=OSM
UGT2B17	UDP Glucuronosyltransferase Family 2 Member B17	Protein Coding	O75795	52	GC04M068537	14.6080141067505	https://www.genecards.org/cgi-bin/carddisp.pl?gene=UGT2B17
SLC22A3	Solute Carrier Family 22 Member 3	Protein Coding	O75751	56	GC06P160348	14.6077175140381	https://www.genecards.org/cgi-bin/carddisp.pl?gene=SLC22A3
PRKACB	Protein Kinase CAMP-Activated Catalytic Subunit Beta	Protein Coding	P22694	61	GC01P084078	14.6025390625	https://www.genecards.org/cgi-bin/carddisp.pl?gene=PRKACB
AZGP1	Alpha-2-Glycoprotein 1, Zinc-Binding	Protein Coding	P25311	55	GC07M106710	14.5831384658813	https://www.genecards.org/cgi-bin/carddisp.pl?gene=AZGP1
CHKA	Choline Kinase Alpha	Protein Coding	P35790	57	GC11M068052	14.5785083770752	https://www.genecards.org/cgi-bin/carddisp.pl?gene=CHKA
HSD17B4	Hydroxysteroid 17-Beta Dehydrogenase 4	Protein Coding	P51659	60	GC05P119452	14.5691614151001	https://www.genecards.org/cgi-bin/carddisp.pl?gene=HSD17B4
NTS	Neurotensin	Protein Coding	P30990	53	GC12P085876	14.547082901001	https://www.genecards.org/cgi-bin/carddisp.pl?gene=NTS
S100A6	S100 Calcium Binding Protein A6	Protein Coding	P06703	54	GC01M167362	14.5388107299805	https://www.genecards.org/cgi-bin/carddisp.pl?gene=S100A6
ITGA5	Integrin Subunit Alpha 5	Protein Coding	P08648	60	GC12M060327	14.5307369232178	https://www.genecards.org/cgi-bin/carddisp.pl?gene=ITGA5
NORAD	Non-Coding RNA Activated By DNA Damage	RNA Gene		27	GC20M036858	14.5289859771729	https://www.genecards.org/cgi-bin/carddisp.pl?gene=NORAD
LIF	LIF Interleukin 6 Family Cytokine	Protein Coding	P15018	56	GC22M030240	14.5244550704956	https://www.genecards.org/cgi-bin/carddisp.pl?gene=LIF
S100A9	S100 Calcium Binding Protein A9	Protein Coding	P06702	56	GC01P153357	14.5104837417603	https://www.genecards.org/cgi-bin/carddisp.pl?gene=S100A9
ALOX12	Arachidonate 12-Lipoxygenase, 12S Type	Protein Coding	P18054	56	GC17P153705	14.5065250396729	https://www.genecards.org/cgi-bin/carddisp.pl?gene=ALOX12
MIR135B	MicroRNA 135b	RNA Gene		30	GC01M205448	14.5062694549561	https://www.genecards.org/cgi-bin/carddisp.pl?gene=MIR135B
TNFRSF9	TNF Receptor Superfamily Member 9	Protein Coding	Q07011	57	GC01M007915	14.5036201477051	https://www.genecards.org/cgi-bin/carddisp.pl?gene=TNFRSF9
DNAJB1	DnaJ Heat Shock Protein Family (Hsp40) Member B1	Protein Coding	P25685	57	GC19M108265	14.4994277954102	https://www.genecards.org/cgi-bin/carddisp.pl?gene=DNAJB1
SREBF1	Sterol Regulatory Element Binding Transcription Factor 1	Protein Coding	P36956	61	GC17M017810	14.4957113265991	https://www.genecards.org/cgi-bin/carddisp.pl?gene=SREBF1
LIN28B	Lin-28 Homolog B	Protein Coding	Q6ZN17	54	GC06P182645	14.4931421279907	https://www.genecards.org/cgi-bin/carddisp.pl?gene=LIN28B
IGF2BP2	Insulin Like Growth Factor 2 MRNA Binding Protein 2	Protein Coding	Q9Y6M1	57	GC03M185643	14.4923629760742	https://www.genecards.org/cgi-bin/carddisp.pl?gene=IGF2BP2
LOC110806263	TERT 5' Regulatory Region	Functional Element		10	GC05P001294	14.4846544265747	https://www.genecards.org/cgi-bin/carddisp.pl?gene=LOC110806263
CD47	CD47 Molecule	Protein Coding	Q08722	58	GC03M108043	14.4825553894043	https://www.genecards.org/cgi-bin/carddisp.pl?gene=CD47
LIMA1	LIM Domain And Actin Binding 1	Protein Coding	Q9UHB6	50	GC12M050175	14.4787998199463	https://www.genecards.org/cgi-bin/carddisp.pl?gene=LIMA1
IGFBP4	Insulin Like Growth Factor Binding Protein 4	Protein Coding	P22692	56	GC17P040443	14.4775848388672	https://www.genecards.org/cgi-bin/carddisp.pl?gene=IGFBP4
IGFBP5	Insulin Like Growth Factor Binding Protein 5	Protein Coding	P24593	55	GC02M216672	14.4771022796631	https://www.genecards.org/cgi-bin/carddisp.pl?gene=IGFBP5
WT1-AS	WT1 Antisense RNA	RNA Gene	Q06250	36	GC11P032434	14.4731025695801	https://www.genecards.org/cgi-bin/carddisp.pl?gene=WT1-AS
POLR2A	RNA Polymerase II Subunit A	Protein Coding	P24928	58	GC17P153752	14.4691276550293	https://www.genecards.org/cgi-bin/carddisp.pl?gene=POLR2A
BRD2	Bromodomain Containing 2	Protein Coding	P25440	57	GC06P181927	14.4578647613525	https://www.genecards.org/cgi-bin/carddisp.pl?gene=BRD2
CXCL10	C-X-C Motif Chemokine Ligand 10	Protein Coding	P02778	57	GC04M076021	14.454460144043	https://www.genecards.org/cgi-bin/carddisp.pl?gene=CXCL10
CDC20	Cell Division Cycle 20	Protein Coding	Q12834	58	GC01P043358	14.4479684829712	https://www.genecards.org/cgi-bin/carddisp.pl?gene=CDC20
PXDN	Peroxidasin	Protein Coding	Q92626	57	GC02M001635	14.4462375640869	https://www.genecards.org/cgi-bin/carddisp.pl?gene=PXDN
MC2R	Melanocortin 2 Receptor	Protein Coding	Q01718	58	GC18M038218	14.4307422637939	https://www.genecards.org/cgi-bin/carddisp.pl?gene=MC2R
MIR22HG	MIR22 Host Gene	RNA Gene	Q0VDD5	34	GC17M095929	14.4304876327515	https://www.genecards.org/cgi-bin/carddisp.pl?gene=MIR22HG
MIR135A1	MicroRNA 135a-1	RNA Gene		30	GC03M054893	14.4302225112915	https://www.genecards.org/cgi-bin/carddisp.pl?gene=MIR135A1
THY1	Thy-1 Cell Surface Antigen	Protein Coding	P04216	56	GC11M140671	14.430079460144	https://www.genecards.org/cgi-bin/carddisp.pl?gene=THY1
VTN	Vitronectin	Protein Coding	P04004	57	GC17M096696	14.4281730651855	https://www.genecards.org/cgi-bin/carddisp.pl?gene=VTN
ELOC	Elongin C	Protein Coding	Q15369	54	GC08M073939	14.4248657226563	https://www.genecards.org/cgi-bin/carddisp.pl?gene=ELOC
NPY	Neuropeptide Y	Protein Coding	P01303	58	GC07P024850	14.4232749938965	https://www.genecards.org/cgi-bin/carddisp.pl?gene=NPY
PRUNE2	Prune Homolog 2 With BCH Domain	Protein Coding	Q8WUY3	47	GC09M076611	14.4071397781372	https://www.genecards.org/cgi-bin/carddisp.pl?gene=PRUNE2
BNIP3	BCL2 Interacting Protein 3	Protein Coding	Q12983	54	GC10M131966	14.3988122940063	https://www.genecards.org/cgi-bin/carddisp.pl?gene=BNIP3
PCAT4	Prostate Cancer Associated Transcript 4	RNA Gene		30	GC04P079827	14.390965461731	https://www.genecards.org/cgi-bin/carddisp.pl?gene=PCAT4
RAD52	RAD52 Homolog, DNA Repair Protein	Protein Coding	P43351	54	GC12M000912	14.3830995559692	https://www.genecards.org/cgi-bin/carddisp.pl?gene=RAD52
GAST	Gastrin	Protein Coding	P01350	52	GC17P041712	14.3809261322021	https://www.genecards.org/cgi-bin/carddisp.pl?gene=GAST
ZNF217	Zinc Finger Protein 217	Protein Coding	O75362	50	GC20M053567	14.3765430450439	https://www.genecards.org/cgi-bin/carddisp.pl?gene=ZNF217
FGF9	Fibroblast Growth Factor 9	Protein Coding	P31371	57	GC13P021671	14.3755989074707	https://www.genecards.org/cgi-bin/carddisp.pl?gene=FGF9
ETV5	ETS Variant Transcription Factor 5	Protein Coding	P41161	52	GC03M186046	14.369345664978	https://www.genecards.org/cgi-bin/carddisp.pl?gene=ETV5
CARM1	Coactivator Associated Arginine Methyltransferase 1	Protein Coding	Q86X55	60	GC19P010871	14.3519811630249	https://www.genecards.org/cgi-bin/carddisp.pl?gene=CARM1
RECQL	RecQ Like Helicase	Protein Coding	P46063	54	GC12M021468	14.3462028503418	https://www.genecards.org/cgi-bin/carddisp.pl?gene=RECQL
CSNK2A1	Casein Kinase 2 Alpha 1	Protein Coding	P68400	63	GC20M000472	14.3434505462646	https://www.genecards.org/cgi-bin/carddisp.pl?gene=CSNK2A1
SERPINF1	Serpin Family F Member 1	Protein Coding	P36955	58	GC17P153476	14.3416404724121	https://www.genecards.org/cgi-bin/carddisp.pl?gene=SERPINF1
EDNRB	Endothelin Receptor Type B	Protein Coding	P24530	63	GC13M077895	14.3378915786743	https://www.genecards.org/cgi-bin/carddisp.pl?gene=EDNRB
HLA-DRB1	Major Histocompatibility Complex, Class II, DR Beta 1	Protein Coding	P01911	60	GC06M106528	14.3309907913208	https://www.genecards.org/cgi-bin/carddisp.pl?gene=HLA-DRB1
STS	Steroid Sulfatase	Protein Coding	P08842	59	GC0XP007146	14.3266525268555	https://www.genecards.org/cgi-bin/carddisp.pl?gene=STS
BDNF-AS	BDNF Antisense RNA	RNA Gene		31	GC11P027466	14.3103513717651	https://www.genecards.org/cgi-bin/carddisp.pl?gene=BDNF-AS
KLK6	Kallikrein Related Peptidase 6	Protein Coding	Q92876	57	GC19M050958	14.291823387146	https://www.genecards.org/cgi-bin/carddisp.pl?gene=KLK6
SRF	Serum Response Factor	Protein Coding	P11831	56	GC06P043171	14.2715015411377	https://www.genecards.org/cgi-bin/carddisp.pl?gene=SRF
HK2	Hexokinase 2	Protein Coding	P52789	58	GC02P075491	14.2681331634521	https://www.genecards.org/cgi-bin/carddisp.pl?gene=HK2
IL13	Interleukin 13	Protein Coding	P35225	57	GC05P132656	14.2665061950684	https://www.genecards.org/cgi-bin/carddisp.pl?gene=IL13
IL11	Interleukin 11	Protein Coding	P20809	53	GC19M055364	14.2542190551758	https://www.genecards.org/cgi-bin/carddisp.pl?gene=IL11
RACK1	Receptor For Activated C Kinase 1	Protein Coding	P63244	55	GC05M183449	14.2522869110107	https://www.genecards.org/cgi-bin/carddisp.pl?gene=RACK1
TGFB3	Transforming Growth Factor Beta 3	Protein Coding	P10600	60	GC14M075958	14.2275352478027	https://www.genecards.org/cgi-bin/carddisp.pl?gene=TGFB3
ALKBH3	AlkB Homolog 3, Alpha-Ketoglutarate Dependent Dioxygenase	Protein Coding	Q96Q83	49	GC11P044218	14.2178564071655	https://www.genecards.org/cgi-bin/carddisp.pl?gene=ALKBH3
LAG3	Lymphocyte Activating 3	Protein Coding	P18627	53	GC12P074069	14.2124710083008	https://www.genecards.org/cgi-bin/carddisp.pl?gene=LAG3
ALOX15	Arachidonate 15-Lipoxygenase	Protein Coding	P16050	58	GC17M004630	14.2028770446777	https://www.genecards.org/cgi-bin/carddisp.pl?gene=ALOX15
RIPK1	Receptor Interacting Serine/Threonine Kinase 1	Protein Coding	Q13546	64	GC06P009353	14.1979694366455	https://www.genecards.org/cgi-bin/carddisp.pl?gene=RIPK1
SLC19A1	Solute Carrier Family 19 Member 1	Protein Coding	P41440	60	GC21M045493	14.1787185668945	https://www.genecards.org/cgi-bin/carddisp.pl?gene=SLC19A1
ELANE	Elastase, Neutrophil Expressed	Protein Coding	P08246	64	GC19P151362	14.1745357513428	https://www.genecards.org/cgi-bin/carddisp.pl?gene=ELANE
VCL	Vinculin	Protein Coding	P18206	60	GC10P073995	14.1708602905273	https://www.genecards.org/cgi-bin/carddisp.pl?gene=VCL
LATS2	Large Tumor Suppressor Kinase 2	Protein Coding	Q9NRM7	58	GC13M020973	14.1697511672974	https://www.genecards.org/cgi-bin/carddisp.pl?gene=LATS2
CD27	CD27 Molecule	Protein Coding	P26842	60	GC12P074035	14.1687440872192	https://www.genecards.org/cgi-bin/carddisp.pl?gene=CD27
DIS3L2	DIS3 Like 3'-5' Exoribonuclease 2	Protein Coding	Q8IYB7	54	GC02P231961	14.1663942337036	https://www.genecards.org/cgi-bin/carddisp.pl?gene=DIS3L2
UGT2B15	UDP Glucuronosyltransferase Family 2 Member B15	Protein Coding	P54855	54	GC04M068646	14.1589279174805	https://www.genecards.org/cgi-bin/carddisp.pl?gene=UGT2B15
MIR33A	MicroRNA 33a	RNA Gene		28	GC22P041900	14.1587600708008	https://www.genecards.org/cgi-bin/carddisp.pl?gene=MIR33A
TFRC	Transferrin Receptor	Protein Coding	P02786	64	GC03M196703	14.157054901123	https://www.genecards.org/cgi-bin/carddisp.pl?gene=TFRC
PPARGC1A	PPARG Coactivator 1 Alpha	Protein Coding	Q9UBK2	60	GC04M023755	14.1537284851074	https://www.genecards.org/cgi-bin/carddisp.pl?gene=PPARGC1A
BBC3	BCL2 Binding Component 3	Protein Coding	Q96PG8	53	GC19M047220	14.1523132324219	https://www.genecards.org/cgi-bin/carddisp.pl?gene=BBC3
STUB1	STIP1 Homology And U-Box Containing Protein 1	Protein Coding	Q9UNE7	58	GC16P120117	14.1397914886475	https://www.genecards.org/cgi-bin/carddisp.pl?gene=STUB1
RBBP8	RB Binding Protein 8, Endonuclease	Protein Coding	Q99708	57	GC18P022798	14.137640953064	https://www.genecards.org/cgi-bin/carddisp.pl?gene=RBBP8
GSTM3	Glutathione S-Transferase Mu 3	Protein Coding	P21266	58	GC01M109733	14.1092004776001	https://www.genecards.org/cgi-bin/carddisp.pl?gene=GSTM3
MCM7	Minichromosome Maintenance Complex Component 7	Protein Coding	P33993	59	GC07M100092	14.1031532287598	https://www.genecards.org/cgi-bin/carddisp.pl?gene=MCM7
NCOA1	Nuclear Receptor Coactivator 1	Protein Coding	Q15788	58	GC02P024540	14.0957040786743	https://www.genecards.org/cgi-bin/carddisp.pl?gene=NCOA1
ARID1B	AT-Rich Interaction Domain 1B	Protein Coding	Q8NFD5	57	GC06P183768	14.0924491882324	https://www.genecards.org/cgi-bin/carddisp.pl?gene=ARID1B
HDAC3	Histone Deacetylase 3	Protein Coding	O15379	63	GC05M141620	14.0918273925781	https://www.genecards.org/cgi-bin/carddisp.pl?gene=HDAC3
MT2A	Metallothionein 2A	Protein Coding	P02795	55	GC16P121594	14.0876607894897	https://www.genecards.org/cgi-bin/carddisp.pl?gene=MT2A
EDN3	Endothelin 3	Protein Coding	P14138	60	GC20P059300	14.0728721618652	https://www.genecards.org/cgi-bin/carddisp.pl?gene=EDN3
TRPV6	Transient Receptor Potential Cation Channel Subfamily V Member 6	Protein Coding	Q9H1D0	60	GC07M142871	14.0653648376465	https://www.genecards.org/cgi-bin/carddisp.pl?gene=TRPV6
AGR2	Anterior Gradient 2, Protein Disulphide Isomerase Family Member	Protein Coding	O95994	52	GC07M017591	14.0641536712646	https://www.genecards.org/cgi-bin/carddisp.pl?gene=AGR2
GPT	Glutamic--Pyruvic Transaminase	Protein Coding	P24298	55	GC08P144502	14.0575046539307	https://www.genecards.org/cgi-bin/carddisp.pl?gene=GPT
CCR2	C-C Motif Chemokine Receptor 2	Protein Coding	P41597	58	GC03P064849	14.0534048080444	https://www.genecards.org/cgi-bin/carddisp.pl?gene=CCR2
PKD1	Polycystin 1, Transient Receptor Potential Channel Interacting	Protein Coding	P98161	58	GC16M049832	14.0513772964478	https://www.genecards.org/cgi-bin/carddisp.pl?gene=PKD1
FOXA2	Forkhead Box A2	Protein Coding	Q9Y261	60	GC20M022581	14.0495510101318	https://www.genecards.org/cgi-bin/carddisp.pl?gene=FOXA2
BCL2A1	BCL2 Related Protein A1	Protein Coding	Q16548	53	GC15M162933	14.0457611083984	https://www.genecards.org/cgi-bin/carddisp.pl?gene=BCL2A1
ADAM9	ADAM Metallopeptidase Domain 9	Protein Coding	Q13443	61	GC08P038996	14.0449352264404	https://www.genecards.org/cgi-bin/carddisp.pl?gene=ADAM9
ROCK1	Rho Associated Coiled-Coil Containing Protein Kinase 1	Protein Coding	Q13464	61	GC18M038236	14.0303335189819	https://www.genecards.org/cgi-bin/carddisp.pl?gene=ROCK1
GFI1	Growth Factor Independent 1 Transcriptional Repressor	Protein Coding	Q99684	53	GC01M092474	14.027156829834	https://www.genecards.org/cgi-bin/carddisp.pl?gene=GFI1
MIR590	MicroRNA 590	RNA Gene		28	GC07P074191	14.0257511138916	https://www.genecards.org/cgi-bin/carddisp.pl?gene=MIR590
ARG1	Arginase 1	Protein Coding	P05089	62	GC06P183096	14.0196552276611	https://www.genecards.org/cgi-bin/carddisp.pl?gene=ARG1
NPTN-IT1	NPTN Intronic Transcript 1	RNA Gene		19	GC15M073566	14.0132207870483	https://www.genecards.org/cgi-bin/carddisp.pl?gene=NPTN-IT1
ZEB1-AS1	ZEB1 Antisense RNA 1	RNA Gene		25	GC10M031166	14.0128879547119	https://www.genecards.org/cgi-bin/carddisp.pl?gene=ZEB1-AS1
AIFM1	Apoptosis Inducing Factor Mitochondria Associated 1	Protein Coding	O95831	63	GC0XM130129	14.0032339096069	https://www.genecards.org/cgi-bin/carddisp.pl?gene=AIFM1
SERPINB2	Serpin Family B Member 2	Protein Coding	P05120	57	GC18P063871	14.0008172988892	https://www.genecards.org/cgi-bin/carddisp.pl?gene=SERPINB2
OR51E1	Olfactory Receptor Family 51 Subfamily E Member 1	Protein Coding	Q8TCB6	45	GC11P004643	13.9961280822754	https://www.genecards.org/cgi-bin/carddisp.pl?gene=OR51E1
TCHP	Trichoplein Keratin Filament Binding	Protein Coding	Q9BT92	47	GC12P109909	13.9750328063965	https://www.genecards.org/cgi-bin/carddisp.pl?gene=TCHP
H3-4	H3.4 Histone, Cluster Member	Protein Coding	Q16695	51	GC01M230599	13.9713716506958	https://www.genecards.org/cgi-bin/carddisp.pl?gene=H3-4
ZBTB16	Zinc Finger And BTB Domain Containing 16	Protein Coding	Q05516	55	GC11P114059	13.9694747924805	https://www.genecards.org/cgi-bin/carddisp.pl?gene=ZBTB16
CXADR	CXADR Ig-Like Cell Adhesion Molecule	Protein Coding	P78310	57	GC21P017513	13.9680767059326	https://www.genecards.org/cgi-bin/carddisp.pl?gene=CXADR
JUND	JunD Proto-Oncogene, AP-1 Transcription Factor Subunit	Protein Coding	P17535	54	GC19M018279	13.9641675949097	https://www.genecards.org/cgi-bin/carddisp.pl?gene=JUND
DNAH8	Dynein Axonemal Heavy Chain 8	Protein Coding	Q96JB1	50	GC06P182037	13.963716506958	https://www.genecards.org/cgi-bin/carddisp.pl?gene=DNAH8
TNFRSF10D	TNF Receptor Superfamily Member 10d	Protein Coding	Q9UBN6	53	GC08M023135	13.9578266143799	https://www.genecards.org/cgi-bin/carddisp.pl?gene=TNFRSF10D
SNHG6	Small Nucleolar RNA Host Gene 6	RNA Gene		26	GC08M066895	13.95094871521	https://www.genecards.org/cgi-bin/carddisp.pl?gene=SNHG6
S100A1	S100 Calcium Binding Protein A1	Protein Coding	P23297	51	GC01P153627	13.9448833465576	https://www.genecards.org/cgi-bin/carddisp.pl?gene=S100A1
PLAG1	PLAG1 Zinc Finger	Protein Coding	Q6DJT9	50	GC08M056798	13.9446811676025	https://www.genecards.org/cgi-bin/carddisp.pl?gene=PLAG1
SRY	Sex Determining Region Y	Protein Coding	Q05066	51	GC0YM002698	13.9381561279297	https://www.genecards.org/cgi-bin/carddisp.pl?gene=SRY
IKBKG	Inhibitor Of Nuclear Factor Kappa B Kinase Regulatory Subunit Gamma	Protein Coding	Q9Y6K9	61	GC0XP154541	13.9374694824219	https://www.genecards.org/cgi-bin/carddisp.pl?gene=IKBKG
EGFR-AS1	EGFR Antisense RNA 1	RNA Gene		24	GC07M055179	13.9156332015991	https://www.genecards.org/cgi-bin/carddisp.pl?gene=EGFR-AS1
CCNG1	Cyclin G1	Protein Coding	P51959	52	GC05P163483	13.9074716567993	https://www.genecards.org/cgi-bin/carddisp.pl?gene=CCNG1
RARS1	Arginyl-TRNA Synthetase 1	Protein Coding	P54136	57	GC05P168487	13.901517868042	https://www.genecards.org/cgi-bin/carddisp.pl?gene=RARS1
MCAM	Melanoma Cell Adhesion Molecule	Protein Coding	P43121	54	GC11M119308	13.9000949859619	https://www.genecards.org/cgi-bin/carddisp.pl?gene=MCAM
CD55	CD55 Molecule (Cromer Blood Group)	Protein Coding	P08174	62	GC01P207321	13.8987474441528	https://www.genecards.org/cgi-bin/carddisp.pl?gene=CD55
TSPY1	Testis Specific Protein Y-Linked 1	Protein Coding	Q01534	44	GC0YP009469	13.8961200714111	https://www.genecards.org/cgi-bin/carddisp.pl?gene=TSPY1
MIR20B	MicroRNA 20b	RNA Gene		24	GC0XM135410	13.8913860321045	https://www.genecards.org/cgi-bin/carddisp.pl?gene=MIR20B
PTGER4	Prostaglandin E Receptor 4	Protein Coding	P35408	58	GC05P040679	13.891016960144	https://www.genecards.org/cgi-bin/carddisp.pl?gene=PTGER4
BCAR1	BCAR1 Scaffold Protein, Cas Family Member	Protein Coding	P56945	56	GC16M075228	13.8865909576416	https://www.genecards.org/cgi-bin/carddisp.pl?gene=BCAR1
CXCR3	C-X-C Motif Chemokine Receptor 3	Protein Coding	P49682	58	GC0XM071615	13.8834371566772	https://www.genecards.org/cgi-bin/carddisp.pl?gene=CXCR3
KISS1	KiSS-1 Metastasis Suppressor	Protein Coding	Q15726	53	GC01M204190	13.8777389526367	https://www.genecards.org/cgi-bin/carddisp.pl?gene=KISS1
LTA	Lymphotoxin Alpha	Protein Coding	P01374	55	GC06P181891	13.8748188018799	https://www.genecards.org/cgi-bin/carddisp.pl?gene=LTA
LOC117134611	TMPRSS2 -17 Kb Enhancer	Functional Element		9	GC21P041525	13.8715372085571	https://www.genecards.org/cgi-bin/carddisp.pl?gene=LOC117134611
CD59	CD59 Molecule (CD59 Blood Group)	Protein Coding	P13987	59	GC11M033737	13.8666753768921	https://www.genecards.org/cgi-bin/carddisp.pl?gene=CD59
ELK1	ETS Transcription Factor ELK1	Protein Coding	P19419	58	GC0XM047635	13.8504934310913	https://www.genecards.org/cgi-bin/carddisp.pl?gene=ELK1
KAT2B	Lysine Acetyltransferase 2B	Protein Coding	Q92831	61	GC03P027241	13.8405752182007	https://www.genecards.org/cgi-bin/carddisp.pl?gene=KAT2B
PTN	Pleiotrophin	Protein Coding	P21246	53	GC07M137227	13.8285350799561	https://www.genecards.org/cgi-bin/carddisp.pl?gene=PTN
TLR3	Toll Like Receptor 3	Protein Coding	O15455	64	GC04P186059	13.8192834854126	https://www.genecards.org/cgi-bin/carddisp.pl?gene=TLR3
SPHK1	Sphingosine Kinase 1	Protein Coding	Q9NYA1	58	GC17P076376	13.8188781738281	https://www.genecards.org/cgi-bin/carddisp.pl?gene=SPHK1
SPINT2	Serine Peptidase Inhibitor, Kunitz Type 2	Protein Coding	O43291	55	GC19P038244	13.8030548095703	https://www.genecards.org/cgi-bin/carddisp.pl?gene=SPINT2
SP3	Sp3 Transcription Factor	Protein Coding	Q02447	55	GC02M173882	13.801775932312	https://www.genecards.org/cgi-bin/carddisp.pl?gene=SP3
SPINT1	Serine Peptidase Inhibitor, Kunitz Type 1	Protein Coding	O43278	52	GC15P040844	13.8001804351807	https://www.genecards.org/cgi-bin/carddisp.pl?gene=SPINT1
HSPA9	Heat Shock Protein Family A (Hsp70) Member 9	Protein Coding	P38646	61	GC05M138554	13.8001127243042	https://www.genecards.org/cgi-bin/carddisp.pl?gene=HSPA9
MIR409	MicroRNA 409	RNA Gene		28	GC14P121375	13.7960357666016	https://www.genecards.org/cgi-bin/carddisp.pl?gene=MIR409
PRKCI	Protein Kinase C Iota	Protein Coding	P41743	60	GC03P170222	13.7833604812622	https://www.genecards.org/cgi-bin/carddisp.pl?gene=PRKCI
MN1	MN1 Proto-Oncogene, Transcriptional Regulator	Protein Coding	Q10571	53	GC22M027748	13.7824230194092	https://www.genecards.org/cgi-bin/carddisp.pl?gene=MN1
CCNA1	Cyclin A1	Protein Coding	P78396	55	GC13P036431	13.7711629867554	https://www.genecards.org/cgi-bin/carddisp.pl?gene=CCNA1
EHMT2	Euchromatic Histone Lysine Methyltransferase 2	Protein Coding	Q96KQ7	58	GC06M031879	13.768630027771	https://www.genecards.org/cgi-bin/carddisp.pl?gene=EHMT2
GPX1	Glutathione Peroxidase 1	Protein Coding	P07203	57	GC03M054761	13.7571086883545	https://www.genecards.org/cgi-bin/carddisp.pl?gene=GPX1
ATP7A	ATPase Copper Transporting Alpha	Protein Coding	Q04656	59	GC0XP078257	13.734806060791	https://www.genecards.org/cgi-bin/carddisp.pl?gene=ATP7A
ETV7	ETS Variant Transcription Factor 7	Protein Coding	Q9Y603	44	GC06M106633	13.7225303649902	https://www.genecards.org/cgi-bin/carddisp.pl?gene=ETV7
DGCR5	DiGeorge Syndrome Critical Region Gene 5	RNA Gene		28	GC22P091509	13.7161226272583	https://www.genecards.org/cgi-bin/carddisp.pl?gene=DGCR5
PRDM2	PR/SET Domain 2	Protein Coding	Q13029	52	GC01P013700	13.7066898345947	https://www.genecards.org/cgi-bin/carddisp.pl?gene=PRDM2
SULT1A1	Sulfotransferase Family 1A Member 1	Protein Coding	P50225	55	GC16M050830	13.6915807723999	https://www.genecards.org/cgi-bin/carddisp.pl?gene=SULT1A1
PTPA	Protein Phosphatase 2 Phosphatase Activator	Protein Coding	Q15257	58	GC09P152908	13.6901407241821	https://www.genecards.org/cgi-bin/carddisp.pl?gene=PTPA
PRMT5	Protein Arginine Methyltransferase 5	Protein Coding	O14744	59	GC14M022920	13.6891822814941	https://www.genecards.org/cgi-bin/carddisp.pl?gene=PRMT5
DDX5	DEAD-Box Helicase 5	Protein Coding	P17844	59	GC17M064498	13.6838073730469	https://www.genecards.org/cgi-bin/carddisp.pl?gene=DDX5
E2F2	E2F Transcription Factor 2	Protein Coding	Q14209	54	GC01M034551	13.6794319152832	https://www.genecards.org/cgi-bin/carddisp.pl?gene=E2F2
F2RL1	F2R Like Trypsin Receptor 1	Protein Coding	P55085	56	GC05P076818	13.676100730896	https://www.genecards.org/cgi-bin/carddisp.pl?gene=F2RL1
NR4A1	Nuclear Receptor Subfamily 4 Group A Member 1	Protein Coding	P22736	60	GC12P052022	13.6735715866089	https://www.genecards.org/cgi-bin/carddisp.pl?gene=NR4A1
MECP2	Methyl-CpG Binding Protein 2	Protein Coding	P51608	60	GC0XM154021	13.6622047424316	https://www.genecards.org/cgi-bin/carddisp.pl?gene=MECP2
MICB	MHC Class I Polypeptide-Related Sequence B	Protein Coding	Q29980	52	GC06P181888	13.6445369720459	https://www.genecards.org/cgi-bin/carddisp.pl?gene=MICB
FYN	FYN Proto-Oncogene, Src Family Tyrosine Kinase	Protein Coding	P06241	60	GC06M111660	13.6444187164307	https://www.genecards.org/cgi-bin/carddisp.pl?gene=FYN
BCOR	BCL6 Corepressor	Protein Coding	Q6W2J9	56	GC0XM040049	13.6408786773682	https://www.genecards.org/cgi-bin/carddisp.pl?gene=BCOR
HNRNPA2B1	Heterogeneous Nuclear Ribonucleoprotein A2/B1	Protein Coding	P22626	60	GC07M026174	13.6261692047119	https://www.genecards.org/cgi-bin/carddisp.pl?gene=HNRNPA2B1
ERCC6	ERCC Excision Repair 6, Chromatin Remodeling Factor	Protein Coding	Q03468	60	GC10M049472	13.6241569519043	https://www.genecards.org/cgi-bin/carddisp.pl?gene=ERCC6
MIR628	MicroRNA 628	RNA Gene		25	GC15M055372	13.6236886978149	https://www.genecards.org/cgi-bin/carddisp.pl?gene=MIR628
CTSL	Cathepsin L	Protein Coding	P07711	60	GC09P087725	13.6221027374268	https://www.genecards.org/cgi-bin/carddisp.pl?gene=CTSL
LOC117134608	TMPRSS2 Androgen Receptor-Responsive -13 Kb Enhancer	Functional Element		9	GC21P041519	13.6187200546265	https://www.genecards.org/cgi-bin/carddisp.pl?gene=LOC117134608
BRD3	Bromodomain Containing 3	Protein Coding	Q15059	55	GC09M134030	13.6181201934814	https://www.genecards.org/cgi-bin/carddisp.pl?gene=BRD3
KDM4C	Lysine Demethylase 4C	Protein Coding	Q9H3R0	55	GC09P006720	13.6170616149902	https://www.genecards.org/cgi-bin/carddisp.pl?gene=KDM4C
AGK	Acylglycerol Kinase	Protein Coding	Q53H12	53	GC07P141551	13.6113796234131	https://www.genecards.org/cgi-bin/carddisp.pl?gene=AGK
SERPINA1	Serpin Family A Member 1	Protein Coding	P01009	62	GC14M094376	13.6095600128174	https://www.genecards.org/cgi-bin/carddisp.pl?gene=SERPINA1
MIR103A2	MicroRNA 103a-2	RNA Gene		27	GC20P003917	13.604341506958	https://www.genecards.org/cgi-bin/carddisp.pl?gene=MIR103A2
BCORL1	BCL6 Corepressor Like 1	Protein Coding	Q5H9F3	46	GC0XP129980	13.5972881317139	https://www.genecards.org/cgi-bin/carddisp.pl?gene=BCORL1
MBD4	Methyl-CpG Binding Domain 4, DNA Glycosylase	Protein Coding	O95243	56	GC03M129430	13.5886735916138	https://www.genecards.org/cgi-bin/carddisp.pl?gene=MBD4
RAD9A	RAD9 Checkpoint Clamp Component A	Protein Coding	Q99638	53	GC11P107968	13.5708293914795	https://www.genecards.org/cgi-bin/carddisp.pl?gene=RAD9A
PIK3C3	Phosphatidylinositol 3-Kinase Catalytic Subunit Type 3	Protein Coding	Q8NEB9	61	GC18P041955	13.5690441131592	https://www.genecards.org/cgi-bin/carddisp.pl?gene=PIK3C3
PALLD	Palladin, Cytoskeletal Associated Protein	Protein Coding	Q8WX93	54	GC04P168497	13.5675668716431	https://www.genecards.org/cgi-bin/carddisp.pl?gene=PALLD
KDM5D	Lysine Demethylase 5D	Protein Coding	Q9BY66	52	GC0YM019703	13.5591106414795	https://www.genecards.org/cgi-bin/carddisp.pl?gene=KDM5D
SNHG15	Small Nucleolar RNA Host Gene 15	RNA Gene		30	GC07M045705	13.550612449646	https://www.genecards.org/cgi-bin/carddisp.pl?gene=SNHG15
CD46	CD46 Molecule	Protein Coding	P15529	61	GC01P207752	13.5429039001465	https://www.genecards.org/cgi-bin/carddisp.pl?gene=CD46
ANGPT1	Angiopoietin 1	Protein Coding	Q15389	60	GC08M107246	13.5404796600342	https://www.genecards.org/cgi-bin/carddisp.pl?gene=ANGPT1
EIF3H	Eukaryotic Translation Initiation Factor 3 Subunit H	Protein Coding	O15372	52	GC08M116642	13.5384674072266	https://www.genecards.org/cgi-bin/carddisp.pl?gene=EIF3H
ACVR1B	Activin A Receptor Type 1B	Protein Coding	P36896	60	GC12P051951	13.5320806503296	https://www.genecards.org/cgi-bin/carddisp.pl?gene=ACVR1B
EIF1AX	Eukaryotic Translation Initiation Factor 1A X-Linked	Protein Coding	P47813	52	GC0XM020124	13.5304622650146	https://www.genecards.org/cgi-bin/carddisp.pl?gene=EIF1AX
HSP90B1	Heat Shock Protein 90 Beta Family Member 1	Protein Coding	P14625	60	GC12P103930	13.5250797271729	https://www.genecards.org/cgi-bin/carddisp.pl?gene=HSP90B1
MMP10	Matrix Metallopeptidase 10	Protein Coding	P09238	56	GC11M102770	13.515417098999	https://www.genecards.org/cgi-bin/carddisp.pl?gene=MMP10
EIF2AK3	Eukaryotic Translation Initiation Factor 2 Alpha Kinase 3	Protein Coding	Q9NZJ5	63	GC02M088556	13.5071907043457	https://www.genecards.org/cgi-bin/carddisp.pl?gene=EIF2AK3
FOXE1	Forkhead Box E1	Protein Coding	O00358	52	GC09P097853	13.5060596466064	https://www.genecards.org/cgi-bin/carddisp.pl?gene=FOXE1
LOC117134604	TMPRSS2 Promoter Region	Functional Element		9	GC21P041507	13.5040321350098	https://www.genecards.org/cgi-bin/carddisp.pl?gene=LOC117134604
LOC117135106	TMPRSS2 Androgen Receptor-Responsive -60 Kb Enhancer	Functional Element		9	GC21P041568	13.5040321350098	https://www.genecards.org/cgi-bin/carddisp.pl?gene=LOC117135106
DCK	Deoxycytidine Kinase	Protein Coding	P27707	57	GC04P070992	13.496488571167	https://www.genecards.org/cgi-bin/carddisp.pl?gene=DCK
LOC117135104	TMPRSS2 E3 Enhancer	Functional Element		9	GC21P041529	13.4942932128906	https://www.genecards.org/cgi-bin/carddisp.pl?gene=LOC117135104
LOC117135105	TMPRSS2 E4 Enhancer	Functional Element		9	GC21P041535	13.4942932128906	https://www.genecards.org/cgi-bin/carddisp.pl?gene=LOC117135105
CD81	CD81 Molecule	Protein Coding	P60033	59	GC11P020330	13.4915113449097	https://www.genecards.org/cgi-bin/carddisp.pl?gene=CD81
MAD2L1	Mitotic Arrest Deficient 2 Like 1	Protein Coding	Q13257	55	GC04M120055	13.4835968017578	https://www.genecards.org/cgi-bin/carddisp.pl?gene=MAD2L1
PRSS1	Serine Protease 1	Protein Coding	P07477	58	GC07P165836	13.4802198410034	https://www.genecards.org/cgi-bin/carddisp.pl?gene=PRSS1
CDC25B	Cell Division Cycle 25B	Protein Coding	P30305	60	GC20P010984	13.4764852523804	https://www.genecards.org/cgi-bin/carddisp.pl?gene=CDC25B
FST	Follistatin	Protein Coding	P19883	61	GC05P053480	13.4743795394897	https://www.genecards.org/cgi-bin/carddisp.pl?gene=FST
NOG	Noggin	Protein Coding	Q13253	60	GC17P056593	13.4720048904419	https://www.genecards.org/cgi-bin/carddisp.pl?gene=NOG
PRMT1	Protein Arginine Methyltransferase 1	Protein Coding	Q99873	61	GC19P049675	13.471736907959	https://www.genecards.org/cgi-bin/carddisp.pl?gene=PRMT1
DHFR	Dihydrofolate Reductase	Protein Coding	P00374	61	GC05M080626	13.4679670333862	https://www.genecards.org/cgi-bin/carddisp.pl?gene=DHFR
RAP1A	RAP1A, Member Of RAS Oncogene Family	Protein Coding	P62834	57	GC01P111542	13.4661455154419	https://www.genecards.org/cgi-bin/carddisp.pl?gene=RAP1A
TNK2	Tyrosine Kinase Non Receptor 2	Protein Coding	Q07912	60	GC03M195863	13.4445543289185	https://www.genecards.org/cgi-bin/carddisp.pl?gene=TNK2
MIR371A	MicroRNA 371a	RNA Gene		24	GC19P053787	13.4437503814697	https://www.genecards.org/cgi-bin/carddisp.pl?gene=MIR371A
LINC01194	Long Intergenic Non-Protein Coding RNA 1194	RNA Gene		25	GC05P012530	13.4227638244629	https://www.genecards.org/cgi-bin/carddisp.pl?gene=LINC01194
DDX3X	DEAD-Box Helicase 3 X-Linked	Protein Coding	O00571	62	GC0XP041333	13.4182567596436	https://www.genecards.org/cgi-bin/carddisp.pl?gene=DDX3X
WNT2	Wnt Family Member 2	Protein Coding	P09544	57	GC07M117370	13.4130001068115	https://www.genecards.org/cgi-bin/carddisp.pl?gene=WNT2
LPAR1	Lysophosphatidic Acid Receptor 1	Protein Coding	Q92633	59	GC09M110873	13.4040946960449	https://www.genecards.org/cgi-bin/carddisp.pl?gene=LPAR1
CD80	CD80 Molecule	Protein Coding	P33681	55	GC03M119524	13.4026756286621	https://www.genecards.org/cgi-bin/carddisp.pl?gene=CD80
AGTR1	Angiotensin II Receptor Type 1	Protein Coding	P30556	65	GC03P148697	13.3956279754639	https://www.genecards.org/cgi-bin/carddisp.pl?gene=AGTR1
GPX4	Glutathione Peroxidase 4	Protein Coding	P36969	60	GC19P001103	13.3906879425049	https://www.genecards.org/cgi-bin/carddisp.pl?gene=GPX4
CARD11	Caspase Recruitment Domain Family Member 11	Protein Coding	Q9BXL7	59	GC07M002906	13.3779954910278	https://www.genecards.org/cgi-bin/carddisp.pl?gene=CARD11
PDIA3	Protein Disulfide Isomerase Family A Member 3	Protein Coding	P30101	57	GC15P043746	13.3765058517456	https://www.genecards.org/cgi-bin/carddisp.pl?gene=PDIA3
CD86	CD86 Molecule	Protein Coding	P42081	57	GC03P122055	13.3742923736572	https://www.genecards.org/cgi-bin/carddisp.pl?gene=CD86
UCHL1	Ubiquitin C-Terminal Hydrolase L1	Protein Coding	P09936	65	GC04P041256	13.3742542266846	https://www.genecards.org/cgi-bin/carddisp.pl?gene=UCHL1
SRSF1	Serine And Arginine Rich Splicing Factor 1	Protein Coding	Q07955	55	GC17M097667	13.3541402816772	https://www.genecards.org/cgi-bin/carddisp.pl?gene=SRSF1
TRAF3	TNF Receptor Associated Factor 3	Protein Coding	Q13114	59	GC14P120399	13.3464088439941	https://www.genecards.org/cgi-bin/carddisp.pl?gene=TRAF3
ADM	Adrenomedullin	Protein Coding	P35318	57	GC11P021130	13.3413276672363	https://www.genecards.org/cgi-bin/carddisp.pl?gene=ADM
LIAT1	Ligand Of ATE1	Protein Coding	Q6ZQX7	42	GC17P000410	13.3357219696045	https://www.genecards.org/cgi-bin/carddisp.pl?gene=LIAT1
NTF3	Neurotrophin 3	Protein Coding	P20783	57	GC12P074017	13.3298254013062	https://www.genecards.org/cgi-bin/carddisp.pl?gene=NTF3
MSN	Moesin	Protein Coding	P26038	60	GC0XP065588	13.3280906677246	https://www.genecards.org/cgi-bin/carddisp.pl?gene=MSN
PODXL	Podocalyxin Like	Protein Coding	O00592	55	GC07M131500	13.3219041824341	https://www.genecards.org/cgi-bin/carddisp.pl?gene=PODXL
BIK	BCL2 Interacting Killer	Protein Coding	Q13323	52	GC22P043110	13.3172836303711	https://www.genecards.org/cgi-bin/carddisp.pl?gene=BIK
TCF7	Transcription Factor 7	Protein Coding	P36402	54	GC05P134848	13.3162689208984	https://www.genecards.org/cgi-bin/carddisp.pl?gene=TCF7
DCN	Decorin	Protein Coding	P07585	60	GC12M091140	13.3130798339844	https://www.genecards.org/cgi-bin/carddisp.pl?gene=DCN
EREG	Epiregulin	Protein Coding	O14944	53	GC04P074366	13.3116264343262	https://www.genecards.org/cgi-bin/carddisp.pl?gene=EREG
PDE5A	Phosphodiesterase 5A	Protein Coding	O76074	58	GC04M119494	13.3103332519531	https://www.genecards.org/cgi-bin/carddisp.pl?gene=PDE5A
TRAF6	TNF Receptor Associated Factor 6	Protein Coding	Q9Y4K3	59	GC11M036467	13.3062286376953	https://www.genecards.org/cgi-bin/carddisp.pl?gene=TRAF6
COL18A1	Collagen Type XVIII Alpha 1 Chain	Protein Coding	P39060	58	GC21P045405	13.2985992431641	https://www.genecards.org/cgi-bin/carddisp.pl?gene=COL18A1
VCAN	Versican	Protein Coding	P13611	60	GC05P083471	13.2970972061157	https://www.genecards.org/cgi-bin/carddisp.pl?gene=VCAN
PDGFRL	Platelet Derived Growth Factor Receptor Like	Protein Coding	Q15198	53	GC08P017576	13.2925224304199	https://www.genecards.org/cgi-bin/carddisp.pl?gene=PDGFRL
ITGA3	Integrin Subunit Alpha 3	Protein Coding	P26006	61	GC17P050055	13.2636585235596	https://www.genecards.org/cgi-bin/carddisp.pl?gene=ITGA3
HAS2	Hyaluronan Synthase 2	Protein Coding	Q92819	55	GC08M121612	13.2599620819092	https://www.genecards.org/cgi-bin/carddisp.pl?gene=HAS2
CASC11	Cancer Susceptibility 11	RNA Gene		25	GC08M137625	13.253849029541	https://www.genecards.org/cgi-bin/carddisp.pl?gene=CASC11
KHDRBS1	KH RNA Binding Domain Containing, Signal Transduction Associated 1	Protein Coding	Q07666	54	GC01P032013	13.239875793457	https://www.genecards.org/cgi-bin/carddisp.pl?gene=KHDRBS1
WIF1	WNT Inhibitory Factor 1	Protein Coding	Q9Y5W5	55	GC12M065050	13.2385635375977	https://www.genecards.org/cgi-bin/carddisp.pl?gene=WIF1
LCP1	Lymphocyte Cytosolic Protein 1	Protein Coding	P13796	54	GC13M046132	13.2199249267578	https://www.genecards.org/cgi-bin/carddisp.pl?gene=LCP1
NUTM1	NUT Midline Carcinoma Family Member 1	Protein Coding	Q86Y26	45	GC15P034343	13.2180233001709	https://www.genecards.org/cgi-bin/carddisp.pl?gene=NUTM1
TK1	Thymidine Kinase 1	Protein Coding	P04183	57	GC17M098135	13.212345123291	https://www.genecards.org/cgi-bin/carddisp.pl?gene=TK1
GHET1	Gastric Carcinoma Proliferation Enhancing Transcript 1	RNA Gene		20	GC07P165920	13.2082166671753	https://www.genecards.org/cgi-bin/carddisp.pl?gene=GHET1
ANG	Angiogenin	Protein Coding	P03950	58	GC14P057256	13.1956233978271	https://www.genecards.org/cgi-bin/carddisp.pl?gene=ANG
TJP1	Tight Junction Protein 1	Protein Coding	Q07157	58	GC15M029699	13.1901836395264	https://www.genecards.org/cgi-bin/carddisp.pl?gene=TJP1
PKN1	Protein Kinase N1	Protein Coding	Q16512	61	GC19P014433	13.1892948150635	https://www.genecards.org/cgi-bin/carddisp.pl?gene=PKN1
GSTA1	Glutathione S-Transferase Alpha 1	Protein Coding	P08263	54	GC06M052791	13.1881713867188	https://www.genecards.org/cgi-bin/carddisp.pl?gene=GSTA1
APOE	Apolipoprotein E	Protein Coding	P02649	62	GC19P152697	13.187141418457	https://www.genecards.org/cgi-bin/carddisp.pl?gene=APOE
CDH11	Cadherin 11	Protein Coding	P55287	59	GC16M064943	13.1799478530884	https://www.genecards.org/cgi-bin/carddisp.pl?gene=CDH11
CD38	CD38 Molecule	Protein Coding	P28907	59	GC04P030063	13.1695861816406	https://www.genecards.org/cgi-bin/carddisp.pl?gene=CD38
CAT	Catalase	Protein Coding	P04040	64	GC11P034460	13.1674480438232	https://www.genecards.org/cgi-bin/carddisp.pl?gene=CAT
FSHR	Follicle Stimulating Hormone Receptor	Protein Coding	P23945	60	GC02M048962	13.1670436859131	https://www.genecards.org/cgi-bin/carddisp.pl?gene=FSHR
IGF2BP1	Insulin Like Growth Factor 2 MRNA Binding Protein 1	Protein Coding	Q9NZI8	52	GC17P155100	13.1665210723877	https://www.genecards.org/cgi-bin/carddisp.pl?gene=IGF2BP1
DDB2	Damage Specific DNA Binding Protein 2	Protein Coding	Q92466	59	GC11P049090	13.1657829284668	https://www.genecards.org/cgi-bin/carddisp.pl?gene=DDB2
LMTK2	Lemur Tyrosine Kinase 2	Protein Coding	Q8IWU2	51	GC07P098106	13.1591358184814	https://www.genecards.org/cgi-bin/carddisp.pl?gene=LMTK2
STEAP3	STEAP3 Metalloreductase	Protein Coding	Q658P3	58	GC02P154174	13.1580266952515	https://www.genecards.org/cgi-bin/carddisp.pl?gene=STEAP3
MAPK9	Mitogen-Activated Protein Kinase 9	Protein Coding	P45984	61	GC05M183397	13.1554107666016	https://www.genecards.org/cgi-bin/carddisp.pl?gene=MAPK9
CSK	C-Terminal Src Kinase	Protein Coding	P41240	59	GC15P074782	13.1416940689087	https://www.genecards.org/cgi-bin/carddisp.pl?gene=CSK
ALDH2	Aldehyde Dehydrogenase 2 Family Member	Protein Coding	P05091	64	GC12P111766	13.1400279998779	https://www.genecards.org/cgi-bin/carddisp.pl?gene=ALDH2
MYCL	MYCL Proto-Oncogene, BHLH Transcription Factor	Protein Coding	P12524	51	GC01M039895	13.1313991546631	https://www.genecards.org/cgi-bin/carddisp.pl?gene=MYCL
MIRLET7A3	MicroRNA Let-7a-3	RNA Gene		28	GC22P046112	13.1309776306152	https://www.genecards.org/cgi-bin/carddisp.pl?gene=MIRLET7A3
PRKD1	Protein Kinase D1	Protein Coding	Q15139	62	GC14M029576	13.1100282669067	https://www.genecards.org/cgi-bin/carddisp.pl?gene=PRKD1
PYCARD	PYD And CARD Domain Containing	Protein Coding	Q9ULZ3	54	GC16M031201	13.1095695495605	https://www.genecards.org/cgi-bin/carddisp.pl?gene=PYCARD
PDGFA	Platelet Derived Growth Factor Subunit A	Protein Coding	P04085	57	GC07M000497	13.1078262329102	https://www.genecards.org/cgi-bin/carddisp.pl?gene=PDGFA
RPS27A	Ribosomal Protein S27a	Protein Coding	P62979	55	GC02P055231	13.1071739196777	https://www.genecards.org/cgi-bin/carddisp.pl?gene=RPS27A
ICOSLG	Inducible T Cell Costimulator Ligand	Protein Coding	O75144	55	GC21M054936	13.1042327880859	https://www.genecards.org/cgi-bin/carddisp.pl?gene=ICOSLG
TAGLN	Transgelin	Protein Coding	Q01995	57	GC11P117199	13.1011028289795	https://www.genecards.org/cgi-bin/carddisp.pl?gene=TAGLN
KDM5A	Lysine Demethylase 5A	Protein Coding	P29375	55	GC12M000280	13.0991849899292	https://www.genecards.org/cgi-bin/carddisp.pl?gene=KDM5A
TNFRSF10C	TNF Receptor Superfamily Member 10c	Protein Coding	O14798	52	GC08P023102	13.0927658081055	https://www.genecards.org/cgi-bin/carddisp.pl?gene=TNFRSF10C
CDC6	Cell Division Cycle 6	Protein Coding	Q99741	59	GC17P040287	13.0900316238403	https://www.genecards.org/cgi-bin/carddisp.pl?gene=CDC6
IL24	Interleukin 24	Protein Coding	Q13007	53	GC01P206897	13.0841655731201	https://www.genecards.org/cgi-bin/carddisp.pl?gene=IL24
TOP2B	DNA Topoisomerase II Beta	Protein Coding	Q02880	58	GC03M028848	13.0832958221436	https://www.genecards.org/cgi-bin/carddisp.pl?gene=TOP2B
MIR584	MicroRNA 584	RNA Gene		28	GC05M149062	13.0816593170166	https://www.genecards.org/cgi-bin/carddisp.pl?gene=MIR584
RPS6	Ribosomal Protein S6	Protein Coding	P62753	57	GC09M019375	13.0760231018066	https://www.genecards.org/cgi-bin/carddisp.pl?gene=RPS6
RRM2	Ribonucleotide Reductase Regulatory Subunit M2	Protein Coding	P31350	61	GC02P010628	13.0731353759766	https://www.genecards.org/cgi-bin/carddisp.pl?gene=RRM2
RBX1	Ring-Box 1	Protein Coding	P62877	56	GC22P040951	13.0690841674805	https://www.genecards.org/cgi-bin/carddisp.pl?gene=RBX1
ESRRB	Estrogen Related Receptor Beta	Protein Coding	O95718	61	GC14P076310	13.0687236785889	https://www.genecards.org/cgi-bin/carddisp.pl?gene=ESRRB
GLIPR1	GLI Pathogenesis Related 1	Protein Coding	P48060	50	GC12P075480	13.0635852813721	https://www.genecards.org/cgi-bin/carddisp.pl?gene=GLIPR1
MAOA	Monoamine Oxidase A	Protein Coding	P21397	62	GC0XP043654	13.0612859725952	https://www.genecards.org/cgi-bin/carddisp.pl?gene=MAOA
TSPO	Translocator Protein	Protein Coding	B1AH88	58	GC22P043151	13.0504474639893	https://www.genecards.org/cgi-bin/carddisp.pl?gene=TSPO
ADAM10	ADAM Metallopeptidase Domain 10	Protein Coding	O14672	67	GC15M058588	13.0480766296387	https://www.genecards.org/cgi-bin/carddisp.pl?gene=ADAM10
CKS1B	CDC28 Protein Kinase Regulatory Subunit 1B	Protein Coding	P61024	54	GC01P154974	13.0263557434082	https://www.genecards.org/cgi-bin/carddisp.pl?gene=CKS1B
TET1	Tet Methylcytosine Dioxygenase 1	Protein Coding	Q8NFU7	51	GC10P068560	13.0193710327148	https://www.genecards.org/cgi-bin/carddisp.pl?gene=TET1
TPX2	TPX2 Microtubule Nucleation Factor	Protein Coding	Q9ULW0	54	GC20P031739	13.0120182037354	https://www.genecards.org/cgi-bin/carddisp.pl?gene=TPX2
SSTR3	Somatostatin Receptor 3	Protein Coding	P32745	57	GC22M037204	13.0000438690186	https://www.genecards.org/cgi-bin/carddisp.pl?gene=SSTR3
CBFB	Core-Binding Factor Subunit Beta	Protein Coding	Q13951	60	GC16P121838	12.9959354400635	https://www.genecards.org/cgi-bin/carddisp.pl?gene=CBFB
MIR95	MicroRNA 95	RNA Gene		27	GC04M008029	12.9954719543457	https://www.genecards.org/cgi-bin/carddisp.pl?gene=MIR95
POLR1HASP	POLR1H Antisense, Pseudogene	Pseudogene		27	GC06M110866	12.9759883880615	https://www.genecards.org/cgi-bin/carddisp.pl?gene=POLR1HASP
MAPK7	Mitogen-Activated Protein Kinase 7	Protein Coding	Q13164	61	GC17P154121	12.9754858016968	https://www.genecards.org/cgi-bin/carddisp.pl?gene=MAPK7
HMGCR	3-Hydroxy-3-Methylglutaryl-CoA Reductase	Protein Coding	P04035	61	GC05P075336	12.9748344421387	https://www.genecards.org/cgi-bin/carddisp.pl?gene=HMGCR
HNRNPA1	Heterogeneous Nuclear Ribonucleoprotein A1	Protein Coding	P09651	60	GC12P054280	12.9721431732178	https://www.genecards.org/cgi-bin/carddisp.pl?gene=HNRNPA1
MIR31HG	MIR31 Host Gene	RNA Gene		27	GC09M022323	12.9716033935547	https://www.genecards.org/cgi-bin/carddisp.pl?gene=MIR31HG
MIR708	MicroRNA 708	RNA Gene		28	GC11M079402	12.971284866333	https://www.genecards.org/cgi-bin/carddisp.pl?gene=MIR708
ADRB2	Adrenoceptor Beta 2	Protein Coding	P07550	62	GC05P159202	12.9584817886353	https://www.genecards.org/cgi-bin/carddisp.pl?gene=ADRB2
DKC1	Dyskerin Pseudouridine Synthase 1	Protein Coding	O60832	60	GC0XP154762	12.9507989883423	https://www.genecards.org/cgi-bin/carddisp.pl?gene=DKC1
GTF2I	General Transcription Factor IIi	Protein Coding	P78347	52	GC07P095207	12.9492855072021	https://www.genecards.org/cgi-bin/carddisp.pl?gene=GTF2I
MYBL2	MYB Proto-Oncogene Like 2	Protein Coding	P10244	55	GC20P043667	12.9381160736084	https://www.genecards.org/cgi-bin/carddisp.pl?gene=MYBL2
L1CAM	L1 Cell Adhesion Molecule	Protein Coding	P32004	60	GC0XM153864	12.9274578094482	https://www.genecards.org/cgi-bin/carddisp.pl?gene=L1CAM
CDH5	Cadherin 5	Protein Coding	P33151	60	GC16P066366	12.9250545501709	https://www.genecards.org/cgi-bin/carddisp.pl?gene=CDH5
SFRP2	Secreted Frizzled Related Protein 2	Protein Coding	Q96HF1	52	GC04M153780	12.9192142486572	https://www.genecards.org/cgi-bin/carddisp.pl?gene=SFRP2
DLEU2	Deleted In Lymphocytic Leukemia 2	RNA Gene		30	GC13M049913	12.9122695922852	https://www.genecards.org/cgi-bin/carddisp.pl?gene=DLEU2
MIR1207	MicroRNA 1207	RNA Gene		25	GC08P128049	12.9079399108887	https://www.genecards.org/cgi-bin/carddisp.pl?gene=MIR1207
CD151	CD151 Molecule (Raph Blood Group)	Protein Coding	P48509	55	GC11P020266	12.9029512405396	https://www.genecards.org/cgi-bin/carddisp.pl?gene=CD151
SLC3A2	Solute Carrier Family 3 Member 2	Protein Coding	P08195	56	GC11P062856	12.8987598419189	https://www.genecards.org/cgi-bin/carddisp.pl?gene=SLC3A2
SMARCA5	SNF2 Related Chromatin Remodeling ATPase 5	Protein Coding	O60264	54	GC04P143513	12.8903350830078	https://www.genecards.org/cgi-bin/carddisp.pl?gene=SMARCA5
FABP5	Fatty Acid Binding Protein 5	Protein Coding	Q01469	55	GC08P081282	12.8900279998779	https://www.genecards.org/cgi-bin/carddisp.pl?gene=FABP5
MCM2	Minichromosome Maintenance Complex Component 2	Protein Coding	P49736	60	GC03P127598	12.8840007781982	https://www.genecards.org/cgi-bin/carddisp.pl?gene=MCM2
PGF	Placental Growth Factor	Protein Coding	P49763	56	GC14M074941	12.8758459091187	https://www.genecards.org/cgi-bin/carddisp.pl?gene=PGF
COPS5	COP9 Signalosome Subunit 5	Protein Coding	Q92905	55	GC08M067043	12.870777130127	https://www.genecards.org/cgi-bin/carddisp.pl?gene=COPS5
CGA	Glycoprotein Hormones, Alpha Polypeptide	Protein Coding	P01215	57	GC06M087085	12.8694705963135	https://www.genecards.org/cgi-bin/carddisp.pl?gene=CGA
FKBP4	FKBP Prolyl Isomerase 4	Protein Coding	Q02790	57	GC12P073950	12.8628368377686	https://www.genecards.org/cgi-bin/carddisp.pl?gene=FKBP4
PDE11A	Phosphodiesterase 11A	Protein Coding	Q9HCR9	57	GC02M177624	12.859094619751	https://www.genecards.org/cgi-bin/carddisp.pl?gene=PDE11A
PHLPP1	PH Domain And Leucine Rich Repeat Protein Phosphatase 1	Protein Coding	O60346	52	GC18P062715	12.8589839935303	https://www.genecards.org/cgi-bin/carddisp.pl?gene=PHLPP1
DAB2	DAB Adaptor Protein 2	Protein Coding	P98082	55	GC05M039371	12.8481388092041	https://www.genecards.org/cgi-bin/carddisp.pl?gene=DAB2
HDAC8	Histone Deacetylase 8	Protein Coding	Q9BY41	61	GC0XM072329	12.8438205718994	https://www.genecards.org/cgi-bin/carddisp.pl?gene=HDAC8
S100A2	S100 Calcium Binding Protein A2	Protein Coding	P29034	54	GC01M153561	12.8338375091553	https://www.genecards.org/cgi-bin/carddisp.pl?gene=S100A2
MX1	MX Dynamin Like GTPase 1	Protein Coding	P20591	52	GC21P041420	12.8293361663818	https://www.genecards.org/cgi-bin/carddisp.pl?gene=MX1
SCG2	Secretogranin II	Protein Coding	P13521	51	GC02M223596	12.8270769119263	https://www.genecards.org/cgi-bin/carddisp.pl?gene=SCG2
FKBP5	FKBP Prolyl Isomerase 5	Protein Coding	Q13451	62	GC06M106625	12.8228225708008	https://www.genecards.org/cgi-bin/carddisp.pl?gene=FKBP5
PIAS1	Protein Inhibitor Of Activated STAT 1	Protein Coding	O75925	58	GC15P068054	12.8155860900879	https://www.genecards.org/cgi-bin/carddisp.pl?gene=PIAS1
MIR218-1	MicroRNA 218-1	RNA Gene		27	GC04P030129	12.8108406066895	https://www.genecards.org/cgi-bin/carddisp.pl?gene=MIR218-1
RALA	RAS Like Proto-Oncogene A	Protein Coding	P11233	60	GC07P039622	12.8107929229736	https://www.genecards.org/cgi-bin/carddisp.pl?gene=RALA
CDH17	Cadherin 17	Protein Coding	Q12864	56	GC08M094127	12.8096694946289	https://www.genecards.org/cgi-bin/carddisp.pl?gene=CDH17
ACP1	Acid Phosphatase 1	Protein Coding	P24666	55	GC02P001239	12.80788230896	https://www.genecards.org/cgi-bin/carddisp.pl?gene=ACP1
EIF2S1	Eukaryotic Translation Initiation Factor 2 Subunit Alpha	Protein Coding	P05198	58	GC14P067359	12.8040971755981	https://www.genecards.org/cgi-bin/carddisp.pl?gene=EIF2S1
CCR1	C-C Motif Chemokine Receptor 1	Protein Coding	P32246	57	GC03M046218	12.8012638092041	https://www.genecards.org/cgi-bin/carddisp.pl?gene=CCR1
FHL2	Four And A Half LIM Domains 2	Protein Coding	Q14192	58	GC02M105357	12.7979831695557	https://www.genecards.org/cgi-bin/carddisp.pl?gene=FHL2
GOLM1	Golgi Membrane Protein 1	Protein Coding	Q8NBJ4	52	GC09M086026	12.796498298645	https://www.genecards.org/cgi-bin/carddisp.pl?gene=GOLM1
IBSP	Integrin Binding Sialoprotein	Protein Coding	P21815	50	GC04P087799	12.7896194458008	https://www.genecards.org/cgi-bin/carddisp.pl?gene=IBSP
KLK1	Kallikrein 1	Protein Coding	P06870	60	GC19M050819	12.7854604721069	https://www.genecards.org/cgi-bin/carddisp.pl?gene=KLK1
HMBS	Hydroxymethylbilane Synthase	Protein Coding	P08397	57	GC11P119084	12.78542137146	https://www.genecards.org/cgi-bin/carddisp.pl?gene=HMBS
ACACA	Acetyl-CoA Carboxylase Alpha	Protein Coding	Q13085	62	GC17M037084	12.7778987884521	https://www.genecards.org/cgi-bin/carddisp.pl?gene=ACACA
NDUFA13	NADH:Ubiquinone Oxidoreductase Subunit A13	Protein Coding	Q9P0J0	56	GC19P019515	12.7692041397095	https://www.genecards.org/cgi-bin/carddisp.pl?gene=NDUFA13
SOX11	SRY-Box Transcription Factor 11	Protein Coding	P35716	53	GC02P005707	12.7626581192017	https://www.genecards.org/cgi-bin/carddisp.pl?gene=SOX11
HSF1	Heat Shock Transcription Factor 1	Protein Coding	Q00613	60	GC08P144291	12.7537727355957	https://www.genecards.org/cgi-bin/carddisp.pl?gene=HSF1
SLC43A1	Solute Carrier Family 43 Member 1	Protein Coding	O75387	50	GC11M139510	12.7367000579834	https://www.genecards.org/cgi-bin/carddisp.pl?gene=SLC43A1
THBS2	Thrombospondin 2	Protein Coding	P35442	60	GC06M169215	12.7344512939453	https://www.genecards.org/cgi-bin/carddisp.pl?gene=THBS2
PRDM1	PR/SET Domain 1	Protein Coding	O75626	58	GC06P182657	12.7231874465942	https://www.genecards.org/cgi-bin/carddisp.pl?gene=PRDM1
CSTA	Cystatin A	Protein Coding	P01040	57	GC03P122325	12.7195510864258	https://www.genecards.org/cgi-bin/carddisp.pl?gene=CSTA
IRF4	Interferon Regulatory Factor 4	Protein Coding	Q15306	57	GC06P000391	12.7187910079956	https://www.genecards.org/cgi-bin/carddisp.pl?gene=IRF4
TXNIP	Thioredoxin Interacting Protein	Protein Coding	Q9H3M7	52	GC01M145992	12.7146797180176	https://www.genecards.org/cgi-bin/carddisp.pl?gene=TXNIP
MBD2	Methyl-CpG Binding Domain Protein 2	Protein Coding	Q9UBB5	52	GC18M054151	12.7140445709229	https://www.genecards.org/cgi-bin/carddisp.pl?gene=MBD2
SETDB1	SET Domain Bifurcated Histone Lysine Methyltransferase 1	Protein Coding	Q15047	55	GC01P150926	12.7017307281494	https://www.genecards.org/cgi-bin/carddisp.pl?gene=SETDB1
PARK7	Parkinsonism Associated Deglycase	Protein Coding	Q99497	60	GC01P075179	12.6969623565674	https://www.genecards.org/cgi-bin/carddisp.pl?gene=PARK7
NR1I2	Nuclear Receptor Subfamily 1 Group I Member 2	Protein Coding	O75469	55	GC03P119780	12.6871643066406	https://www.genecards.org/cgi-bin/carddisp.pl?gene=NR1I2
ADCY10	Adenylate Cyclase 10	Protein Coding	Q96PN6	56	GC01M167809	12.6861524581909	https://www.genecards.org/cgi-bin/carddisp.pl?gene=ADCY10
PIN1	Peptidylprolyl Cis/Trans Isomerase, NIMA-Interacting 1	Protein Coding	Q13526	60	GC19P009835	12.684497833252	https://www.genecards.org/cgi-bin/carddisp.pl?gene=PIN1
CEBPD	CCAAT Enhancer Binding Protein Delta	Protein Coding	P49716	52	GC08M047765	12.6842432022095	https://www.genecards.org/cgi-bin/carddisp.pl?gene=CEBPD
ATF4	Activating Transcription Factor 4	Protein Coding	P18848	60	GC22P039519	12.6776218414307	https://www.genecards.org/cgi-bin/carddisp.pl?gene=ATF4
PPIG	Peptidylprolyl Isomerase G	Protein Coding	Q13427	53	GC02P169584	12.6772899627686	https://www.genecards.org/cgi-bin/carddisp.pl?gene=PPIG
GLUL	Glutamate-Ammonia Ligase	Protein Coding	P15104	61	GC01M182378	12.6674766540527	https://www.genecards.org/cgi-bin/carddisp.pl?gene=GLUL
IL12RB1	Interleukin 12 Receptor Subunit Beta 1	Protein Coding	P42701	58	GC19M018058	12.6614122390747	https://www.genecards.org/cgi-bin/carddisp.pl?gene=IL12RB1
MIR181D	MicroRNA 181d	RNA Gene		27	GC19P013874	12.661060333252	https://www.genecards.org/cgi-bin/carddisp.pl?gene=MIR181D
STK4	Serine/Threonine Kinase 4	Protein Coding	Q13043	61	GC20P044966	12.6606597900391	https://www.genecards.org/cgi-bin/carddisp.pl?gene=STK4
RELB	RELB Proto-Oncogene, NF-KB Subunit	Protein Coding	Q01201	59	GC19P152702	12.6555862426758	https://www.genecards.org/cgi-bin/carddisp.pl?gene=RELB
ING1	Inhibitor Of Growth Family Member 1	Protein Coding	Q9UK53	55	GC13P110712	12.6385297775269	https://www.genecards.org/cgi-bin/carddisp.pl?gene=ING1
YWHAZ	Tyrosine 3-Monooxygenase/Tryptophan 5-Monooxygenase Activation Protein Zeta	Protein Coding	P63104	61	GC08M100978	12.6314582824707	https://www.genecards.org/cgi-bin/carddisp.pl?gene=YWHAZ
IL5	Interleukin 5	Protein Coding	P05113	58	GC05M132541	12.6285285949707	https://www.genecards.org/cgi-bin/carddisp.pl?gene=IL5
GDNF	Glial Cell Derived Neurotrophic Factor	Protein Coding	P39905	62	GC05M037812	12.6272821426392	https://www.genecards.org/cgi-bin/carddisp.pl?gene=GDNF
HIF1A-AS2	HIF1A Antisense RNA 2	RNA Gene		23	GC14M061747	12.611252784729	https://www.genecards.org/cgi-bin/carddisp.pl?gene=HIF1A-AS2
SFRP4	Secreted Frizzled Related Protein 4	Protein Coding	Q6FHJ7	55	GC07M037912	12.609091758728	https://www.genecards.org/cgi-bin/carddisp.pl?gene=SFRP4
MIR187	MicroRNA 187	RNA Gene		27	GC18M035904	12.6088237762451	https://www.genecards.org/cgi-bin/carddisp.pl?gene=MIR187
TRAF7	TNF Receptor Associated Factor 7	Protein Coding	Q6Q0C0	52	GC16P120175	12.5984306335449	https://www.genecards.org/cgi-bin/carddisp.pl?gene=TRAF7
LRP1	LDL Receptor Related Protein 1	Protein Coding	Q07954	61	GC12P057128	12.5938301086426	https://www.genecards.org/cgi-bin/carddisp.pl?gene=LRP1
ADAM15	ADAM Metallopeptidase Domain 15	Protein Coding	Q13444	55	GC01P155050	12.5894384384155	https://www.genecards.org/cgi-bin/carddisp.pl?gene=ADAM15
MIR206	MicroRNA 206	RNA Gene		28	GC06P052144	12.5721235275269	https://www.genecards.org/cgi-bin/carddisp.pl?gene=MIR206
LINC00261	Long Intergenic Non-Protein Coding RNA 261	RNA Gene		27	GC20M022529	12.5708503723145	https://www.genecards.org/cgi-bin/carddisp.pl?gene=LINC00261
SPRY2	Sprouty RTK Signaling Antagonist 2	Protein Coding	O43597	60	GC13M080335	12.5694208145142	https://www.genecards.org/cgi-bin/carddisp.pl?gene=SPRY2
CTRL	Chymotrypsin Like	Protein Coding	P40313	53	GC16M067927	12.5682325363159	https://www.genecards.org/cgi-bin/carddisp.pl?gene=CTRL
SLPI	Secretory Leukocyte Peptidase Inhibitor	Protein Coding	P03973	53	GC20M045252	12.5682134628296	https://www.genecards.org/cgi-bin/carddisp.pl?gene=SLPI
EIF2AK2	Eukaryotic Translation Initiation Factor 2 Alpha Kinase 2	Protein Coding	P19525	62	GC02M037099	12.565071105957	https://www.genecards.org/cgi-bin/carddisp.pl?gene=EIF2AK2
MAK	Male Germ Cell Associated Kinase	Protein Coding	P20794	55	GC06M010762	12.5628042221069	https://www.genecards.org/cgi-bin/carddisp.pl?gene=MAK
MSH5	MutS Homolog 5	Protein Coding	O43196	54	GC06P181906	12.5598049163818	https://www.genecards.org/cgi-bin/carddisp.pl?gene=MSH5
GFOD3P	Gfo/Idh/MocA-Like Oxidoreductase Domain Containing 3, Pseudogene	Pseudogene		26	GC01M003735	12.5597372055054	https://www.genecards.org/cgi-bin/carddisp.pl?gene=GFOD3P
PON1	Paraoxonase 1	Protein Coding	P27169	60	GC07M095297	12.5594940185547	https://www.genecards.org/cgi-bin/carddisp.pl?gene=PON1
MCM3	Minichromosome Maintenance Complex Component 3	Protein Coding	P25205	58	GC06M052264	12.5435724258423	https://www.genecards.org/cgi-bin/carddisp.pl?gene=MCM3
SOD3	Superoxide Dismutase 3	Protein Coding	P08294	55	GC04P030197	12.5415439605713	https://www.genecards.org/cgi-bin/carddisp.pl?gene=SOD3
CUBN	Cubilin	Protein Coding	O60494	58	GC10M016824	12.5295581817627	https://www.genecards.org/cgi-bin/carddisp.pl?gene=CUBN
ICOS	Inducible T Cell Costimulator	Protein Coding	Q9Y6W8	57	GC02P204862	12.5190334320068	https://www.genecards.org/cgi-bin/carddisp.pl?gene=ICOS
IL13RA2	Interleukin 13 Receptor Subunit Alpha 2	Protein Coding	Q14627	50	GC0XM115003	12.5179328918457	https://www.genecards.org/cgi-bin/carddisp.pl?gene=IL13RA2
PMAIP1	Phorbol-12-Myristate-13-Acetate-Induced Protein 1	Protein Coding	Q13794	51	GC18P059899	12.514928817749	https://www.genecards.org/cgi-bin/carddisp.pl?gene=PMAIP1
LGR5	Leucine Rich Repeat Containing G Protein-Coupled Receptor 5	Protein Coding	O75473	56	GC12P071439	12.5113754272461	https://www.genecards.org/cgi-bin/carddisp.pl?gene=LGR5
PARM1	Prostate Androgen-Regulated Mucin-Like Protein 1	Protein Coding	Q6UWI2	40	GC04P074934	12.5107460021973	https://www.genecards.org/cgi-bin/carddisp.pl?gene=PARM1
NNT-AS1	NNT Antisense RNA 1	RNA Gene		24	GC05M045168	12.5023508071899	https://www.genecards.org/cgi-bin/carddisp.pl?gene=NNT-AS1
USP9X	Ubiquitin Specific Peptidase 9 X-Linked	Protein Coding	Q93008	61	GC0XP041085	12.4905576705933	https://www.genecards.org/cgi-bin/carddisp.pl?gene=USP9X
ZNF276	Zinc Finger Protein 276	Protein Coding	Q8N554	47	GC16P089720	12.4820404052734	https://www.genecards.org/cgi-bin/carddisp.pl?gene=ZNF276
TPT1	Tumor Protein, Translationally-Controlled 1	Protein Coding	P13693	60	GC13M045333	12.4706115722656	https://www.genecards.org/cgi-bin/carddisp.pl?gene=TPT1
NTSR1	Neurotensin Receptor 1	Protein Coding	P30989	55	GC20P062708	12.468113899231	https://www.genecards.org/cgi-bin/carddisp.pl?gene=NTSR1
FTO	FTO Alpha-Ketoglutarate Dependent Dioxygenase	Protein Coding	Q9C0B1	59	GC16P121535	12.4655742645264	https://www.genecards.org/cgi-bin/carddisp.pl?gene=FTO
MIR154	MicroRNA 154	RNA Gene		28	GC14P121355	12.4436559677124	https://www.genecards.org/cgi-bin/carddisp.pl?gene=MIR154
IRF3	Interferon Regulatory Factor 3	Protein Coding	Q14653	58	GC19M049659	12.4412517547607	https://www.genecards.org/cgi-bin/carddisp.pl?gene=IRF3
FCGR3A	Fc Gamma Receptor IIIa	Protein Coding	P08637	60	GC01M161541	12.4396018981934	https://www.genecards.org/cgi-bin/carddisp.pl?gene=FCGR3A
GHRHR	Growth Hormone Releasing Hormone Receptor	Protein Coding	Q02643	55	GC07P030938	12.4321365356445	https://www.genecards.org/cgi-bin/carddisp.pl?gene=GHRHR
LINC00472	Long Intergenic Non-Protein Coding RNA 472	RNA Gene	Q9H8W2	36	GC06M109695	12.4243040084839	https://www.genecards.org/cgi-bin/carddisp.pl?gene=LINC00472
TNC	Tenascin C	Protein Coding	P24821	62	GC09M115019	12.422981262207	https://www.genecards.org/cgi-bin/carddisp.pl?gene=TNC
LRATD2	LRAT Domain Containing 2	Protein Coding	Q96KN1	44	GC08M137830	12.4165716171265	https://www.genecards.org/cgi-bin/carddisp.pl?gene=LRATD2
MCM4	Minichromosome Maintenance Complex Component 4	Protein Coding	P33991	60	GC08P047975	12.4163665771484	https://www.genecards.org/cgi-bin/carddisp.pl?gene=MCM4
FDPS	Farnesyl Diphosphate Synthase	Protein Coding	P14324	58	GC01P155308	12.4138298034668	https://www.genecards.org/cgi-bin/carddisp.pl?gene=FDPS
TRGC1	T Cell Receptor Gamma Constant 1	Protein Coding	A2JGV3	28	GC07M038257	12.4073257446289	https://www.genecards.org/cgi-bin/carddisp.pl?gene=TRGC1
RAN	RAN, Member RAS Oncogene Family	Protein Coding	P62826	56	GC12P139078	12.4054145812988	https://www.genecards.org/cgi-bin/carddisp.pl?gene=RAN
AKR1C1	Aldo-Keto Reductase Family 1 Member C1	Protein Coding	Q04828	56	GC10P004963	12.4028339385986	https://www.genecards.org/cgi-bin/carddisp.pl?gene=AKR1C1
PPP2CA	Protein Phosphatase 2 Catalytic Subunit Alpha	Protein Coding	P67775	63	GC05M134194	12.3880825042725	https://www.genecards.org/cgi-bin/carddisp.pl?gene=PPP2CA
SELE	Selectin E	Protein Coding	P16581	57	GC01M169722	12.384838104248	https://www.genecards.org/cgi-bin/carddisp.pl?gene=SELE
SLC5A5	Solute Carrier Family 5 Member 5	Protein Coding	Q92911	57	GC19P152094	12.3774070739746	https://www.genecards.org/cgi-bin/carddisp.pl?gene=SLC5A5
DVL1	Dishevelled Segment Polarity Protein 1	Protein Coding	O14640	60	GC01M001335	12.3773813247681	https://www.genecards.org/cgi-bin/carddisp.pl?gene=DVL1
CD163	CD163 Molecule	Protein Coding	Q86VB7	58	GC12M035717	12.3724327087402	https://www.genecards.org/cgi-bin/carddisp.pl?gene=CD163
AKR1C2	Aldo-Keto Reductase Family 1 Member C2	Protein Coding	P52895	58	GC10M004987	12.3719663619995	https://www.genecards.org/cgi-bin/carddisp.pl?gene=AKR1C2
CIC	Capicua Transcriptional Repressor	Protein Coding	Q96RK0	55	GC19P042268	12.3685302734375	https://www.genecards.org/cgi-bin/carddisp.pl?gene=CIC
LRP5	LDL Receptor Related Protein 5	Protein Coding	O75197	62	GC11P068298	12.3684501647949	https://www.genecards.org/cgi-bin/carddisp.pl?gene=LRP5
TNFAIP3	TNF Alpha Induced Protein 3	Protein Coding	P21580	62	GC06P137866	12.3623962402344	https://www.genecards.org/cgi-bin/carddisp.pl?gene=TNFAIP3
MIR663A	MicroRNA 663a	RNA Gene		23	GC20M026208	12.3583145141602	https://www.genecards.org/cgi-bin/carddisp.pl?gene=MIR663A
MT-CO1	Mitochondrially Encoded Cytochrome C Oxidase I	Protein Coding	P00395	47	GCMTP005906	12.3477058410645	https://www.genecards.org/cgi-bin/carddisp.pl?gene=MT-CO1
LZTS1	Leucine Zipper Tumor Suppressor 1	Protein Coding	Q9Y250	50	GC08M020246	12.3463916778564	https://www.genecards.org/cgi-bin/carddisp.pl?gene=LZTS1
CCL20	C-C Motif Chemokine Ligand 20	Protein Coding	P78556	54	GC02P227846	12.3400106430054	https://www.genecards.org/cgi-bin/carddisp.pl?gene=CCL20
SNHG20	Small Nucleolar RNA Host Gene 20	RNA Gene		29	GC17P155649	12.3382959365845	https://www.genecards.org/cgi-bin/carddisp.pl?gene=SNHG20
MIR381	MicroRNA 381	RNA Gene		27	GC14P121372	12.3380727767944	https://www.genecards.org/cgi-bin/carddisp.pl?gene=MIR381
CASZ1	Castor Zinc Finger 1	Protein Coding	Q86V15	51	GC01M022428	12.3340663909912	https://www.genecards.org/cgi-bin/carddisp.pl?gene=CASZ1
ATF2	Activating Transcription Factor 2	Protein Coding	P15336	60	GC02M175072	12.3308753967285	https://www.genecards.org/cgi-bin/carddisp.pl?gene=ATF2
MIR219A1	MicroRNA 219a-1	RNA Gene		30	GC06P033207	12.3287715911865	https://www.genecards.org/cgi-bin/carddisp.pl?gene=MIR219A1
LMNB1	Lamin B1	Protein Coding	P20700	59	GC05P126776	12.3245964050293	https://www.genecards.org/cgi-bin/carddisp.pl?gene=LMNB1
GLO1	Glyoxalase I	Protein Coding	Q04760	57	GC06M106643	12.3198537826538	https://www.genecards.org/cgi-bin/carddisp.pl?gene=GLO1
GPX3	Glutathione Peroxidase 3	Protein Coding	P22352	54	GC05P159401	12.318549156189	https://www.genecards.org/cgi-bin/carddisp.pl?gene=GPX3
ITGAM	Integrin Subunit Alpha M	Protein Coding	P11215	62	GC16P121092	12.3156204223633	https://www.genecards.org/cgi-bin/carddisp.pl?gene=ITGAM
FGR	FGR Proto-Oncogene, Src Family Tyrosine Kinase	Protein Coding	P09769	60	GC01M034833	12.3152313232422	https://www.genecards.org/cgi-bin/carddisp.pl?gene=FGR
CDCP1	CUB Domain Containing Protein 1	Protein Coding	Q9H5V8	50	GC03M045082	12.3103904724121	https://www.genecards.org/cgi-bin/carddisp.pl?gene=CDCP1
CAMTA1	Calmodulin Binding Transcription Activator 1	Protein Coding	Q9Y6Y1	52	GC01P075122	12.308443069458	https://www.genecards.org/cgi-bin/carddisp.pl?gene=CAMTA1
SLC16A1	Solute Carrier Family 16 Member 1	Protein Coding	P53985	61	GC01M113155	12.3052978515625	https://www.genecards.org/cgi-bin/carddisp.pl?gene=SLC16A1
MALT1	MALT1 Paracaspase	Protein Coding	Q9UDY8	60	GC18P058671	12.3038768768311	https://www.genecards.org/cgi-bin/carddisp.pl?gene=MALT1
FOLR1	Folate Receptor Alpha	Protein Coding	P15328	61	GC11P108173	12.292028427124	https://www.genecards.org/cgi-bin/carddisp.pl?gene=FOLR1
YTHDF1	YTH N6-Methyladenosine RNA Binding Protein F1	Protein Coding	Q9BYJ9	48	GC20M063195	12.2911186218262	https://www.genecards.org/cgi-bin/carddisp.pl?gene=YTHDF1
MIR501	MicroRNA 501	RNA Gene		26	GC0XP060938	12.2874736785889	https://www.genecards.org/cgi-bin/carddisp.pl?gene=MIR501
NT5E	5'-Nucleotidase Ecto	Protein Coding	P21589	65	GC06P085449	12.2808322906494	https://www.genecards.org/cgi-bin/carddisp.pl?gene=NT5E
HSPB2	Heat Shock Protein Family B (Small) Member 2	Protein Coding	Q16082	51	GC11P113461	12.2766151428223	https://www.genecards.org/cgi-bin/carddisp.pl?gene=HSPB2
H3C12	H3 Clustered Histone 12	Protein Coding	P68431	47	GC06M109200	12.2717771530151	https://www.genecards.org/cgi-bin/carddisp.pl?gene=H3C12
ABCC3	ATP Binding Cassette Subfamily C Member 3	Protein Coding	O15438	58	GC17P050634	12.2710828781128	https://www.genecards.org/cgi-bin/carddisp.pl?gene=ABCC3
SAT1	Spermidine/Spermine N1-Acetyltransferase 1	Protein Coding	P21673	59	GC0XP023784	12.2693948745728	https://www.genecards.org/cgi-bin/carddisp.pl?gene=SAT1
KIF11	Kinesin Family Member 11	Protein Coding	P52732	61	GC10P092574	12.2686071395874	https://www.genecards.org/cgi-bin/carddisp.pl?gene=KIF11
CDK7	Cyclin Dependent Kinase 7	Protein Coding	P50613	58	GC05P081955	12.2633142471313	https://www.genecards.org/cgi-bin/carddisp.pl?gene=CDK7
HYAL1	Hyaluronidase 1	Protein Coding	Q12794	60	GC03M050299	12.2606620788574	https://www.genecards.org/cgi-bin/carddisp.pl?gene=HYAL1
LPAR3	Lysophosphatidic Acid Receptor 3	Protein Coding	Q9UBY5	56	GC01M084811	12.2606258392334	https://www.genecards.org/cgi-bin/carddisp.pl?gene=LPAR3
ANXA7	Annexin A7	Protein Coding	P20073	54	GC10M073375	12.2527256011963	https://www.genecards.org/cgi-bin/carddisp.pl?gene=ANXA7
DCTN5	Dynactin Subunit 5	Protein Coding	Q9BTE1	52	GC16P120721	12.2487592697144	https://www.genecards.org/cgi-bin/carddisp.pl?gene=DCTN5
GSR	Glutathione-Disulfide Reductase	Protein Coding	P00390	62	GC08M030678	12.2447118759155	https://www.genecards.org/cgi-bin/carddisp.pl?gene=GSR
PRKAB1	Protein Kinase AMP-Activated Non-Catalytic Subunit Beta 1	Protein Coding	Q9Y478	59	GC12P119667	12.2423992156982	https://www.genecards.org/cgi-bin/carddisp.pl?gene=PRKAB1
MAPKAPK2	MAPK Activated Protein Kinase 2	Protein Coding	P49137	60	GC01P206684	12.2326955795288	https://www.genecards.org/cgi-bin/carddisp.pl?gene=MAPKAPK2
MIR125B2	MicroRNA 125b-2	RNA Gene		29	GC21P016590	12.2290344238281	https://www.genecards.org/cgi-bin/carddisp.pl?gene=MIR125B2
PBK	PDZ Binding Kinase	Protein Coding	Q96KB5	55	GC08M027809	12.2232151031494	https://www.genecards.org/cgi-bin/carddisp.pl?gene=PBK
SENP1	SUMO Specific Peptidase 1	Protein Coding	Q9P0U3	57	GC12M048042	12.2200651168823	https://www.genecards.org/cgi-bin/carddisp.pl?gene=SENP1
KNG1	Kininogen 1	Protein Coding	P01042	61	GC03P186717	12.2194375991821	https://www.genecards.org/cgi-bin/carddisp.pl?gene=KNG1
MIR367	MicroRNA 367	RNA Gene		26	GC04M112647	12.2191038131714	https://www.genecards.org/cgi-bin/carddisp.pl?gene=MIR367
TGFBI	Transforming Growth Factor Beta Induced	Protein Coding	Q15582	58	GC05P136027	12.2168912887573	https://www.genecards.org/cgi-bin/carddisp.pl?gene=TGFBI
LPAR2	Lysophosphatidic Acid Receptor 2	Protein Coding	Q9HBW0	54	GC19M108446	12.2144050598145	https://www.genecards.org/cgi-bin/carddisp.pl?gene=LPAR2
CD79B	CD79b Molecule	Protein Coding	P40259	59	GC17M063928	12.2092819213867	https://www.genecards.org/cgi-bin/carddisp.pl?gene=CD79B
CXCR1	C-X-C Motif Chemokine Receptor 1	Protein Coding	P25024	57	GC02M218162	12.194408416748	https://www.genecards.org/cgi-bin/carddisp.pl?gene=CXCR1
MIR500A	MicroRNA 500a	RNA Gene		25	GC0XP050008	12.1940212249756	https://www.genecards.org/cgi-bin/carddisp.pl?gene=MIR500A
MSMP	Microseminoprotein, Prostate Associated	Protein Coding	Q1L6U9	35	GC09M035770	12.1887493133545	https://www.genecards.org/cgi-bin/carddisp.pl?gene=MSMP
DVL2	Dishevelled Segment Polarity Protein 2	Protein Coding	O14641	58	GC17M007225	12.1874933242798	https://www.genecards.org/cgi-bin/carddisp.pl?gene=DVL2
MIR495	MicroRNA 495	RNA Gene		25	GC14P121385	12.1872568130493	https://www.genecards.org/cgi-bin/carddisp.pl?gene=MIR495
PGK1	Phosphoglycerate Kinase 1	Protein Coding	P00558	62	GC0XP078258	12.1840763092041	https://www.genecards.org/cgi-bin/carddisp.pl?gene=PGK1
CDK5	Cyclin Dependent Kinase 5	Protein Coding	Q00535	66	GC07M151053	12.1755924224854	https://www.genecards.org/cgi-bin/carddisp.pl?gene=CDK5
COX5A	Cytochrome C Oxidase Subunit 5A	Protein Coding	P20674	57	GC15M074919	12.1745071411133	https://www.genecards.org/cgi-bin/carddisp.pl?gene=COX5A
MIR625	MicroRNA 625	RNA Gene		23	GC14P065471	12.1690216064453	https://www.genecards.org/cgi-bin/carddisp.pl?gene=MIR625
DLEU1	Deleted In Lymphocytic Leukemia 1	RNA Gene	O43261	37	GC13P051743	12.1684904098511	https://www.genecards.org/cgi-bin/carddisp.pl?gene=DLEU1
ATG5	Autophagy Related 5	Protein Coding	Q9H1Y0	58	GC06M106045	12.1643981933594	https://www.genecards.org/cgi-bin/carddisp.pl?gene=ATG5
RORA	RAR Related Orphan Receptor A	Protein Coding	P35398	61	GC15M060488	12.1637439727783	https://www.genecards.org/cgi-bin/carddisp.pl?gene=RORA
ENTPD1	Ectonucleoside Triphosphate Diphosphohydrolase 1	Protein Coding	P49961	62	GC10P124203	12.1634941101074	https://www.genecards.org/cgi-bin/carddisp.pl?gene=ENTPD1
BMPR2	Bone Morphogenetic Protein Receptor Type 2	Protein Coding	Q13873	64	GC02P202376	12.1578750610352	https://www.genecards.org/cgi-bin/carddisp.pl?gene=BMPR2
RNASE1	Ribonuclease A Family Member 1, Pancreatic	Protein Coding	P07998	55	GC14M020801	12.1548500061035	https://www.genecards.org/cgi-bin/carddisp.pl?gene=RNASE1
CXCL13	C-X-C Motif Chemokine Ligand 13	Protein Coding	O43927	53	GC04P077511	12.1501197814941	https://www.genecards.org/cgi-bin/carddisp.pl?gene=CXCL13
PCBP2	Poly(RC) Binding Protein 2	Protein Coding	Q15366	54	GC12P053452	12.1327028274536	https://www.genecards.org/cgi-bin/carddisp.pl?gene=PCBP2
CCL3	C-C Motif Chemokine Ligand 3	Protein Coding	P10147	54	GC17M036088	12.1226978302002	https://www.genecards.org/cgi-bin/carddisp.pl?gene=CCL3
CYP2C19	Cytochrome P450 Family 2 Subfamily C Member 19	Protein Coding	P33261	58	GC10P094762	12.115364074707	https://www.genecards.org/cgi-bin/carddisp.pl?gene=CYP2C19
SULT2B1	Sulfotransferase Family 2B Member 1	Protein Coding	O00204	56	GC19P048552	12.1143159866333	https://www.genecards.org/cgi-bin/carddisp.pl?gene=SULT2B1
CIP2A	Cellular Inhibitor Of PP2A	Protein Coding	Q8TCG1	48	GC03M108616	12.1105365753174	https://www.genecards.org/cgi-bin/carddisp.pl?gene=CIP2A
CAV2	Caveolin 2	Protein Coding	P51636	55	GC07P116287	12.1055641174316	https://www.genecards.org/cgi-bin/carddisp.pl?gene=CAV2
LIMK1	LIM Domain Kinase 1	Protein Coding	P53667	62	GC07P074082	12.1054925918579	https://www.genecards.org/cgi-bin/carddisp.pl?gene=LIMK1
SREBF2	Sterol Regulatory Element Binding Transcription Factor 2	Protein Coding	Q12772	55	GC22P041833	12.0998754501343	https://www.genecards.org/cgi-bin/carddisp.pl?gene=SREBF2
LHCGR	Luteinizing Hormone/Choriogonadotropin Receptor	Protein Coding	P22888	59	GC02M048686	12.0978050231934	https://www.genecards.org/cgi-bin/carddisp.pl?gene=LHCGR
MIR499A	MicroRNA 499a	RNA Gene		30	GC20P034990	12.0947933197021	https://www.genecards.org/cgi-bin/carddisp.pl?gene=MIR499A
CRISP3	Cysteine Rich Secretory Protein 3	Protein Coding	P54108	48	GC06M049727	12.0916109085083	https://www.genecards.org/cgi-bin/carddisp.pl?gene=CRISP3
HSD17B2	Hydroxysteroid 17-Beta Dehydrogenase 2	Protein Coding	P37059	54	GC16P122379	12.0721263885498	https://www.genecards.org/cgi-bin/carddisp.pl?gene=HSD17B2
VTCN1	V-Set Domain Containing T Cell Activation Inhibitor 1	Protein Coding	Q7Z7D3	53	GC01M117143	12.0697174072266	https://www.genecards.org/cgi-bin/carddisp.pl?gene=VTCN1
MMP26	Matrix Metallopeptidase 26	Protein Coding	Q9NRE1	48	GC11P020442	12.0683364868164	https://www.genecards.org/cgi-bin/carddisp.pl?gene=MMP26
FCGR3B	Fc Gamma Receptor IIIb	Protein Coding	O75015	55	GC01M161623	12.065523147583	https://www.genecards.org/cgi-bin/carddisp.pl?gene=FCGR3B
MAP3K5	Mitogen-Activated Protein Kinase Kinase Kinase 5	Protein Coding	Q99683	61	GC06M136557	12.064661026001	https://www.genecards.org/cgi-bin/carddisp.pl?gene=MAP3K5
HPC4	Prostate Cancer, Hereditary, 4	Genetic Locus		8	GC07U901751	12.0632400512695	https://www.genecards.org/cgi-bin/carddisp.pl?gene=HPC4
GC	GC Vitamin D Binding Protein	Protein Coding	P02774	58	GC04M071741	12.0617580413818	https://www.genecards.org/cgi-bin/carddisp.pl?gene=GC
MIR379	MicroRNA 379	RNA Gene		27	GC14P121370	12.0490102767944	https://www.genecards.org/cgi-bin/carddisp.pl?gene=MIR379
VIPR1	Vasoactive Intestinal Peptide Receptor 1	Protein Coding	P32241	60	GC03P042490	12.0449352264404	https://www.genecards.org/cgi-bin/carddisp.pl?gene=VIPR1
MIR100HG	Mir-100-Let-7a-2-Mir-125b-1 Cluster Host Gene	RNA Gene		26	GC11M140705	12.0359516143799	https://www.genecards.org/cgi-bin/carddisp.pl?gene=MIR100HG
LMO1	LIM Domain Only 1	Protein Coding	P25800	54	GC11M008224	12.034873008728	https://www.genecards.org/cgi-bin/carddisp.pl?gene=LMO1
SIRPA	Signal Regulatory Protein Alpha	Protein Coding	P78324	58	GC20P001894	12.0347328186035	https://www.genecards.org/cgi-bin/carddisp.pl?gene=SIRPA
NR3C2	Nuclear Receptor Subfamily 3 Group C Member 2	Protein Coding	P08235	59	GC04M148078	12.0332040786743	https://www.genecards.org/cgi-bin/carddisp.pl?gene=NR3C2
ANKRD26	Ankyrin Repeat Domain Containing 26	Protein Coding	Q9UPS8	51	GC10M026947	12.0322465896606	https://www.genecards.org/cgi-bin/carddisp.pl?gene=ANKRD26
EHF	ETS Homologous Factor	Protein Coding	Q9NZC4	51	GC11P034621	12.0310249328613	https://www.genecards.org/cgi-bin/carddisp.pl?gene=EHF
PDGFD	Platelet Derived Growth Factor D	Protein Coding	Q9GZP0	55	GC11M103907	12.021861076355	https://www.genecards.org/cgi-bin/carddisp.pl?gene=PDGFD
CRK	CRK Proto-Oncogene, Adaptor Protein	Protein Coding	P46108	57	GC17M001420	12.0205478668213	https://www.genecards.org/cgi-bin/carddisp.pl?gene=CRK
FOXC2	Forkhead Box C2	Protein Coding	Q99958	56	GC16P122670	12.0199394226074	https://www.genecards.org/cgi-bin/carddisp.pl?gene=FOXC2
PRKAA2	Protein Kinase AMP-Activated Catalytic Subunit Alpha 2	Protein Coding	P54646	61	GC01P056645	12.0187015533447	https://www.genecards.org/cgi-bin/carddisp.pl?gene=PRKAA2
KCNH2	Potassium Voltage-Gated Channel Subfamily H Member 2	Protein Coding	Q12809	63	GC07M150944	12.018684387207	https://www.genecards.org/cgi-bin/carddisp.pl?gene=KCNH2
SMC1A	Structural Maintenance Of Chromosomes 1A	Protein Coding	Q14683	61	GC0XM053374	12.0170803070068	https://www.genecards.org/cgi-bin/carddisp.pl?gene=SMC1A
COL1A2	Collagen Type I Alpha 2 Chain	Protein Coding	P08123	61	GC07P094394	12.0152778625488	https://www.genecards.org/cgi-bin/carddisp.pl?gene=COL1A2
SPEN	Spen Family Transcriptional Repressor	Protein Coding	Q96T58	52	GC01P075658	12.0123462677002	https://www.genecards.org/cgi-bin/carddisp.pl?gene=SPEN
IL32	Interleukin 32	Protein Coding	P24001	50	GC16P120203	12.0070171356201	https://www.genecards.org/cgi-bin/carddisp.pl?gene=IL32
PLEK	Pleckstrin	Protein Coding	P08567	52	GC02P068365	12.0051717758179	https://www.genecards.org/cgi-bin/carddisp.pl?gene=PLEK
[truncated: 20,964 more rows]
