# Supplementary material for: The Potential Mechanisms of Ochratoxin A in Prostate Cancer Development: An Integrated Study Combining Network Toxicology, Machine Learning, and Molecular Docking
Source: Toxins (Basel). 2025 Aug 4;17(8):388. doi: 10.3390/toxins17080388 (PMC12389974; doi:10.3390/toxins17080388)
Supplement: Supplementary file 1 [file toxins-17-00388-s001.zip › PCa target/Union.xlsx]

## Sheet: Sheet1
BRCA2
BRCA1
ATM
CHEK2
PALB2
TP53
CDH1
BRIP1
MSH6
MSH2
PTEN
APC
MLH1
BARD1
C11orf65
PMS2
EGFR
AR
POLD1
POLE
NF1
CDKN2A
NBN
MET
HOXB13
RAD51D
RB1
STK11
AXIN2
BRAF
RAD50
MUTYH
RAD51C
RET
BLM
TSC2
PIK3CA
AKT1
MRE11
CTNNB1
KRAS
LOC126862571
ALK
DICER1
ERBB2
EPCAM
CDKN1B
SMARCA4
SMAD4
CDK4
MSH3
PTCH1
FANCC
SPOP
MEN1
CCND1
KIT
BAP1
MYC
HRAS
TERT
ATR
H19
RAD51L3-RFFL
PDGFRA
KLK3
PCAT1
TSC1
RNASEL
BMPR1A
ESR1
CTNNA1
PCA3
MIR21
SDHA
PVT1
FH
GAS5
ELAC2
FLCN
RAD51
UCA1
HIF1A
MALAT1
CHEK1
ARID1A
FGFR2
SDHB
VHL
MIR145
HOTAIR
RUNX1
FANCA
KLF6
CDKN2B-AS1
FANCM
MIR125A
MIR221
TUG1
MIR143
FGFR3
CCAT2
PRNCR1
MSMB
TMPRSS2
FANCD2
MIR34A
MIR141
MIR17
MIR205
SRD5A2
NF2
NTHL1
MIR182
MSR1
MIR31
MEG3
RAD51B
NTRK1
MLH3
MIR146A
MDM2
LZTR1
CDK12
NEAT1
MIRLET7C
MIR126
MIR222
MIR30A
MIR195
HULC
CCNE1
NRAS
MIR20A
SCHLAP1
SDHC
MXI1
MIR29A
MIR210
HNF1B
TGFBR2
MIR200B
CASC2
MIR27A
IDH1
MIR214
POLK
RAD54L
XRCC2
EPHB2
MIR223
STAT3
SMARCB1
PCAT29
FOXA1
NKX3-1
PCAT6
MIR106B
MIR183
MIR10B
MIR148A
MIR106A
GLI1
MIR203A
PCGEM1
BCL2
SRC
CASP8
MIR100
MIRLET7B
ERCC2
LRP1B
VEGFA
MIR99A
MIR320A
MIR224
CDC73
FOXO1
MIR181A1
SUFU
MIR199A1
PCAT7
FANCL
MIR191
POT1
KMT2D
ERBB3
MIR22
SDHD
CD82
PCAT2
MIR15A
MIR127
DLC1
SPRY4-IT1
FGFR1
SNHG1
GREM1
HOTTIP
MIR25
XIST
MIR23B
AOPEP
MIR96
MIR23A
ABRAXAS1
MIRLET7D
MIR149
BAX
PIK3R1
MIR27B
BUB1B
PCSEAT
KCNQ1OT1
NOTCH1
MIR497
CCAT1
ZFHX3
MIAT
ZFAS1
PCAT14
ABCC4
MIR199B
PCAT18
CDKN1A
TERC
EP300
MIR296
TGFB1
MIRLET7G
CBR3-AS1
PCAT5
PMS1
PRKAR1A
MIR26B
WT1
MIR10A
FOLH1
PPARG
IL6
MIR32
DRAIC
PCOTH
MIR181B1
MIR375
EHBP1
EZH2
MIR16-1
PSCA
MAD1L1
JUN
MTOR
IL1B
ERBB4
DANCR
MIR29B2
RECQL4
MAPK10
CLPTM1L
ERCC5
PPP2R2A
PTENP1
PAK4
MIR30B
CYP17A1
KDM3A
TMEM127
MUC6
MUC16
TGFBR3
TP53COR1
MED1
MIR331
MAP2K1
MIR345
PTPN3
ACP3
TRRAP
SRA1
PIK3CG
LAMA5
MAPK1
CHD1
PARD3
RNY3
MIR34C
KDM4B
MIR200C
ERG
RNF43
MIR151A
AURKA
FBXW7
CDKN2B
FAS
SKIL
LOC109504725
MIR155
MIR202
MIR503
RHOBTB2
ERCC4
POU5F1B
TNFRSF8
MIR370
CD274
GSTP1
FENDRR
EXOC2
BLTP2
MXRA5
GEN1
SDHAF2
EGF
MAGI2
KDR
XPC
MIR146B
IGF1R
SNHG5
PTGS2
YTHDC2
XRCC3
MIR498
ZNF224
ING4
PTPRD
PHOX2B
RAF1
IL33
RNY1
SCUBE3
AIP
MIR92A2
CDK2
ATG13
IGF2
TNF
NEK9
TH2LCRR
ITGB1
MITF
CASC8
USP28
GSTM1
FALEC
SEZ6L
TP63
ZKSCAN1
MACF1
NRG1
KAT7
CXCR4
SERPINB4
MIR184
PREX2
MIR491
PYHIN1
USP48
MAML1
CTSE
CASP3
KCNN3
GRWD1
SF3B3
MUC1
MIR99B
ZNF304
CHGB
MMP2
GATA2
IGF1
MUC17
THBS3
CYP19A1
ZMAT3
DLL1
CAND1
IGF2-AS
NTN4
PPP2R5C
GRM8
MYCBP2
DUXAP9
INTS3
NFE2L2
RASAL2
WDFY3
NWD1
MAX
RASSF1
TRIP12
RLIM
CHAC1
EGOT
VDR
FASLG
EIF4G3
ADRM1
SOX9
THBS4
OXA1L
KLHL20
CYSLTR1
ABCC1
ABCE1
MIR18A
SHCBP1L
ENPP7
ARHGEF15
NTRK3
KIF16B
SMAD3
CBY1
ESR2
SSBP2
CDK6
DHFR
PALM2AKAP2
MIR198
IDH2
ZNF136
DIS3L
SOD2
SMO
LMAN1L
HIP1
GNAS
MED12
POLN
FLT1
FGD2
IL2
MMP9
FPR1
ARMC12
ENOX1
GFRA3
COPS6
GALNT12
GATA3
ZNF184
MIR133B
CSMD2
PTPN11
SCRN1
DPPA4
ATP2B4
URB2
SMARCE1
NFKB1
AKAP1
PHF2
BIRC5
NTRK2
TSHZ3
CD44
CREBBP
IL1RN
RBAK
MIR335
DPH7
PPP1R3C
SMUG1
KIR3DL1
BRF2
MIR150
SORBS1
CKAP5
ZNF776
ITIH5
CXCL8
GDF10
PPRC1
MIR449A
WRN
DHX29
CTBP1-AS
SPATA18
ANO9
SMAD2
ADAMTS3
MIR200A
ATP6V0A1
TMCO5A
ZDHHC8
AKAP9
KPRP
YAP1
MIR29C
PLB1
DSCAML1
PRSS22
TRPC4
SBNO1
ABCF3
XRCC1
FGFR4
GPR55
MYO16
PPP6R2
FAM83C
PDE7B
ARAP3
CDKN2AIP
SV2B
CABIN1
STX8
PRKDC
IRGQ
IGFBP3
SMAD7
ENTPD3
TRPM3
ADAT1
MYRF
SYNGR1
NAPB
CNTFR
NECAP2
MIR93
NELL1
ENTREP1
BTBD16
FAM13C
ROS1
ZFHX3-AS1
ZNF100
HTR2C
MTBP
CCDC171
LINC00963
ARHGEF25
ASPRV1
PLEKHG4B
ZNF419
MIR30E
ABCG4
SLC8A3
ZNF48
MIR139
TSPAN5
RPL10L
CADPS
SORCS1
DNAH3
FANCG
ITPRIPL1
PPM1D
PIGH
MAP3K1
MAMDC2
GNGT1
ARPP21
RARB
PCDHA7
RPS6KC1
PTPN21
C8orf44-SGK3
PLEKHG1
TSNAXIP1
PGR
HCG11
RERGL
KCNF1
PCDHA2
DNAH9
PARP1
KIR2DL3
ZSCAN2
CFAP43
SHC1
SLC46A3
MRPL46
HIPK4
MKI67
MGMT
LARP1B
DNMT1
C3AR1
ITGAD
WDR49
ABCB1
ZP4
IRF1
KIF12
SLC25A47
MIR204
MIR140
BTNL2
TAS2R20
TH2-LCR
KCNJ4
ARHGAP20
NETO2
ZNF431
CYP1A1
PODN
PCDHA1
EFCAB6
ZNF772
SLC6A9
KATNAL2
PCDHA4
HEPACAM2
DGCR6L
SLC13A3
GPR26
KLK2
ZNF287
UNC79
GAPDHS
GABRB2
PKD2L1
TRIM34
PCDHA6
PCDHA8
SLC35G1
LINC01138
NRCAM
HGF
SOX2
KRT33A
ERCC3
FAXC
PCDHA9
AGBL4
ZNF717
KIAA1755
PDP2
BNIP5
PCDHA10
ZEB1
MIR373
JAK2
OR2T1
PCDHA5
E2F1
TCF7L2
ERCC1
PCDHB1
ACRV1
LINC01564
OR5AC2
SOCS2-AS1
TYMS
OR2Z1
TGFBR1
DLEC1
CEBPA
ZNF534
TNFSF10
ZNF560
KRT19
MIR19A
HMMR
GPC3
TRPM2-AS
LINC-ROR
OR6K2
GABRG1
OR14A16
OR4C12
NKX2-1
MTHFR
IL10
SIGIRR
CDKN1C
KLLN
AXIN1
OR1S2
OR5L1
OR8K3
SUZ12P1
AXL
DDX19A-DT
MIR98
PLAU
CTLA4
AKT2
MIR152
FANCE
FLT4
GSK3B
WWOX
PDGFRB
CASP9
SETD2
MIR9-1
GSTT1
BCL2L1
MIR193A
STRADB
ZNF595
NIPA2
PALLD
THSD7B
RECQL
XLOC_007697
MIR424
SCN11A
MIR215
FGF2
IFNG
CDK1
CASC19
PDZRN3
MIR142
LRRC74B
ZNF473
KDM6A
PRKN
MIR521-1
TBX20
LOC129390903
MIR122
MIR192
MAP2K4
KEAP1
HAGLR
MIR34B
FANCI
MIR125B1
HSP90AA1
BMP6
XLOC_009911
MCL1
POTEF-AS1
CTAG1B
NFKBIA
KRT7
XLOC_008559
MIR101-1
RELA
ATRX
SP1
SMKR1
DNMT3A
WARS2-IT1
PDCD1
SNHG16
XPA
FOXO3
HNF1A
MMP1
ABCG2
MIR211
MIR26A1
MIR7-3HG
MIR494
PMEPA1
NCOR1
FANCF
MAPK8
MIR185
NAT2
PHB1
CASP10
PRINS
VEGFC
HPC4
ENG
BUB1
RHOA
CDKN3
TNFRSF10B
FHIT
EGFR-AS1
PCNA
MIR15B
MIR24-1
MIRLET7E
CAV1
MIR324
BCAR1
NPM1
KRT20
CCND2
PTK2
NQO1
DPYD
PCAT4
HPC3
STAT1
MIR429
BCYRN1
AKT3
MAPK3
CEACAM5
TWIST1
SRD5A1
ODC1
MIR338
HDAC1
SPINK1
MIRLET7A1
PAWR
MIR451A
RHBDF2
MT-CYB
OGG1
CYP1B1
TGFA
PRKCA
IGF2R
MIR107
ABL1
JAK1
MIR130A
TP73
AFAP1-AS1
PCAP
NCOA3
PBRM1
GDF15
DCC
TLR4
MMP14
PBOV1
MIR212
SPDEF
CXCL12
MAPK14
MIRLET7F1
FN1
BCAR4
CASR
RECK
LOC111589215
WEE1
BIRC3
SNAI1
CTCF
TLR2
HPC14
TSG101
SLX4
MIR193B
TOP2A
ERCC6
MIRLET7I
NME1
DNMT3B
MMP7
AMACR
HNF1A-AS1
SERPINE1
DDB2
LUCAT1
MIR124-1
HPC10
PIM1
CHGA
XIAP
CCND3
RARA
MAP2K2
LMNA
FOS
SHH
MIR342
HPC5
SNHG7
SKP2
SLC45A3
KMT2A
MIR328
VIM
DCTN5
FOXM1
HPC7
TRIM24
PLK1
MIR181C
ETV1
CYCS
TOP1
LEP
MIR361
EPHB4
KMT2C
ICAM1
ETV6
BANCR
MIR92A1
SPP1
LOC100507346
TP53BP1
CSF1R
CRNDE
CLU
FASN
STAT5A
HMGA2
MIR483
MIR339
CTAG2
NDRG1
ZEB2
MUC2
SOX2-OT
PTHLH
HSPB1
SNHG12
SOS1
MIR423
PTK2B
TFF1
HPC15
HPC6
AHR
KLK4
TYMP
HOXA11-AS
PRF1
CYTOR
KLF4
SLC2A1
CASC15
NOTCH3
MIR425
ETV4
PROM1
TGFB2
DAB2IP
CYP3A4
PLA2G2A
IL4
MIR130B
MC1R
GRP
PIK3CD
MYCN
AKR1C3
THADA
NCOR2
MIR485
PLAUR
CREB1
ETS1
POU5F1
PKM
AGO2
SNAI2
STAT6
ITGA6
CCNB1
SERPINB5
PIK3CB
HPCX
RAC1
NR3C1
MIR377
MDM4
CDH3
BAD
CASC11
LGALS3
HLA-A
CDC25A
MIR197
APEX1
TCF3
LEF1
IRS1
CCL2
MIR216A
BMP4
MIR132
COMT
MIR196B
HSPA5
E2F4
KRT18
CSF1
NOS2
SCARNA5
SOCS1
CFTR
LOC130062899
FGF7
PDGFB
MIR135B
PAGE4
THBS1
SEPTIN9
MIR374A
MIR148B
DROSHA
TIMP1
CFLAR
GNAQ
MIR128-2
STAT5B
BAK1
ENO2
TUBB3
BMI1
CSF3
BMP2
ABCA1
CSF2
MIR301A
CALR
MIR24-2
CBL
IL1A
LDLR
EPHA2
HDAC9
MIR181A2
NOTCH2
CD36
EPAS1
GNRH1
CTSD
PRL
AREG
MME
ANO7
MIR136
BMP7
MCC
LOC107303340
BIVM-ERCC5
EGR1
KRT8
MIR128-1
INS
EPHA3
IRS2
TET2
RPS20
RPS6KB1
MIR542
PPP2R1B
CDC25C
CDH2
STEAP2
FGF10
RUNX3
TRIM28
WNT5A
FLT3
CYLD
INHBA
TIMP3
INSR
EXO1
CCNA2
BRD4
LNC-LBCS
NOS3
KLF5
HMGB1
AURKB
SST
ELAVL1
HSPA4
IGFBP2
KITLG
ADIPOQ
ID1
HSD17B1
PRKACA
NRP1
WRAP53
FGF3
RIPK1
TIMP2
LOC111099027
LOC111099028
REST
PAK1
GAPDH
RB1CC1
BCL2L11
LOC130001603
GRB2
MIR675
SIRT1
MIR31HG
DDR1
MIR134
NEK2
LRRC56
EXT2
MIR138-1
SGK1
B2M
LIG4
PDK1
MIR137
MIR378A
MIR95
CDKN2C
MIR33A
NCOA2
HFE
PPP2R1A
HLA-B
DKK1
MTA1
SERPINA3
NSD1
KDM1A
LDHA
BID
SLC19A1
HDAC4
COL1A1
DDR2
ANXA2
ALDH1A1
EWSR1
CYP2A6
PCAT19
STEAP1
JAZF1
BTK
EXT1
HSD3B1
CRP
MIR30C1
MIR186
MYB
CTNND1
LOC128667231
CYP2E1
PAX8
SPARC
TNFRSF10A
SOCS3
MIR486-1
CERNA3
PML
MIR28
ENO1
TPD52
CTSB
IFI27
SHBG
MIR103A1
PXN
PPARD
CD40
CDX2
GLI2
TSPAN31
NCOA4
HPN
SOD1
TOE1
MIR22HG
IL17A
CCL5
CUL1
NR1H2
ARAF
EZR
RXRA
EDN1
BIRC2
AIFM1
LOC126806658
PEBP1
YBX1
LINC00511
MT-CO1
LOC107303338
MIR432
FOXP3
CALCA
GJA1
EIF4EBP1
LOC130004273
MIR502
SLC67A1
SOX4
CAGE1
PEG10
CBS
STEAP4
LCP1
MUC4
CEACAM3
ITGAV
TSHR
XRCC6
SQSTM1
ANXA1
BCL6
MPO
ANXA5
NAT1
FGF1
FGF4
PPARA
MIR206
HMOX1
IL6R
RINT1
DAPK1
NFKB2
LINC00673
BSG
KRT5
HBEGF
LGALS1
VEGFD
HIC1
NORAD
TMEFF2
FADD
VCAN
ACTB
PRKCD
PRKCE
SUZ12
KLK10
EPOR
ITGB3
ZNF276
BCL10
MIR508
LOC126860438
CDC42
CASP7
MIR372
IFNA1
MIR144
E2F3
XBP1
CASC9
JAG1
MIRLET7A3
RHEB
MMP3
KLK15
CYP1A2
GSN
TNFRSF11B
IL18
TNFSF11
VEGFB
CYP24A1
XRCC5
MYD88
FUS
CYP2D6
SNORD15A
IL7R
TRPM8
LOC129933707
GADD45A
CLDN7
SSTR1
HNRNPK
PRSS1
XPO1
PRKD1
PDCD1LG2
PTOV1
PROS1
TGM4
HOXA-AS2
BDNF
ADAR
CKS1B
F3
RUNX2
BCR
BECN1
S100A4
IGFBP6
GACAT3
PDPK1
MUC5AC
ACVR1B
CYP3A5
ILK
PRPF8
HSPD1
CD24
FOXP1
MIR129-1
MIR340
MSMP
CHUK
BLACAT1
MIR30D
TNFRSF1A
NFATC1
ITGA5
ST14
CA9
CXCL1
LEPR
JUP
GSTM3
LINC00472
RBBP8
AFP
ALB
TPX2
TPM1
CD28
LOX
GRPR
LRP6
ARNT
TRAF2
HDAC2
PTPN6
GACAT2
DLEU1
PRSS8
LMTK2
ADAM17
NNT-AS1
TGIF1
IL3
IGFBP1
METTL3
CD40LG
APAF1
KAT5
ITGB4
MBD4
MIR196A2
HK2
PPP2CA
CDH13
MIF
IDO1
UHRF1
CEBPB
E2F2
PTK6
HPCQTL19
CXCR2
IL7
CCN2
RAD21
HSD3B2
GNRHR
YY1
MIR452
MIR29B1
KCNH2
IKBKB
EIF4A1
MTDH
RACK1
ALOX5
CYP27B1
SYP
ITGA2
FSCN1
MIR499A
RASA2
WNT1
MST1R
GNA11
AGER
HAVCR2
TFRC
EREG
HMGA1
ZNF217
EIF4E
CLDN3
SULT1A1
MIR330
BAG1
MMP11
IL15
PTGS1
DPP4
IGF2BP3
POSTN
TFAP2A
S100A8
EED
HDAC6
USP7
TLR9
NOTCH4
DAXX
EDNRA
HSPA8
CCR7
SLC39A1
MYO18A
RICTOR
PRKCB
MMP13
NCOA1
STMN1
DDX5
LYN
MIR381
TINCR
ESRRA
ALOX15B
RUNX1-AS1
MIR124-3
TYR
CD9
HAS2
SFRP1
KISS1
CTTN
DOT1L
EPCART
TXN
NCAM1
MIR20B
IGFBP5
TCF7
CD4
TBX3
CDC25B
IL24
DGCR5
ATF3
NGF
TNFRSF11A
SNHG15
CD80
MIR196A1
HPSE
DUSP1
NGFR
PDCD4
PBX1
LCN2
MTR
EPO
PHLPP1
TYK2
CCDC26
RPTOR
TEK
RPS27A
DKK3
DELEC1
GPX1
CD34
NPTN-IT1
ANGPT2
ITGA3
MIR4435-2HG
FGF8
DEK
CASC17
RIOX2
KIF1B
BTG2
MSLN
TCF4
HSP90AB1
MIR532
ID4
MIR663A
HPCX2
MAP3K7
FOXE1
DIABLO
NAB2
DDIT3
HSPA1A
MDC1
MIR574
GHET1
CSNK2A1
SYK
HSD17B3
CTBP2
RAD54B
IKBKE
CCNG1
LATS1
NQO2
PHGDH
ETS2
MIR302C
JAK3
SDC1
COL18A1
RABL3
PRKCI
VTN
GPX4
AGR2
PECAM1
CARM1
SSTR2
LCK
ANGPT1
EPHX1
IGFBP4
TFF3
FGF9
H2AX
PKHD1
MYCL
FOSL1
KLK6
TGFB1I1
CCN1
TUBB
BIRC7
PDPN
BBC3
MCM3
PIK3R2
MIR181D
STUB1
PTPRC
CUL3
ELK1
IL6ST
BDNF-AS
SFN
PCHILR
MIR511
S100A9
NCL
TGFB3
SPINT2
RAD52
POLR1HASP
HLA-DRB1
LRP1
KLRK1
HSD17B4
MAGEA1
PTPRJ
KRT14
MAGEA3
XRCC4
AZGP1
GUSB
IGFBP7
CD46
MIR590
MAF
U2AF1
RELB
RASA1
ACACA
CIP2A
LAMC2
SNHG6
EEF1A1
PRLR
ALPP
IL11
CCNA1
CDC20
STK4
HOXA9
ALOX12
HIF1A-AS2
ALCAM
TOP2B
BCL2A1
MIR495
NANOG
HNRNPA2B1
F2R
RRAS2
SNHG20
LIF
EHMT2
PTTG1
PLG
PIN1
SF3B1
DIS3L2
TRB
CCR5
U2AF2
MIR135A1
LRATD2
HNF4A
MNX1-AS1
PLCG1
CLDN4
CD276
DNAH8
PTPN12
ACE
CCR2
MIR409
PAX5
PRMT1
ACVR1
MIR125B2
KDM5B
EML4
HSF1
IL13
HSPA9
IFNA2
SERPINB2
WT1-AS
MAP3K6
CASP2
HDAC3
RHOC
ADA
PARM1
WNT3A
TRPS1
CD70
FANCB
MTHFD1
CASP1
DKC1
TG
NT5E
HOXA13
RRM2
MIR133A1
PSAT1
LINC02605
EIF3H
MECOM
CD86
MIR455
LINC01234
CLDN1
SOX10
PRMT5
FOXP2
CUBN
CXCR3
SREBF1
APOE
SPHK1
MIR219A1
ALDH2
NR4A1
BTRC
TRPV6
ACTA2
WIF1
BMPR1B
LAG3
PTGER4
ZEB1-AS1
CD55
CDK7
JUND
HNRNPA1
VCAM1
KLK11
OR51E2
ITCH
CDC27
PTCH2
LINC01133
LYVE1
CD8A
LTA
CTSK
VIP
SPEN
ATAD2
ROCK1
S100A6
PTN
LZTS1
MIR190A
HSP90B1
FTO
SLC22A3
MIR376A1
RTEL1
TACSTD2
NSD2
MAD2L1
SMARCA2
HABP2
CDH5
FGF6
LPAR1
CTBP1
CXCL10
ATP7B
S100A2
MIR17HG
STAG2
CEACAM1
HOTAIRM1
YTHDF1
PLAT
CCK
TIAM1
PPARGC1A
MT2A
PKD1
FLNA
CDK8
LOC110806263
PCSK9
WNT2
MAP3K8
DSP
PON1
TNFRSF9
CD59
PKN1
CSF3R
EIF2AK3
PDGFRL
SPINT1
ELOC
CD47
TNFRSF10D
POMC
PXDN
SLC16A1
OSM
MIR154
SOCS2
LIFR
SERPINF1
ADAM10
MYH11
ADAM15
GZMB
ADAM9
ING1
VCL
SKP1
RAP1A
MIR582
CHKA
KDM5C
GPER1
LINC00261
UBE2C
PART1
LATS2
MIR337
RBX1
CCNE2
MAPK9
FLNB
LCAL1
TK1
ANPEP
TFDP1
MCM7
CSK
ALKBH3
DLEU2
IFNB1
GHRL
PGK1
MAPT
TNFRSF10C
IGF2BP1
ROBO1
RARS1
SRSF1
CBFB
CYP11A1
PRUNE2
CXADR
PDS5B
RBL2
TRAF6
CASC21
YWHAZ
ACVR2A
GHR
RBM15
CDH11
F2RL1
THY1
CTSL
SFRP2
INPP4B
SP3
PIM2
PRDM2
DCN
CDC6
SNHG17
REL
PMAIP1
GJB2
CCL20
MCM2
EBAG9
PSAP
HSD17B2
NES
KAT2B
BNIP3
ZNF462
UGT2B17
GH1
MIR187
GSTA1
DAB2
BRINP1
GLS
FLI1
CD164
HMMR-AS1
EAF2
ELF3
ADRB2
FANCD2OS
PIK3C3
MYLK
BRD2
FBN1
UGT2B15
TNK2
PTH
CXCR1
ANO1
PA2G4
LOC117134611
MICB
DVL2
ATRIP
TJP1
FYN
HMGCR
CXCL5
IKBKG
HPRT1
IGF2BP2
NBAT1
FBXO11
MBD2
KDM6B
KHDRBS1
FEZF1-AS1
SIRT3
SETDB1
KLK7
APOD
MAK
BCL2L2
TACC3
THBS2
PIAS1
PODXL
MIR379
NUMB
SLC1A5
CDH17
IL1R1
PRKAB1
MIR100HG
SPRY2
STEAP3
POLR2A
TTK
IL5
SLC43A1
AMER1
RMST
MIR19B1
KLK5
PHB2
MELK
CRK
TLR5
FAP
SFRP4
MIR515-1
COPS5
VTCN1
BRD3
MIRLET7A2
ETV5
MAPK7
UIMC1
GAS6
SERPINA1
PTPA
ZEB2-AS1
BICDL3P
DVL1
ABCC3
BGLAP
LINC01772
MIR628
HNRNPL
COL3A1
PYCARD
AKR1C1
PGF
SRGAP1
LPAR2
ARG1
FRGCA
EPHA1
IL13RA2
PIP
GPX3
LOC117134608
MSN
KLC1
CAT
PDGFA
MECP2
DNTT
ATF4
ATG7
HYAL1
NTS
ETV7
NOG
LOC117134604
CXCL14
AATBC
LOC117135106
FKBP5
TXNRD1
TCHP
LOC117135104
LOC117135105
REV3L
GREB1
FST
STS
PATE1
BIK
MMP10
LPAR3
SRF
MSH5
CD151
EIF2AK2
IRAK4
LGALS8
STC2
EFNA1
CD19
HLA-DQB1
BMPR2
TSPY1
RALA
BIN1
AGK
TRAF5
GHRH
KDM5D
ESRRB
MIR708
CYP2C19
CSTA
COL1A2
CAST
CDC37
DNAJB1
TINF2
EIF4G1
AKR1C2
GPSM2
LIMK1
HOXA11
ACTC1
MCM4
TXNIP
AGTR1
L1CAM
IL2RA
TUBA1B
MYBL2
CADM1
VAV3
PCBP2
INHA
SOD2-OT1
CD81
SOD3
KDM5A
MAP1LC3A
LRP5
FKBP4
CD27
RPS6
ALOX15
FOXA2
GRHL2
FCGR3A
EPB41L4A-DT
FOLR1
FER1L4
[truncated: 3,583 more rows]

## Sheet: Sheet2
MSH6
MSH2
MLH1
PMS2
TP53
AR
PTEN
BRCA2
BRCA1
EGFR
CDKN2A
CTNNB1
ATM
CHEK2
AKT1
BRAF
KLK3
APC
PIK3CA
CDH1
CCND1
MYC
EPCAM
TERT
RB1
CDKN1B
H19
PALB2
MET
ERBB2
KRAS
RET
HRAS
STK11
MIR21
NBN
CDK4
MEN1
MUTYH
PVT1
BRIP1
BARD1
IDH1
RAD51C
HIF1A
HOXB13
KIT
MALAT1
ARID1A
CDKN2B-AS1
GAS5
RAD51D
PCA3
MSMB
HOTAIR
ESR1
BCL2
RNASEL
MIR145
PCAT1
MIR125A
SRD5A2
UCA1
BLM
MIR221
NF1
C11orf65
NTRK1
MRE11
MIR34A
TMPRSS2
MIR17
MIR143
PDGFRA
RAD51
POLE
MEG3
TUG1
MIR205
SMAD4
NKX3-1
POLD1
MDM2
ELAC2
MIR141
CHEK1
MIR222
HNF1B
FANCA
MIR31
KLF6
MIRLET7C
STAT3
MIR146A
MIR182
MIR223
MIR195
MIR126
MIR20A
FANCC
MIR30A
NEAT1
FGFR1
FOXA1
MIR214
FOXO1
MXI1
MIR27A
MIR210
KMT2D
MIR106B
MIR29A
FGFR2
FOLH1
GLI1
ATR
NRAS
ACP3
MIR200B
MIR23B
MIR15A
FANCD2
HULC
MSR1
CCNE1
MIR148A
FANCM
TSC2
JAK2
MIR183
MIRLET7B
MIR203A
FGFR3
ALK
MIR181A1
IL6
MIR99A
SRC
MIR96
MIR25
MIR191
MIR10B
MIR224
CD82
VHL
MIR22
DICER1
TERC
CCAT2
CDK12
CDKN1A
MIR23A
MIR199A1
DDX41
EPHB2
FANCL
CBR3-AS1
MIR106A
XIST
KCNQ1OT1
MIR100
WT1
MIR127
SPRY4-IT1
PTCH1
HOTTIP
EZH2
MIR375
SMARCB1
SNHG1
VEGFA
PDGFRB
NOTCH1
RAD51B
MIR199B
TGFBR2
MIR320A
MIRLET7D
MIR149
MIR181B1
PCGEM1
MIR26B
SDHB
MTOR
MIR10A
MIRLET7G
MIR296
RAD50
ERG
MUC1
PRNCR1
MIR16-1
ZFAS1
CASC2
CASP8
MAD1L1
BAX
GNAS
SMARCA4
MIR30B
SCHLAP1
RAD54L
KRT7
NF2
SPOP
DANCR
MIR27B
MIR32
PCAT29
TGFB1
IDH2
TP63
TP53COR1
FH
MIR151A
ZFHX3
LRP1B
TSC1
MIAT
MUC6
MIR497
ABRAXAS1
MIR331
CXCR4
CDKN2B
EHBP1
TNFRSF8
ERCC2
SRA1
MED12
PMS1
PTENP1
PSCA
PTPN11
ERBB3
RAF1
IGF1
IGF1R
SDHC
MIR345
CYP17A1
EGF
CHD1
BAP1
AURKA
ABCC4
IGF2-AS
MAP2K1
PTPN3
CALR
MIR503
MAPK10
FALEC
DRAIC
PCOTH
MIR184
KRT20
MIR202
CD274
IGF2
SDHA
MKI67
MIR498
PIK3R1
FAS
MIR29B2
RUNX1
EP300
CREBBP
FENDRR
MIR99B
MIR92A2
MAPK1
GSTP1
TET2
MGMT
PTGS2
AXIN2
SNHG5
PPARG
VIM
MIR370
JUN
POU5F1B
RNY3
MMP2
CHGA
PCAT7
PAK4
IL1B
KDM4B
TRRAP
MAGI2
CLPTM1L
ERBB4
KDR
CD44
SKIL
KDM3A
MED1
YAP1
PCAT2
VDR
DUXAP9
MIR155
PGR
TGFBR3
PCAT6
SDHD
BMPR1A
NTRK3
CHGB
PIK3CG
GATA2
LINC01138
CDK6
MIR491
SMO
DNMT3A
ESR2
PPP2R2A
MMP9
ATRX
RNY1
USP48
TNF
NKX2-1
ITGB1
PCSEAT
MSH3
EGOT
NPM1
BIRC5
HIP1
CASP3
EXOC2
MIR198
PCAT18
HCG11
IL33
POLK
YTHDC2
URB2
KLK2
CTBP1-AS
PARD3
CYP19A1
ING4
ETV6
PCAT14
NTRK2
EWSR1
CDK2
LAMA5
PREX2
PCAT5
MIR34C
NFKB1
MIR449A
PRKAR1A
NEK9
KCNN3
SETD2
MAML1
BUB1B
THBS4
NWD1
AXIN1
LINC00963
FLCN
GEN1
PTPRD
MIR18A
SSBP2
HGF
KAT7
PCNA
GSTM1
MYCN
BTNL2
RHOBTB2
CAND1
IL10
SF3B3
FPR1
ATG13
CTSE
CTLA4
SERPINB4
GPC3
MIR146B
SYP
LMAN1L
DLL1
AKAP1
AKT2
XLOC_007697
SOX9
ZNF224
CEBPA
KRT19
FGF2
RASAL2
CCAT1
SHCBP1L
FBXW7
INTS3
GATA3
MXRA5
DNMT1
ABL1
MYCBP2
ATP2B4
USP28
ADAMTS3
SOCS2-AS1
MIR150
IL2
TNFSF10
ZMAT3
MIR200A
CXCL8
GFRA3
IGFBP3
ABCE1
MUC17
SOD2
BLTP2
ADRM1
LINC01564
MACF1
XPC
MIR200C
TRPM2-AS
FLT3
NTN4
WRN
BCL2L1
AKAP9
ARHGEF15
ZKSCAN1
EIF4G3
SMUG1
CYSLTR1
ENPP7
ABCB1
CDKN1C
MLH3
PALM2AKAP2
THBS3
FGFR4
POLN
CTNNA1
TRIP12
TRPM3
SRD5A1
GRWD1
ERCC4
XRCC3
KLHL20
PHF2
PARP1
SCN11A
SIGIRR
CDKN3
GRM8
FGD2
ZNF431
MITF
NRCAM
RLIM
ENO2
KIR3DL1
OXA1L
LOC126862571
TRPC4
PYHIN1
SUZ12P1
AMACR
ENTPD3
RBAK
DIS3L
COPS6
CABIN1
PPP2R5C
ZNF136
ZDHHC8
XRCC1
CHAC1
DPPA4
ZNF184
ROS1
TSHZ3
PLB1
MYRF
SORBS1
CKAP5
ATP6V0A1
ARMC12
MIR139
BRF2
GREM1
CBY1
ZNF304
MIR7-3HG
PLAU
DPH7
KIF16B
MIR93
TMCO5A
MIR142
NAPB
BCR
CDC73
PRSS22
FAM13C
CDKN2AIP
RASSF1
PPRC1
FASLG
GPR55
KIR2DL3
DDX19A-DT
RECQL4
CNTFR
IFNG
NELL1
LOC109504725
ZNF595
STRADB
ZFHX3-AS1
CFAP43
MTBP
ENOX1
POTEF-AS1
BMP6
ZNF776
RPS6KC1
PDE7B
SCUBE3
THSD7B
PLEKHG4B
STX8
LRRC74B
PPP6R2
NIPA2
MYO16
SST
ABCG4
CALCA
MCL1
BTBD16
ZNF100
CADPS
SV2B
SEZ6L
ITIH5
NRG1
ERCC5
SPATA18
ABCF3
DSCAML1
ARHGAP20
PLEKHG1
IRGQ
ADAT1
DHX29
MIR521-1
CYP1A1
SBNO1
CCND2
ARAP3
SYNGR1
MIR335
ANO9
ZNF419
TSNAXIP1
NECAP2
SCRN1
XLOC_009911
CCDC171
SLC8A3
CSF1R
SOX2
GSK3B
TSPAN5
MIR29C
CSMD2
NME1
ITPRIPL1
XLOC_008559
PDZRN3
ASPRV1
ENTREP1
NFE2L2
ARHGEF25
ZNF473
MRPL46
PPP1R3C
ZNF48
AKT3
MAMDC2
FLT4
SLC25A47
DNAH3
HIPK4
ZSCAN2
PTPN21
SORCS1
SHH
WDFY3
WARS2-IT1
LARP1B
GDF10
FAM83C
RPL10L
KIF12
MIR30E
OR4C12
NETO2
EFCAB6
HEPACAM2
PCDHA7
KCNJ4
C3AR1
C8orf44-SGK3
PCDHA4
WDR49
MIR19A
KCNF1
PIM1
HTR2C
PCDHA2
KPRP
KATNAL2
PRL
HSP90AA1
ZNF772
TAS2R20
GPR26
DNAH9
TRIM34
TBX20
MUC2
PIGH
ARPP21
PKD2L1
DGCR6L
SLC6A9
PCDHA1
GAPDHS
ZNF287
SLC13A3
UNC79
PODN
RERGL
ENG
SLC35G1
ZP4
MME
MAP3K1
FHIT
FAXC
PCDHA8
ITGAD
RHOA
PCDHA9
ZNF717
GNGT1
WWOX
AGBL4
SMKR1
PCDHA6
SLC46A3
PCDHA10
SMAD2
KRT33A
PCDHA5
KIAA1755
ETV1
PDP2
MUC16
GABRB2
PRINS
BNIP5
MIR373
ICAM1
STAT6
STAT5A
HMGA2
OR2T1
PCDHB1
ACRV1
OR2Z1
ZNF534
GABRG1
OR5AC2
PRKDC
ZNF560
XRCC2
KMT2A
AXL
CAV1
TYMS
OR6K2
BIRC3
GSTT1
OR14A16
JAK1
NTHL1
OR1S2
OR5L1
OR8K3
CYLD
CCND3
SPDEF
TNFRSF10B
CDKN2C
RELA
RARA
FLT1
MIR125B1
INS
MIR204
CEACAM5
PDCD1
PDGFB
MIR140
CASP9
SMAD3
MIR152
TGFA
FOXM1
RNF43
GNAQ
KLF4
IGF2R
CD34
SERPINA3
CDK1
EPAS1
ASXL1
E2F1
CBL
CLU
HDAC1
RARB
MIR122
TCF3
ZEB1
BCL6
SERPINB5
STAT1
PBRM1
PTK2
SUFU
MMP1
MYD88
OGG1
BTK
TOP2A
MIR133B
MIR185
ABCC1
MIR424
BRD4
LGALS3
PAX8
SPP1
HNF1A
ERCC1
MAPK8
FOXO3
MIRLET7A1
MIR494
CDX2
KRT5
MAP2K2
SHC1
FANCG
MMP14
SOCS1
KDM6A
MIRLET7E
PRKCA
ABCG2
HAGLR
B2M
TGFBR1
VEGFC
MAX
MMP7
MIR215
MIR98
LIG4
MIR324
SP1
NFKBIA
GRP
ETV4
DNMT3B
STAT5B
KDM1A
CXCL12
SLC45A3
NQO1
KRT18
RAD51L3-RFFL
MIR26A1
KEAP1
IRF1
FOS
MIR9-1
NOS2
XIAP
TP73
RECK
CSF3
MIR34B
SUZ12
KLK4
PAWR
MIR483
PAGE4
GDF15
PIK3CD
SERPINE1
CTCF
CEACAM3
CYP1B1
KRT8
POU5F1
MIR211
ERCC3
MST1R
TWIST1
MPL
STEAP1
NCOR2
LINC-ROR
ETS1
SMAD7
IL1RN
MIR338
NR3C1
CDH2
MIR212
MAPK3
TMEM127
HMMR
MIR130A
KMT2C
EPHB4
MIR15B
CSF3R
SPINK1
PLAUR
NCAM1
SDHAF2
MIR24-1
CASP10
MDM4
PTOV1
STEAP4
CDC25C
CCL2
SLC2A1
PROM1
FN1
TOP1
TIMP3
NOTCH2
MAPK14
RXRA
ODC1
MYB
MIR186
CYP3A4
AFP
EGR1
CCNB1
CYCS
THBS1
NDRG1
NOTCH3
TYR
FASN
PTHLH
RPS20
SOX10
MAP2K4
LEP
IFNA1
FLI1
CD36
FANCF
HDAC4
FGF3
LMNA
AIP
GNRH1
KITLG
MIR301A
PML
MIR192
MIR361
CSF1
MIR132
FGF7
TIMP1
CRP
PTK2B
MIR107
JAZF1
SOS1
SNAI1
AURKB
TIMP2
MIR148B
CCNA2
IFI27
ITGA6
PPM1D
PRKACA
PMEPA1
HDAC9
NAB2
CREB1
LOC111099027
LOC111099028
SNAI2
INSR
TLR4
ZEB2
SSTR2
PAX5
TCF7L2
MC1R
CSF2
HSPB1
GLI2
PIK3CB
ACTB
MIR101-1
SYK
HSD3B1
ALB
DAB2IP
SCARNA5
TGM4
BCL2L11
MIR30C1
ANO7
CFLAR
MTHFR
IRS1
FUS
NR1H2
YY1
BMP7
SKP2
FANCI
GAPDH
FGF10
MPO
RAC1
SGK1
SHBG
MIR193A
MIR374A
EZR
IGFBP2
PDPN
STEAP2
MIR130B
BMI1
KRT14
SMARCE1
DAXX
SOCS3
EPOR
PHB1
DES
IL4
NAT2
PRF1
PTPRC
BSG
SIRT1
FANCE
RPS6KB1
INHBA
REST
LOC129933707
RAD21
IL1A
PLA2G2A
TPD52
CA9
EDN1
XPO1
HPN
PLK1
THADA
DLC1
HNF1A-AS1
MIRLET7I
NSD1
HSPA5
DPYD
TRPM8
MUC5AC
JAG1
MIR342
MIR181C
CASR
LEF1
SOX4
IRS2
TLR2
FOXP3
NCOA2
MIR423
BMP2
NCOR1
FOXP1
TG
MIR92A1
TP53BP1
ID1
ANXA5
MIR193B
WEE1
SOD1
AKR1C3
SRSF2
PRKN
EPHA2
ADIPOQ
CTSB
SSTR1
CRNDE
MIR124-1
BMP4
MIR128-1
AFAP1-AS1
BUB1
AHR
CTNND1
GNA11
WNT5A
PECAM1
NCOA3
NRP1
SETBP1
NGFR
LATS1
BAK1
PTPN6
MIR485
PROS1
LYN
HSD3B2
TNFSF11
RUNX3
TNFRSF10A
NFKB2
BCL10
TSG101
SDC1
RUNX2
FSCN1
TYMP
HNRNPK
CDC25A
MIR328
SH2B3
XRCC6
INHA
CBS
CFTR
HOXA11-AS
MIR136
MIR103A1
DAPK1
MIR451A
HSPA4
TGFB2
CTSD
GRPR
ITGB3
PEBP1
ANXA2
MUC4
PXN
EPHA3
MIRLET7F1
MIR429
CYTOR
POMC
IL7R
DDR1
PPARA
MIR137
PRSS8
TFF1
FGF4
MIR197
XPA
ELAVL1
WRAP53
ALPP
APEX1
BAD
LZTR1
VIP
PTH
POT1
GJA1
SNHG16
MMP3
ALOX15B
COMT
LOX
LGALS1
DEK
SF3B1
CD40LG
ACTC1
IL17A
RASA2
HLA-A
F3
PKM
FGF1
PHOX2B
FADD
PTTG1
CD4
S100A4
KDM5C
ANGPT2
TGIF1
BDNF
ITGAV
NES
YBX1
SLX4
FGF8
MIR542
SPARC
CERNA3
CXCR2
PRPF8
TYK2
SSTR5
MIR196B
NOS3
JUP
HAVCR2
ACVR1
MIR144
ARAF
CD40
HMGB1
EXO1
TSHR
CLDN3
ACE
NCOA4
PDCD1LG2
CASC8
MIR181A2
BIRC2
MECOM
TNFRSF11B
TRAF2
ALDH1A1
BCYRN1
ENO1
DPP4
ANXA1
GNRHR
DDR2
GATA1
TEK
EIF4EBP1
MTA1
TRIM24
CTAG1B
AREG
KIF1B
S100B
TCF4
SQSTM1
GRB2
H3-3B
PIM2
MYH11
ST14
AOPEP
HDAC2
EIF4E
DNTT
U2AF2
MIR216A
MDC1
HSPD1
IGFBP1
IL3
ANO1
MMP13
ID4
CDH3
HOXA13
SNHG12
NFATC1
TFE3
HBEGF
IL6R
KLK15
CLDN7
TUBB
CASP7
NEK2
USP7
EXT1
BANCR
LEPR
JAK3
SFRP1
PRKCD
PPARD
MIR377
ILK
RASA1
CYP3A5
GH1
CCL5
HSP90AB1
MIF
ARNT
EXT2
MIR129-1
GSN
BAG1
CDH13
KLF5
CUL3
GADD45A
IFNA2
MIR30D
ETS2
APAF1
HNF4A
ADA
DKK1
EED
MIR134
TRIM28
PTGS1
DDIT3
CD19
VEGFD
HFE
NSD2
MIR378A
HMOX1
MIR425
HPSE
CYP2D6
MIR28
RTEL1
RHEB
PAK1
COL1A1
BTG2
MAF
LDHA
EPO
MIR452
ABCA1
HSD17B3
IL18
NGF
MIR196A1
ANPEP
MIR128-2
HSD17B1
CYP1A2
TMEFF2
CEACAM1
DLEC1
CDC42
CYP27B1
OR51E2
MIR432
NAT1
MTDH
RICTOR
BID
BECN1
CYP2E1
INPP4B
DOT1L
HOXA9
PEG10
HMGA1
TXN
CLDN4
IKZF1
DROSHA
CD79A
LAMC2
TGFB1I1
CYP11A1
IL7
EIF4A1
MIR330
CASC15
TFAP2A
MIR486-1
NOTCH4
CASP1
IGFBP7
STAG2
SOCS2
SOX2-OT
PSAP
SFN
KAT5
CD9
CHUK
HSPA1A
SNORD15A
U2AF1
METTL3
HLA-B
RPTOR
TACSTD2
IL6ST
APOD
CD99
CD24
PDK1
CD8A
XRCC4
XRCC5
VEGFB
H3-3A
MYO18A
KLK10
PHGDH
MIR24-2
STMN1
ITGB4
CALB2
TUBB3
LCK
PTCH2
PBX1
MIR508
MMP11
CXCL1
EEF1A1
LDLR
PSAT1
ATF3
CTBP2
PIP
MIR675
MIR340
MIR582
IKBKE
TRPS1
DIABLO
FGF6
CD70
IGFBP6
CTSK
CUL1
S100A8
FOXP2
CTTN
TNFRSF11A
MIR339
MSLN
RBM15
NR0B1
PRKCB
MAGEA3
PDPK1
PLG
SEPTIN9
TIAM1
PRKCE
LCN2
EAF2
WNT1
CD28
MIR29B1
PDS5B
AGO2
CUX1
FLNA
LYVE1
IFNB1
SNHG7
ID3
AGER
GHRL
HPRT1
TFF3
ALOX5
GHRH
E2F3
CYP24A1
CCN2
H2AX
IDO1
NANOG
E2F4
PAX2
MAP3K7
EDNRA
CTBP1
BIN1
ASCL1
LINC02605
F2R
MIR372
EPHX1
PDCD4
TNFRSF1A
CASP2
IGF2BP3
POSTN
MAGEA1
PTK6
CEBPB
FOSL1
PRLR
NCL
MIR7-1
HSPA8
CD276
XBP1
MIR17HG
ESRRA
BGLAP
TLR9
CCK
RBL2
MIR574
BIRC7
CDK8
BTRC
CCR5
MIR502
SLC39A1
KLK11
LGALS8
CCN1
ITGA2
IL15
TH
GZMB
GFAP
IKBKB
HDAC6
PLAT
CLDN1
DCC
HOXA-AS2
PIK3R2
CD68
MIR455
CCDC26
BMPR1B
MIR138-1
DUSP1
GHR
KLRK1
DKK3
ACVR2A
CCR7
KDM6B
MIR196A2
SMARCA2
PHF6
GJB2
RHOC
H3-5
MIR133A1
ADAM17
VCAM1
WNT3A
PPP2R1A
BCL2L2
ALCAM
HIC1
OSM
UGT2B17
SLC22A3
PRKACB
AZGP1
CHKA
HSD17B4
NTS
S100A6
ITGA5
NORAD
LIF
S100A9
ALOX12
MIR135B
TNFRSF9
DNAJB1
SREBF1
LIN28B
IGF2BP2
LOC110806263
CD47
LIMA1
IGFBP4
IGFBP5
WT1-AS
POLR2A
BRD2
CXCL10
CDC20
PXDN
MC2R
MIR22HG
MIR135A1
THY1
VTN
ELOC
NPY
PRUNE2
BNIP3
PCAT4
RAD52
GAST
ZNF217
FGF9
ETV5
CARM1
RECQL
CSNK2A1
SERPINF1
EDNRB
HLA-DRB1
STS
BDNF-AS
KLK6
SRF
HK2
IL13
IL11
RACK1
TGFB3
ALKBH3
LAG3
ALOX15
RIPK1
SLC19A1
ELANE
VCL
LATS2
CD27
DIS3L2
UGT2B15
MIR33A
TFRC
PPARGC1A
BBC3
STUB1
RBBP8
GSTM3
MCM7
NCOA1
ARID1B
HDAC3
MT2A
EDN3
TRPV6
AGR2
GPT
CCR2
PKD1
FOXA2
BCL2A1
ADAM9
ROCK1
GFI1
MIR590
ARG1
NPTN-IT1
ZEB1-AS1
AIFM1
SERPINB2
OR51E1
TCHP
H3-4
ZBTB16
CXADR
JUND
DNAH8
TNFRSF10D
SNHG6
S100A1
PLAG1
SRY
IKBKG
EGFR-AS1
CCNG1
RARS1
MCAM
CD55
TSPY1
MIR20B
PTGER4
BCAR1
CXCR3
KISS1
LTA
LOC117134611
CD59
ELK1
KAT2B
PTN
TLR3
SPHK1
SPINT2
SP3
SPINT1
HSPA9
MIR409
PRKCI
MN1
CCNA1
EHMT2
GPX1
ATP7A
ETV7
DGCR5
PRDM2
SULT1A1
PTPA
PRMT5
DDX5
E2F2
F2RL1
NR4A1
MECP2
MICB
FYN
BCOR
HNRNPA2B1
ERCC6
MIR628
CTSL
LOC117134608
BRD3
KDM4C
AGK
SERPINA1
MIR103A2
BCORL1
MBD4
RAD9A
PIK3C3
PALLD
KDM5D
SNHG15
CD46
ANGPT1
EIF3H
ACVR1B
EIF1AX
HSP90B1
MMP10
EIF2AK3
FOXE1
LOC117134604
LOC117135106
DCK
LOC117135104
LOC117135105
CD81
MAD2L1
PRSS1
CDC25B
FST
NOG
PRMT1
DHFR
RAP1A
TNK2
MIR371A
LINC01194
DDX3X
WNT2
LPAR1
CD80
AGTR1
GPX4
CARD11
PDIA3
CD86
UCHL1
SRSF1
TRAF3
ADM
LIAT1
NTF3
MSN
PODXL
BIK
TCF7
DCN
EREG
PDE5A
TRAF6
COL18A1
VCAN
PDGFRL
ITGA3
HAS2
CASC11
KHDRBS1
WIF1
LCP1
NUTM1
TK1
GHET1
ANG
TJP1
PKN1
GSTA1
APOE
CDH11
CD38
CAT
FSHR
IGF2BP1
DDB2
LMTK2
STEAP3
MAPK9
CSK
ALDH2
MYCL
MIRLET7A3
PRKD1
PYCARD
PDGFA
RPS27A
ICOSLG
TAGLN
KDM5A
TNFRSF10C
CDC6
IL24
TOP2B
MIR584
RPS6
RRM2
RBX1
ESRRB
GLIPR1
MAOA
TSPO
ADAM10
CKS1B
TET1
TPX2
SSTR3
CBFB
MIR95
POLR1HASP
MAPK7
HMGCR
HNRNPA1
MIR31HG
MIR708
ADRB2
DKC1
GTF2I
MYBL2
L1CAM
CDH5
SFRP2
DLEU2
MIR1207
CD151
SLC3A2
SMARCA5
FABP5
MCM2
PGF
COPS5
CGA
FKBP4
PDE11A
PHLPP1
DAB2
HDAC8
S100A2
MX1
SCG2
FKBP5
PIAS1
MIR218-1
RALA
CDH17
ACP1
EIF2S1
CCR1
FHL2
GOLM1
IBSP
KLK1
HMBS
ACACA
NDUFA13
SOX11
HSF1
SLC43A1
THBS2
PRDM1
CSTA
IRF4
TXNIP
MBD2
SETDB1
PARK7
NR1I2
ADCY10
PIN1
CEBPD
ATF4
PPIG
GLUL
IL12RB1
MIR181D
STK4
RELB
ING1
YWHAZ
IL5
GDNF
HIF1A-AS2
SFRP4
MIR187
TRAF7
LRP1
ADAM15
MIR206
LINC00261
SPRY2
CTRL
SLPI
EIF2AK2
MAK
MSH5
GFOD3P
PON1
MCM3
SOD3
CUBN
ICOS
IL13RA2
PMAIP1
LGR5
PARM1
NNT-AS1
USP9X
ZNF276
TPT1
NTSR1
FTO
MIR154
IRF3
FCGR3A
GHRHR
LINC00472
TNC
LRATD2
MCM4
FDPS
TRGC1
RAN
AKR1C1
PPP2CA
SELE
SLC5A5
DVL1
CD163
AKR1C2
CIC
LRP5
TNFAIP3
MIR663A
MT-CO1
LZTS1
CCL20
SNHG20
MIR381
CASZ1
ATF2
MIR219A1
LMNB1
GLO1
GPX3
ITGAM
FGR
CDCP1
CAMTA1
SLC16A1
MALT1
FOLR1
YTHDF1
MIR501
NT5E
HSPB2
H3C12
ABCC3
SAT1
KIF11
CDK7
HYAL1
LPAR3
ANXA7
DCTN5
GSR
PRKAB1
MAPKAPK2
MIR125B2
PBK
SENP1
KNG1
MIR367
TGFBI
LPAR2
CD79B
CXCR1
MIR500A
MSMP
DVL2
MIR495
PGK1
CDK5
COX5A
MIR625
DLEU1
ATG5
RORA
ENTPD1
BMPR2
RNASE1
CXCL13
PCBP2
CCL3
CYP2C19
SULT2B1
CIP2A
CAV2
LIMK1
SREBF2
LHCGR
MIR499A
CRISP3
HSD17B2
VTCN1
MMP26
FCGR3B
MAP3K5
HPC4
GC
MIR379
VIPR1
MIR100HG
LMO1
SIRPA
NR3C2
ANKRD26
EHF
PDGFD
CRK
FOXC2
PRKAA2
KCNH2
SMC1A
COL1A2
SPEN
IL32
PLEK
FGF17
[truncated: 3,000 more rows]
