# Supplementary material for: The Potential Mechanisms of Ochratoxin A in Prostate Cancer Development: An Integrated Study Combining Network Toxicology, Machine Learning, and Molecular Docking
Source: Toxins (Basel). 2025 Aug 4;17(8):388. doi: 10.3390/toxins17080388 (PMC12389974; doi:10.3390/toxins17080388)
Supplement: Supplementary file 1 [file toxins-17-00388-s001.zip › PPI/string_interactions_short (1).tsv]

#node1	node2	node1_string_id	node2_string_id	neighborhood_on_chromosome	gene_fusion	phylogenetic_cooccurrence	homology	coexpression	experimentally_determined_interaction	database_annotated	automated_textmining	combined_score
ABCA1	SIRT1	9606.ENSP00000363868	9606.ENSP00000212015	0	0	0	0	0.079	0.046	0	0.497	0.520
ABCA1	PON1	9606.ENSP00000363868	9606.ENSP00000222381	0	0	0	0	0	0	0	0.623	0.623
ABCA1	SKP1	9606.ENSP00000363868	9606.ENSP00000231487	0	0	0	0	0	0	0	0.532	0.532
ABCA1	APOA1	9606.ENSP00000363868	9606.ENSP00000236850	0	0	0	0	0.055	0.697	0.900	0.999	0.999
ABCA1	TTR	9606.ENSP00000363868	9606.ENSP00000237014	0	0	0	0	0.044	0.072	0	0.381	0.403
ABCA1	FABP4	9606.ENSP00000363868	9606.ENSP00000256104	0	0	0	0	0.044	0	0	0.457	0.458
ABCA1	EP300	9606.ENSP00000363868	9606.ENSP00000263253	0	0	0	0	0.048	0.053	0.500	0.231	0.607
ABCA1	ICAM1	9606.ENSP00000363868	9606.ENSP00000264832	0	0	0	0	0.054	0	0	0.498	0.505
ABCA1	HMGCR	9606.ENSP00000363868	9606.ENSP00000287936	0	0	0	0	0	0	0	0.866	0.866
ABCA1	MMP9	9606.ENSP00000363868	9606.ENSP00000361405	0	0	0	0	0.088	0	0	0.430	0.458
ABCA1	MSR1	9606.ENSP00000363868	9606.ENSP00000405453	0	0	0	0	0.072	0	0	0.417	0.435
ABCA1	ACACA	9606.ENSP00000363868	9606.ENSP00000483300	0	0	0	0	0	0	0	0.485	0.485
ABCA1	IGF2	9606.ENSP00000363868	9606.ENSP00000391826	0	0	0	0	0	0	0	0.499	0.499
ABCA1	RHOA	9606.ENSP00000363868	9606.ENSP00000400175	0	0	0	0	0	0.053	0	0.540	0.546
ABCA1	TNF	9606.ENSP00000363868	9606.ENSP00000398698	0	0	0	0	0.042	0	0	0.580	0.581
ABCA1	ESR1	9606.ENSP00000363868	9606.ENSP00000405330	0	0	0	0	0.042	0.049	0	0.609	0.613
ABCA1	FGA	9606.ENSP00000363868	9606.ENSP00000498441	0	0	0	0	0.055	0.062	0	0.610	0.625
ABCA1	INS	9606.ENSP00000363868	9606.ENSP00000380432	0	0	0	0	0.056	0	0	0.738	0.742
ABCA1	NR1H4	9606.ENSP00000363868	9606.ENSP00000447149	0	0	0	0	0.044	0.049	0	0.751	0.754
ABCA1	RXRA	9606.ENSP00000363868	9606.ENSP00000419692	0	0	0	0	0.056	0.049	0.800	0.588	0.916
ABCC5	ARAF	9606.ENSP00000333926	9606.ENSP00000290277	0	0	0	0	0.068	0.054	0	0.398	0.423
ABCC5	TYMS	9606.ENSP00000333926	9606.ENSP00000315644	0.054	0	0	0	0	0	0	0.423	0.431
ABCC5	CYP3A4	9606.ENSP00000333926	9606.ENSP00000498939	0	0	0	0	0.078	0.050	0	0.385	0.415
ACACA	CPA1	9606.ENSP00000483300	9606.ENSP00000011292	0	0	0	0	0.055	0	0	0.423	0.431
ACACA	SIRT1	9606.ENSP00000483300	9606.ENSP00000212015	0	0	0	0	0	0.301	0	0.448	0.598
ACACA	GOT2	9606.ENSP00000483300	9606.ENSP00000245206	0	0	0	0	0.126	0	0	0.451	0.500
ACACA	FABP4	9606.ENSP00000483300	9606.ENSP00000256104	0	0	0	0	0.052	0	0	0.610	0.615
ACACA	TP53	9606.ENSP00000483300	9606.ENSP00000269305	0	0	0	0	0	0.198	0	0.321	0.432
ACACA	HMGCR	9606.ENSP00000483300	9606.ENSP00000287936	0	0	0	0	0.134	0	0	0.762	0.785
ACACA	ARAF	9606.ENSP00000483300	9606.ENSP00000290277	0	0	0	0	0.047	0.046	0	0.430	0.436
ACACA	INS	9606.ENSP00000483300	9606.ENSP00000380432	0	0	0	0	0	0	0	0.629	0.629
ACACA	TNF	9606.ENSP00000483300	9606.ENSP00000398698	0	0	0	0	0	0	0	0.575	0.575
ACACA	LDHA	9606.ENSP00000483300	9606.ENSP00000445175	0	0	0	0	0.044	0	0.287	0.454	0.595
ACACA	NR1H4	9606.ENSP00000483300	9606.ENSP00000447149	0	0	0	0	0.067	0	0	0.416	0.432
ACE2	SIRT1	9606.ENSP00000389326	9606.ENSP00000212015	0	0	0	0	0	0	0	0.438	0.438
ACE2	PLAT	9606.ENSP00000389326	9606.ENSP00000220809	0	0	0	0	0	0	0	0.529	0.529
ACE2	LAP3	9606.ENSP00000389326	9606.ENSP00000226299	0	0	0	0	0	0	0	0.443	0.443
ACE2	LNPEP	9606.ENSP00000389326	9606.ENSP00000231368	0	0	0	0	0.057	0	0	0.468	0.477
ACE2	LTF	9606.ENSP00000389326	9606.ENSP00000231751	0	0	0	0	0.047	0	0	0.622	0.624
ACE2	APOA1	9606.ENSP00000389326	9606.ENSP00000236850	0	0	0	0	0.072	0	0	0.492	0.508
ACE2	ICAM1	9606.ENSP00000389326	9606.ENSP00000264832	0	0	0	0	0	0	0	0.654	0.654
ACE2	ENPEP	9606.ENSP00000389326	9606.ENSP00000265162	0	0	0	0	0.172	0	0	0.731	0.768
ACE2	NRP1	9606.ENSP00000389326	9606.ENSP00000265371	0	0	0	0	0.057	0	0	0.821	0.824
ACE2	EGFR	9606.ENSP00000389326	9606.ENSP00000275493	0	0	0	0	0.058	0	0	0.575	0.583
ACE2	IFNA1	9606.ENSP00000389326	9606.ENSP00000276927	0	0	0	0	0.043	0	0	0.671	0.672
ACE2	PF4	9606.ENSP00000389326	9606.ENSP00000296029	0	0	0	0	0	0	0	0.483	0.483
ACE2	ANPEP	9606.ENSP00000389326	9606.ENSP00000300060	0	0	0	0	0.095	0	0	0.936	0.939
ACE2	CXCL8	9606.ENSP00000389326	9606.ENSP00000306512	0	0	0	0	0	0	0	0.668	0.668
ACE2	F2	9606.ENSP00000389326	9606.ENSP00000308541	0	0	0	0	0	0	0	0.656	0.656
ACE2	PLG	9606.ENSP00000389326	9606.ENSP00000308938	0	0	0	0	0.055	0	0	0.458	0.465
ACE2	ADAM17	9606.ENSP00000389326	9606.ENSP00000309968	0	0	0	0	0.067	0	0	0.884	0.887
ACE2	HSPA5	9606.ENSP00000389326	9606.ENSP00000324173	0	0	0	0	0	0.591	0	0.879	0.948
ACE2	DPP4	9606.ENSP00000389326	9606.ENSP00000353731	0	0	0	0	0.060	0	0.900	0.995	0.999
ACE2	FCGR3A	9606.ENSP00000389326	9606.ENSP00000356946	0	0	0	0	0	0	0	0.472	0.472
ACE2	ADAMTS13	9606.ENSP00000389326	9606.ENSP00000360997	0	0	0	0	0	0	0	0.408	0.408
ACE2	MMP9	9606.ENSP00000389326	9606.ENSP00000361405	0	0	0	0	0	0	0	0.407	0.407
ACE2	NPPA	9606.ENSP00000389326	9606.ENSP00000365663	0	0	0	0	0	0	0	0.451	0.451
ACE2	IFNA8	9606.ENSP00000389326	9606.ENSP00000369553	0	0	0	0	0	0	0	0.481	0.481
ACE2	IFNA2	9606.ENSP00000389326	9606.ENSP00000369554	0	0	0	0	0.044	0	0	0.581	0.583
ACE2	IFNA6	9606.ENSP00000389326	9606.ENSP00000369558	0	0	0	0	0.047	0	0	0.461	0.465
ACE2	IFNA10	9606.ENSP00000389326	9606.ENSP00000369566	0	0	0	0	0.044	0	0	0.483	0.484
ACE2	IFNA14	9606.ENSP00000389326	9606.ENSP00000369571	0	0	0	0	0.042	0	0	0.461	0.462
ACE2	ITGB1	9606.ENSP00000389326	9606.ENSP00000379350	0	0	0	0	0	0.363	0	0.857	0.905
ACE2	HLA-A	9606.ENSP00000389326	9606.ENSP00000379873	0	0	0	0	0	0	0	0.571	0.571
ACE2	INS	9606.ENSP00000389326	9606.ENSP00000380432	0	0	0	0	0.055	0	0	0.610	0.616
ACE2	CASP1	9606.ENSP00000389326	9606.ENSP00000433138	0	0	0	0	0.048	0	0	0.437	0.441
ACE2	ELANE	9606.ENSP00000389326	9606.ENSP00000466090	0	0	0	0	0	0	0	0.441	0.441
ACE2	CYP3A4	9606.ENSP00000389326	9606.ENSP00000498939	0	0	0	0	0.111	0	0	0.400	0.444
ACE2	IFNA13	9606.ENSP00000389326	9606.ENSP00000480467	0	0	0	0	0	0	0	0.462	0.462
ACE2	IFNA5	9606.ENSP00000389326	9606.ENSP00000484479	0	0	0	0	0.049	0	0	0.480	0.484
ACE2	IFNA17	9606.ENSP00000389326	9606.ENSP00000411940	0	0	0	0	0	0	0	0.493	0.493
ACE2	ESR1	9606.ENSP00000389326	9606.ENSP00000405330	0	0	0	0	0	0	0	0.619	0.619
ACE2	CTRL	9606.ENSP00000389326	9606.ENSP00000458537	0	0	0	0	0.048	0	0	0.691	0.694
ACE2	TNF	9606.ENSP00000389326	9606.ENSP00000398698	0	0	0	0	0	0	0	0.770	0.770
ACE2	AGTR1	9606.ENSP00000389326	9606.ENSP00000398832	0	0	0	0	0	0	0	0.996	0.996
ADAM17	MAPK1	9606.ENSP00000309968	9606.ENSP00000215832	0	0	0	0	0.049	0.292	0	0.270	0.465
ADAM17	MMP2	9606.ENSP00000309968	9606.ENSP00000219070	0	0	0	0	0	0	0	0.547	0.547
ADAM17	MAPK14	9606.ENSP00000309968	9606.ENSP00000229795	0	0	0	0	0.049	0	0.750	0.307	0.820
ADAM17	MMP8	9606.ENSP00000309968	9606.ENSP00000236826	0	0	0	0	0	0	0	0.471	0.471
ADAM17	KLRK1	9606.ENSP00000309968	9606.ENSP00000240618	0	0	0	0	0	0	0	0.435	0.435
ADAM17	MMP13	9606.ENSP00000309968	9606.ENSP00000260302	0	0	0	0	0	0	0	0.437	0.437
ADAM17	ICAM1	9606.ENSP00000309968	9606.ENSP00000264832	0	0	0	0	0.073	0	0	0.471	0.488
ADAM17	ERBB2	9606.ENSP00000309968	9606.ENSP00000269571	0	0	0	0	0.067	0	0	0.474	0.488
ADAM17	EGFR	9606.ENSP00000309968	9606.ENSP00000275493	0	0	0	0	0.067	0	0	0.670	0.679
ADAM17	MMP3	9606.ENSP00000309968	9606.ENSP00000299855	0	0	0	0	0	0	0	0.546	0.546
ADAM17	CXCL8	9606.ENSP00000309968	9606.ENSP00000306512	0	0	0	0	0.056	0	0	0.470	0.478
ADAM17	MMP14	9606.ENSP00000309968	9606.ENSP00000308208	0	0	0	0	0.056	0	0	0.612	0.618
ADAM17	UBA52	9606.ENSP00000309968	9606.ENSP00000388107	0	0	0	0	0	0	0.400	0	0.400
ADAM17	EPHB4	9606.ENSP00000309968	9606.ENSP00000350896	0	0	0	0	0.086	0	0	0.384	0.413
ADAM17	INS	9606.ENSP00000309968	9606.ENSP00000380432	0	0	0	0	0	0	0	0.417	0.416
ADAM17	FCGR3A	9606.ENSP00000309968	9606.ENSP00000356946	0	0	0	0	0.042	0	0	0.447	0.447
ADAM17	MMP1	9606.ENSP00000309968	9606.ENSP00000322788	0	0	0	0	0.049	0	0	0.445	0.450
ADAM17	DPP4	9606.ENSP00000309968	9606.ENSP00000353731	0	0	0	0	0	0	0	0.532	0.532
ADAM17	HAVCR2	9606.ENSP00000309968	9606.ENSP00000312002	0	0	0	0	0.043	0	0	0.551	0.551
ADAM17	GSK3B	9606.ENSP00000309968	9606.ENSP00000324806	0	0	0	0	0.058	0	0	0.570	0.578
ADAM17	AGTR1	9606.ENSP00000309968	9606.ENSP00000398832	0	0	0	0	0	0	0	0.582	0.582
ADAM17	ITGB1	9606.ENSP00000309968	9606.ENSP00000379350	0	0	0	0	0.059	0.488	0	0.231	0.598
ADAM17	MMP9	9606.ENSP00000309968	9606.ENSP00000361405	0	0	0	0	0.047	0	0	0.613	0.616
ADAM17	TNF	9606.ENSP00000309968	9606.ENSP00000398698	0	0	0	0	0.044	0	0.750	0.811	0.950
ADAMTS1	MMP2	9606.ENSP00000284984	9606.ENSP00000219070	0	0	0	0	0.122	0.053	0	0.390	0.449
ADAMTS1	CCNA1	9606.ENSP00000284984	9606.ENSP00000255465	0	0	0	0	0.088	0	0	0.395	0.425
ADAMTS1	MMP13	9606.ENSP00000284984	9606.ENSP00000260302	0	0	0	0	0.055	0.053	0	0.516	0.529
ADAMTS1	MMP14	9606.ENSP00000284984	9606.ENSP00000308208	0	0	0	0	0.083	0.045	0	0.386	0.416
ADAMTS1	MMP1	9606.ENSP00000284984	9606.ENSP00000322788	0	0	0	0	0.080	0.053	0	0.431	0.461
ADAMTS1	MMP3	9606.ENSP00000284984	9606.ENSP00000299855	0	0	0	0	0.087	0.053	0	0.440	0.474
ADAMTS1	MMP9	9606.ENSP00000284984	9606.ENSP00000361405	0	0	0	0	0.057	0.045	0	0.487	0.498
ADAMTS1	COL18A1	9606.ENSP00000284984	9606.ENSP00000352798	0	0	0	0	0.070	0	0	0.660	0.670
ADAMTS13	PLAT	9606.ENSP00000360997	9606.ENSP00000220809	0	0	0	0	0	0	0	0.582	0.582
ADAMTS13	ITGAV	9606.ENSP00000360997	9606.ENSP00000261023	0	0	0	0	0	0	0	0.442	0.442
ADAMTS13	ITGA1	9606.ENSP00000360997	9606.ENSP00000282588	0	0	0	0	0	0	0	0.462	0.461
ADAMTS13	PF4	9606.ENSP00000360997	9606.ENSP00000296029	0	0	0	0	0	0	0	0.571	0.571
ADAMTS13	BMP1	9606.ENSP00000360997	9606.ENSP00000305714	0	0	0	0	0.062	0	0	0.583	0.592
ADAMTS13	F2	9606.ENSP00000360997	9606.ENSP00000308541	0	0	0	0	0.043	0	0	0.697	0.697
ADAMTS13	PLG	9606.ENSP00000360997	9606.ENSP00000308938	0	0	0	0	0.106	0	0	0.547	0.578
ADAMTS13	ITGAL	9606.ENSP00000360997	9606.ENSP00000349252	0	0	0	0	0	0	0	0.409	0.408
ADAMTS13	COL5A1	9606.ENSP00000360997	9606.ENSP00000360882	0	0	0	0	0.042	0.068	0	0.424	0.441
ADAMTS13	TNF	9606.ENSP00000360997	9606.ENSP00000398698	0	0	0	0	0	0.090	0	0.370	0.402
ADAMTS13	ITGB1	9606.ENSP00000360997	9606.ENSP00000379350	0	0	0	0	0	0.052	0	0.409	0.416
ADAMTS13	ITGB2	9606.ENSP00000360997	9606.ENSP00000380948	0	0	0	0	0	0.052	0	0.431	0.437
ADAMTS13	ITGB3	9606.ENSP00000360997	9606.ENSP00000452786	0	0	0	0	0	0.052	0	0.464	0.470
ADAMTS13	F7	9606.ENSP00000360997	9606.ENSP00000364731	0	0	0	0	0.106	0	0	0.483	0.518
ADORA2A	NTRK2	9606.ENSP00000480012	9606.ENSP00000277120	0	0	0	0	0	0	0.700	0.809	0.940
ADORA2A	HAVCR2	9606.ENSP00000480012	9606.ENSP00000312002	0	0	0	0	0.042	0.091	0	0.542	0.566
ADORA2A	CYP1A2	9606.ENSP00000480012	9606.ENSP00000342007	0	0	0	0	0	0	0	0.421	0.421
ADORA2A	DPP4	9606.ENSP00000480012	9606.ENSP00000353731	0	0	0	0	0	0	0	0.767	0.767
ADORA2A	HSPA1B	9606.ENSP00000480012	9606.ENSP00000364801	0	0	0	0	0	0	0	0.407	0.407
ADORA2A	NPPA	9606.ENSP00000480012	9606.ENSP00000365663	0	0	0	0	0	0	0.900	0.097	0.905
ADORA2A	MAOB	9606.ENSP00000480012	9606.ENSP00000367309	0	0	0	0	0	0	0	0.474	0.474
ADORA2A	TNF	9606.ENSP00000480012	9606.ENSP00000398698	0	0	0	0	0.108	0	0	0.518	0.552
ADORA2A	ESR1	9606.ENSP00000480012	9606.ENSP00000405330	0	0	0	0	0	0	0	0.425	0.424
ADORA2A	NTRK1	9606.ENSP00000480012	9606.ENSP00000431418	0	0	0	0	0	0	0.700	0.545	0.857
ADORA2A	TPM3	9606.ENSP00000480012	9606.ENSP00000498577	0	0	0	0	0.060	0	0	0.582	0.590
ADRA1A	HTR2C	9606.ENSP00000369960	9606.ENSP00000276198	0	0	0	0.721	0.049	0	0	0.473	0.478
ADRA1A	BMP1	9606.ENSP00000369960	9606.ENSP00000305714	0	0	0	0	0.064	0.230	0	0.482	0.594
ADRA1A	ADRA1B	9606.ENSP00000369960	9606.ENSP00000306662	0	0	0.063	0.935	0.080	0.541	0.900	0.100	0.957
ADRA1A	CXCR2	9606.ENSP00000369960	9606.ENSP00000319635	0	0	0	0.634	0.073	0	0	0.466	0.484
ADRA1A	MAOA	9606.ENSP00000369960	9606.ENSP00000340684	0	0	0	0	0.048	0	0	0.405	0.410
ADRA1A	AGTR1	9606.ENSP00000369960	9606.ENSP00000398832	0	0	0	0.594	0.065	0.081	0.400	0.255	0.564
ADRA1B	AGTR1	9606.ENSP00000306662	9606.ENSP00000398832	0	0	0	0.579	0.092	0.081	0.400	0.230	0.563
AGTR1	MAPK1	9606.ENSP00000398832	9606.ENSP00000215832	0	0	0	0	0	0.292	0	0.228	0.430
AGTR1	MMP2	9606.ENSP00000398832	9606.ENSP00000219070	0	0	0	0	0.086	0	0	0.402	0.430
AGTR1	PLAT	9606.ENSP00000398832	9606.ENSP00000220809	0	0	0	0	0.062	0.052	0	0.403	0.423
AGTR1	CYP3A5	9606.ENSP00000398832	9606.ENSP00000222982	0	0	0	0	0.047	0	0	0.425	0.428
AGTR1	LNPEP	9606.ENSP00000398832	9606.ENSP00000231368	0	0	0	0	0	0	0	0.467	0.467
AGTR1	KDR	9606.ENSP00000398832	9606.ENSP00000263923	0	0	0	0	0.124	0	0	0.548	0.587
AGTR1	ICAM1	9606.ENSP00000398832	9606.ENSP00000264832	0	0	0	0	0	0	0	0.435	0.435
AGTR1	ENPEP	9606.ENSP00000398832	9606.ENSP00000265162	0	0	0	0	0.073	0	0	0.484	0.502
AGTR1	EGFR	9606.ENSP00000398832	9606.ENSP00000275493	0	0	0	0	0.072	0.048	0	0.669	0.682
AGTR1	HTR2C	9606.ENSP00000398832	9606.ENSP00000276198	0	0	0	0.596	0	0.052	0.400	0.079	0.430
AGTR1	CCKAR	9606.ENSP00000398832	9606.ENSP00000295589	0	0	0	0.609	0	0	0.400	0.068	0.416
AGTR1	ANPEP	9606.ENSP00000398832	9606.ENSP00000300060	0	0	0	0	0.067	0	0	0.603	0.614
AGTR1	CXCL8	9606.ENSP00000398832	9606.ENSP00000306512	0	0	0	0	0	0	0.650	0.404	0.782
AGTR1	F2	9606.ENSP00000398832	9606.ENSP00000308541	0	0	0	0	0.054	0.052	0.900	0.223	0.920
AGTR1	GPRC6A	9606.ENSP00000398832	9606.ENSP00000309493	0	0	0	0	0	0	0.400	0.047	0.403
AGTR1	EDNRA	9606.ENSP00000398832	9606.ENSP00000315011	0	0	0	0.595	0.129	0	0.400	0.271	0.586
AGTR1	DPP4	9606.ENSP00000398832	9606.ENSP00000353731	0	0	0	0	0.086	0	0	0.420	0.447
AGTR1	FLNA	9606.ENSP00000398832	9606.ENSP00000358866	0	0	0	0	0	0	0	0.477	0.477
AGTR1	MMP9	9606.ENSP00000398832	9606.ENSP00000361405	0	0	0	0	0	0	0	0.447	0.447
AGTR1	NPPA	9606.ENSP00000398832	9606.ENSP00000365663	0	0	0	0	0	0	0	0.711	0.711
AGTR1	EDNRB	9606.ENSP00000398832	9606.ENSP00000366416	0	0	0	0.605	0.107	0	0.400	0.214	0.542
AGTR1	PSAP	9606.ENSP00000398832	9606.ENSP00000378394	0	0	0	0	0	0	0.500	0.109	0.535
AGTR1	MAPK8	9606.ENSP00000398832	9606.ENSP00000378974	0	0	0	0	0	0.045	0	0.499	0.501
AGTR1	INS	9606.ENSP00000398832	9606.ENSP00000380432	0	0	0	0	0	0	0	0.586	0.586
AGTR1	TNF	9606.ENSP00000398832	9606.ENSP00000398698	0	0	0	0	0	0	0	0.578	0.578
AGTR1	CCKBR	9606.ENSP00000398832	9606.ENSP00000435534	0	0	0	0.596	0	0	0.400	0.098	0.436
AGTR1	RHOA	9606.ENSP00000398832	9606.ENSP00000400175	0	0	0	0	0	0.045	0	0.638	0.639
AHSG	EEF1A2	9606.ENSP00000273784	9606.ENSP00000217182	0	0	0	0	0.090	0.058	0	0.569	0.598
AHSG	PON1	9606.ENSP00000273784	9606.ENSP00000222381	0	0	0	0	0.171	0	0	0.348	0.436
AHSG	LTF	9606.ENSP00000273784	9606.ENSP00000231751	0	0	0	0	0.126	0	0	0.719	0.744
AHSG	APOA1	9606.ENSP00000273784	9606.ENSP00000236850	0	0	0	0	0.798	0	0	0.734	0.944
AHSG	TTR	9606.ENSP00000273784	9606.ENSP00000237014	0	0	0	0	0.496	0	0	0.729	0.858
AHSG	ITGAV	9606.ENSP00000273784	9606.ENSP00000261023	0	0	0	0	0.054	0.045	0	0.460	0.469
AHSG	TP53	9606.ENSP00000273784	9606.ENSP00000269305	0	0	0	0	0.053	0	0	0.453	0.459
AHSG	NR1H4	9606.ENSP00000273784	9606.ENSP00000447149	0	0	0	0	0.244	0.058	0	0.235	0.407
AHSG	COL11A2	9606.ENSP00000273784	9606.ENSP00000363840	0	0	0	0	0.044	0.095	0	0.384	0.420
AHSG	ITGB3	9606.ENSP00000273784	9606.ENSP00000452786	0	0	0	0	0.058	0	0	0.422	0.432
AHSG	COL3A1	9606.ENSP00000273784	9606.ENSP00000304408	0	0	0	0	0.048	0.095	0	0.413	0.450
AHSG	ALDOA	9606.ENSP00000273784	9606.ENSP00000496166	0	0	0	0	0.127	0	0.400	0.192	0.540
AHSG	MMP9	9606.ENSP00000273784	9606.ENSP00000361405	0	0	0	0	0	0	0	0.549	0.549
AHSG	INS	9606.ENSP00000273784	9606.ENSP00000380432	0	0	0	0	0.061	0	0	0.583	0.592
AHSG	TNF	9606.ENSP00000273784	9606.ENSP00000398698	0	0	0	0	0	0.324	0	0.446	0.609
AHSG	PLG	9606.ENSP00000273784	9606.ENSP00000308938	0	0	0	0	0.724	0.107	0	0.634	0.902
AHSG	F2	9606.ENSP00000273784	9606.ENSP00000308541	0	0	0	0	0.945	0.107	0	0.638	0.980
AHSG	FGA	9606.ENSP00000273784	9606.ENSP00000498441	0	0	0	0	0.909	0.069	0.400	0.724	0.984
AKAP13	TP53	9606.ENSP00000354718	9606.ENSP00000269305	0	0	0	0	0	0	0	0.454	0.454
AKAP13	NME1	9606.ENSP00000354718	9606.ENSP00000337060	0	0	0	0	0.049	0	0	0.571	0.574
AKAP13	PDE4D	9606.ENSP00000354718	9606.ENSP00000345502	0	0	0	0	0.081	0	0	0.620	0.636
AKAP13	SYK	9606.ENSP00000354718	9606.ENSP00000364898	0	0	0	0	0.124	0.063	0	0.393	0.458
AKAP13	PRKCA	9606.ENSP00000354718	9606.ENSP00000408695	0	0	0	0	0.069	0.292	0	0.248	0.462
AKAP13	PDE4A	9606.ENSP00000354718	9606.ENSP00000370078	0	0	0	0	0.043	0	0	0.463	0.464
AKAP13	FLNA	9606.ENSP00000354718	9606.ENSP00000358866	0	0	0	0	0.049	0	0	0.482	0.486
AKAP13	IKBKB	9606.ENSP00000354718	9606.ENSP00000430684	0	0	0	0	0.056	0.063	0	0.469	0.489
AKAP13	ESR1	9606.ENSP00000354718	9606.ENSP00000405330	0	0	0	0	0	0.292	0	0.529	0.652
AKAP13	PRKD3	9606.ENSP00000354718	9606.ENSP00000368356	0	0	0	0	0.061	0	0	0.772	0.777
AKAP13	PRKD1	9606.ENSP00000354718	9606.ENSP00000390535	0	0	0	0	0.055	0.292	0	0.805	0.858
AKAP13	RHOA	9606.ENSP00000354718	9606.ENSP00000400175	0	0	0	0	0.089	0.970	0.900	0.991	0.999
AKR1B1	GLA	9606.ENSP00000285930	9606.ENSP00000218516	0	0	0	0	0.086	0	0.900	0.079	0.908
AKR1B1	PRDX1	9606.ENSP00000285930	9606.ENSP00000262746	0	0	0	0	0.164	0.071	0	0.327	0.432
AKR1B1	ENPEP	9606.ENSP00000285930	9606.ENSP00000265162	0	0	0	0	0.086	0	0.130	0.400	0.481
AKR1B1	GSK3B	9606.ENSP00000285930	9606.ENSP00000324806	0	0	0	0	0.044	0.162	0	0.311	0.400
AKR1B1	TNF	9606.ENSP00000285930	9606.ENSP00000398698	0	0	0	0	0	0	0	0.400	0.400
AKR1B1	PRKCD	9606.ENSP00000285930	9606.ENSP00000331602	0	0	0	0	0.042	0.046	0	0.397	0.400
AKR1B1	DPP4	9606.ENSP00000285930	9606.ENSP00000353731	0	0	0	0	0.068	0	0	0.419	0.436
AKR1B1	MAOB	9606.ENSP00000285930	9606.ENSP00000367309	0	0	0	0	0.057	0	0.104	0.430	0.477
AKR1B1	MAOA	9606.ENSP00000285930	9606.ENSP00000340684	0	0	0	0	0.057	0	0.104	0.446	0.491
AKR1B1	INS	9606.ENSP00000285930	9606.ENSP00000380432	0	0	0	0	0.045	0	0	0.612	0.614
AKR1B1	HK1	9606.ENSP00000285930	9606.ENSP00000494664	0	0.002	0	0	0.107	0	0.800	0.197	0.844
AKR1B1	AKR1C3	9606.ENSP00000285930	9606.ENSP00000369927	0	0	0.071	0.938	0.080	0	0.900	0.088	0.911
AKR1C1	PRDX1	9606.ENSP00000370254	9606.ENSP00000262746	0	0	0	0	0.126	0.071	0	0.339	0.417
AKR1C1	CYP2A6	9606.ENSP00000370254	9606.ENSP00000301141	0	0	0	0	0.070	0.045	0.900	0.165	0.915
AKR1C1	AKR1C3	9606.ENSP00000370254	9606.ENSP00000369927	0	0	0.049	0.983	0.626	0.847	0.900	0.301	0.995
AKR1C1	AKR1C2	9606.ENSP00000370254	9606.ENSP00000370129	0	0	0.047	0.986	0.829	0.835	0.900	0.442	0.998
AKR1C1	CYP1B1	9606.ENSP00000370254	9606.ENSP00000478561	0	0	0	0	0.060	0.045	0	0.440	0.454
AKR1C1	CYP2D6	9606.ENSP00000370254	9606.ENSP00000496150	0	0	0	0	0.060	0.045	0.900	0.136	0.912
AKR1C1	CYP2E1	9606.ENSP00000370254	9606.ENSP00000440689	0	0	0	0	0.055	0.045	0.900	0.247	0.923
AKR1C1	CYP3A4	9606.ENSP00000370254	9606.ENSP00000498939	0	0	0	0	0.063	0	0.900	0.274	0.926
AKR1C1	CYP1A1	9606.ENSP00000370254	9606.ENSP00000378488	0	0	0	0	0.074	0.045	0.900	0.400	0.939
AKR1C2	CYP2A6	9606.ENSP00000370129	9606.ENSP00000301141	0	0	0	0	0.070	0.045	0.900	0.165	0.915
AKR1C2	AKR1C3	9606.ENSP00000370129	9606.ENSP00000369927	0	0	0.049	0.983	0.767	0.838	0.900	0.367	0.997
AKR1C3	STS	9606.ENSP00000369927	9606.ENSP00000217961	0	0	0	0	0.069	0	0.900	0.530	0.952
AKR1C3	CYP3A5	9606.ENSP00000369927	9606.ENSP00000222982	0	0	0	0	0.082	0	0.900	0.294	0.929
AKR1C3	CYP3A7	9606.ENSP00000369927	9606.ENSP00000337450	0	0	0	0	0.058	0	0.900	0.283	0.926
AKR1C3	CYB5A	9606.ENSP00000369927	9606.ENSP00000341625	0	0	0	0	0.111	0	0	0.415	0.458
AKR1C3	CYP1A2	9606.ENSP00000369927	9606.ENSP00000342007	0	0	0	0	0.097	0.045	0.900	0.224	0.924
AKR1C3	ESR1	9606.ENSP00000369927	9606.ENSP00000405330	0	0	0	0	0.052	0	0	0.418	0.424
AKR1C3	TBXAS1	9606.ENSP00000369927	9606.ENSP00000389414	0	0	0	0	0.057	0	0	0.557	0.565
AKR1C3	CYP2E1	9606.ENSP00000369927	9606.ENSP00000440689	0	0	0	0	0.055	0.045	0.900	0.129	0.910
AKR1C3	CYP3A4	9606.ENSP00000369927	9606.ENSP00000498939	0	0	0	0	0.063	0	0.900	0.363	0.935
AKR1C3	CYP1A1	9606.ENSP00000369927	9606.ENSP00000378488	0	0	0	0	0.067	0.045	0.900	0.358	0.935
AKR1C3	CYP1B1	9606.ENSP00000369927	9606.ENSP00000478561	0	0	0	0	0.073	0.045	0.900	0.377	0.937
ALDOA	TTR	9606.ENSP00000496166	9606.ENSP00000237014	0	0	0	0	0.105	0	0	0.447	0.484
ALDOA	GOT2	9606.ENSP00000496166	9606.ENSP00000245206	0	0	0	0	0.118	0	0	0.410	0.458
ALDOA	PRDX1	9606.ENSP00000496166	9606.ENSP00000262746	0	0	0	0	0.119	0.068	0	0.383	0.449
ALDOA	F13A1	9606.ENSP00000496166	9606.ENSP00000264870	0	0	0	0	0.043	0.053	0	0.396	0.404
ALDOA	EGFR	9606.ENSP00000496166	9606.ENSP00000275493	0	0	0	0	0.047	0.197	0	0.504	0.587
ALDOA	NME2	9606.ENSP00000496166	9606.ENSP00000376886	0	0	0	0	0.152	0.082	0	0.300	0.408
ALDOA	PPIA	9606.ENSP00000496166	9606.ENSP00000419425	0	0	0	0	0.190	0	0	0.518	0.593
ALDOA	HSPA8	9606.ENSP00000496166	9606.ENSP00000437125	0	0	0	0	0.185	0.062	0	0.578	0.650
ALDOA	LDHA	9606.ENSP00000496166	9606.ENSP00000445175	0	0	0	0	0.281	0.205	0.800	0.797	0.973
ALDOA	HK1	9606.ENSP00000496166	9606.ENSP00000494664	0	0	0	0	0.120	0	0.800	0.685	0.939
ANP32A	H4C6	9606.ENSP00000417864	9606.ENSP00000244537	0	0	0	0	0.067	0.510	0	0.509	0.755
ANP32A	GZMA	9606.ENSP00000417864	9606.ENSP00000274306	0	0	0	0	0	0	0	0.841	0.841
ANP32A	NME1	9606.ENSP00000417864	9606.ENSP00000337060	0	0	0	0	0.067	0	0	0.978	0.978
ANP32A	SET	9606.ENSP00000417864	9606.ENSP00000361777	0	0	0	0	0.237	0.628	0.800	0.991	0.999
ANP32A	NME2	9606.ENSP00000417864	9606.ENSP00000376886	0	0	0	0	0.108	0	0	0.392	0.434
ANP32A	HSPA8	9606.ENSP00000417864	9606.ENSP00000437125	0	0	0	0	0.081	0	0	0.395	0.420
ANPEP	MAPK1	9606.ENSP00000300060	9606.ENSP00000215832	0	0	0	0	0.044	0.045	0	0.465	0.469
ANPEP	MYH9	9606.ENSP00000300060	9606.ENSP00000216181	0	0	0	0	0.084	0.070	0	0.392	0.436
ANPEP	MMP2	9606.ENSP00000300060	9606.ENSP00000219070	0	0	0	0	0.120	0	0	0.604	0.637
ANPEP	LAP3	9606.ENSP00000300060	9606.ENSP00000226299	0	0	0	0	0.102	0.071	0.900	0.631	0.965
ANPEP	GOT2	9606.ENSP00000300060	9606.ENSP00000245206	0.042	0	0	0	0.042	0.097	0.800	0.208	0.844
ANPEP	PDGFRB	9606.ENSP00000300060	9606.ENSP00000261799	0	0	0	0	0.082	0	0	0.604	0.621
ANPEP	KDR	9606.ENSP00000300060	9606.ENSP00000263923	0	0	0	0	0.047	0	0	0.435	0.439
ANPEP	ICAM1	9606.ENSP00000300060	9606.ENSP00000264832	0	0	0	0	0.086	0	0	0.537	0.559
ANPEP	ENPEP	9606.ENSP00000300060	9606.ENSP00000265162	0	0	0.118	0.844	0.100	0.095	0	0.457	0.557
ANPEP	NRP1	9606.ENSP00000300060	9606.ENSP00000265371	0	0	0	0	0.062	0	0	0.393	0.406
ANPEP	EGFR	9606.ENSP00000300060	9606.ENSP00000275493	0	0	0	0	0.118	0	0	0.354	0.405
ANPEP	IFNA1	9606.ENSP00000300060	9606.ENSP00000276927	0	0	0	0	0	0	0	0.574	0.574
ANPEP	FLT1	9606.ENSP00000300060	9606.ENSP00000282397	0	0	0	0	0.047	0	0	0.585	0.588
ANPEP	CXCR1	9606.ENSP00000300060	9606.ENSP00000295683	0	0	0	0	0.080	0	0	0.626	0.641
ANPEP	HSPA5	9606.ENSP00000300060	9606.ENSP00000324173	0	0	0	0	0	0.074	0	0.403	0.423
ANPEP	INS	9606.ENSP00000300060	9606.ENSP00000380432	0	0	0	0	0.042	0	0	0.428	0.428
ANPEP	ITGAL	9606.ENSP00000300060	9606.ENSP00000349252	0	0	0	0	0.062	0	0	0.419	0.431
ANPEP	HSPA8	9606.ENSP00000300060	9606.ENSP00000437125	0	0	0	0	0.048	0.083	0	0.409	0.440
ANPEP	ITGB2	9606.ENSP00000300060	9606.ENSP00000380948	0	0	0	0	0.086	0	0	0.434	0.460
ANPEP	HAVCR2	9606.ENSP00000300060	9606.ENSP00000312002	0	0	0	0	0.047	0	0	0.505	0.508
ANPEP	ITGB3	9606.ENSP00000300060	9606.ENSP00000452786	0	0	0	0	0.109	0	0	0.571	0.601
ANPEP	CXCL8	9606.ENSP00000300060	9606.ENSP00000306512	0	0	0	0	0.110	0	0	0.606	0.634
ANPEP	TNF	9606.ENSP00000300060	9606.ENSP00000398698	0	0	0	0	0.042	0	0	0.638	0.638
ANPEP	MMP9	9606.ENSP00000300060	9606.ENSP00000361405	0	0	0	0	0.095	0	0	0.621	0.642
ANPEP	CXCR2	9606.ENSP00000300060	9606.ENSP00000319635	0	0	0	0	0.075	0	0	0.631	0.644
ANPEP	PTPRC	9606.ENSP00000300060	9606.ENSP00000411355	0	0	0	0	0.103	0	0	0.774	0.788
ANPEP	ITGB1	9606.ENSP00000300060	9606.ENSP00000379350	0	0	0	0	0.047	0	0	0.802	0.804
ANPEP	DPP4	9606.ENSP00000300060	9606.ENSP00000353731	0	0	0	0	0.153	0.053	0	0.921	0.931
ANPEP	FCGR3A	9606.ENSP00000300060	9606.ENSP00000356946	0	0	0	0	0.074	0	0	0.950	0.951
APOA1	GRN	9606.ENSP00000236850	9606.ENSP00000053867	0	0	0	0	0	0	0	0.679	0.679
APOA1	CTSG	9606.ENSP00000236850	9606.ENSP00000216336	0	0	0	0	0.043	0	0	0.481	0.482
APOA1	MMP2	9606.ENSP00000236850	9606.ENSP00000219070	0	0	0	0	0.080	0	0	0.527	0.546
APOA1	PON1	9606.ENSP00000236850	9606.ENSP00000222381	0	0	0	0	0.081	0	0.720	0.996	0.998
APOA1	LTF	9606.ENSP00000236850	9606.ENSP00000231751	0	0	0	0	0.087	0	0.400	0.713	0.829
APOA1	LCK	9606.ENSP00000236850	9606.ENSP00000477713	0	0	0	0	0.063	0	0	0.394	0.407
APOA1	GOT2	9606.ENSP00000236850	9606.ENSP00000245206	0	0	0	0	0.064	0	0	0.400	0.414
APOA1	CYP3A4	9606.ENSP00000236850	9606.ENSP00000498939	0	0	0	0	0.198	0	0	0.310	0.423
APOA1	PLA2G10	9606.ENSP00000236850	9606.ENSP00000393847	0	0	0	0	0	0	0	0.431	0.431
APOA1	PLA2G2A	9606.ENSP00000236850	9606.ENSP00000383364	0	0	0	0	0.086	0	0	0.418	0.445
APOA1	NRP1	9606.ENSP00000236850	9606.ENSP00000265371	0	0	0	0	0	0	0	0.452	0.452
APOA1	EGFR	9606.ENSP00000236850	9606.ENSP00000275493	0	0	0	0	0.062	0	0	0.466	0.477
APOA1	IFNA1	9606.ENSP00000236850	9606.ENSP00000276927	0	0	0	0	0	0	0	0.491	0.491
APOA1	F7	9606.ENSP00000236850	9606.ENSP00000364731	0	0	0	0	0.123	0	0	0.445	0.492
APOA1	F13A1	9606.ENSP00000236850	9606.ENSP00000264870	0	0	0	0	0	0	0	0.496	0.495
APOA1	ICAM1	9606.ENSP00000236850	9606.ENSP00000264832	0	0	0	0	0.044	0	0	0.507	0.508
APOA1	NPPA	9606.ENSP00000236850	9606.ENSP00000365663	0	0	0	0	0.056	0	0.400	0.203	0.509
APOA1	RXRA	9606.ENSP00000236850	9606.ENSP00000419692	0	0	0	0	0	0	0.400	0.308	0.567
APOA1	TNF	9606.ENSP00000236850	9606.ENSP00000398698	0	0	0	0	0	0	0	0.581	0.581
APOA1	PLG	9606.ENSP00000236850	9606.ENSP00000308938	0	0	0	0	0.165	0	0	0.524	0.585
APOA1	NR1H4	9606.ENSP00000236850	9606.ENSP00000447149	0	0	0	0	0.213	0	0	0.509	0.597
APOA1	SORT1	9606.ENSP00000236850	9606.ENSP00000256637	0	0	0	0	0	0	0	0.620	0.620
APOA1	MSR1	9606.ENSP00000236850	9606.ENSP00000405453	0	0	0	0	0	0	0.540	0.247	0.638
APOA1	HNF4A	9606.ENSP00000236850	9606.ENSP00000312987	0	0	0	0	0.126	0.292	0	0.592	0.725
APOA1	HMGCR	9606.ENSP00000236850	9606.ENSP00000287936	0	0	0	0	0.044	0	0	0.784	0.784
APOA1	BMP1	9606.ENSP00000236850	9606.ENSP00000305714	0	0	0	0	0.067	0	0.750	0.201	0.797
APOA1	SNCA	9606.ENSP00000236850	9606.ENSP00000500990	0	0	0	0	0.067	0.510	0.400	0.625	0.883
APOA1	FGA	9606.ENSP00000236850	9606.ENSP00000498441	0	0	0	0	0.452	0.428	0.400	0.544	0.902
APOA1	INS	9606.ENSP00000236850	9606.ENSP00000380432	0	0	0	0	0.127	0	0.400	0.835	0.906
APOA1	MMP14	9606.ENSP00000236850	9606.ENSP00000308208	0	0	0	0	0.062	0.900	0	0.149	0.913
APOA1	F2	9606.ENSP00000236850	9606.ENSP00000308541	0	0	0	0	0.782	0	0	0.680	0.927
APOA1	TTR	9606.ENSP00000236850	9606.ENSP00000237014	0	0	0	0	0.453	0.127	0.400	0.982	0.994
ARAF	RALA	9606.ENSP00000290277	9606.ENSP00000005257	0	0	0	0	0.074	0.347	0	0.383	0.594
ARAF	MAPK1	9606.ENSP00000290277	9606.ENSP00000215832	0	0	0	0.592	0.094	0.110	0.500	0.251	0.657
ARAF	PRKCQ	9606.ENSP00000290277	9606.ENSP00000263125	0	0	0	0.570	0	0.087	0.650	0	0.666
ARAF	PRKCG	9606.ENSP00000290277	9606.ENSP00000263431	0	0	0	0.561	0	0.050	0.900	0.060	0.902
ARAF	PIK3CA	9606.ENSP00000290277	9606.ENSP00000263967	0	0	0	0	0.059	0.327	0	0.553	0.692
ARAF	TP53	9606.ENSP00000290277	9606.ENSP00000269305	0	0	0	0	0.088	0.192	0	0.431	0.544
ARAF	EGFR	9606.ENSP00000290277	9606.ENSP00000275493	0	0	0	0.583	0.042	0.102	0	0.552	0.581
ARAF	FLT1	9606.ENSP00000290277	9606.ENSP00000282397	0	0	0	0.571	0.086	0.074	0	0.418	0.465
ARAF	CDKN2A	9606.ENSP00000290277	9606.ENSP00000418915	0	0	0	0	0	0.095	0	0.378	0.413
ARAF	MAOB	9606.ENSP00000290277	9606.ENSP00000367309	0	0	0	0	0.060	0.047	0	0.398	0.414
ARAF	MAOA	9606.ENSP00000290277	9606.ENSP00000340684	0	0	0	0	0.071	0.047	0	0.432	0.453
ARAF	LMNA	9606.ENSP00000290277	9606.ENSP00000357283	0	0	0	0	0.060	0.051	0.400	0.107	0.458
ARAF	FGA	9606.ENSP00000290277	9606.ENSP00000498441	0	0	0	0	0.056	0	0.500	0	0.507
ARAF	ITGB3	9606.ENSP00000290277	9606.ENSP00000452786	0	0	0	0	0	0.052	0.500	0.047	0.508
ARAF	SHC1	9606.ENSP00000290277	9606.ENSP00000401303	0	0	0	0	0.049	0.073	0	0.506	0.527
ARAF	HSPA8	9606.ENSP00000290277	9606.ENSP00000437125	0	0	0	0	0.049	0.235	0	0.417	0.539
ARAF	PRKCE	9606.ENSP00000290277	9606.ENSP00000306124	0	0	0	0.567	0	0.087	0.650	0.071	0.677
ARAF	PRKCD	9606.ENSP00000290277	9606.ENSP00000331602	0	0	0	0.569	0.060	0.087	0.650	0.442	0.809
ARAF	PRKCB	9606.ENSP00000290277	9606.ENSP00000496129	0	0	0	0.578	0.042	0.050	0.900	0.076	0.904
ARAF	PRKCA	9606.ENSP00000290277	9606.ENSP00000408695	0	0	0	0.579	0.044	0.050	0.900	0.077	0.904
ARAF	GSK3B	9606.ENSP00000290277	9606.ENSP00000324806	0	0	0	0.571	0.050	0	0.900	0.129	0.910
ARAF	RAF1	9606.ENSP00000290277	9606.ENSP00000401888	0	0	0.060	0.959	0.064	0.786	0.900	0.803	0.995
ARAF	BRAF	9606.ENSP00000290277	9606.ENSP00000419060	0	0	0.063	0.954	0	0.880	0.900	0.861	0.998
ARSA	SNCA	9606.ENSP00000216124	9606.ENSP00000500990	0	0	0	0	0	0.301	0	0.271	0.469
ARSA	STS	9606.ENSP00000216124	9606.ENSP00000217961	0	0	0.139	0.800	0.047	0	0.400	0.134	0.517
ARSA	PSAP	9606.ENSP00000216124	9606.ENSP00000378394	0	0	0	0	0.062	0	0	0.911	0.913
ARSA	GLA	9606.ENSP00000216124	9606.ENSP00000218516	0	0	0	0	0.052	0	0.900	0.753	0.974
ATM	SIRT1	9606.ENSP00000278616	9606.ENSP00000212015	0	0	0	0	0.049	0	0	0.855	0.856
ATM	MAPK1	9606.ENSP00000278616	9606.ENSP00000215832	0	0	0	0	0.123	0.300	0	0.434	0.622
ATM	POLE2	9606.ENSP00000278616	9606.ENSP00000216367	0	0	0	0	0	0	0.400	0.217	0.510
ATM	AURKA	9606.ENSP00000278616	9606.ENSP00000216911	0	0	0	0	0	0.071	0	0.507	0.522
ATM	CDKN1B	9606.ENSP00000278616	9606.ENSP00000228872	0	0	0	0	0.070	0	0	0.704	0.713
ATM	MAPK14	9606.ENSP00000278616	9606.ENSP00000229795	0	0	0	0	0.063	0.516	0	0.436	0.722
ATM	TTR	9606.ENSP00000278616	9606.ENSP00000237014	0	0	0	0	0	0	0	0.458	0.458
ATM	KLRK1	9606.ENSP00000278616	9606.ENSP00000240618	0	0	0	0	0.122	0.057	0	0.379	0.441
ATM	H4C6	9606.ENSP00000278616	9606.ENSP00000244537	0	0	0	0	0.042	0.129	0.500	0.518	0.772
ATM	RPA1	9606.ENSP00000278616	9606.ENSP00000254719	0	0	0	0	0.047	0.660	0.500	0.611	0.928
ATM	CCNA1	9606.ENSP00000278616	9606.ENSP00000255465	0	0	0	0	0	0	0.500	0.636	0.810
ATM	CDK7	9606.ENSP00000278616	9606.ENSP00000256443	0	0	0	0	0.042	0	0.500	0.394	0.684
ATM	VHL	9606.ENSP00000278616	9606.ENSP00000256474	0	0	0	0	0.060	0.421	0	0.496	0.701
ATM	PDGFRA	9606.ENSP00000278616	9606.ENSP00000257290	0	0	0	0	0.065	0	0	0.480	0.493
ATM	MDM2	9606.ENSP00000278616	9606.ENSP00000258149	0	0	0	0	0.092	0.621	0.750	0.955	0.995
ATM	EP300	9606.ENSP00000278616	9606.ENSP00000263253	0	0	0	0	0.074	0	0	0.900	0.904
ATM	BRD4	9606.ENSP00000278616	9606.ENSP00000263377	0	0	0	0	0.042	0.292	0	0.377	0.540
ATM	POLD3	9606.ENSP00000278616	9606.ENSP00000263681	0	0	0	0	0.050	0	0.400	0.307	0.571
ATM	KDR	9606.ENSP00000278616	9606.ENSP00000263923	0	0	0	0	0.059	0	0	0.447	0.457
ATM	PIK3CA	9606.ENSP00000278616	9606.ENSP00000263967	0	0	0	0.548	0.109	0	0	0.404	0.446
ATM	CDK2	9606.ENSP00000278616	9606.ENSP00000266970	0	0	0	0	0.042	0.054	0.800	0.834	0.966
ATM	TP53	9606.ENSP00000278616	9606.ENSP00000269305	0	0	0	0	0.103	0.928	0.900	0.975	0.999
ATM	ERBB2	9606.ENSP00000278616	9606.ENSP00000269571	0	0	0	0	0	0	0	0.748	0.748
ATM	SKP2	9606.ENSP00000278616	9606.ENSP00000274255	0	0	0	0	0.044	0.292	0	0.434	0.583
ATM	EGFR	9606.ENSP00000278616	9606.ENSP00000275493	0	0	0	0	0.042	0	0	0.681	0.681
ATM	CDK5	9606.ENSP00000278616	9606.ENSP00000419782	0	0	0	0	0.042	0	0	0.399	0.400
ATM	MMP9	9606.ENSP00000278616	9606.ENSP00000361405	0	0	0	0	0.088	0	0	0.374	0.404
ATM	SHC1	9606.ENSP00000278616	9606.ENSP00000401303	0	0	0	0	0.042	0	0	0.407	0.407
ATM	CXCL8	9606.ENSP00000278616	9606.ENSP00000306512	0	0	0	0	0.057	0	0	0.399	0.409
ATM	LMNA	9606.ENSP00000278616	9606.ENSP00000357283	0	0	0	0	0.042	0.096	0	0.374	0.411
ATM	NEK2	9606.ENSP00000278616	9606.ENSP00000355966	0	0	0	0	0.111	0	0	0.364	0.411
ATM	SMARCA2	9606.ENSP00000278616	9606.ENSP00000371638	0	0	0	0	0.082	0	0	0.406	0.432
ATM	CASP7	9606.ENSP00000278616	9606.ENSP00000358327	0	0	0	0	0.099	0	0	0.410	0.446
ATM	BIRC2	9606.ENSP00000278616	9606.ENSP00000477613	0	0	0	0	0.120	0	0	0.398	0.448
ATM	CUL4A	9606.ENSP00000278616	9606.ENSP00000364589	0	0	0	0	0.095	0	0	0.420	0.453
ATM	PTPRC	9606.ENSP00000278616	9606.ENSP00000411355	0	0	0	0	0.172	0	0	0.379	0.464
ATM	CASP2	9606.ENSP00000278616	9606.ENSP00000312664	0	0	0	0	0.103	0	0	0.432	0.469
ATM	PDE4D	9606.ENSP00000278616	9606.ENSP00000345502	0	0	0	0	0	0	0	0.474	0.474
ATM	PRKCA	9606.ENSP00000278616	9606.ENSP00000408695	0	0	0	0	0.117	0.225	0	0.293	0.474
ATM	HSPA1A	9606.ENSP00000278616	9606.ENSP00000364802	0	0	0	0	0	0	0	0.475	0.475
ATM	HSPA5	9606.ENSP00000278616	9606.ENSP00000324173	0	0	0	0	0	0	0	0.479	0.479
ATM	GSK3B	9606.ENSP00000278616	9606.ENSP00000324806	0	0	0	0	0.042	0	0	0.489	0.489
ATM	CDC7	9606.ENSP00000278616	9606.ENSP00000393139	0	0	0	0	0.044	0	0	0.490	0.491
ATM	HSPA1B	9606.ENSP00000278616	9606.ENSP00000364801	0	0	0	0	0	0	0	0.494	0.493
ATM	UBA52	9606.ENSP00000278616	9606.ENSP00000388107	0	0	0	0	0	0	0.500	0.077	0.518
ATM	INS	9606.ENSP00000278616	9606.ENSP00000380432	0	0	0	0	0	0	0	0.521	0.521
ATM	POLH	9606.ENSP00000278616	9606.ENSP00000361310	0	0	0	0	0.049	0	0.400	0.252	0.536
ATM	XIAP	9606.ENSP00000278616	9606.ENSP00000360242	0	0	0	0	0.154	0	0	0.476	0.538
ATM	TNF	9606.ENSP00000278616	9606.ENSP00000398698	0	0	0	0	0.085	0	0	0.523	0.545
ATM	AURKB	9606.ENSP00000278616	9606.ENSP00000313950	0	0	0	0	0.042	0.071	0	0.532	0.547
ATM	TOP2A	9606.ENSP00000278616	9606.ENSP00000411532	0	0	0	0	0.042	0.075	0	0.544	0.560
ATM	DDB1	9606.ENSP00000278616	9606.ENSP00000301764	0	0	0	0	0.042	0	0	0.563	0.564
ATM	HLA-A	9606.ENSP00000278616	9606.ENSP00000379873	0	0	0	0	0.044	0.488	0	0.199	0.573
ATM	TGFBR1	9606.ENSP00000278616	9606.ENSP00000447297	0	0	0	0	0.107	0	0	0.547	0.578
ATM	ESR1	9606.ENSP00000278616	9606.ENSP00000405330	0	0	0	0	0.055	0	0	0.595	0.601
ATM	IKBKB	9606.ENSP00000278616	9606.ENSP00000430684	0	0	0	0	0.138	0.292	0	0.451	0.635
ATM	CCNH	9606.ENSP00000278616	9606.ENSP00000498750	0	0	0	0	0.049	0	0.500	0.307	0.642
ATM	KDM4A	9606.ENSP00000278616	9606.ENSP00000361473	0	0	0	0	0	0	0.500	0.412	0.693
ATM	BRCC3	9606.ENSP00000278616	9606.ENSP00000358474	0	0	0	0	0.067	0	0.500	0.397	0.694
ATM	TOP1	9606.ENSP00000278616	9606.ENSP00000354522	0	0	0	0	0.049	0.189	0	0.669	0.722
ATM	CDK1	9606.ENSP00000278616	9606.ENSP00000378699	0	0	0	0	0	0.054	0	0.730	0.733
ATM	CHUK	9606.ENSP00000278616	9606.ENSP00000359424	0	0	0	0	0.086	0.292	0	0.641	0.747
ATM	BRAF	9606.ENSP00000278616	9606.ENSP00000419060	0	0	0	0	0	0	0	0.778	0.778
ATM	SMARCA4	9606.ENSP00000278616	9606.ENSP00000343896	0	0	0	0	0.042	0.292	0	0.709	0.786
ATM	MAPK8	9606.ENSP00000278616	9606.ENSP00000378974	0	0	0	0	0.090	0.292	0.500	0.432	0.792
ATM	POLE	9606.ENSP00000278616	9606.ENSP00000322570	0	0	0	0	0.093	0	0.400	0.653	0.794
ATM	POLR2A	9606.ENSP00000278616	9606.ENSP00000461879	0	0	0	0	0.084	0.469	0.500	0.263	0.797
ATM	CCNA2	9606.ENSP00000278616	9606.ENSP00000481380	0	0	0	0	0	0	0.500	0.645	0.815
ATM	CDKN2A	9606.ENSP00000278616	9606.ENSP00000418915	0	0	0	0	0.042	0.053	0	0.845	0.847
ATM	XPA	9606.ENSP00000278616	9606.ENSP00000364270	0	0	0	0	0	0.292	0.540	0.740	0.908
ATM	POLD1	9606.ENSP00000278616	9606.ENSP00000472445	0	0	0	0	0.057	0	0.900	0.613	0.960
ATM	CASP8	9606.ENSP00000278616	9606.ENSP00000351273	0	0	0	0	0.197	0	0.900	0.560	0.961
ATM	IKBKG	9606.ENSP00000278616	9606.ENSP00000483825	0	0	0	0	0.042	0.820	0	0.948	0.990
ATM	RAD51	9606.ENSP00000278616	9606.ENSP00000493712	0	0	0	0	0	0.485	0.800	0.958	0.995
ATM	MRE11	9606.ENSP00000278616	9606.ENSP00000325863	0	0	0	0	0.236	0.907	0.900	0.941	0.999
ATM	ATR	9606.ENSP00000278616	9606.ENSP00000343741	0	0	0	0.564	0.213	0.974	0.900	0.745	0.999
ATR	SIRT1	9606.ENSP00000343741	9606.ENSP00000212015	0	0	0	0	0.129	0.095	0	0.406	0.491
ATR	H4C6	9606.ENSP00000343741	9606.ENSP00000244537	0	0	0	0	0.044	0.354	0.500	0.355	0.774
ATR	RPA1	9606.ENSP00000343741	9606.ENSP00000254719	0	0	0	0	0.049	0.925	0.500	0.594	0.983
ATR	CDK7	9606.ENSP00000343741	9606.ENSP00000256443	0	0	0	0	0.072	0	0.500	0.240	0.616
ATR	MDM2	9606.ENSP00000343741	9606.ENSP00000258149	0	0	0	0	0.067	0	0	0.447	0.461
ATR	EP300	9606.ENSP00000343741	9606.ENSP00000263253	0	0	0	0	0.049	0.329	0	0.310	0.522
ATR	BRD4	9606.ENSP00000343741	9606.ENSP00000263377	0	0	0	0	0.055	0.315	0	0.217	0.449
ATR	CDK2	9606.ENSP00000343741	9606.ENSP00000266970	0	0	0	0	0.054	0.473	0.500	0.549	0.872
ATR	TP53	9606.ENSP00000343741	9606.ENSP00000269305	0	0	0	0	0	0.838	0.900	0.781	0.996
ATR	AURKB	9606.ENSP00000343741	9606.ENSP00000313950	0	0	0	0	0.047	0.071	0	0.379	0.402
ATR	POLE	9606.ENSP00000343741	9606.ENSP00000322570	0	0	0	0	0.153	0.287	0	0.423	0.621
ATR	MRE11	9606.ENSP00000343741	9606.ENSP00000325863	0	0	0	0	0.131	0.830	0.500	0.626	0.968
ATR	PIM1	9606.ENSP00000343741	9606.ENSP00000362608	0	0	0	0	0	0.091	0	0.382	0.414
ATR	POLH	9606.ENSP00000343741	9606.ENSP00000361310	0	0	0	0	0.127	0.103	0	0.340	0.438
ATR	POLD1	9606.ENSP00000343741	9606.ENSP00000472445	0	0	0	0	0.112	0.221	0	0.302	0.475
ATR	UBA52	9606.ENSP00000343741	9606.ENSP00000388107	0	0	0	0	0	0	0.500	0	0.499
ATR	TOP2A	9606.ENSP00000343741	9606.ENSP00000411532	0	0	0	0	0.057	0.103	0	0.456	0.500
ATR	CDKN2A	9606.ENSP00000343741	9606.ENSP00000418915	0	0	0	0	0	0.292	0	0.373	0.537
ATR	CCNH	9606.ENSP00000343741	9606.ENSP00000498750	0	0	0	0	0.067	0	0.500	0.132	0.560
ATR	TOP1	9606.ENSP00000343741	9606.ENSP00000354522	0	0	0	0	0.056	0.079	0	0.552	0.577
ATR	POLR2A	9606.ENSP00000343741	9606.ENSP00000461879	0	0	0	0	0.095	0	0.500	0.182	0.598
ATR	XPA	9606.ENSP00000343741	9606.ENSP00000364270	0	0	0	0	0.057	0.553	0	0.448	0.747
ATR	CDK1	9606.ENSP00000343741	9606.ENSP00000378699	0	0	0	0	0.059	0.430	0	0.633	0.786
ATR	RAD51	9606.ENSP00000343741	9606.ENSP00000493712	0	0	0	0	0.056	0.473	0.500	0.796	0.942
ATR	CDC7	9606.ENSP00000343741	9606.ENSP00000393139	0	0	0	0	0.068	0.959	0.500	0.638	0.992
AURKA	RALA	9606.ENSP00000216911	9606.ENSP00000005257	0	0	0	0	0.047	0.060	0	0.568	0.579
AURKA	RBX1	9606.ENSP00000216911	9606.ENSP00000216225	0	0	0	0	0.044	0	0.500	0.222	0.596
AURKA	POLE2	9606.ENSP00000216911	9606.ENSP00000216367	0	0	0	0	0.258	0	0	0.233	0.407
AURKA	YBX1	9606.ENSP00000216911	9606.ENSP00000361626	0	0	0	0	0.099	0.157	0	0.279	0.405
AURKA	IKBKB	9606.ENSP00000216911	9606.ENSP00000430684	0	0	0.102	0.619	0	0.311	0	0.124	0.411
AURKA	FLNA	9606.ENSP00000216911	9606.ENSP00000358866	0	0	0	0	0.046	0	0	0.411	0.414
AURKA	MAP1LC3A	9606.ENSP00000216911	9606.ENSP00000363970	0	0	0	0	0.061	0	0	0.413	0.425
AURKA	H4C6	9606.ENSP00000216911	9606.ENSP00000244537	0	0	0	0	0.049	0.331	0	0.171	0.427
AURKA	CHUK	9606.ENSP00000216911	9606.ENSP00000359424	0	0	0.105	0.625	0.049	0.311	0	0.142	0.430
AURKA	NTRK3	9606.ENSP00000216911	9606.ENSP00000354207	0	0	0	0.604	0	0.067	0	0.423	0.439
AURKA	PDGFRB	9606.ENSP00000216911	9606.ENSP00000261799	0	0	0	0.568	0	0	0	0.455	0.455
AURKA	POLD1	9606.ENSP00000216911	9606.ENSP00000472445	0	0	0	0	0.367	0	0	0.194	0.468
AURKA	NME1	9606.ENSP00000216911	9606.ENSP00000337060	0	0	0	0	0.136	0.292	0	0.207	0.472
AURKA	MAPK8	9606.ENSP00000216911	9606.ENSP00000378974	0	0	0.108	0.607	0	0	0	0.436	0.475
AURKA	EGFR	9606.ENSP00000216911	9606.ENSP00000275493	0	0	0	0.595	0	0.329	0	0.259	0.481
AURKA	LIN28B	9606.ENSP00000216911	9606.ENSP00000344401	0	0	0	0	0.084	0	0	0.466	0.490
AURKA	RAF1	9606.ENSP00000216911	9606.ENSP00000401888	0	0	0	0.614	0.042	0.067	0	0.476	0.490
AURKA	UBA52	9606.ENSP00000216911	9606.ENSP00000388107	0	0	0	0	0	0	0.500	0	0.499
AURKA	PIK3CA	9606.ENSP00000216911	9606.ENSP00000263967	0	0	0	0	0	0	0	0.505	0.505
AURKA	TNF	9606.ENSP00000216911	9606.ENSP00000398698	0	0	0	0	0	0	0	0.509	0.509
AURKA	CDK7	9606.ENSP00000216911	9606.ENSP00000256443	0	0	0.126	0.664	0.072	0	0	0.444	0.510
AURKA	SKP2	9606.ENSP00000216911	9606.ENSP00000274255	0	0	0	0	0.271	0	0	0.386	0.534
AURKA	SEPTIN9	9606.ENSP00000216911	9606.ENSP00000391249	0	0	0	0	0.055	0.497	0	0.100	0.535
AURKA	BRD4	9606.ENSP00000216911	9606.ENSP00000263377	0	0	0	0	0	0.292	0	0.397	0.554
AURKA	VHL	9606.ENSP00000216911	9606.ENSP00000256474	0	0	0	0	0.049	0.510	0	0.175	0.581
AURKA	CDC7	9606.ENSP00000216911	9606.ENSP00000393139	0	0	0	0	0.246	0.075	0	0.467	0.596
AURKA	XIAP	9606.ENSP00000216911	9606.ENSP00000360242	0	0	0	0	0.142	0.410	0	0.300	0.614
AURKA	BIRC2	9606.ENSP00000216911	9606.ENSP00000477613	0	0	0	0	0.142	0.410	0	0.298	0.614
AURKA	CCNA1	9606.ENSP00000216911	9606.ENSP00000255465	0	0	0	0	0.295	0	0	0.492	0.627
AURKA	CUL1	9606.ENSP00000216911	9606.ENSP00000326804	0	0	0	0	0.058	0	0.500	0.285	0.634
AURKA	MDM2	9606.ENSP00000216911	9606.ENSP00000258149	0	0	0	0	0.055	0.292	0	0.510	0.643
AURKA	CKS1B	9606.ENSP00000216911	9606.ENSP00000311083	0	0	0	0	0.452	0	0	0.378	0.645
AURKA	EP300	9606.ENSP00000216911	9606.ENSP00000263253	0	0	0	0	0.103	0	0.500	0.286	0.652
AURKA	RAD51	9606.ENSP00000216911	9606.ENSP00000493712	0	0	0	0	0.451	0.071	0	0.407	0.671
AURKA	SKP1	9606.ENSP00000216911	9606.ENSP00000231487	0	0	0	0	0	0.161	0.500	0.326	0.692
AURKA	CDKN2A	9606.ENSP00000216911	9606.ENSP00000418915	0	0	0	0	0.070	0.126	0	0.686	0.723
AURKA	TYMS	9606.ENSP00000216911	9606.ENSP00000315644	0	0	0	0	0.551	0	0	0.421	0.729
AURKA	CDKN1B	9606.ENSP00000216911	9606.ENSP00000228872	0	0	0	0	0	0.627	0	0.333	0.740
AURKA	ESR1	9606.ENSP00000216911	9606.ENSP00000405330	0	0	0	0	0.057	0.302	0	0.678	0.769
AURKA	GSK3B	9606.ENSP00000216911	9606.ENSP00000324806	0	0	0	0.622	0.042	0.523	0	0.535	0.769
AURKA	AURKC	9606.ENSP00000216911	9606.ENSP00000302898	0	0	0.058	0.965	0.218	0.165	0.540	0.403	0.800
AURKA	NEK2	9606.ENSP00000216911	9606.ENSP00000355966	0	0	0.123	0.684	0.641	0	0	0.501	0.829
AURKA	CDK2	9606.ENSP00000216911	9606.ENSP00000266970	0	0	0.130	0.753	0.372	0.637	0	0.495	0.886
AURKA	AURKB	9606.ENSP00000216911	9606.ENSP00000313950	0	0	0.061	0.958	0.573	0.421	0.540	0.387	0.922
AURKA	NDC80	9606.ENSP00000216911	9606.ENSP00000261597	0	0	0	0	0.720	0.474	0	0.584	0.933
AURKA	CCNA2	9606.ENSP00000216911	9606.ENSP00000481380	0	0	0	0	0.853	0	0	0.669	0.949
AURKA	CDK1	9606.ENSP00000216911	9606.ENSP00000378699	0	0	0.125	0.747	0.777	0.525	0	0.537	0.951
AURKA	TOP2A	9606.ENSP00000216911	9606.ENSP00000411532	0	0	0	0	0.826	0.071	0	0.791	0.963
AURKA	TP53	9606.ENSP00000216911	9606.ENSP00000269305	0	0	0	0	0.116	0.810	0.750	0.978	0.998
AURKA	TPX2	9606.ENSP00000216911	9606.ENSP00000300403	0	0	0	0	0.846	0.988	0.900	0.995	0.999
AURKB	POLE2	9606.ENSP00000313950	9606.ENSP00000216367	0	0	0	0	0.311	0	0	0.528	0.661
AURKB	CDKN1B	9606.ENSP00000313950	9606.ENSP00000228872	0	0	0	0	0	0.069	0	0.387	0.404
AURKB	LAMA4	9606.ENSP00000313950	9606.ENSP00000230538	0	0	0	0	0.059	0.125	0	0.377	0.442
AURKB	SKP1	9606.ENSP00000313950	9606.ENSP00000231487	0	0	0	0	0.056	0.292	0	0.371	0.543
AURKB	H4C6	9606.ENSP00000313950	9606.ENSP00000244537	0	0	0	0	0.049	0.331	0	0.319	0.529
AURKB	RPA1	9606.ENSP00000313950	9606.ENSP00000254719	0	0	0	0	0.200	0.292	0	0.072	0.429
AURKB	CCNA1	9606.ENSP00000313950	9606.ENSP00000255465	0	0	0	0	0.299	0	0	0.600	0.708
AURKB	PDGFRA	9606.ENSP00000313950	9606.ENSP00000257290	0	0	0	0	0	0	0	0.527	0.527
AURKB	MDM2	9606.ENSP00000313950	9606.ENSP00000258149	0	0	0	0	0.055	0.292	0	0.450	0.599
AURKB	NDC80	9606.ENSP00000313950	9606.ENSP00000261597	0	0	0	0	0.746	0.474	0	0.856	0.979
AURKB	EP300	9606.ENSP00000313950	9606.ENSP00000263253	0	0	0	0	0.103	0.201	0	0.279	0.439
AURKB	BRD4	9606.ENSP00000313950	9606.ENSP00000263377	0	0	0	0	0.049	0.292	0	0.367	0.536
AURKB	PIK3CA	9606.ENSP00000313950	9606.ENSP00000263967	0	0	0	0	0	0	0	0.475	0.475
AURKB	CDK2	9606.ENSP00000313950	9606.ENSP00000266970	0	0	0.148	0.717	0.449	0.095	0	0.256	0.642
AURKB	TP53	9606.ENSP00000313950	9606.ENSP00000269305	0	0	0	0	0.129	0.510	0.500	0.621	0.908
AURKB	ERBB2	9606.ENSP00000313950	9606.ENSP00000269571	0	0	0	0	0	0	0	0.432	0.432
AURKB	SKP2	9606.ENSP00000313950	9606.ENSP00000274255	0	0	0	0	0.267	0.292	0	0.456	0.693
AURKB	EIF4A1	9606.ENSP00000313950	9606.ENSP00000293831	0	0.001	0	0	0.098	0.300	0	0.125	0.400
AURKB	TPX2	9606.ENSP00000313950	9606.ENSP00000300403	0	0	0	0	0.687	0.297	0	0.750	0.940
AURKB	AURKC	9606.ENSP00000313950	9606.ENSP00000302898	0	0	0.052	0.976	0.061	0.625	0.540	0.593	0.926
AURKB	CKS1B	9606.ENSP00000313950	9606.ENSP00000311083	0	0	0	0	0.455	0	0	0.401	0.660
AURKB	YBX1	9606.ENSP00000313950	9606.ENSP00000361626	0	0	0	0	0.097	0.292	0	0.203	0.446
AURKB	LMNA	9606.ENSP00000313950	9606.ENSP00000357283	0	0	0	0	0.087	0.292	0	0.238	0.465
AURKB	RHOA	9606.ENSP00000313950	9606.ENSP00000400175	0	0	0	0	0.042	0.134	0	0.416	0.474
AURKB	CUL1	9606.ENSP00000313950	9606.ENSP00000326804	0	0	0	0	0.049	0.292	0	0.325	0.506
AURKB	UBA52	9606.ENSP00000313950	9606.ENSP00000388107	0	0	0	0	0.062	0	0.500	0	0.510
AURKB	TOP1	9606.ENSP00000313950	9606.ENSP00000354522	0	0	0	0	0.049	0	0	0.521	0.525
AURKB	CDC7	9606.ENSP00000313950	9606.ENSP00000393139	0	0	0	0	0.226	0.075	0	0.485	0.599
AURKB	BIRC2	9606.ENSP00000313950	9606.ENSP00000477613	0	0	0	0	0.142	0.410	0	0.286	0.607
AURKB	XIAP	9606.ENSP00000313950	9606.ENSP00000360242	0	0	0	0	0.153	0.410	0	0.387	0.667
AURKB	POLD1	9606.ENSP00000313950	9606.ENSP00000472445	0	0	0	0	0.685	0	0	0.158	0.724
AURKB	CDKN2A	9606.ENSP00000313950	9606.ENSP00000418915	0	0	0	0	0.070	0.330	0	0.606	0.733
AURKB	TYMS	9606.ENSP00000313950	9606.ENSP00000315644	0	0	0	0	0.623	0	0	0.333	0.738
AURKB	NEK2	9606.ENSP00000313950	9606.ENSP00000355966	0	0	0.120	0.688	0.585	0	0	0.455	0.783
AURKB	RAD51	9606.ENSP00000313950	9606.ENSP00000493712	0	0	0	0	0.463	0.071	0	0.604	0.785
AURKB	TOP2A	9606.ENSP00000313950	9606.ENSP00000411532	0	0	0	0	0.831	0.314	0	0.761	0.970
AURKB	CCNA2	9606.ENSP00000313950	9606.ENSP00000481380	0	0	0	0	0.960	0	0	0.807	0.991
AURKB	CDK1	9606.ENSP00000313950	9606.ENSP00000378699	0	0	0.138	0.719	0.950	0.331	0.400	0.856	0.997
AURKC	CCNA1	9606.ENSP00000302898	9606.ENSP00000255465	0	0	0	0	0.294	0	0	0.365	0.532
AURKC	NDC80	9606.ENSP00000302898	9606.ENSP00000261597	0	0	0	0	0.559	0.288	0	0.526	0.838
AURKC	CDK2	9606.ENSP00000302898	9606.ENSP00000266970	0	0	0.151	0.724	0.305	0.095	0	0.174	0.501
AURKC	TPX2	9606.ENSP00000302898	9606.ENSP00000300403	0	0	0	0	0.219	0.048	0	0.402	0.517
AURKC	TYMS	9606.ENSP00000302898	9606.ENSP00000315644	0	0	0	0	0.360	0	0	0.108	0.404
AURKC	TOP2A	9606.ENSP00000302898	9606.ENSP00000411532	0	0	0	0	0.296	0.071	0	0.191	0.425
AURKC	NEK2	9606.ENSP00000302898	9606.ENSP00000355966	0	0	0.116	0.731	0.399	0	0	0.087	0.473
AURKC	BIRC2	9606.ENSP00000302898	9606.ENSP00000477613	0	0	0	0	0.142	0.410	0	0.160	0.537
AURKC	XIAP	9606.ENSP00000302898	9606.ENSP00000360242	0	0	0	0	0.142	0.410	0	0.183	0.550
AURKC	POLD1	9606.ENSP00000302898	9606.ENSP00000472445	0	0	0	0	0.599	0	0	0.074	0.613
AURKC	CDK1	9606.ENSP00000302898	9606.ENSP00000378699	0	0	0.146	0.718	0.795	0.095	0	0.211	0.858
AURKC	CCNA2	9606.ENSP00000302898	9606.ENSP00000481380	0	0	0	0	0.829	0	0	0.329	0.880
BCL7A	SMARCA4	9606.ENSP00000445868	9606.ENSP00000343896	0	0	0	0	0.045	0.878	0.900	0.806	0.997
BCL7A	SMARCA2	9606.ENSP00000445868	9606.ENSP00000371638	0	0	0	0	0	0.848	0.900	0.601	0.993
BCL7A	MS4A1	9606.ENSP00000445868	9606.ENSP00000433277	0	0	0	0	0.072	0	0	0.483	0.499
BIRC2	SKP1	9606.ENSP00000477613	9606.ENSP00000231487	0	0	0	0	0.127	0.163	0	0.308	0.450
BIRC2	MDM2	9606.ENSP00000477613	9606.ENSP00000258149	0	0	0	0	0.108	0.055	0	0.434	0.482
BIRC2	CASP6	9606.ENSP00000477613	9606.ENSP00000265164	0	0	0	0	0.067	0.303	0	0.448	0.609
BIRC2	CDK2	9606.ENSP00000477613	9606.ENSP00000266970	0	0	0	0	0.208	0	0	0.313	0.433
BIRC2	TP53	9606.ENSP00000477613	9606.ENSP00000269305	0	0	0	0	0.055	0	0	0.581	0.587
BIRC2	EGFR	9606.ENSP00000477613	9606.ENSP00000275493	0	0	0	0	0.042	0.310	0	0.390	0.562
BIRC2	CASP2	9606.ENSP00000477613	9606.ENSP00000312664	0	0	0	0	0.067	0.643	0	0.646	0.872
BIRC2	GSK3B	9606.ENSP00000477613	9606.ENSP00000324806	0	0	0	0	0.060	0.329	0	0.394	0.585
BIRC2	CUL1	9606.ENSP00000477613	9606.ENSP00000326804	0	0	0	0	0.060	0.069	0	0.380	0.410
BIRC2	CASP8	9606.ENSP00000477613	9606.ENSP00000351273	0	0	0	0	0.085	0.784	0	0.865	0.971
BIRC2	CASP7	9606.ENSP00000477613	9606.ENSP00000358327	0	0	0	0	0.086	0.872	0.900	0.809	0.997
BIRC2	CHUK	9606.ENSP00000477613	9606.ENSP00000359424	0	0	0	0	0.118	0.092	0.540	0.677	0.865
BIRC2	XIAP	9606.ENSP00000477613	9606.ENSP00000360242	0	0	0.067	0.863	0.067	0.818	0.900	0.835	0.996
BIRC2	MMP9	9606.ENSP00000477613	9606.ENSP00000361405	0	0	0	0	0	0	0	0.407	0.407
BIRC2	CDK1	9606.ENSP00000477613	9606.ENSP00000378699	0	0	0	0	0.214	0	0	0.277	0.408
BIRC2	MAPK8	9606.ENSP00000477613	9606.ENSP00000378974	0	0	0	0	0.074	0	0	0.400	0.420
BIRC2	UBA52	9606.ENSP00000477613	9606.ENSP00000388107	0	0	0	0	0.045	0.900	0.500	0.065	0.949
BIRC2	TNF	9606.ENSP00000477613	9606.ENSP00000398698	0	0	0	0	0.069	0.994	0.500	0.785	0.999
BIRC2	RHOA	9606.ENSP00000477613	9606.ENSP00000400175	0	0	0	0	0.067	0.309	0	0.545	0.681
BIRC2	RAF1	9606.ENSP00000477613	9606.ENSP00000401888	0	0	0	0	0.060	0.329	0	0.196	0.449
BIRC2	IKBKB	9606.ENSP00000477613	9606.ENSP00000430684	0	0	0	0	0.054	0.092	0.540	0.754	0.890
BIRC2	CASP1	9606.ENSP00000477613	9606.ENSP00000433138	0	0	0	0	0.085	0.184	0	0.675	0.736
BIRC2	IKBKG	9606.ENSP00000477613	9606.ENSP00000483825	0	0	0	0	0	0.805	0.500	0.926	0.992
BMP1	MMP2	9606.ENSP00000305714	9606.ENSP00000219070	0	0	0	0	0.156	0	0.400	0.419	0.680
BMP1	COL1A1	9606.ENSP00000305714	9606.ENSP00000225964	0	0	0	0	0.097	0.095	0.400	0.598	0.777
BMP1	LAMA4	9606.ENSP00000305714	9606.ENSP00000230538	0	0	0	0	0.080	0.085	0	0.425	0.473
BMP1	MMP13	9606.ENSP00000305714	9606.ENSP00000260302	0	0	0	0	0.071	0	0.400	0.328	0.593
BMP1	LAMC2	9606.ENSP00000305714	9606.ENSP00000264144	0	0	0	0	0.055	0	0.400	0.436	0.652
BMP1	COL1A2	9606.ENSP00000305714	9606.ENSP00000297268	0	0	0	0	0.073	0.049	0.400	0.640	0.784
BMP1	MMP3	9606.ENSP00000305714	9606.ENSP00000299855	0	0	0	0	0.066	0	0.400	0.344	0.601
BMP1	COL3A1	9606.ENSP00000305714	9606.ENSP00000304408	0	0	0	0	0.088	0.514	0.400	0.409	0.822
BMP1	COL4A1	9606.ENSP00000305714	9606.ENSP00000364979	0	0	0	0	0.142	0.049	0	0.347	0.421
BMP1	MMP9	9606.ENSP00000305714	9606.ENSP00000361405	0	0	0	0	0.046	0	0	0.421	0.424
BMP1	COL18A1	9606.ENSP00000305714	9606.ENSP00000352798	0	0	0	0	0.157	0	0	0.354	0.432
BMP1	COL11A2	9606.ENSP00000305714	9606.ENSP00000363840	0	0	0	0	0.061	0.049	0.400	0.171	0.497
BMP1	MMP14	9606.ENSP00000305714	9606.ENSP00000308208	0	0	0	0	0.187	0	0	0.416	0.505
BMP1	LAMB3	9606.ENSP00000305714	9606.ENSP00000375778	0	0	0	0	0.085	0.090	0.400	0.127	0.505
BMP1	COL11A1	9606.ENSP00000305714	9606.ENSP00000359114	0	0	0	0	0.096	0.049	0.400	0.278	0.578
BMP1	COL2A1	9606.ENSP00000305714	9606.ENSP00000369889	0	0	0	0	0	0.049	0.400	0.338	0.589
BMP1	LAMA3	9606.ENSP00000305714	9606.ENSP00000324532	0	0	0	0	0.063	0.098	0.400	0.474	0.697
BMP1	COL5A1	9606.ENSP00000305714	9606.ENSP00000360882	0	0	0	0	0.173	0.297	0.400	0.425	0.773
BMP1	PLG	9606.ENSP00000305714	9606.ENSP00000308938	0	0	0	0	0.042	0	0.800	0.238	0.841
BRAF	RALA	9606.ENSP00000419060	9606.ENSP00000005257	0	0	0	0	0.074	0.347	0	0.453	0.641
BRAF	MAPK1	9606.ENSP00000419060	9606.ENSP00000215832	0	0	0	0.586	0.094	0.647	0.700	0.539	0.949
BRAF	MMP2	9606.ENSP00000419060	9606.ENSP00000219070	0	0	0	0	0.055	0	0	0.404	0.412
BRAF	HGF	9606.ENSP00000419060	9606.ENSP00000222390	0	0	0	0	0	0.096	0	0.546	0.572
BRAF	COL1A1	9606.ENSP00000419060	9606.ENSP00000225964	0	0	0	0	0	0.084	0	0.408	0.434
BRAF	CDKN1B	9606.ENSP00000419060	9606.ENSP00000228872	0	0	0	0	0.049	0.047	0	0.479	0.486
BRAF	MAPK14	9606.ENSP00000419060	9606.ENSP00000229795	0	0	0	0.605	0.074	0.110	0	0.391	0.455
BRAF	SKP1	9606.ENSP00000419060	9606.ENSP00000231487	0	0	0	0	0.047	0.071	0	0.424	0.445
BRAF	CRBN	9606.ENSP00000419060	9606.ENSP00000231948	0	0	0	0	0	0.292	0	0.278	0.466
BRAF	MDM2	9606.ENSP00000419060	9606.ENSP00000258149	0	0	0	0	0.063	0.050	0	0.619	0.631
BRAF	PRKCQ	9606.ENSP00000419060	9606.ENSP00000263125	0	0	0	0.566	0	0.087	0.650	0.083	0.681
BRAF	EP300	9606.ENSP00000419060	9606.ENSP00000263253	0	0	0	0	0.066	0.047	0	0.622	0.634
BRAF	BRD4	9606.ENSP00000419060	9606.ENSP00000263377	0	0	0	0	0.067	0	0	0.426	0.441
BRAF	PRKCG	9606.ENSP00000419060	9606.ENSP00000263431	0	0	0	0.562	0	0.050	0.900	0.454	0.943
BRAF	PIK3CA	9606.ENSP00000419060	9606.ENSP00000263967	0	0	0	0	0.128	0.190	0	0.931	0.947
BRAF	TP53	9606.ENSP00000419060	9606.ENSP00000269305	0	0	0	0	0.076	0	0	0.883	0.887
BRAF	ERBB2	9606.ENSP00000419060	9606.ENSP00000269571	0	0	0	0.569	0	0.102	0	0.447	0.482
BRAF	EGFR	9606.ENSP00000419060	9606.ENSP00000275493	0	0	0	0.571	0	0.255	0	0.486	0.601
BRAF	IFNA1	9606.ENSP00000419060	9606.ENSP00000276927	0	0	0	0	0.074	0	0	0.483	0.501
BRAF	HSPA9	9606.ENSP00000419060	9606.ENSP00000297185	0	0	0	0	0	0.342	0	0.154	0.420
BRAF	PRKCE	9606.ENSP00000419060	9606.ENSP00000306124	0	0	0	0.561	0.047	0.533	0.650	0.493	0.910
BRAF	CXCL8	9606.ENSP00000419060	9606.ENSP00000306512	0	0	0	0	0	0	0	0.431	0.431
BRAF	HAVCR2	9606.ENSP00000419060	9606.ENSP00000312002	0	0	0	0	0	0.081	0	0.445	0.468
BRAF	TYMS	9606.ENSP00000419060	9606.ENSP00000315644	0	0	0	0	0	0	0	0.445	0.445
BRAF	POLE	9606.ENSP00000419060	9606.ENSP00000322570	0	0	0	0	0	0.066	0	0.594	0.604
BRAF	HSPA5	9606.ENSP00000419060	9606.ENSP00000324173	0	0	0	0	0	0.521	0	0.545	0.773
BRAF	GSK3B	9606.ENSP00000419060	9606.ENSP00000324806	0	0	0	0.577	0.049	0	0.900	0.283	0.925
BRAF	PRKCD	9606.ENSP00000419060	9606.ENSP00000331602	0	0	0	0.569	0	0.087	0.650	0.099	0.686
BRAF	SMARCA4	9606.ENSP00000419060	9606.ENSP00000343896	0	0	0	0	0	0.078	0	0.479	0.499
BRAF	EPHA2	9606.ENSP00000419060	9606.ENSP00000351209	0	0	0	0.588	0.084	0	0	0.533	0.553
BRAF	CASP8	9606.ENSP00000419060	9606.ENSP00000351273	0	0	0	0	0	0.067	0	0.425	0.440
BRAF	LMNA	9606.ENSP00000419060	9606.ENSP00000357283	0	0	0	0	0	0.051	0.500	0.305	0.641
BRAF	XIAP	9606.ENSP00000419060	9606.ENSP00000360242	0	0	0	0	0.100	0.092	0	0.357	0.429
BRAF	MMP9	9606.ENSP00000419060	9606.ENSP00000361405	0	0	0	0	0.086	0	0	0.458	0.483
BRAF	HSPA1B	9606.ENSP00000419060	9606.ENSP00000364801	0	0	0	0	0	0.641	0	0.193	0.697
BRAF	IFNA8	9606.ENSP00000419060	9606.ENSP00000369553	0	0	0	0	0.074	0	0	0.479	0.497
BRAF	IFNA2	9606.ENSP00000419060	9606.ENSP00000369554	0	0	0	0	0.074	0	0	0.509	0.526
BRAF	IFNA6	9606.ENSP00000419060	9606.ENSP00000369558	0	0	0	0	0.074	0	0	0.478	0.496
BRAF	IFNA10	9606.ENSP00000419060	9606.ENSP00000369566	0	0	0	0	0.074	0	0	0.479	0.497
BRAF	IFNA14	9606.ENSP00000419060	9606.ENSP00000369571	0	0	0	0	0.074	0	0	0.478	0.496
BRAF	HLA-A	9606.ENSP00000419060	9606.ENSP00000379873	0	0	0	0	0.067	0	0	0.592	0.603
BRAF	INS	9606.ENSP00000419060	9606.ENSP00000380432	0	0	0	0	0	0.071	0	0.489	0.505
BRAF	IGF2	9606.ENSP00000419060	9606.ENSP00000391826	0	0	0	0	0	0	0	0.480	0.480
BRAF	TNF	9606.ENSP00000419060	9606.ENSP00000398698	0	0	0	0	0	0.057	0	0.478	0.486
BRAF	RHOA	9606.ENSP00000419060	9606.ENSP00000400175	0	0	0	0	0.074	0.110	0	0.440	0.498
BRAF	SHC1	9606.ENSP00000419060	9606.ENSP00000401303	0	0	0	0	0	0.073	0	0.633	0.645
BRAF	RAF1	9606.ENSP00000419060	9606.ENSP00000401888	0	0	0.066	0.945	0	0.927	0.900	0.983	0.999
BRAF	ESR1	9606.ENSP00000419060	9606.ENSP00000405330	0	0	0	0	0	0.071	0	0.738	0.746
BRAF	PRKCA	9606.ENSP00000419060	9606.ENSP00000408695	0	0	0	0.574	0	0.298	0.900	0.181	0.937
BRAF	PTPRC	9606.ENSP00000419060	9606.ENSP00000411355	0	0	0	0	0	0.097	0	0.376	0.413
BRAF	IFNA17	9606.ENSP00000419060	9606.ENSP00000411940	0	0	0	0	0.074	0	0	0.451	0.470
BRAF	CDKN2A	9606.ENSP00000419060	9606.ENSP00000418915	0	0	0	0	0	0.095	0	0.886	0.892
BRAF	TPM3	9606.ENSP00000419060	9606.ENSP00000498577	0	0	0	0	0.067	0	0	0.401	0.417
BRAF	POLD1	9606.ENSP00000419060	9606.ENSP00000472445	0	0	0	0	0	0.066	0	0.420	0.435
BRAF	IFNA13	9606.ENSP00000419060	9606.ENSP00000480467	0	0	0	0	0.074	0	0	0.476	0.494
BRAF	IFNA5	9606.ENSP00000419060	9606.ENSP00000484479	0	0	0	0	0.074	0	0	0.478	0.496
BRAF	FGA	9606.ENSP00000419060	9606.ENSP00000498441	0	0	0	0	0	0	0.500	0.108	0.534
BRAF	ITGB3	9606.ENSP00000419060	9606.ENSP00000452786	0	0	0	0	0	0.052	0.500	0.186	0.580
BRAF	NTRK1	9606.ENSP00000419060	9606.ENSP00000431418	0	0	0	0.567	0.050	0.095	0.500	0.334	0.675
BRAF	HSPA8	9606.ENSP00000419060	9606.ENSP00000437125	0	0	0	0	0	0.632	0	0.496	0.806
BRAF	PRKCB	9606.ENSP00000419060	9606.ENSP00000496129	0	0	0	0.578	0	0.050	0.900	0.126	0.909
BRCC3	CCNA1	9606.ENSP00000358474	9606.ENSP00000255465	0	0	0	0	0	0.046	0.500	0.107	0.536
BRCC3	CDK2	9606.ENSP00000358474	9606.ENSP00000266970	0	0	0	0	0.070	0.094	0.500	0.113	0.576
BRCC3	TP53	9606.ENSP00000358474	9606.ENSP00000269305	0	0	0	0	0	0.614	0	0.235	0.692
BRCC3	MRE11	9606.ENSP00000358474	9606.ENSP00000325863	0	0	0	0	0.088	0	0.500	0.163	0.585
BRCC3	CCNA2	9606.ENSP00000358474	9606.ENSP00000481380	0	0	0	0	0.054	0.046	0.500	0.078	0.528
BRCC3	UBA52	9606.ENSP00000358474	9606.ENSP00000388107	0	0	0	0	0.099	0.337	0.500	0.121	0.702
BRCC3	RAD51	9606.ENSP00000358474	9606.ENSP00000493712	0	0	0	0	0.102	0.565	0.720	0.752	0.969
BRD4	SIRT1	9606.ENSP00000263377	9606.ENSP00000212015	0	0	0	0	0	0.526	0	0.663	0.833
BRD4	MAPK1	9606.ENSP00000263377	9606.ENSP00000215832	0	0	0	0	0.050	0.330	0	0.226	0.465
BRD4	MYH9	9606.ENSP00000263377	9606.ENSP00000216181	0	0	0	0	0.067	0.516	0	0	0.529
BRD4	RBX1	9606.ENSP00000263377	9606.ENSP00000216225	0	0	0	0	0.057	0	0	0.540	0.547
BRD4	CRBN	9606.ENSP00000263377	9606.ENSP00000231948	0	0	0	0	0	0.900	0	0.794	0.978
BRD4	H4C6	9606.ENSP00000263377	9606.ENSP00000244537	0	0	0	0	0.054	0.875	0	0.992	0.999
BRD4	RPA1	9606.ENSP00000263377	9606.ENSP00000254719	0	0	0	0	0.097	0.328	0	0.147	0.438
BRD4	CDK7	9606.ENSP00000263377	9606.ENSP00000256443	0	0	0	0	0.056	0.292	0	0.938	0.954
BRD4	VHL	9606.ENSP00000263377	9606.ENSP00000256474	0	0	0	0	0.049	0.926	0	0.203	0.939
BRD4	MDM2	9606.ENSP00000263377	9606.ENSP00000258149	0	0	0	0	0.060	0	0	0.432	0.443
BRD4	EP300	9606.ENSP00000263377	9606.ENSP00000263253	0	0	0	0.549	0.326	0.787	0	0.927	0.988
BRD4	EGLN1	9606.ENSP00000263377	9606.ENSP00000355601	0	0	0	0	0.044	0.292	0	0.195	0.407
BRD4	KDM4C	9606.ENSP00000263377	9606.ENSP00000370710	0	0	0	0	0	0.225	0	0.272	0.411
BRD4	HTRA1	9606.ENSP00000263377	9606.ENSP00000357980	0	0	0	0	0	0.421	0	0	0.420
BRD4	ERBB2	9606.ENSP00000263377	9606.ENSP00000269571	0	0	0	0	0	0	0	0.422	0.422
BRD4	LMNA	9606.ENSP00000263377	9606.ENSP00000357283	0	0	0	0	0.060	0.329	0	0.164	0.426
BRD4	CDKN2A	9606.ENSP00000263377	9606.ENSP00000418915	0	0	0	0	0.042	0	0	0.430	0.430
BRD4	PLAU	9606.ENSP00000263377	9606.ENSP00000361850	0	0	0	0	0	0	0	0.431	0.431
BRD4	CUL4A	9606.ENSP00000263377	9606.ENSP00000364589	0	0	0	0	0.055	0.292	0	0.238	0.446
BRD4	KDM3A	9606.ENSP00000263377	9606.ENSP00000386660	0	0	0	0	0.058	0.225	0	0.312	0.454
BRD4	CCNA2	9606.ENSP00000263377	9606.ENSP00000481380	0	0	0	0	0	0.292	0	0.265	0.457
BRD4	CCNH	9606.ENSP00000263377	9606.ENSP00000498750	0	0	0	0	0.060	0.292	0	0.269	0.471
BRD4	ESR1	9606.ENSP00000263377	9606.ENSP00000405330	0	0	0	0	0	0.045	0	0.498	0.500
BRD4	CDK2	9606.ENSP00000263377	9606.ENSP00000266970	0	0	0	0	0.063	0.292	0	0.376	0.549
BRD4	XIAP	9606.ENSP00000263377	9606.ENSP00000360242	0	0	0	0	0.049	0	0	0.550	0.553
BRD4	EIF4A1	9606.ENSP00000263377	9606.ENSP00000293831	0	0	0	0	0.054	0.525	0	0.115	0.568
BRD4	DDB1	9606.ENSP00000263377	9606.ENSP00000301764	0	0	0	0	0.062	0.310	0	0.395	0.574
BRD4	EGFR	9606.ENSP00000263377	9606.ENSP00000275493	0	0	0	0	0.042	0.240	0	0.491	0.597
BRD4	CUL1	9606.ENSP00000263377	9606.ENSP00000326804	0	0	0	0	0.067	0.510	0	0.264	0.634
BRD4	SMARCA2	9606.ENSP00000263377	9606.ENSP00000371638	0	0	0	0	0.081	0.334	0	0.464	0.644
BRD4	CDK1	9606.ENSP00000263377	9606.ENSP00000378699	0	0	0	0	0.049	0.510	0	0.356	0.673
BRD4	TNF	9606.ENSP00000263377	9606.ENSP00000398698	0	0	0	0	0.042	0.292	0	0.634	0.730
BRD4	CUL2	9606.ENSP00000263377	9606.ENSP00000414095	0	0	0	0	0.059	0.510	0	0.517	0.758
BRD4	TOP1	9606.ENSP00000263377	9606.ENSP00000354522	0	0	0	0	0.175	0.629	0	0.291	0.764
BRD4	TOP2A	9606.ENSP00000263377	9606.ENSP00000411532	0	0	0	0	0.049	0.743	0	0.513	0.870
BRD4	POLR2A	9606.ENSP00000263377	9606.ENSP00000461879	0	0	0	0	0.119	0.743	0	0.728	0.933
BRD4	SMARCA4	9606.ENSP00000263377	9606.ENSP00000343896	0	0	0	0	0.117	0.797	0	0.783	0.957
BRD4	HEXIM1	9606.ENSP00000263377	9606.ENSP00000328773	0	0	0	0	0.115	0.625	0	0.966	0.987
BRD4	TP53	9606.ENSP00000263377	9606.ENSP00000269305	0	0	0	0	0.049	0.735	0	0.966	0.990
CAPN2	MAPK1	9606.ENSP00000295006	9606.ENSP00000215832	0	0	0	0	0.073	0.328	0	0.363	0.569
CAPN2	ITGAV	9606.ENSP00000295006	9606.ENSP00000261023	0	0	0	0	0.075	0.051	0	0.451	0.476
CAPN2	CASP6	9606.ENSP00000295006	9606.ENSP00000265164	0	0	0	0	0.070	0.089	0.540	0.308	0.694
CAPN2	TP53	9606.ENSP00000295006	9606.ENSP00000269305	0	0	0	0	0.067	0	0.900	0.254	0.924
CAPN2	ITGB1	9606.ENSP00000295006	9606.ENSP00000379350	0	0	0	0	0.248	0.057	0	0.221	0.400
CAPN2	FLNA	9606.ENSP00000295006	9606.ENSP00000358866	0	0	0	0	0.093	0	0	0.372	0.407
CAPN2	HSPA5	9606.ENSP00000295006	9606.ENSP00000324173	0	0	0	0	0.069	0.125	0	0.336	0.412
CAPN2	LAMA1	9606.ENSP00000295006	9606.ENSP00000374309	0	0	0	0	0	0	0	0.432	0.432
CAPN2	HTRA1	9606.ENSP00000295006	9606.ENSP00000357980	0	0	0	0	0.067	0	0	0.435	0.450
CAPN2	PLAU	9606.ENSP00000295006	9606.ENSP00000361850	0	0	0	0	0.142	0.068	0	0.469	0.538
CAPN2	CASP2	9606.ENSP00000295006	9606.ENSP00000312664	0	0	0	0	0	0.061	0.540	0.186	0.618
CAPN2	CASP1	9606.ENSP00000295006	9606.ENSP00000433138	0	0	0	0	0.118	0.053	0.540	0.228	0.664
CAPN2	CDK5	9606.ENSP00000295006	9606.ENSP00000419782	0	0	0	0	0.061	0	0.500	0.374	0.681
CAPN2	CASP7	9606.ENSP00000295006	9606.ENSP00000358327	0	0	0	0	0.056	0.061	0.540	0.310	0.681
CAPN2	CASP8	9606.ENSP00000295006	9606.ENSP00000351273	0	0	0	0	0.074	0.053	0.540	0.325	0.691
CASP1	SIRT1	9606.ENSP00000433138	9606.ENSP00000212015	0	0	0	0	0	0	0	0.544	0.544
CASP1	RBX1	9606.ENSP00000433138	9606.ENSP00000216225	0	0	0	0	0.117	0.292	0	0.430	0.612
CASP1	CTSG	9606.ENSP00000433138	9606.ENSP00000216336	0	0	0	0	0.090	0	0.750	0.506	0.877
CASP1	PLAT	9606.ENSP00000433138	9606.ENSP00000220809	0	0	0	0	0.072	0	0.540	0.228	0.641
CASP1	MAPK14	9606.ENSP00000433138	9606.ENSP00000229795	0	0	0	0	0.099	0.045	0	0.532	0.562
CASP1	EP300	9606.ENSP00000433138	9606.ENSP00000263253	0	0	0	0	0.060	0	0	0.491	0.501
CASP1	ICAM1	9606.ENSP00000433138	9606.ENSP00000264832	0	0	0	0	0.159	0	0	0.601	0.650
CASP1	CASP6	9606.ENSP00000433138	9606.ENSP00000265164	0	0	0	0.614	0.069	0	0.540	0.833	0.922
CASP1	TP53	9606.ENSP00000433138	9606.ENSP00000269305	0	0	0	0	0.044	0.422	0.500	0.605	0.876
CASP1	FCGR2A	9606.ENSP00000433138	9606.ENSP00000271450	0	0	0	0	0.245	0	0	0.311	0.457
CASP1	GZMA	9606.ENSP00000433138	9606.ENSP00000274306	0	0	0	0	0.228	0	0	0.376	0.498
CASP1	EGFR	9606.ENSP00000433138	9606.ENSP00000275493	0	0	0	0	0.061	0.292	0	0.369	0.544
CASP1	IFNA1	9606.ENSP00000433138	9606.ENSP00000276927	0	0	0	0	0	0	0	0.579	0.579
CASP1	CXCL8	9606.ENSP00000433138	9606.ENSP00000306512	0	0	0	0	0.109	0	0	0.643	0.668
CASP1	CASP2	9606.ENSP00000433138	9606.ENSP00000312664	0	0	0	0.652	0.067	0	0.540	0.325	0.685
CASP1	CXCR2	9606.ENSP00000433138	9606.ENSP00000319635	0	0	0	0	0.144	0	0	0.381	0.448
CASP1	HSPA5	9606.ENSP00000433138	9606.ENSP00000324173	0	0	0	0	0	0.069	0	0.457	0.473
CASP1	GSK3B	9606.ENSP00000433138	9606.ENSP00000324806	0	0	0	0	0.042	0.067	0	0.386	0.403
CASP1	ESR2	9606.ENSP00000433138	9606.ENSP00000343925	0	0	0	0	0.046	0	0	0.547	0.549
CASP1	CASP8	9606.ENSP00000433138	9606.ENSP00000351273	0	0	0	0.580	0.152	0.544	0.900	0.986	0.999
CASP1	FCGR3A	9606.ENSP00000433138	9606.ENSP00000356946	0	0	0	0	0.244	0	0	0.436	0.556
CASP1	CASP7	9606.ENSP00000433138	9606.ENSP00000358327	0	0	0	0.588	0.107	0	0.540	0.319	0.696
CASP1	CHUK	9606.ENSP00000433138	9606.ENSP00000359424	0	0	0	0	0.060	0.067	0	0.484	0.508
CASP1	XIAP	9606.ENSP00000433138	9606.ENSP00000360242	0	0	0	0	0.067	0.184	0	0.959	0.966
CASP1	MMP9	9606.ENSP00000433138	9606.ENSP00000361405	0	0	0	0	0.140	0	0	0.518	0.568
CASP1	PLAU	9606.ENSP00000433138	9606.ENSP00000361850	0	0	0	0	0.094	0	0.540	0.210	0.642
CASP1	SYK	9606.ENSP00000433138	9606.ENSP00000364898	0	0	0	0	0.169	0.311	0	0.664	0.791
CASP1	MAPK8	9606.ENSP00000433138	9606.ENSP00000378974	0	0	0	0	0.042	0	0	0.457	0.458
CASP1	INS	9606.ENSP00000433138	9606.ENSP00000380432	0	0	0	0	0.055	0	0	0.525	0.532
CASP1	ITGB2	9606.ENSP00000433138	9606.ENSP00000380948	0	0	0	0	0.301	0	0	0.324	0.507
CASP1	IL1R1	9606.ENSP00000433138	9606.ENSP00000386380	0	0	0	0	0.121	0	0	0.865	0.876
CASP1	IL18R1	9606.ENSP00000433138	9606.ENSP00000387211	0	0	0	0	0.124	0	0	0.511	0.553
CASP1	TNF	9606.ENSP00000433138	9606.ENSP00000398698	0	0	0	0	0.171	0.091	0	0.883	0.904
CASP1	PTPRC	9606.ENSP00000433138	9606.ENSP00000411355	0	0	0	0	0.297	0	0	0.474	0.614
CASP1	IKBKB	9606.ENSP00000433138	9606.ENSP00000430684	0	0	0	0	0.090	0.067	0	0.511	0.549
CASP1	IKBKG	9606.ENSP00000433138	9606.ENSP00000483825	0	0	0	0	0.083	0	0	0.400	0.426
CASP1	SNCA	9606.ENSP00000433138	9606.ENSP00000500990	0	0	0	0	0.106	0	0	0.409	0.449
CASP1	ELANE	9606.ENSP00000433138	9606.ENSP00000466090	0	0	0	0	0.082	0	0	0.507	0.528
CASP1	NR1H4	9606.ENSP00000433138	9606.ENSP00000447149	0	0	0	0	0.046	0	0	0.613	0.615
CASP2	MDM2	9606.ENSP00000312664	9606.ENSP00000258149	0	0	0	0	0.066	0.311	0	0.458	0.621
CASP2	CASP6	9606.ENSP00000312664	9606.ENSP00000265164	0	0	0	0.712	0.049	0	0.540	0.273	0.654
CASP2	CDK2	9606.ENSP00000312664	9606.ENSP00000266970	0	0	0	0	0.196	0	0	0.346	0.452
CASP2	TP53	9606.ENSP00000312664	9606.ENSP00000269305	0	0	0	0	0.181	0	0	0.759	0.794
CASP2	ERBB2	9606.ENSP00000312664	9606.ENSP00000269571	0	0	0	0	0.054	0	0	0.419	0.427
CASP2	HSPA5	9606.ENSP00000312664	9606.ENSP00000324173	0	0	0	0	0.042	0.069	0	0.383	0.401
CASP2	CDK1	9606.ENSP00000312664	9606.ENSP00000378699	0	0	0	0	0.121	0	0	0.365	0.418
CASP2	TNF	9606.ENSP00000312664	9606.ENSP00000398698	0	0	0	0	0.085	0.091	0	0.447	0.499
CASP2	ESR1	9606.ENSP00000312664	9606.ENSP00000405330	0	0	0	0	0.046	0	0	0.498	0.501
CASP2	CASP7	9606.ENSP00000312664	9606.ENSP00000358327	0	0	0	0.680	0.054	0.292	0.540	0.286	0.750
CASP2	XIAP	9606.ENSP00000312664	9606.ENSP00000360242	0	0	0	0	0.079	0.436	0	0.601	0.775
CASP2	CASP8	9606.ENSP00000312664	9606.ENSP00000351273	0	0	0	0.640	0.105	0.628	0.540	0.384	0.893
CASP6	TNF	9606.ENSP00000265164	9606.ENSP00000398698	0	0	0	0	0.085	0.091	0	0.476	0.526
CASP6	CDK1	9606.ENSP00000265164	9606.ENSP00000378699	0	0	0	0	0.122	0	0	0.537	0.576
CASP6	XIAP	9606.ENSP00000265164	9606.ENSP00000360242	0	0	0	0	0.072	0.485	0	0.549	0.766
CASP6	CASP7	9606.ENSP00000265164	9606.ENSP00000358327	0	0	0.071	0.849	0.049	0.292	0.540	0.463	0.817
CASP6	TP53	9606.ENSP00000265164	9606.ENSP00000269305	0	0	0	0	0.085	0.071	0.750	0.580	0.898
CASP6	LMNA	9606.ENSP00000265164	9606.ENSP00000357283	0	0	0	0	0.055	0.102	0.900	0.383	0.940
CASP6	CASP8	9606.ENSP00000265164	9606.ENSP00000351273	0	0	0	0.757	0.108	0.744	0.900	0.910	0.997
CASP7	MAPK1	9606.ENSP00000358327	9606.ENSP00000215832	0	0	0	0	0.067	0.045	0	0.433	0.451
CASP7	CCNA1	9606.ENSP00000358327	9606.ENSP00000255465	0	0	0	0	0.055	0	0	0.400	0.409
CASP7	MDM2	9606.ENSP00000358327	9606.ENSP00000258149	0	0	0	0	0.059	0.067	0	0.431	0.457
CASP7	CDK2	9606.ENSP00000358327	9606.ENSP00000266970	0	0	0	0	0.147	0	0	0.482	0.539
CASP7	TP53	9606.ENSP00000358327	9606.ENSP00000269305	0	0	0	0	0.085	0.164	0	0.688	0.740
CASP7	ERBB2	9606.ENSP00000358327	9606.ENSP00000269571	0	0	0	0	0.061	0	0	0.427	0.440
CASP7	EGFR	9606.ENSP00000358327	9606.ENSP00000275493	0	0	0	0	0.054	0	0	0.646	0.651
CASP7	HSPA5	9606.ENSP00000358327	9606.ENSP00000324173	0	0	0	0	0.042	0.524	0	0.932	0.966
CASP7	CASP8	9606.ENSP00000358327	9606.ENSP00000351273	0	0	0.083	0.746	0.109	0.628	0.900	0.788	0.992
CASP7	MAPK8	9606.ENSP00000358327	9606.ENSP00000378974	0	0	0	0	0.049	0	0	0.395	0.400
CASP7	MMP9	9606.ENSP00000358327	9606.ENSP00000361405	0	0	0	0	0.086	0	0	0.394	0.422
CASP7	CCNA2	9606.ENSP00000358327	9606.ENSP00000481380	0	0	0	0	0.061	0	0	0.432	0.444
CASP7	ESR1	9606.ENSP00000358327	9606.ENSP00000405330	0	0	0	0	0.046	0	0	0.451	0.454
CASP7	CDK1	9606.ENSP00000358327	9606.ENSP00000378699	0	0	0	0	0.123	0	0	0.438	0.486
CASP7	CHUK	9606.ENSP00000358327	9606.ENSP00000359424	0	0	0	0	0.100	0.067	0	0.488	0.533
CASP7	TNF	9606.ENSP00000358327	9606.ENSP00000398698	0	0	0	0	0.087	0.096	0	0.534	0.582
CASP7	XIAP	9606.ENSP00000358327	9606.ENSP00000360242	0	0	0	0	0.090	0.993	0.900	0.997	0.999
CASP8	SIRT1	9606.ENSP00000351273	9606.ENSP00000212015	0	0	0	0	0	0	0	0.447	0.447
CASP8	MAPK1	9606.ENSP00000351273	9606.ENSP00000215832	0	0	0	0	0.123	0.294	0	0.761	0.839
CASP8	MMP2	9606.ENSP00000351273	9606.ENSP00000219070	0	0	0	0	0.063	0	0	0.478	0.490
CASP8	CDKN1B	9606.ENSP00000351273	9606.ENSP00000228872	0	0	0	0	0.074	0.225	0	0.514	0.621
CASP8	MAPK14	9606.ENSP00000351273	9606.ENSP00000229795	0	0	0	0	0.126	0.294	0	0.464	0.641
CASP8	CCNA1	9606.ENSP00000351273	9606.ENSP00000255465	0	0	0	0	0.047	0	0	0.538	0.541
CASP8	MDM2	9606.ENSP00000351273	9606.ENSP00000258149	0	0	0	0	0.093	0.057	0	0.731	0.750
CASP8	EP300	9606.ENSP00000351273	9606.ENSP00000263253	0	0	0	0	0.067	0	0	0.578	0.589
CASP8	PIK3CA	9606.ENSP00000351273	9606.ENSP00000263967	0	0	0	0	0.056	0.053	0	0.473	0.488
CASP8	ICAM1	9606.ENSP00000351273	9606.ENSP00000264832	0	0	0	0	0.077	0	0	0.451	0.472
CASP8	CDK2	9606.ENSP00000351273	9606.ENSP00000266970	0	0	0	0	0.074	0	0	0.747	0.756
CASP8	TP53	9606.ENSP00000351273	9606.ENSP00000269305	0	0	0	0	0.086	0.292	0.900	0.879	0.991
CASP8	ERBB2	9606.ENSP00000351273	9606.ENSP00000269571	0	0	0	0	0.054	0	0	0.532	0.538
CASP8	SKP2	9606.ENSP00000351273	9606.ENSP00000274255	0	0	0	0	0.055	0.221	0	0.256	0.404
CASP8	EGFR	9606.ENSP00000351273	9606.ENSP00000275493	0	0	0	0	0.054	0	0	0.734	0.737
CASP8	IFNA1	9606.ENSP00000351273	9606.ENSP00000276927	0	0	0	0	0	0	0	0.478	0.478
CASP8	CXCL8	9606.ENSP00000351273	9606.ENSP00000306512	0	0	0	0	0.058	0	0	0.507	0.515
CASP8	MET	9606.ENSP00000351273	9606.ENSP00000317272	0	0	0	0	0	0.067	0	0.576	0.587
CASP8	HSPA5	9606.ENSP00000351273	9606.ENSP00000324173	0	0	0	0	0	0.209	0	0.603	0.673
CASP8	GSK3B	9606.ENSP00000351273	9606.ENSP00000324806	0	0	0	0	0.042	0.067	0	0.485	0.500
CASP8	PRKCD	9606.ENSP00000351273	9606.ENSP00000331602	0	0	0	0	0.086	0	0	0.557	0.578
CASP8	ESR2	9606.ENSP00000351273	9606.ENSP00000343925	0	0	0	0	0.053	0	0	0.571	0.576
CASP8	RAF1	9606.ENSP00000351273	9606.ENSP00000401888	0	0	0	0	0.049	0.166	0	0.331	0.423
CASP8	IL1R1	9606.ENSP00000351273	9606.ENSP00000386380	0	0	0	0	0.088	0	0	0.414	0.443
CASP8	SYK	9606.ENSP00000351273	9606.ENSP00000364898	0	0	0	0	0.129	0.067	0	0.372	0.446
CASP8	EPHA7	9606.ENSP00000351273	9606.ENSP00000358309	0	0	0	0	0	0.067	0	0.475	0.490
CASP8	PRKCA	9606.ENSP00000351273	9606.ENSP00000408695	0	0	0	0	0.094	0	0	0.460	0.490
CASP8	INS	9606.ENSP00000351273	9606.ENSP00000380432	0	0	0	0	0.060	0	0	0.494	0.504
CASP8	PTPRC	9606.ENSP00000351273	9606.ENSP00000411355	0	0	0	0	0.217	0	0	0.392	0.504
CASP8	HSPA8	9606.ENSP00000351273	9606.ENSP00000437125	0	0	0	0	0.042	0.069	0	0.511	0.526
CASP8	CCNA2	9606.ENSP00000351273	9606.ENSP00000481380	0	0	0	0	0.047	0	0	0.538	0.541
CASP8	CDKN2A	9606.ENSP00000351273	9606.ENSP00000418915	0	0	0	0	0	0.076	0	0.571	0.586
CASP8	MAP1LC3A	9606.ENSP00000351273	9606.ENSP00000363970	0	0	0	0	0	0.292	0	0.454	0.597
CASP8	NR1H4	9606.ENSP00000351273	9606.ENSP00000447149	0	0	0	0	0.052	0.292	0	0.516	0.647
CASP8	RHOA	9606.ENSP00000351273	9606.ENSP00000400175	0	0	0	0	0.111	0.454	0	0.355	0.660
CASP8	ESR1	9606.ENSP00000351273	9606.ENSP00000405330	0	0	0	0	0.046	0	0	0.689	0.690
CASP8	MMP9	9606.ENSP00000351273	9606.ENSP00000361405	0	0	0	0	0.103	0	0	0.692	0.712
CASP8	CDK1	9606.ENSP00000351273	9606.ENSP00000378699	0	0	0	0	0.069	0	0	0.707	0.716
CASP8	IKBKB	9606.ENSP00000351273	9606.ENSP00000430684	0	0	0	0	0.200	0.311	0.500	0.585	0.870
CASP8	MAPK8	9606.ENSP00000351273	9606.ENSP00000378974	0	0	0	0	0.042	0.448	0	0.809	0.890
CASP8	CHUK	9606.ENSP00000351273	9606.ENSP00000359424	0	0	0	0	0.093	0.311	0.500	0.861	0.950
CASP8	IKBKG	9606.ENSP00000351273	9606.ENSP00000483825	0	0	0	0	0.074	0	0.700	0.873	0.961
CASP8	XIAP	9606.ENSP00000351273	9606.ENSP00000360242	0	0	0	0	0.085	0.676	0	0.909	0.970
CASP8	TNF	9606.ENSP00000351273	9606.ENSP00000398698	0	0	0	0	0.101	0.994	0	0.928	0.999
CCKAR	IKBKG	9606.ENSP00000295589	9606.ENSP00000483825	0	0	0	0	0	0	0	0.400	0.400
CCKAR	INS	9606.ENSP00000295589	9606.ENSP00000380432	0	0	0	0	0.084	0	0	0.417	0.443
CCNA1	RBX1	9606.ENSP00000255465	9606.ENSP00000216225	0	0	0	0	0	0	0	0.572	0.572
CCNA1	MMP2	9606.ENSP00000255465	9606.ENSP00000219070	0	0	0	0	0.067	0	0	0.402	0.418
CCNA1	CDKN1B	9606.ENSP00000255465	9606.ENSP00000228872	0	0	0	0	0	0.877	0.900	0.997	0.999
CCNA1	SKP1	9606.ENSP00000255465	9606.ENSP00000231487	0	0	0	0	0	0.050	0.500	0.966	0.982
CCNA1	H4C6	9606.ENSP00000255465	9606.ENSP00000244537	0	0	0	0	0	0.043	0.500	0.386	0.680
CCNA1	RPA1	9606.ENSP00000255465	9606.ENSP00000254719	0	0	0	0	0.127	0.292	0	0.559	0.703
CCNA1	XIAP	9606.ENSP00000255465	9606.ENSP00000360242	0	0	0	0	0.083	0	0	0.382	0.409
CCNA1	INS	9606.ENSP00000255465	9606.ENSP00000380432	0	0	0	0	0.135	0	0	0.373	0.435
CCNA1	TYMS	9606.ENSP00000255465	9606.ENSP00000315644	0	0	0	0	0.194	0	0	0.334	0.441
CCNA1	GSK3B	9606.ENSP00000255465	9606.ENSP00000324806	0	0	0	0	0.051	0.046	0	0.462	0.470
CCNA1	TOP2A	9606.ENSP00000255465	9606.ENSP00000411532	0	0	0	0	0.217	0	0	0.356	0.475
CCNA1	MMP9	9606.ENSP00000255465	9606.ENSP00000361405	0	0	0	0	0.076	0	0	0.461	0.481
CCNA1	ERBB2	9606.ENSP00000255465	9606.ENSP00000269571	0	0	0	0	0	0	0	0.489	0.489
CCNA1	NDC80	9606.ENSP00000255465	9606.ENSP00000261597	0	0	0	0	0.342	0	0	0.277	0.504
CCNA1	ESR1	9606.ENSP00000255465	9606.ENSP00000405330	0	0	0	0	0.049	0	0	0.519	0.523
CCNA1	EGFR	9606.ENSP00000255465	9606.ENSP00000275493	0	0	0	0	0	0	0	0.529	0.529
CCNA1	UBA52	9606.ENSP00000255465	9606.ENSP00000388107	0	0	0	0	0	0	0.500	0.114	0.538
CCNA1	RAD51	9606.ENSP00000255465	9606.ENSP00000493712	0	0	0	0	0.236	0	0	0.421	0.539
CCNA1	CDC7	9606.ENSP00000255465	9606.ENSP00000393139	0	0	0	0	0.068	0	0	0.528	0.542
CCNA1	PIK3CA	9606.ENSP00000255465	9606.ENSP00000263967	0	0	0	0	0	0	0	0.545	0.545
CCNA1	KDR	9606.ENSP00000255465	9606.ENSP00000263923	0	0	0	0	0	0.050	0	0.541	0.545
CCNA1	MRE11	9606.ENSP00000255465	9606.ENSP00000325863	0	0	0	0	0.074	0	0.500	0.103	0.548
CCNA1	NEK2	9606.ENSP00000255465	9606.ENSP00000355966	0	0	0	0	0.298	0	0	0.534	0.659
CCNA1	CDKN2A	9606.ENSP00000255465	9606.ENSP00000418915	0	0	0	0	0.044	0	0	0.670	0.671
CCNA1	CDK5	9606.ENSP00000255465	9606.ENSP00000419782	0	0	0	0	0.043	0	0	0.792	0.793
CCNA1	MDM2	9606.ENSP00000255465	9606.ENSP00000258149	0	0	0	0	0.056	0	0.400	0.692	0.810
CCNA1	CDK7	9606.ENSP00000255465	9606.ENSP00000256443	0	0	0	0	0.047	0.057	0.400	0.798	0.876
CCNA1	CUL1	9606.ENSP00000255465	9606.ENSP00000326804	0	0	0	0	0	0.317	0.500	0.679	0.880
CCNA1	CCNH	9606.ENSP00000255465	9606.ENSP00000498750	0	0	0	0	0.042	0	0.400	0.865	0.915
CCNA1	CKS1B	9606.ENSP00000255465	9606.ENSP00000311083	0	0	0	0	0.199	0.226	0.500	0.850	0.947
CCNA1	TP53	9606.ENSP00000255465	9606.ENSP00000269305	0	0	0	0	0.074	0	0.500	0.948	0.974
CCNA1	CCNA2	9606.ENSP00000255465	9606.ENSP00000481380	0	0	0.069	0.912	0.044	0.620	0.900	0.438	0.977
CCNA1	SKP2	9606.ENSP00000255465	9606.ENSP00000274255	0	0	0	0	0.135	0.735	0.500	0.996	0.999
CCNA1	CDK2	9606.ENSP00000255465	9606.ENSP00000266970	0	0	0	0	0.292	0.942	0.900	0.999	0.999
CCNA1	CDK1	9606.ENSP00000255465	9606.ENSP00000378699	0	0	0	0	0.297	0.803	0.900	0.998	0.999
CCNA2	SIRT1	9606.ENSP00000481380	9606.ENSP00000212015	0	0	0	0	0.074	0.045	0	0.376	0.400
CCNA2	MAPK1	9606.ENSP00000481380	9606.ENSP00000215832	0	0.001	0	0	0.063	0	0	0.393	0.408
CCNA2	RBX1	9606.ENSP00000481380	9606.ENSP00000216225	0	0	0	0	0.056	0.851	0	0.561	0.933
CCNA2	POLE2	9606.ENSP00000481380	9606.ENSP00000216367	0	0	0	0	0.510	0	0	0.327	0.656
CCNA2	EEF1A2	9606.ENSP00000481380	9606.ENSP00000217182	0	0	0	0	0.073	0	0	0.430	0.449
CCNA2	MMP2	9606.ENSP00000481380	9606.ENSP00000219070	0	0	0	0	0.067	0	0	0.413	0.429
CCNA2	CDKN1B	9606.ENSP00000481380	9606.ENSP00000228872	0	0	0	0	0	0.999	0.900	0.997	0.999
CCNA2	SKP1	9606.ENSP00000481380	9606.ENSP00000231487	0	0	0	0	0	0.918	0.500	0.964	0.998
CCNA2	H4C6	9606.ENSP00000481380	9606.ENSP00000244537	0	0	0	0	0.053	0.294	0.500	0.406	0.775
CCNA2	RPA1	9606.ENSP00000481380	9606.ENSP00000254719	0	0	0	0	0.166	0.292	0	0.559	0.717
CCNA2	CDK7	9606.ENSP00000481380	9606.ENSP00000256443	0	0.001	0	0	0.064	0.628	0.400	0.783	0.948
CCNA2	MDM2	9606.ENSP00000481380	9606.ENSP00000258149	0	0	0	0	0.056	0	0.400	0.735	0.837
CCNA2	NDC80	9606.ENSP00000481380	9606.ENSP00000261597	0	0	0	0	0.841	0	0	0.355	0.893
CCNA2	EP300	9606.ENSP00000481380	9606.ENSP00000263253	0	0	0	0	0.059	0.696	0	0.397	0.812
CCNA2	KDR	9606.ENSP00000481380	9606.ENSP00000263923	0	0	0	0	0	0.050	0	0.550	0.554
CCNA2	PIK3CA	9606.ENSP00000481380	9606.ENSP00000263967	0	0	0	0	0	0	0	0.587	0.587
CCNA2	CDK2	9606.ENSP00000481380	9606.ENSP00000266970	0	0.003	0	0	0.453	0.999	0.900	0.999	0.999
CCNA2	TP53	9606.ENSP00000481380	9606.ENSP00000269305	0	0	0	0	0.099	0.292	0.500	0.994	0.997
CCNA2	ERBB2	9606.ENSP00000481380	9606.ENSP00000269571	0	0	0	0	0	0	0	0.520	0.520
CCNA2	SKP2	9606.ENSP00000481380	9606.ENSP00000274255	0	0	0	0	0.331	0.983	0.500	0.997	0.999
CCNA2	EGFR	9606.ENSP00000481380	9606.ENSP00000275493	0	0	0	0	0	0	0	0.556	0.556
CCNA2	TPX2	9606.ENSP00000481380	9606.ENSP00000300403	0	0	0	0	0.860	0	0	0.691	0.954
CCNA2	DDB1	9606.ENSP00000481380	9606.ENSP00000301764	0	0	0	0	0	0	0	0.404	0.404
CCNA2	CKS1B	9606.ENSP00000481380	9606.ENSP00000311083	0	0	0	0	0.489	0.976	0.500	0.905	0.999
CCNA2	TYMS	9606.ENSP00000481380	9606.ENSP00000315644	0	0	0	0	0.768	0	0	0.444	0.865
CCNA2	POLE	9606.ENSP00000481380	9606.ENSP00000322570	0	0	0	0	0.240	0.091	0	0.206	0.404
CCNA2	GSK3B	9606.ENSP00000481380	9606.ENSP00000324806	0	0	0	0	0.051	0.046	0	0.493	0.501
CCNA2	MRE11	9606.ENSP00000481380	9606.ENSP00000325863	0	0	0	0	0.109	0.292	0.500	0.166	0.702
CCNA2	CUL1	9606.ENSP00000481380	9606.ENSP00000326804	0	0	0	0	0.049	0.916	0.500	0.674	0.985
CCNA2	EEF1A1	9606.ENSP00000481380	9606.ENSP00000339063	0	0	0	0	0.097	0	0	0.485	0.515
CCNA2	SMARCA4	9606.ENSP00000481380	9606.ENSP00000343896	0	0	0	0	0.080	0	0	0.555	0.573
CCNA2	NEK2	9606.ENSP00000481380	9606.ENSP00000355966	0	0	0	0	0.829	0	0	0.681	0.943
CCNA2	XIAP	9606.ENSP00000481380	9606.ENSP00000360242	0	0	0	0	0.083	0	0	0.399	0.426
CCNA2	MMP9	9606.ENSP00000481380	9606.ENSP00000361405	0	0	0	0	0.088	0	0	0.471	0.497
CCNA2	YBX1	9606.ENSP00000481380	9606.ENSP00000361626	0	0	0	0	0.119	0	0	0.364	0.416
CCNA2	CDK1	9606.ENSP00000481380	9606.ENSP00000378699	0	0.007	0	0	0.993	0.939	0.900	0.998	0.999
CCNA2	MAPK8	9606.ENSP00000481380	9606.ENSP00000378974	0	0	0	0	0.049	0	0	0.611	0.614
CCNA2	INS	9606.ENSP00000481380	9606.ENSP00000380432	0	0	0	0	0.135	0	0	0.419	0.476
CCNA2	UBA52	9606.ENSP00000481380	9606.ENSP00000388107	0	0	0	0	0	0.800	0.500	0.117	0.904
CCNA2	CDC7	9606.ENSP00000481380	9606.ENSP00000393139	0	0	0	0	0.350	0	0	0.579	0.715
CCNA2	TNF	9606.ENSP00000481380	9606.ENSP00000398698	0	0	0	0	0	0	0	0.417	0.417
CCNA2	ESR1	9606.ENSP00000481380	9606.ENSP00000405330	0	0	0	0	0.049	0	0	0.555	0.559
CCNA2	TOP2A	9606.ENSP00000481380	9606.ENSP00000411532	0	0	0	0	0.869	0	0	0.868	0.982
CCNA2	CDKN2A	9606.ENSP00000481380	9606.ENSP00000418915	0	0	0	0	0.056	0	0	0.692	0.696
CCNA2	CDK5	9606.ENSP00000481380	9606.ENSP00000419782	0	0.005	0	0	0.060	0.462	0	0.791	0.885
CCNA2	POLR2A	9606.ENSP00000481380	9606.ENSP00000461879	0	0	0	0	0.059	0.292	0	0.200	0.420
CCNA2	POLD1	9606.ENSP00000481380	9606.ENSP00000472445	0	0	0	0	0.230	0.094	0	0.371	0.523
CCNA2	RAD51	9606.ENSP00000481380	9606.ENSP00000493712	0	0	0	0	0.616	0	0	0.479	0.791
CCNA2	CCNH	9606.ENSP00000481380	9606.ENSP00000498750	0	0	0	0	0.056	0	0.400	0.854	0.910
CCNH	RBX1	9606.ENSP00000498750	9606.ENSP00000216225	0	0	0	0	0.067	0	0.500	0.222	0.605
CCNH	CDKN1B	9606.ENSP00000498750	9606.ENSP00000228872	0	0	0	0	0.060	0	0.400	0.592	0.750
CCNH	H4C6	9606.ENSP00000498750	9606.ENSP00000244537	0	0	0	0	0.047	0.805	0	0.085	0.815
CCNH	CDK7	9606.ENSP00000498750	9606.ENSP00000256443	0	0	0	0	0.139	0.999	0.900	0.999	0.999
CCNH	CDK2	9606.ENSP00000498750	9606.ENSP00000266970	0	0	0	0	0.054	0.845	0.900	0.915	0.998
CCNH	TP53	9606.ENSP00000498750	9606.ENSP00000269305	0	0	0	0	0	0.292	0	0.774	0.833
CCNH	DDB1	9606.ENSP00000498750	9606.ENSP00000301764	0	0	0	0	0.067	0	0.500	0.526	0.759
CCNH	GSK3B	9606.ENSP00000498750	9606.ENSP00000324806	0	0	0	0	0.049	0	0	0.398	0.403
CCNH	XPA	9606.ENSP00000498750	9606.ENSP00000364270	0	0	0	0	0.068	0	0.500	0.731	0.864
CCNH	CUL4A	9606.ENSP00000498750	9606.ENSP00000364589	0	0	0	0	0.054	0	0.500	0.244	0.611
CCNH	CDK1	9606.ENSP00000498750	9606.ENSP00000378699	0	0	0	0	0.065	0.110	0.900	0.802	0.981
CCNH	UBA52	9606.ENSP00000498750	9606.ENSP00000388107	0	0	0	0	0.047	0	0.500	0	0.503
CCNH	CDC7	9606.ENSP00000498750	9606.ENSP00000393139	0	0	0	0	0.063	0.562	0	0.238	0.660
CCNH	ESR1	9606.ENSP00000498750	9606.ENSP00000405330	0	0	0	0	0	0.302	0	0.529	0.657
CCNH	CDK5	9606.ENSP00000498750	9606.ENSP00000419782	0	0	0	0	0.058	0	0	0.577	0.584
CCNH	POLR2A	9606.ENSP00000498750	9606.ENSP00000461879	0	0	0	0	0.056	0.940	0.500	0.644	0.988
CCNH	H4C1	9606.ENSP00000498750	9606.ENSP00000479106	0	0	0	0	0	0.805	0	0	0.805
CDC7	POLE2	9606.ENSP00000393139	9606.ENSP00000216367	0	0	0	0	0.393	0	0.500	0.392	0.799
CDC7	RPA1	9606.ENSP00000393139	9606.ENSP00000254719	0	0	0	0	0.089	0.097	0.500	0.216	0.634
CDC7	CDK7	9606.ENSP00000393139	9606.ENSP00000256443	0	0	0	0.577	0.066	0.522	0	0.280	0.650
CDC7	NDC80	9606.ENSP00000393139	9606.ENSP00000261597	0	0	0	0	0.514	0.089	0	0.147	0.590
CDC7	CDK2	9606.ENSP00000393139	9606.ENSP00000266970	0	0	0	0	0.167	0.585	0.500	0.736	0.948
CDC7	TP53	9606.ENSP00000393139	9606.ENSP00000269305	0	0	0	0	0	0	0	0.419	0.418
CDC7	SKP2	9606.ENSP00000393139	9606.ENSP00000274255	0	0	0	0	0.320	0	0	0.339	0.531
CDC7	CKS1B	9606.ENSP00000393139	9606.ENSP00000311083	0	0	0	0	0.185	0	0	0.297	0.403
CDC7	TYMS	9606.ENSP00000393139	9606.ENSP00000315644	0	0	0	0	0.241	0	0	0.265	0.418
CDC7	POLE	9606.ENSP00000393139	9606.ENSP00000322570	0	0	0	0	0.147	0.098	0.500	0.339	0.711
CDC7	NEK2	9606.ENSP00000393139	9606.ENSP00000355966	0	0	0	0	0.188	0.071	0	0.293	0.420
CDC7	XPA	9606.ENSP00000393139	9606.ENSP00000364270	0	0	0	0	0.092	0.456	0	0.069	0.499
CDC7	CDK1	9606.ENSP00000393139	9606.ENSP00000378699	0	0	0	0	0.367	0.189	0	0.613	0.784
CDC7	POLD1	9606.ENSP00000393139	9606.ENSP00000472445	0	0	0	0	0.133	0.098	0	0.415	0.502
CDC7	RAD51	9606.ENSP00000393139	9606.ENSP00000493712	0	0	0	0	0.200	0.079	0	0.415	0.531
CDC7	TOP2A	9606.ENSP00000393139	9606.ENSP00000411532	0	0	0	0	0.298	0.067	0	0.394	0.569
CDC7	CDKN2A	9606.ENSP00000393139	9606.ENSP00000418915	0	0	0	0	0.055	0.786	0	0.572	0.905
CDK1	RALA	9606.ENSP00000378699	9606.ENSP00000005257	0	0	0	0	0.067	0.095	0	0.356	0.409
CDK1	SIRT1	9606.ENSP00000378699	9606.ENSP00000212015	0	0.006	0	0	0.044	0.404	0	0.441	0.654
CDK1	MAPK1	9606.ENSP00000378699	9606.ENSP00000215832	0	0	0.071	0.848	0.042	0.131	0	0.649	0.693
CDK1	RBX1	9606.ENSP00000378699	9606.ENSP00000216225	0	0	0	0	0.108	0.068	0	0.366	0.428
CDK1	POLE2	9606.ENSP00000378699	9606.ENSP00000216367	0	0.020	0	0	0.465	0.112	0	0.324	0.651
CDK1	COL1A1	9606.ENSP00000378699	9606.ENSP00000225964	0	0	0	0	0.069	0.097	0	0.443	0.491
CDK1	CDKN1B	9606.ENSP00000378699	9606.ENSP00000228872	0	0	0	0	0.090	0.903	0	0.776	0.978
CDK1	MAPK14	9606.ENSP00000378699	9606.ENSP00000229795	0	0	0.095	0.823	0.060	0.131	0	0.465	0.552
CDK1	SKP1	9606.ENSP00000378699	9606.ENSP00000231487	0	0	0	0	0.042	0	0	0.493	0.494
CDK1	NEK9	9606.ENSP00000378699	9606.ENSP00000238616	0	0	0	0.663	0.062	0.060	0.400	0.181	0.508
CDK1	H4C6	9606.ENSP00000378699	9606.ENSP00000244537	0	0	0	0	0.056	0.333	0.400	0.581	0.820
CDK1	RPA1	9606.ENSP00000378699	9606.ENSP00000254719	0	0	0	0	0.171	0.622	0	0.303	0.763
CDK1	CDK7	9606.ENSP00000378699	9606.ENSP00000256443	0	0	0.066	0.916	0.098	0.722	0.900	0.158	0.976
CDK1	MDM2	9606.ENSP00000378699	9606.ENSP00000258149	0	0	0	0	0	0	0.400	0.728	0.829
CDK1	ITGAV	9606.ENSP00000378699	9606.ENSP00000261023	0	0	0	0	0.048	0	0	0.399	0.403
CDK1	NDC80	9606.ENSP00000378699	9606.ENSP00000261597	0	0	0	0	0.862	0	0.400	0.524	0.957
CDK1	PRDX1	9606.ENSP00000378699	9606.ENSP00000262746	0	0	0	0	0.139	0.292	0	0.222	0.485
CDK1	EP300	9606.ENSP00000378699	9606.ENSP00000263253	0	0	0	0	0.067	0.321	0	0.602	0.726
CDK1	ICAM1	9606.ENSP00000378699	9606.ENSP00000264832	0	0	0	0	0	0	0	0.481	0.481
CDK1	CDK2	9606.ENSP00000378699	9606.ENSP00000266970	0	0	0.056	0.968	0.349	0.470	0.400	0.977	0.994
CDK1	TP53	9606.ENSP00000378699	9606.ENSP00000269305	0	0	0	0	0.095	0.626	0	0.899	0.962
CDK1	ERBB2	9606.ENSP00000378699	9606.ENSP00000269571	0	0	0	0.598	0	0	0	0.517	0.517
CDK1	SKP2	9606.ENSP00000378699	9606.ENSP00000274255	0	0	0	0	0.227	0.837	0	0.588	0.943
CDK1	EGFR	9606.ENSP00000378699	9606.ENSP00000275493	0	0	0	0.618	0.042	0.807	0	0.253	0.849
CDK1	MMP3	9606.ENSP00000378699	9606.ENSP00000299855	0	0	0	0	0.044	0	0	0.411	0.412
CDK1	TPX2	9606.ENSP00000378699	9606.ENSP00000300403	0	0	0	0	0.825	0.045	0	0.736	0.952
CDK1	DDB1	9606.ENSP00000378699	9606.ENSP00000301764	0	0.015	0	0	0.055	0	0	0.395	0.405
CDK1	CKS1B	9606.ENSP00000378699	9606.ENSP00000311083	0	0	0	0	0.536	0.994	0	0.978	0.999
CDK1	TYMS	9606.ENSP00000378699	9606.ENSP00000315644	0	0	0	0	0.745	0	0	0.418	0.846
CDK1	GSK3B	9606.ENSP00000378699	9606.ENSP00000324806	0	0	0	0.798	0.042	0.098	0	0.461	0.493
CDK1	CUL1	9606.ENSP00000378699	9606.ENSP00000326804	0	0	0	0	0.057	0.072	0	0.469	0.495
CDK1	HEXIM1	9606.ENSP00000378699	9606.ENSP00000328773	0	0	0	0	0.054	0.292	0	0.182	0.404
CDK1	NEK2	9606.ENSP00000378699	9606.ENSP00000355966	0	0	0.130	0.733	0.832	0	0	0.493	0.919
CDK1	LMNA	9606.ENSP00000378699	9606.ENSP00000357283	0	0	0	0	0.103	0	0.400	0.337	0.612
CDK1	FLNA	9606.ENSP00000378699	9606.ENSP00000358866	0	0	0	0	0.042	0.292	0	0.493	0.626
CDK1	XIAP	9606.ENSP00000378699	9606.ENSP00000360242	0	0	0	0	0.208	0.292	0	0.454	0.667
CDK1	MMP9	9606.ENSP00000378699	9606.ENSP00000361405	0	0	0	0	0.056	0	0	0.620	0.625
CDK1	KDM4A	9606.ENSP00000378699	9606.ENSP00000361473	0	0	0	0	0	0.292	0	0.192	0.403
CDK1	HSPA1B	9606.ENSP00000378699	9606.ENSP00000364801	0	0	0	0	0.055	0.112	0	0.489	0.534
CDK1	HSPA1A	9606.ENSP00000378699	9606.ENSP00000364802	0	0	0	0	0.055	0.112	0	0.469	0.515
CDK1	TNF	9606.ENSP00000378699	9606.ENSP00000398698	0	0	0	0	0.074	0	0	0.409	0.429
CDK1	INS	9606.ENSP00000378699	9606.ENSP00000380432	0	0	0	0	0.086	0	0	0.402	0.430
CDK1	CDK5	9606.ENSP00000378699	9606.ENSP00000419782	0	0	0.059	0.952	0.056	0.095	0	0.408	0.461
CDK1	POLD1	9606.ENSP00000378699	9606.ENSP00000472445	0	0	0	0	0.217	0.097	0	0.317	0.475
CDK1	POLR2A	9606.ENSP00000378699	9606.ENSP00000461879	0	0	0	0	0.150	0.178	0	0.351	0.508
CDK1	RHOA	9606.ENSP00000378699	9606.ENSP00000400175	0	0	0	0	0.100	0.085	0	0.459	0.516
CDK1	ESR1	9606.ENSP00000378699	9606.ENSP00000405330	0	0	0	0	0	0.099	0	0.515	0.544
CDK1	UBA52	9606.ENSP00000378699	9606.ENSP00000388107	0	0	0	0	0	0	0.500	0.138	0.550
CDK1	CDKN2A	9606.ENSP00000378699	9606.ENSP00000418915	0	0	0	0	0.060	0.094	0	0.803	0.818
CDK1	RAD51	9606.ENSP00000378699	9606.ENSP00000493712	0	0	0	0	0.600	0.071	0	0.596	0.837
CDK1	TOP2A	9606.ENSP00000378699	9606.ENSP00000411532	0	0	0	0	0.960	0.053	0	0.943	0.997
CDK2	SIRT1	9606.ENSP00000266970	9606.ENSP00000212015	0	0.006	0	0	0	0.312	0	0.472	0.621
CDK2	RBX1	9606.ENSP00000266970	9606.ENSP00000216225	0	0	0	0	0.075	0.805	0.900	0.661	0.993
CDK2	POLE2	9606.ENSP00000266970	9606.ENSP00000216367	0	0.020	0	0	0.200	0.112	0.500	0.246	0.696
CDK2	MMP2	9606.ENSP00000266970	9606.ENSP00000219070	0	0	0	0	0	0	0	0.479	0.479
CDK2	CDKN1B	9606.ENSP00000266970	9606.ENSP00000228872	0	0	0	0	0.085	0.999	0.900	0.999	0.999
CDK2	MAPK14	9606.ENSP00000266970	9606.ENSP00000229795	0	0	0.082	0.852	0.062	0.131	0	0.462	0.543
CDK2	SKP1	9606.ENSP00000266970	9606.ENSP00000231487	0	0	0	0	0.049	0.960	0.900	0.958	0.999
CDK2	H4C6	9606.ENSP00000266970	9606.ENSP00000244537	0	0	0	0	0.054	0.333	0.500	0.382	0.779
CDK2	RPA1	9606.ENSP00000266970	9606.ENSP00000254719	0	0	0	0	0.203	0.441	0.500	0.309	0.825
CDK2	CDK7	9606.ENSP00000266970	9606.ENSP00000256443	0	0	0.064	0.924	0.069	0.910	0.900	0.156	0.992
CDK2	MDM2	9606.ENSP00000266970	9606.ENSP00000258149	0	0	0	0	0	0	0.400	0.759	0.849
CDK2	NDC80	9606.ENSP00000266970	9606.ENSP00000261597	0	0	0	0	0.307	0	0	0.272	0.475
CDK2	PRDX1	9606.ENSP00000266970	9606.ENSP00000262746	0	0	0	0	0.106	0.075	0	0.465	0.519
CDK2	EP300	9606.ENSP00000266970	9606.ENSP00000263253	0	0	0	0	0.069	0.795	0	0.640	0.925
CDK2	KDR	9606.ENSP00000266970	9606.ENSP00000263923	0	0	0	0.601	0.051	0	0	0.426	0.432
CDK2	PIK3CA	9606.ENSP00000266970	9606.ENSP00000263967	0	0	0	0	0	0	0	0.448	0.448
CDK2	TOP1	9606.ENSP00000266970	9606.ENSP00000354522	0	0	0	0	0.064	0.075	0	0.363	0.401
CDK2	CUL4A	9606.ENSP00000266970	9606.ENSP00000364589	0	0	0	0	0.049	0	0	0.398	0.403
CDK2	DDB1	9606.ENSP00000266970	9606.ENSP00000301764	0	0.014	0	0	0.062	0	0	0.394	0.408
CDK2	IKBKG	9606.ENSP00000266970	9606.ENSP00000483825	0	0	0	0	0.093	0.292	0	0.180	0.427
CDK2	HSPA5	9606.ENSP00000266970	9606.ENSP00000324173	0	0	0	0	0.109	0.131	0	0.319	0.428
CDK2	F2	9606.ENSP00000266970	9606.ENSP00000308541	0	0	0	0	0.107	0	0	0.392	0.433
CDK2	NEK2	9606.ENSP00000266970	9606.ENSP00000355966	0	0	0.136	0.708	0.274	0	0	0.186	0.445
CDK2	DPP4	9606.ENSP00000266970	9606.ENSP00000353731	0	0	0	0	0	0	0	0.450	0.450
CDK2	HEXIM1	9606.ENSP00000266970	9606.ENSP00000328773	0	0	0	0	0.058	0.292	0	0.260	0.463
CDK2	MAPK8	9606.ENSP00000266970	9606.ENSP00000378974	0	0	0.085	0.830	0.049	0.065	0	0.422	0.467
CDK2	TNF	9606.ENSP00000266970	9606.ENSP00000398698	0	0	0	0	0.074	0	0	0.471	0.489
CDK2	RHOA	9606.ENSP00000266970	9606.ENSP00000400175	0	0	0	0	0.093	0.085	0	0.461	0.514
CDK2	TPX2	9606.ENSP00000266970	9606.ENSP00000300403	0	0	0	0	0.322	0.045	0	0.310	0.515
CDK2	INS	9606.ENSP00000266970	9606.ENSP00000380432	0	0	0	0	0.086	0	0	0.491	0.515
CDK2	NTRK1	9606.ENSP00000266970	9606.ENSP00000431418	0	0	0.103	0.624	0	0.115	0	0.462	0.536
CDK2	MMP9	9606.ENSP00000266970	9606.ENSP00000361405	0	0	0	0	0	0	0	0.566	0.566
CDK2	EGFR	9606.ENSP00000266970	9606.ENSP00000275493	0	0	0	0.622	0.042	0	0	0.565	0.566
CDK2	SMARCA4	9606.ENSP00000266970	9606.ENSP00000343896	0	0	0	0	0.076	0.098	0	0.532	0.576
CDK2	SHC1	9606.ENSP00000266970	9606.ENSP00000401303	0	0	0	0	0.106	0	0	0.567	0.596
CDK2	XIAP	9606.ENSP00000266970	9606.ENSP00000360242	0	0	0	0	0.212	0	0	0.513	0.600
CDK2	POLD1	9606.ENSP00000266970	9606.ENSP00000472445	0	0	0	0	0.242	0.333	0	0.278	0.603
CDK2	TYMS	9606.ENSP00000266970	9606.ENSP00000315644	0	0	0	0	0.358	0	0	0.457	0.636
CDK2	POLE	9606.ENSP00000266970	9606.ENSP00000322570	0	0	0	0	0.145	0.096	0.500	0.211	0.655
CDK2	ESR1	9606.ENSP00000266970	9606.ENSP00000405330	0	0	0	0	0	0.294	0	0.612	0.714
CDK2	MRE11	9606.ENSP00000266970	9606.ENSP00000325863	0	0	0	0	0.081	0.356	0.500	0.265	0.753
CDK2	GSK3B	9606.ENSP00000266970	9606.ENSP00000324806	0	0	0	0.827	0.044	0.098	0	0.755	0.770
CDK2	POLR2A	9606.ENSP00000266970	9606.ENSP00000461879	0	0	0	0	0.156	0.388	0	0.597	0.774
CDK2	TOP2A	9606.ENSP00000266970	9606.ENSP00000411532	0	0	0	0	0.483	0.053	0	0.627	0.801
CDK2	RAD51	9606.ENSP00000266970	9606.ENSP00000493712	0	0	0	0	0.309	0.071	0.500	0.511	0.822
CDK2	UBA52	9606.ENSP00000266970	9606.ENSP00000388107	0	0	0	0	0	0.800	0.500	0.085	0.900
CDK2	CDK5	9606.ENSP00000266970	9606.ENSP00000419782	0	0	0.056	0.958	0.058	0.440	0	0.873	0.928
CDK2	TP53	9606.ENSP00000266970	9606.ENSP00000269305	0	0	0	0	0.093	0.778	0.500	0.891	0.987
CDK2	CDKN2A	9606.ENSP00000266970	9606.ENSP00000418915	0	0	0	0	0.072	0.094	0	0.993	0.993
CDK2	CUL1	9606.ENSP00000266970	9606.ENSP00000326804	0	0	0	0	0.058	0.879	0.900	0.864	0.998
CDK2	SKP2	9606.ENSP00000266970	9606.ENSP00000274255	0	0	0	0	0.245	0.991	0.900	0.991	0.999
CDK2	CKS1B	9606.ENSP00000266970	9606.ENSP00000311083	0	0	0	0	0.276	0.994	0.500	0.990	0.999
CDK5	SIRT1	9606.ENSP00000419782	9606.ENSP00000212015	0	0	0	0	0	0	0	0.490	0.490
CDK5	CDKN1B	9606.ENSP00000419782	9606.ENSP00000228872	0	0	0	0	0.049	0.910	0	0.371	0.941
CDK5	EGR1	9606.ENSP00000419782	9606.ENSP00000239938	0	0	0	0	0	0	0.500	0.377	0.675
CDK5	PRDX1	9606.ENSP00000419782	9606.ENSP00000262746	0	0	0	0	0.144	0	0.750	0.164	0.805
CDK5	NRP1	9606.ENSP00000419782	9606.ENSP00000265371	0	0	0	0	0.047	0	0.500	0.305	0.639
CDK5	TP53	9606.ENSP00000419782	9606.ENSP00000269305	0	0	0	0	0	0.292	0.750	0.831	0.967
CDK5	EGFR	9606.ENSP00000419782	9606.ENSP00000275493	0	0	0	0.616	0.047	0.170	0	0.463	0.538
CDK5	NTRK2	9606.ENSP00000419782	9606.ENSP00000277120	0	0	0	0.629	0.067	0.100	0.500	0.192	0.615
CDK5	EPHA4	9606.ENSP00000419782	9606.ENSP00000281821	0	0	0	0.611	0	0.045	0	0.487	0.489
CDK5	HMGCR	9606.ENSP00000419782	9606.ENSP00000287936	0	0	0	0	0	0	0	0.516	0.516
CDK5	GSK3B	9606.ENSP00000419782	9606.ENSP00000324806	0	0	0	0.817	0.049	0.294	0.400	0.183	0.627
CDK5	TOP1	9606.ENSP00000419782	9606.ENSP00000354522	0	0	0	0	0.049	0	0	0.442	0.446
CDK5	LMNA	9606.ENSP00000419782	9606.ENSP00000357283	0	0	0	0	0.049	0	0.750	0.116	0.771
CDK5	INS	9606.ENSP00000419782	9606.ENSP00000380432	0	0	0	0	0	0.096	0	0.528	0.555
CDK5	EPHB2	9606.ENSP00000419782	9606.ENSP00000383053	0	0	0	0.613	0.064	0.045	0	0.432	0.447
CDK5	RHOA	9606.ENSP00000419782	9606.ENSP00000400175	0	0	0	0	0.053	0.162	0	0.498	0.567
CDK5	CDKN2A	9606.ENSP00000419782	9606.ENSP00000418915	0	0	0	0	0.044	0.068	0	0.734	0.742
CDK5	SNCA	9606.ENSP00000419782	9606.ENSP00000500990	0	0	0	0	0	0	0	0.672	0.672
CDK7	RBX1	9606.ENSP00000256443	9606.ENSP00000216225	0	0	0	0	0.064	0	0.500	0.233	0.610
CDK7	CDKN1B	9606.ENSP00000256443	9606.ENSP00000228872	0	0	0	0	0.044	0.602	0.400	0.432	0.853
CDK7	MAPK14	9606.ENSP00000256443	9606.ENSP00000229795	0	0	0	0.789	0.048	0.071	0	0.399	0.422
CDK7	H4C6	9606.ENSP00000256443	9606.ENSP00000244537	0	0	0	0	0.065	0.800	0	0.181	0.833
CDK7	HNRNPU	9606.ENSP00000256443	9606.ENSP00000491215	0	0	0	0	0.097	0.421	0	0.049	0.459
CDK7	RAD51	9606.ENSP00000256443	9606.ENSP00000493712	0	0	0	0	0.072	0	0	0.454	0.471
CDK7	UBA52	9606.ENSP00000256443	9606.ENSP00000388107	0	0	0	0	0.049	0	0.500	0	0.504
CDK7	SKP2	9606.ENSP00000256443	9606.ENSP00000274255	0	0	0	0	0.048	0	0	0.524	0.527
CDK7	CKS1B	9606.ENSP00000256443	9606.ENSP00000311083	0	0	0	0	0.078	0.066	0	0.538	0.568
CDK7	CUL4A	9606.ENSP00000256443	9606.ENSP00000364589	0	0	0	0	0.055	0	0.500	0.236	0.607
CDK7	EP300	9606.ENSP00000256443	9606.ENSP00000263253	0	0	0	0	0.047	0	0	0.606	0.608
CDK7	CDKN2A	9606.ENSP00000256443	9606.ENSP00000418915	0	0	0	0	0.042	0.051	0	0.619	0.623
CDK7	HEXIM1	9606.ENSP00000256443	9606.ENSP00000328773	0	0	0	0	0.082	0	0	0.678	0.692
CDK7	DDB1	9606.ENSP00000256443	9606.ENSP00000301764	0	0.010	0	0	0.083	0	0.500	0.398	0.700
CDK7	ESR1	9606.ENSP00000256443	9606.ENSP00000405330	0	0	0	0	0	0.302	0	0.647	0.743
CDK7	H4C1	9606.ENSP00000256443	9606.ENSP00000479106	0	0	0	0	0	0.800	0	0	0.800
CDK7	TP53	9606.ENSP00000256443	9606.ENSP00000269305	0	0	0	0	0	0.653	0	0.692	0.888
CDK7	XPA	9606.ENSP00000256443	9606.ENSP00000364270	0	0	0	0	0.044	0.456	0.500	0.712	0.915
CDK7	POLR2A	9606.ENSP00000256443	9606.ENSP00000461879	0	0	0	0	0.056	0.990	0.500	0.832	0.999
CDKN1B	SIRT1	9606.ENSP00000228872	9606.ENSP00000212015	0	0	0	0	0.224	0	0	0.449	0.554
CDKN1B	MAPK1	9606.ENSP00000228872	9606.ENSP00000215832	0	0	0	0	0.082	0	0.750	0.433	0.858
CDKN1B	MYH9	9606.ENSP00000228872	9606.ENSP00000216181	0	0	0	0	0	0	0.500	0.130	0.546
CDKN1B	RBX1	9606.ENSP00000228872	9606.ENSP00000216225	0	0	0	0	0.097	0.852	0.900	0.279	0.989
CDKN1B	TNF	9606.ENSP00000228872	9606.ENSP00000398698	0	0	0	0	0.078	0	0	0.402	0.425
CDKN1B	MMP9	9606.ENSP00000228872	9606.ENSP00000361405	0	0	0	0	0.051	0	0	0.423	0.429
CDKN1B	MAPK14	9606.ENSP00000228872	9606.ENSP00000229795	0	0	0	0	0.138	0	0	0.368	0.432
CDKN1B	INS	9606.ENSP00000228872	9606.ENSP00000380432	0	0	0	0	0.068	0	0	0.450	0.465
CDKN1B	VHL	9606.ENSP00000228872	9606.ENSP00000256474	0	0	0	0	0.074	0.414	0	0.150	0.498
CDKN1B	CHUK	9606.ENSP00000228872	9606.ENSP00000359424	0	0	0	0	0.120	0.296	0	0.267	0.507
CDKN1B	MAPK8	9606.ENSP00000228872	9606.ENSP00000378974	0	0	0	0	0.095	0.292	0	0.368	0.559
CDKN1B	XIAP	9606.ENSP00000228872	9606.ENSP00000360242	0	0	0	0	0.049	0	0	0.563	0.566
CDKN1B	PIK3CA	9606.ENSP00000228872	9606.ENSP00000263967	0	0	0	0	0.206	0	0	0.479	0.568
CDKN1B	ESR1	9606.ENSP00000228872	9606.ENSP00000405330	0	0	0	0	0	0	0	0.571	0.571
CDKN1B	MDM2	9606.ENSP00000228872	9606.ENSP00000258149	0	0	0	0	0.042	0.045	0	0.584	0.587
CDKN1B	GSK3B	9606.ENSP00000228872	9606.ENSP00000324806	0	0	0	0	0.217	0.047	0	0.532	0.620
CDKN1B	HSPA8	9606.ENSP00000228872	9606.ENSP00000437125	0	0	0	0	0.060	0.312	0	0.465	0.624
CDKN1B	EP300	9606.ENSP00000228872	9606.ENSP00000263253	0	0	0	0	0.074	0	0	0.629	0.642
CDKN1B	EGFR	9606.ENSP00000228872	9606.ENSP00000275493	0	0	0	0	0	0	0	0.736	0.736
CDKN1B	ERBB2	9606.ENSP00000228872	9606.ENSP00000269571	0	0	0	0	0	0	0	0.739	0.739
CDKN1B	CRBN	9606.ENSP00000228872	9606.ENSP00000231948	0	0	0	0	0.110	0	0.900	0.125	0.915
CDKN1B	CDKN2A	9606.ENSP00000228872	9606.ENSP00000418915	0	0	0	0	0	0.049	0.500	0.865	0.930
CDKN1B	UBA52	9606.ENSP00000228872	9606.ENSP00000388107	0	0	0	0	0.042	0.900	0.500	0	0.947
CDKN1B	DDB1	9606.ENSP00000228872	9606.ENSP00000301764	0	0	0	0	0	0.333	0.900	0.340	0.952
CDKN1B	RHOA	9606.ENSP00000228872	9606.ENSP00000400175	0	0	0	0	0.075	0.524	0.500	0.910	0.977
CDKN1B	CUL4A	9606.ENSP00000228872	9606.ENSP00000364589	0	0	0	0	0.044	0.736	0.900	0.330	0.980
CDKN1B	TP53	9606.ENSP00000228872	9606.ENSP00000269305	0	0	0	0	0	0.076	0.900	0.911	0.991
CDKN1B	SKP1	9606.ENSP00000228872	9606.ENSP00000231487	0	0	0	0	0.062	0.896	0.900	0.524	0.994
CDKN1B	CUL1	9606.ENSP00000228872	9606.ENSP00000326804	0	0	0	0	0.049	0.933	0.900	0.520	0.996
CDKN1B	CKS1B	9606.ENSP00000228872	9606.ENSP00000311083	0	0	0	0	0.062	0.984	0.500	0.729	0.997
CDKN1B	SKP2	9606.ENSP00000228872	9606.ENSP00000274255	0	0	0	0	0	0.999	0.900	0.947	0.999
CDKN2A	RALA	9606.ENSP00000418915	9606.ENSP00000005257	0	0	0	0	0.056	0.102	0	0.404	0.452
CDKN2A	KCNQ1	9606.ENSP00000418915	9606.ENSP00000155840	0	0	0	0	0.055	0.053	0	0.448	0.462
CDKN2A	SIRT1	9606.ENSP00000418915	9606.ENSP00000212015	0	0	0	0	0	0.093	0	0.594	0.616
CDKN2A	MAPK1	9606.ENSP00000418915	9606.ENSP00000215832	0	0	0	0	0.049	0.350	0	0.771	0.846
CDKN2A	RBX1	9606.ENSP00000418915	9606.ENSP00000216225	0	0	0	0	0.042	0.409	0	0.415	0.640
CDKN2A	MMP2	9606.ENSP00000418915	9606.ENSP00000219070	0	0	0	0	0	0	0	0.474	0.474
CDKN2A	HGF	9606.ENSP00000418915	9606.ENSP00000222390	0	0	0	0	0	0.212	0	0.445	0.544
CDKN2A	MAPK14	9606.ENSP00000418915	9606.ENSP00000229795	0	0	0	0	0.047	0.216	0.900	0.340	0.944
CDKN2A	EGR1	9606.ENSP00000418915	9606.ENSP00000239938	0	0	0	0	0	0.328	0	0.395	0.576
CDKN2A	H4C6	9606.ENSP00000418915	9606.ENSP00000244537	0	0	0	0	0.044	0.071	0.500	0.380	0.687
CDKN2A	FABP4	9606.ENSP00000418915	9606.ENSP00000256104	0	0	0	0	0.056	0.045	0	0.453	0.463
CDKN2A	VHL	9606.ENSP00000418915	9606.ENSP00000256474	0	0	0	0	0	0.496	0	0.245	0.603
CDKN2A	PDGFRA	9606.ENSP00000418915	9606.ENSP00000257290	0	0	0	0	0.103	0.173	0	0.666	0.730
CDKN2A	MDM2	9606.ENSP00000418915	9606.ENSP00000258149	0	0	0	0	0.068	0.992	0.900	0.999	0.999
CDKN2A	PDGFRB	9606.ENSP00000418915	9606.ENSP00000261799	0	0	0	0	0.065	0	0	0.518	0.530
CDKN2A	EP300	9606.ENSP00000418915	9606.ENSP00000263253	0	0	0	0	0.042	0.133	0.500	0.702	0.859
CDKN2A	KDR	9606.ENSP00000418915	9606.ENSP00000263923	0	0	0	0	0.071	0	0	0.522	0.537
CDKN2A	PIK3CA	9606.ENSP00000418915	9606.ENSP00000263967	0	0	0	0	0	0	0	0.791	0.791
CDKN2A	TP53	9606.ENSP00000418915	9606.ENSP00000269305	0	0	0	0	0	0.874	0.900	0.970	0.999
CDKN2A	ERBB2	9606.ENSP00000418915	9606.ENSP00000269571	0	0	0	0	0.062	0.045	0	0.767	0.773
CDKN2A	SKP2	9606.ENSP00000418915	9606.ENSP00000274255	0	0	0	0	0.047	0	0	0.799	0.800
CDKN2A	EGFR	9606.ENSP00000418915	9606.ENSP00000275493	0	0	0	0	0.069	0.045	0	0.906	0.910
CDKN2A	PRKCI	9606.ENSP00000418915	9606.ENSP00000295797	0	0	0	0	0.042	0.095	0	0.383	0.418
CDKN2A	HSPA9	9606.ENSP00000418915	9606.ENSP00000297185	0	0	0	0	0.042	0.370	0	0.176	0.460
CDKN2A	MMP3	9606.ENSP00000418915	9606.ENSP00000299855	0	0	0	0	0.042	0	0	0.433	0.433
CDKN2A	CXCL8	9606.ENSP00000418915	9606.ENSP00000306512	0	0	0	0	0.055	0	0	0.507	0.514
CDKN2A	HNF4A	9606.ENSP00000418915	9606.ENSP00000312987	0	0	0	0	0	0.045	0	0.419	0.421
CDKN2A	TYMS	9606.ENSP00000418915	9606.ENSP00000315644	0	0	0	0	0.061	0	0	0.389	0.402
CDKN2A	MET	9606.ENSP00000418915	9606.ENSP00000317272	0	0	0	0	0	0.095	0	0.536	0.562
CDKN2A	POLE	9606.ENSP00000418915	9606.ENSP00000322570	0	0	0	0	0.051	0	0	0.507	0.512
CDKN2A	MMP1	9606.ENSP00000418915	9606.ENSP00000322788	0	0	0	0	0.063	0	0	0.399	0.412
CDKN2A	GSK3B	9606.ENSP00000418915	9606.ENSP00000324806	0	0	0	0	0.042	0.095	0	0.471	0.501
CDKN2A	MRE11	9606.ENSP00000418915	9606.ENSP00000325863	0	0	0	0	0.042	0.132	0	0.390	0.448
CDKN2A	CUL1	9606.ENSP00000418915	9606.ENSP00000326804	0	0	0	0	0	0.213	0	0.370	0.484
CDKN2A	NME1	9606.ENSP00000418915	9606.ENSP00000337060	0	0	0	0	0.043	0.095	0.098	0.372	0.444
CDKN2A	SMARCA4	9606.ENSP00000418915	9606.ENSP00000343896	0	0	0	0	0.042	0.328	0	0.730	0.811
CDKN2A	EPHB4	9606.ENSP00000418915	9606.ENSP00000350896	0	0	0	0	0	0.095	0	0.415	0.447
CDKN2A	EPHA2	9606.ENSP00000418915	9606.ENSP00000351209	0	0	0	0	0.042	0.233	0	0.302	0.442
CDKN2A	DPP4	9606.ENSP00000418915	9606.ENSP00000353731	0	0	0	0	0	0.062	0	0.518	0.528
CDKN2A	NTRK3	9606.ENSP00000418915	9606.ENSP00000354207	0	0	0	0	0	0.095	0	0.375	0.410
CDKN2A	TOP1	9606.ENSP00000418915	9606.ENSP00000354522	0	0	0	0	0	0.626	0	0.281	0.720
CDKN2A	LMNA	9606.ENSP00000418915	9606.ENSP00000357283	0	0	0	0	0.063	0.212	0	0.326	0.459
CDKN2A	XIAP	9606.ENSP00000418915	9606.ENSP00000360242	0	0	0	0	0.055	0.071	0	0.523	0.545
CDKN2A	MMP9	9606.ENSP00000418915	9606.ENSP00000361405	0	0	0	0	0	0	0	0.513	0.513
CDKN2A	TET1	9606.ENSP00000418915	9606.ENSP00000362748	0	0	0	0	0.053	0	0	0.446	0.453
CDKN2A	IGFBP3	9606.ENSP00000418915	9606.ENSP00000370473	0	0	0	0	0.042	0	0	0.471	0.471
CDKN2A	SMARCA2	9606.ENSP00000418915	9606.ENSP00000371638	0	0	0	0	0.044	0.090	0	0.400	0.432
CDKN2A	MAPK8	9606.ENSP00000418915	9606.ENSP00000378974	0	0	0	0	0.049	0.314	0	0.772	0.838
CDKN2A	INS	9606.ENSP00000418915	9606.ENSP00000380432	0	0	0	0	0	0	0	0.584	0.584
CDKN2A	UBA52	9606.ENSP00000418915	9606.ENSP00000388107	0	0	0	0	0	0.074	0.500	0.089	0.541
CDKN2A	SEPTIN9	9606.ENSP00000418915	9606.ENSP00000391249	0	0	0	0	0.069	0.051	0	0.399	0.423
CDKN2A	IGF2	9606.ENSP00000418915	9606.ENSP00000391826	0	0	0	0	0	0	0	0.582	0.582
CDKN2A	TNF	9606.ENSP00000418915	9606.ENSP00000398698	0	0	0	0	0	0	0	0.572	0.572
CDKN2A	RHOA	9606.ENSP00000418915	9606.ENSP00000400175	0	0	0	0	0.053	0.215	0	0.511	0.605
CDKN2A	RAF1	9606.ENSP00000418915	9606.ENSP00000401888	0	0	0	0	0.042	0.233	0	0.446	0.557
CDKN2A	ESR1	9606.ENSP00000418915	9606.ENSP00000405330	0	0	0	0	0	0	0	0.667	0.667
CDKN2A	PTPRC	9606.ENSP00000418915	9606.ENSP00000411355	0	0	0	0	0.042	0.053	0	0.479	0.486
CDKN2A	TOP2A	9606.ENSP00000418915	9606.ENSP00000411532	0	0	0	0	0.068	0.046	0	0.649	0.661
CDKN2A	CUL2	9606.ENSP00000418915	9606.ENSP00000414095	0	0	0	0	0.042	0.613	0	0.243	0.695
CDKN2A	TGFBR1	9606.ENSP00000418915	9606.ENSP00000447297	0	0	0	0	0	0.095	0	0.370	0.405
CDKN2A	POLD1	9606.ENSP00000418915	9606.ENSP00000472445	0	0	0	0	0.070	0	0	0.393	0.411
CDKN2A	RAD51	9606.ENSP00000418915	9606.ENSP00000493712	0	0	0	0	0.056	0	0	0.436	0.444
CDKN2A	NTRK1	9606.ENSP00000418915	9606.ENSP00000431418	0	0	0	0	0	0.095	0	0.479	0.508
CDKN2A	IKBKB	9606.ENSP00000418915	9606.ENSP00000430684	0	0	0	0	0	0.331	0	0.348	0.545
CDKN2A	IKBKG	9606.ENSP00000418915	9606.ENSP00000483825	0	0	0	0	0	0.058	0	0.664	0.669
CHUK	SIRT1	9606.ENSP00000359424	9606.ENSP00000212015	0	0	0	0	0.252	0	0	0.397	0.530
CHUK	MYH9	9606.ENSP00000359424	9606.ENSP00000216181	0	0	0	0	0.042	0.387	0	0.270	0.534
CHUK	EEF1A2	9606.ENSP00000359424	9606.ENSP00000217182	0	0	0	0	0.042	0.393	0	0.069	0.411
CHUK	MAPK14	9606.ENSP00000359424	9606.ENSP00000229795	0	0	0	0.639	0.167	0.110	0	0.514	0.609
CHUK	SKP1	9606.ENSP00000359424	9606.ENSP00000231487	0	0	0	0	0.055	0.071	0.500	0.336	0.669
CHUK	MDM2	9606.ENSP00000359424	9606.ENSP00000258149	0	0	0	0	0.063	0.050	0	0.581	0.595
CHUK	PRKCQ	9606.ENSP00000359424	9606.ENSP00000263125	0	0	0	0.565	0	0.642	0.900	0.224	0.969
CHUK	EP300	9606.ENSP00000359424	9606.ENSP00000263253	0	0	0	0	0.069	0.230	0	0.668	0.742
CHUK	PIK3CA	9606.ENSP00000359424	9606.ENSP00000263967	0	0	0	0	0.347	0.069	0	0.288	0.529
CHUK	ICAM1	9606.ENSP00000359424	9606.ENSP00000264832	0	0	0	0	0	0	0	0.483	0.483
CHUK	TP53	9606.ENSP00000359424	9606.ENSP00000269305	0	0	0	0	0.058	0.345	0.500	0.756	0.914
CHUK	ERBB2	9606.ENSP00000359424	9606.ENSP00000269571	0	0	0	0	0	0.091	0	0.597	0.618
CHUK	SKP2	9606.ENSP00000359424	9606.ENSP00000274255	0	0	0	0	0.049	0.292	0	0.280	0.472
CHUK	EGFR	9606.ENSP00000359424	9606.ENSP00000275493	0	0	0	0	0.042	0.091	0	0.452	0.481
CHUK	IFNA1	9606.ENSP00000359424	9606.ENSP00000276927	0	0	0	0	0.054	0	0	0.484	0.491
CHUK	HSPA9	9606.ENSP00000359424	9606.ENSP00000297185	0	0	0	0	0.074	0.398	0	0.336	0.597
CHUK	CXCL8	9606.ENSP00000359424	9606.ENSP00000306512	0	0	0	0	0.049	0	0	0.572	0.575
CHUK	CUL1	9606.ENSP00000359424	9606.ENSP00000326804	0	0	0	0	0.063	0.314	0.500	0.345	0.761
CHUK	PRKCD	9606.ENSP00000359424	9606.ENSP00000331602	0	0	0	0.564	0.060	0.325	0	0.182	0.436
CHUK	INS	9606.ENSP00000359424	9606.ENSP00000380432	0	0	0	0	0	0.071	0	0.403	0.422
CHUK	PRKCZ	9606.ENSP00000359424	9606.ENSP00000367830	0	0	0	0.571	0.060	0	0	0.458	0.469
CHUK	CUL2	9606.ENSP00000359424	9606.ENSP00000414095	0	0	0	0	0.394	0.046	0	0.189	0.490
CHUK	HSPA8	9606.ENSP00000359424	9606.ENSP00000437125	0	0	0	0	0.050	0.094	0	0.469	0.503
CHUK	IL1R1	9606.ENSP00000359424	9606.ENSP00000386380	0	0	0	0	0.055	0.045	0	0.507	0.516
CHUK	HSPA1B	9606.ENSP00000359424	9606.ENSP00000364801	0	0	0	0	0.047	0.094	0	0.496	0.527
CHUK	MMP9	9606.ENSP00000359424	9606.ENSP00000361405	0	0	0	0	0.083	0	0	0.526	0.547
CHUK	UBA52	9606.ENSP00000359424	9606.ENSP00000388107	0	0	0	0	0.067	0	0.500	0.155	0.571
CHUK	PRKCA	9606.ENSP00000359424	9606.ENSP00000408695	0	0	0	0.571	0.063	0.298	0	0.486	0.633
CHUK	PRKCB	9606.ENSP00000359424	9606.ENSP00000496129	0	0	0	0.569	0.056	0.599	0	0.141	0.647
CHUK	HSPA1A	9606.ENSP00000359424	9606.ENSP00000364802	0	0	0	0	0	0.403	0	0.455	0.661
CHUK	ESR1	9606.ENSP00000359424	9606.ENSP00000405330	0	0	0	0	0	0.250	0	0.661	0.735
CHUK	XIAP	9606.ENSP00000359424	9606.ENSP00000360242	0	0	0	0	0.067	0.092	0.500	0.526	0.772
CHUK	TNF	9606.ENSP00000359424	9606.ENSP00000398698	0	0	0	0	0.067	0.994	0.500	0.837	0.999
CHUK	IKBKB	9606.ENSP00000359424	9606.ENSP00000430684	0	0	0.068	0.941	0.060	0.994	0.900	0.983	0.999
CHUK	IKBKG	9606.ENSP00000359424	9606.ENSP00000483825	0	0	0	0	0.100	0.994	0.900	0.999	0.999
CKS1B	RBX1	9606.ENSP00000311083	9606.ENSP00000216225	0	0	0	0	0.172	0.800	0.900	0.412	0.988
CKS1B	SKP1	9606.ENSP00000311083	9606.ENSP00000231487	0	0	0	0	0.050	0.968	0.900	0.849	0.999
CKS1B	H4C6	9606.ENSP00000311083	9606.ENSP00000244537	0	0	0	0	0.081	0.072	0	0.454	0.494
CKS1B	NDC80	9606.ENSP00000311083	9606.ENSP00000261597	0	0	0	0	0.454	0.067	0	0.175	0.543
CKS1B	TP53	9606.ENSP00000311083	9606.ENSP00000269305	0	0	0	0	0.099	0	0	0.447	0.480
CKS1B	SKP2	9606.ENSP00000311083	9606.ENSP00000274255	0	0	0	0	0.192	0.991	0.900	0.997	0.999
CKS1B	TPX2	9606.ENSP00000311083	9606.ENSP00000300403	0	0	0	0	0.397	0	0	0.310	0.566
CKS1B	RAD51	9606.ENSP00000311083	9606.ENSP00000493712	0	0	0	0	0.298	0.067	0	0.180	0.416
CKS1B	XIAP	9606.ENSP00000311083	9606.ENSP00000360242	0	0	0	0	0.131	0.329	0	0.081	0.417
CKS1B	TOP2A	9606.ENSP00000311083	9606.ENSP00000411532	0	0	0	0	0.381	0	0	0.305	0.551
CKS1B	TYMS	9606.ENSP00000311083	9606.ENSP00000315644	0	0	0	0	0.494	0	0	0.189	0.572
CKS1B	NEK2	9606.ENSP00000311083	9606.ENSP00000355966	0	0	0	0	0.323	0	0	0.435	0.602
CKS1B	UBA52	9606.ENSP00000311083	9606.ENSP00000388107	0	0	0	0	0.062	0.800	0.500	0.147	0.909
CKS1B	CUL1	9606.ENSP00000311083	9606.ENSP00000326804	0	0	0	0	0.055	0.859	0.900	0.877	0.998
COL11A1	LAMB1	9606.ENSP00000359114	9606.ENSP00000222399	0	0	0	0	0.097	0.070	0	0.367	0.422
COL11A1	COL1A1	9606.ENSP00000359114	9606.ENSP00000225964	0	0	0.095	0.847	0.244	0	0.720	0.841	0.965
COL11A1	LAMA4	9606.ENSP00000359114	9606.ENSP00000230538	0	0	0	0	0.095	0.068	0	0.422	0.470
COL11A1	INHBA	9606.ENSP00000359114	9606.ENSP00000242208	0	0	0	0	0.149	0.067	0	0.396	0.478
COL11A1	LAMC1	9606.ENSP00000359114	9606.ENSP00000258341	0	0	0	0	0.092	0.067	0	0.383	0.432
COL11A1	MMP13	9606.ENSP00000359114	9606.ENSP00000260302	0	0	0	0	0.315	0.050	0	0.448	0.609
COL11A1	ITGAV	9606.ENSP00000359114	9606.ENSP00000261023	0	0	0	0	0.100	0.292	0	0.248	0.479
COL11A1	ICAM1	9606.ENSP00000359114	9606.ENSP00000264832	0	0	0	0	0	0	0	0.469	0.469
COL11A1	COL6A3	9606.ENSP00000359114	9606.ENSP00000295550	0	0	0	0.564	0.182	0	0.400	0.675	0.826
COL11A1	COL1A2	9606.ENSP00000359114	9606.ENSP00000297268	0	0	0.093	0.841	0.295	0.069	0.900	0.899	0.992
COL11A1	MMP3	9606.ENSP00000359114	9606.ENSP00000299855	0	0	0	0	0.105	0.050	0	0.397	0.443
COL11A1	COL3A1	9606.ENSP00000359114	9606.ENSP00000304408	0	0	0.092	0.840	0.353	0	0.720	0.817	0.965
COL11A1	MMP1	9606.ENSP00000359114	9606.ENSP00000322788	0	0	0	0	0.114	0.050	0	0.561	0.599
COL11A1	LAMA3	9606.ENSP00000359114	9606.ENSP00000324532	0	0	0	0	0.058	0.088	0	0.376	0.417
COL11A1	COL4A5	9606.ENSP00000359114	9606.ENSP00000331902	0	0	0.099	0.717	0.086	0.071	0.400	0.466	0.710
COL11A1	COL18A1	9606.ENSP00000359114	9606.ENSP00000352798	0	0	0	0.593	0.053	0	0.400	0.424	0.644
COL11A1	COL4A2	9606.ENSP00000359114	9606.ENSP00000353654	0	0	0	0.645	0.122	0.091	0.400	0.476	0.715
COL11A1	COL6A1	9606.ENSP00000359114	9606.ENSP00000355180	0	0	0.105	0.600	0.183	0	0.400	0.516	0.759
COL11A1	LAMB3	9606.ENSP00000359114	9606.ENSP00000375778	0	0	0	0	0.051	0.046	0	0.402	0.411
COL11A1	LAMA2	9606.ENSP00000359114	9606.ENSP00000400365	0	0	0	0	0.099	0.068	0	0.405	0.457
COL11A1	COL4A6	9606.ENSP00000359114	9606.ENSP00000378340	0	0	0	0.636	0.075	0.091	0.400	0.172	0.526
COL11A1	DDR1	9606.ENSP00000359114	9606.ENSP00000427552	0	0	0	0	0.068	0	0	0.516	0.530
COL11A1	ITGB3	9606.ENSP00000359114	9606.ENSP00000452786	0	0	0	0	0	0.051	0	0.557	0.562
COL11A1	LAMA1	9606.ENSP00000359114	9606.ENSP00000374309	0	0	0	0	0.067	0.046	0	0.560	0.574
COL11A1	COL4A3	9606.ENSP00000359114	9606.ENSP00000379823	0	0	0.108	0.679	0	0.071	0.400	0.317	0.615
COL11A1	MMP9	9606.ENSP00000359114	9606.ENSP00000361405	0	0	0	0	0.084	0.050	0	0.593	0.616
COL11A1	COL4A1	9606.ENSP00000359114	9606.ENSP00000364979	0	0	0.127	0.673	0.127	0.071	0.400	0.487	0.742
COL11A1	COL5A1	9606.ENSP00000359114	9606.ENSP00000360882	0	0	0.053	0.975	0.217	0	0.720	0.479	0.877
COL11A1	COL11A2	9606.ENSP00000359114	9606.ENSP00000363840	0	0	0.055	0.971	0.043	0	0.900	0.533	0.952
COL11A1	COL2A1	9606.ENSP00000359114	9606.ENSP00000369889	0	0	0.091	0.848	0.133	0.099	0.720	0.900	0.976
COL11A2	COL1A1	9606.ENSP00000363840	9606.ENSP00000225964	0	0	0.113	0.817	0.113	0	0.720	0.472	0.868
COL11A2	COL6A3	9606.ENSP00000363840	9606.ENSP00000295550	0	0	0	0.565	0.101	0	0.400	0.518	0.717
COL11A2	COL1A2	9606.ENSP00000363840	9606.ENSP00000297268	0	0	0.116	0.806	0.122	0.069	0.900	0.452	0.953
COL11A2	COL3A1	9606.ENSP00000363840	9606.ENSP00000304408	0	0	0.119	0.803	0.102	0	0.720	0.452	0.862
COL11A2	COL4A5	9606.ENSP00000363840	9606.ENSP00000331902	0	0	0.090	0.708	0	0.071	0.400	0.475	0.698
COL11A2	COL18A1	9606.ENSP00000363840	9606.ENSP00000352798	0	0	0	0.596	0.073	0	0.400	0.142	0.481
COL11A2	COL4A2	9606.ENSP00000363840	9606.ENSP00000353654	0	0	0	0.652	0.055	0.091	0.400	0.138	0.496
COL11A2	COL6A1	9606.ENSP00000363840	9606.ENSP00000355180	0	0	0.118	0.595	0.148	0	0.400	0.295	0.639
COL11A2	COL5A1	9606.ENSP00000363840	9606.ENSP00000360882	0	0	0.055	0.971	0	0	0.720	0.622	0.891
COL11A2	MMP9	9606.ENSP00000363840	9606.ENSP00000361405	0	0	0	0	0.059	0.050	0	0.431	0.447
COL11A2	COL4A6	9606.ENSP00000363840	9606.ENSP00000378340	0	0	0	0.640	0.055	0.091	0.400	0.149	0.502
COL11A2	COL4A3	9606.ENSP00000363840	9606.ENSP00000379823	0	0	0.103	0.676	0	0.071	0.400	0.129	0.506
COL11A2	COL4A1	9606.ENSP00000363840	9606.ENSP00000364979	0	0	0.127	0.671	0	0.071	0.400	0.135	0.523
COL11A2	COL2A1	9606.ENSP00000363840	9606.ENSP00000369889	0	0	0.116	0.818	0.193	0.091	0.720	0.840	0.965
COL18A1	MMP2	9606.ENSP00000352798	9606.ENSP00000219070	0	0	0	0	0.115	0.503	0.750	0.687	0.960
COL18A1	HGF	9606.ENSP00000352798	9606.ENSP00000222390	0	0	0	0	0	0	0	0.474	0.474
COL18A1	LAMB1	9606.ENSP00000352798	9606.ENSP00000222399	0	0	0	0	0.124	0	0.500	0.371	0.700
COL18A1	COL1A1	9606.ENSP00000352798	9606.ENSP00000225964	0	0	0.111	0.615	0.149	0.292	0.400	0.273	0.724
COL18A1	LAMA5	9606.ENSP00000352798	9606.ENSP00000252999	0	0	0	0	0.143	0	0	0.352	0.421
COL18A1	LAMC1	9606.ENSP00000352798	9606.ENSP00000258341	0	0	0	0	0.098	0	0.500	0.578	0.793
COL18A1	MMP13	9606.ENSP00000352798	9606.ENSP00000260302	0	0	0	0	0.044	0	0.750	0.269	0.810
COL18A1	ITGAV	9606.ENSP00000352798	9606.ENSP00000261023	0	0	0	0	0.067	0.238	0.500	0.289	0.713
COL18A1	PDGFRB	9606.ENSP00000352798	9606.ENSP00000261799	0	0	0	0	0.095	0	0	0.370	0.405
COL18A1	KDR	9606.ENSP00000352798	9606.ENSP00000263923	0	0	0	0	0.080	0.292	0	0.944	0.960
COL18A1	EGFR	9606.ENSP00000352798	9606.ENSP00000275493	0	0	0	0	0.083	0	0	0.624	0.640
COL18A1	FLT1	9606.ENSP00000352798	9606.ENSP00000282397	0	0	0	0	0.049	0	0	0.738	0.741
COL18A1	COL6A3	9606.ENSP00000352798	9606.ENSP00000295550	0	0	0	0.560	0.090	0	0.400	0.223	0.539
COL18A1	PF4	9606.ENSP00000352798	9606.ENSP00000296029	0	0	0	0	0	0	0	0.671	0.671
COL18A1	COL1A2	9606.ENSP00000352798	9606.ENSP00000297268	0	0	0.126	0.595	0.122	0	0.400	0.185	0.575
COL18A1	MMP3	9606.ENSP00000352798	9606.ENSP00000299855	0	0	0	0	0.051	0	0.400	0.624	0.767
COL18A1	COL3A1	9606.ENSP00000352798	9606.ENSP00000304408	0	0	0.116	0.619	0.105	0	0.400	0.178	0.558
COL18A1	CXCL8	9606.ENSP00000352798	9606.ENSP00000306512	0	0	0	0	0.042	0	0	0.638	0.638
COL18A1	MMP14	9606.ENSP00000352798	9606.ENSP00000308208	0	0	0	0	0.174	0	0	0.431	0.509
COL18A1	PLG	9606.ENSP00000352798	9606.ENSP00000308938	0	0	0	0	0	0	0	0.889	0.889
COL18A1	LAMA3	9606.ENSP00000352798	9606.ENSP00000324532	0	0	0	0	0.042	0	0	0.401	0.402
COL18A1	COL4A5	9606.ENSP00000352798	9606.ENSP00000331902	0	0	0.114	0.603	0.079	0	0.400	0.381	0.657
COL18A1	EPHB4	9606.ENSP00000352798	9606.ENSP00000350896	0	0	0	0	0.149	0	0	0.460	0.520
COL18A1	PPIA	9606.ENSP00000352798	9606.ENSP00000419425	0	0	0	0	0	0	0	0.404	0.404
COL18A1	PLAU	9606.ENSP00000352798	9606.ENSP00000361850	0	0	0	0	0.074	0	0	0.418	0.438
COL18A1	EFNA1	9606.ENSP00000352798	9606.ENSP00000357392	0	0	0	0	0.063	0	0	0.428	0.441
COL18A1	TNF	9606.ENSP00000352798	9606.ENSP00000398698	0	0	0	0	0	0	0	0.443	0.443
COL18A1	COL5A1	9606.ENSP00000352798	9606.ENSP00000360882	0	0	0	0.596	0.152	0	0.400	0.219	0.568
COL18A1	COL4A6	9606.ENSP00000352798	9606.ENSP00000378340	0	0	0.122	0.573	0.067	0	0.400	0.298	0.608
COL18A1	ITGB3	9606.ENSP00000352798	9606.ENSP00000452786	0	0	0	0	0.072	0	0.500	0.290	0.642
COL18A1	IGFBP3	9606.ENSP00000352798	9606.ENSP00000370473	0	0	0	0	0.187	0	0	0.586	0.649
COL18A1	COL2A1	9606.ENSP00000352798	9606.ENSP00000369889	0	0	0	0.604	0.060	0	0.400	0.444	0.659
COL18A1	COL4A3	9606.ENSP00000352798	9606.ENSP00000379823	0	0	0.130	0.586	0.049	0	0.400	0.424	0.675
COL18A1	COL4A2	9606.ENSP00000352798	9606.ENSP00000353654	0	0	0.128	0.573	0.255	0	0.400	0.396	0.733
COL18A1	COL4A1	9606.ENSP00000352798	9606.ENSP00000364979	0	0	0	0.589	0.253	0.292	0.400	0.373	0.774
COL18A1	LAMA1	9606.ENSP00000352798	9606.ENSP00000374309	0	0	0	0	0	0.292	0.500	0.427	0.779
COL18A1	COL6A1	9606.ENSP00000352798	9606.ENSP00000355180	0	0	0.165	0.593	0.219	0.292	0.400	0.536	0.848
COL18A1	ITGB1	9606.ENSP00000352798	9606.ENSP00000379350	0	0	0	0	0.073	0.510	0.500	0.470	0.863
COL18A1	MMP9	9606.ENSP00000352798	9606.ENSP00000361405	0	0	0	0	0.110	0.238	0.750	0.588	0.920
COL1A1	CTSG	9606.ENSP00000225964	9606.ENSP00000216336	0	0	0	0	0.053	0.051	0	0.391	0.404
COL1A1	MMP2	9606.ENSP00000225964	9606.ENSP00000219070	0	0	0	0	0.403	0.298	0	0.623	0.828
COL1A1	LAMB1	9606.ENSP00000225964	9606.ENSP00000222399	0	0	0	0	0.201	0.070	0	0.671	0.734
COL1A1	RXRA	9606.ENSP00000225964	9606.ENSP00000419692	0	0	0	0	0	0.318	0	0.163	0.405
COL1A1	CXCL8	9606.ENSP00000225964	9606.ENSP00000306512	0	0	0	0	0.055	0	0	0.399	0.408
COL1A1	PLAU	9606.ENSP00000225964	9606.ENSP00000361850	0	0	0	0	0.113	0.051	0	0.357	0.411
COL1A1	LAMB3	9606.ENSP00000225964	9606.ENSP00000375778	0	0	0	0	0.076	0.046	0	0.396	0.421
COL1A1	MMP8	9606.ENSP00000225964	9606.ENSP00000236826	0	0	0	0	0.074	0.050	0	0.402	0.428
COL1A1	LAMA3	9606.ENSP00000225964	9606.ENSP00000324532	0	0	0	0	0.078	0.071	0	0.396	0.438
COL1A1	HTRA1	9606.ENSP00000225964	9606.ENSP00000357980	0	0	0	0	0.189	0.230	0	0.175	0.440
COL1A1	LAMC2	9606.ENSP00000225964	9606.ENSP00000264144	0	0	0	0	0.084	0.067	0	0.400	0.442
COL1A1	ESR1	9606.ENSP00000225964	9606.ENSP00000405330	0	0	0	0	0.042	0.077	0	0.421	0.443
COL1A1	LAMA5	9606.ENSP00000225964	9606.ENSP00000252999	0	0	0	0	0.089	0.071	0	0.396	0.444
COL1A1	ESR2	9606.ENSP00000225964	9606.ENSP00000343925	0	0	0	0	0	0.077	0	0.423	0.444
COL1A1	INHBA	9606.ENSP00000225964	9606.ENSP00000242208	0	0	0	0	0.127	0.067	0	0.375	0.446
COL1A1	LAMA1	9606.ENSP00000225964	9606.ENSP00000374309	0	0	0	0	0.070	0.046	0	0.432	0.452
COL1A1	FABP4	9606.ENSP00000225964	9606.ENSP00000256104	0	0	0	0	0.058	0	0	0.447	0.456
COL1A1	IGF2	9606.ENSP00000225964	9606.ENSP00000391826	0	0	0	0	0.178	0	0	0.366	0.456
COL1A1	TP53	9606.ENSP00000225964	9606.ENSP00000269305	0	0	0	0	0	0	0	0.472	0.472
COL1A1	PLA2G2A	9606.ENSP00000225964	9606.ENSP00000383364	0	0	0	0	0.074	0	0	0.467	0.485
COL1A1	CXCR2	9606.ENSP00000225964	9606.ENSP00000319635	0	0	0	0	0	0	0	0.502	0.502
COL1A1	LAMA2	9606.ENSP00000225964	9606.ENSP00000400365	0	0	0	0	0.160	0.068	0	0.422	0.508
COL1A1	INS	9606.ENSP00000225964	9606.ENSP00000380432	0	0	0	0	0	0	0	0.531	0.531
COL1A1	MMP14	9606.ENSP00000225964	9606.ENSP00000308208	0	0	0	0	0.221	0.050	0	0.445	0.553
COL1A1	PTPRC	9606.ENSP00000225964	9606.ENSP00000411355	0	0	0	0	0.055	0	0	0.578	0.584
COL1A1	NPPA	9606.ENSP00000225964	9606.ENSP00000365663	0	0	0	0	0.044	0	0	0.590	0.592
COL1A1	TNF	9606.ENSP00000225964	9606.ENSP00000398698	0	0	0	0	0	0.078	0	0.582	0.598
COL1A1	PDGFA	9606.ENSP00000225964	9606.ENSP00000346508	0	0	0	0	0.049	0	0	0.597	0.600
COL1A1	MSR1	9606.ENSP00000225964	9606.ENSP00000405453	0	0	0.154	0.593	0.059	0.091	0.500	0.076	0.605
COL1A1	LAMA4	9606.ENSP00000225964	9606.ENSP00000230538	0	0	0	0	0.234	0.068	0	0.499	0.612
COL1A1	EGR1	9606.ENSP00000225964	9606.ENSP00000239938	0	0	0	0	0.050	0.053	0	0.615	0.623
COL1A1	COL4A3	9606.ENSP00000225964	9606.ENSP00000379823	0	0	0.142	0.702	0.055	0	0.400	0.338	0.635
COL1A1	EGFR	9606.ENSP00000225964	9606.ENSP00000275493	0	0	0	0	0.120	0.100	0	0.600	0.655
COL1A1	MMP3	9606.ENSP00000225964	9606.ENSP00000299855	0	0	0	0	0.209	0.050	0	0.605	0.678
COL1A1	PDGFRA	9606.ENSP00000225964	9606.ENSP00000257290	0	0	0	0	0.258	0	0	0.591	0.684
COL1A1	COL4A2	9606.ENSP00000225964	9606.ENSP00000353654	0	0	0.103	0.692	0.295	0	0.400	0.297	0.698
COL1A1	MMP13	9606.ENSP00000225964	9606.ENSP00000260302	0	0	0	0	0.099	0.050	0	0.680	0.702
COL1A1	COL4A6	9606.ENSP00000225964	9606.ENSP00000378340	0	0	0.119	0.684	0.099	0	0.400	0.466	0.711
COL1A1	DDR1	9606.ENSP00000225964	9606.ENSP00000427552	0	0	0	0	0.069	0	0	0.711	0.719
COL1A1	TGFBR1	9606.ENSP00000225964	9606.ENSP00000447297	0	0	0	0	0	0.084	0	0.707	0.721
COL1A1	IGFBP3	9606.ENSP00000225964	9606.ENSP00000370473	0	0	0	0	0.198	0.292	0	0.596	0.750
COL1A1	MMP1	9606.ENSP00000225964	9606.ENSP00000322788	0	0	0	0	0.139	0.050	0	0.738	0.767
COL1A1	LAMC1	9606.ENSP00000225964	9606.ENSP00000258341	0	0	0	0	0.172	0.067	0	0.726	0.770
COL1A1	COL4A5	9606.ENSP00000225964	9606.ENSP00000331902	0	0	0.097	0.716	0.085	0	0.400	0.641	0.798
COL1A1	COL4A1	9606.ENSP00000225964	9606.ENSP00000364979	0	0	0.122	0.700	0.384	0	0.400	0.531	0.827
COL1A1	PDGFRB	9606.ENSP00000225964	9606.ENSP00000261799	0	0	0	0	0.372	0	0	0.742	0.831
COL1A1	MMP9	9606.ENSP00000225964	9606.ENSP00000361405	0	0	0	0	0.089	0.050	0	0.830	0.840
COL1A1	COL2A1	9606.ENSP00000225964	9606.ENSP00000369889	0	0	0.054	0.971	0.042	0.075	0.720	0.521	0.867
COL1A1	ITGAV	9606.ENSP00000225964	9606.ENSP00000261023	0	0	0	0	0.093	0	0.650	0.635	0.874
COL1A1	ITGA1	9606.ENSP00000225964	9606.ENSP00000282588	0	0	0	0	0.095	0	0.650	0.650	0.879
COL1A1	ITGB3	9606.ENSP00000225964	9606.ENSP00000452786	0	0	0	0	0.062	0.051	0.650	0.809	0.932
COL1A1	COL6A1	9606.ENSP00000225964	9606.ENSP00000355180	0	0	0.191	0.596	0.808	0	0.400	0.711	0.969
COL1A1	COL6A3	9606.ENSP00000225964	9606.ENSP00000295550	0	0	0	0.576	0.685	0	0.400	0.875	0.974
COL1A1	ITGB1	9606.ENSP00000225964	9606.ENSP00000379350	0	0	0	0	0.093	0.294	0.900	0.793	0.984
COL1A1	COL5A1	9606.ENSP00000225964	9606.ENSP00000360882	0	0	0.091	0.845	0.795	0.230	0.720	0.880	0.994
COL1A1	COL3A1	9606.ENSP00000225964	9606.ENSP00000304408	0	0	0.065	0.950	0.958	0	0.900	0.965	0.999
COL1A1	COL1A2	9606.ENSP00000225964	9606.ENSP00000297268	0	0	0.061	0.957	0.964	0.649	0.900	0.981	0.999
COL1A2	MMP2	9606.ENSP00000297268	9606.ENSP00000219070	0	0	0	0	0.452	0.098	0	0.726	0.853
COL1A2	LAMB1	9606.ENSP00000297268	9606.ENSP00000222399	0	0	0	0	0.239	0.070	0	0.479	0.599
COL1A2	LAMA4	9606.ENSP00000297268	9606.ENSP00000230538	0	0	0	0	0.282	0.068	0	0.470	0.614
COL1A2	INHBA	9606.ENSP00000297268	9606.ENSP00000242208	0	0	0	0	0.124	0.067	0	0.548	0.599
COL1A2	LAMA5	9606.ENSP00000297268	9606.ENSP00000252999	0	0	0	0	0.065	0.071	0.400	0.596	0.761
COL1A2	PDGFRA	9606.ENSP00000297268	9606.ENSP00000257290	0	0	0	0	0.414	0	0	0.452	0.665
COL1A2	LAMC1	9606.ENSP00000297268	9606.ENSP00000258341	0	0	0	0	0.147	0.067	0	0.654	0.701
COL1A2	MMP13	9606.ENSP00000297268	9606.ENSP00000260302	0	0	0	0	0.093	0.050	0	0.523	0.553
COL1A2	ITGAV	9606.ENSP00000297268	9606.ENSP00000261023	0	0	0	0	0.178	0	0.650	0.647	0.889
COL1A2	PDGFRB	9606.ENSP00000297268	9606.ENSP00000261799	0	0	0	0	0.372	0	0	0.434	0.629
COL1A2	EP300	9606.ENSP00000297268	9606.ENSP00000263253	0	0	0	0	0	0	0.500	0.248	0.607
COL1A2	F13A1	9606.ENSP00000297268	9606.ENSP00000264870	0	0	0	0	0.090	0	0.400	0.196	0.523
COL1A2	EGFR	9606.ENSP00000297268	9606.ENSP00000275493	0	0	0	0	0.086	0.100	0	0.543	0.591
COL1A2	ITGA1	9606.ENSP00000297268	9606.ENSP00000282588	0	0	0	0	0.107	0	0.650	0.575	0.855
COL1A2	COL6A3	9606.ENSP00000297268	9606.ENSP00000295550	0	0	0	0.567	0.789	0	0.400	0.772	0.968
COL1A2	PTPRC	9606.ENSP00000297268	9606.ENSP00000411355	0	0	0	0	0.058	0	0	0.405	0.416
COL1A2	TNF	9606.ENSP00000297268	9606.ENSP00000398698	0	0	0	0	0	0.078	0	0.446	0.467
COL1A2	IGFBP3	9606.ENSP00000297268	9606.ENSP00000370473	0	0	0	0	0.152	0	0	0.399	0.468
COL1A2	TOP2A	9606.ENSP00000297268	9606.ENSP00000411532	0	0	0	0	0.083	0	0	0.453	0.476
COL1A2	CXCR2	9606.ENSP00000297268	9606.ENSP00000319635	0	0	0	0	0	0	0	0.477	0.477
COL1A2	LAMA2	9606.ENSP00000297268	9606.ENSP00000400365	0	0	0	0	0.182	0.068	0	0.384	0.490
COL1A2	MMP14	9606.ENSP00000297268	9606.ENSP00000308208	0	0	0	0	0.204	0.050	0	0.385	0.495
COL1A2	TGFBR1	9606.ENSP00000297268	9606.ENSP00000447297	0	0	0	0	0	0.084	0	0.488	0.511
COL1A2	LAMA3	9606.ENSP00000297268	9606.ENSP00000324532	0	0	0	0	0.058	0.071	0	0.495	0.520
COL1A2	HSPA5	9606.ENSP00000297268	9606.ENSP00000324173	0	0	0	0	0.055	0.053	0	0.508	0.521
COL1A2	COL4A3	9606.ENSP00000297268	9606.ENSP00000379823	0	0	0.153	0.700	0.078	0	0.400	0.147	0.547
COL1A2	COL4A6	9606.ENSP00000297268	9606.ENSP00000378340	0	0	0.142	0.685	0.078	0.095	0.400	0.165	0.576
COL1A2	PDGFA	9606.ENSP00000297268	9606.ENSP00000346508	0	0	0	0	0.049	0	0	0.578	0.581
COL1A2	YBX1	9606.ENSP00000297268	9606.ENSP00000361626	0	0	0	0	0.044	0	0.500	0.237	0.603
COL1A2	MSR1	9606.ENSP00000297268	9606.ENSP00000405453	0	0	0.182	0.562	0.054	0.091	0.500	0.070	0.613
COL1A2	MMP1	9606.ENSP00000297268	9606.ENSP00000322788	0	0	0	0	0.130	0.050	0	0.620	0.659
COL1A2	MMP3	9606.ENSP00000297268	9606.ENSP00000299855	0	0	0	0	0.250	0.093	0	0.567	0.680
COL1A2	COL4A1	9606.ENSP00000297268	9606.ENSP00000364979	0	0	0.125	0.701	0.308	0	0.400	0.410	0.757
COL1A2	COL4A2	9606.ENSP00000297268	9606.ENSP00000353654	0	0	0.116	0.700	0.252	0.098	0.400	0.494	0.786
COL1A2	COL4A5	9606.ENSP00000297268	9606.ENSP00000331902	0	0	0.111	0.713	0.102	0	0.400	0.612	0.789
COL1A2	COL6A1	9606.ENSP00000297268	9606.ENSP00000355180	0	0	0.183	0.583	0.670	0	0.400	0.321	0.875
COL1A2	COL2A1	9606.ENSP00000297268	9606.ENSP00000369889	0	0	0.061	0.957	0	0	0.720	0.593	0.883
COL1A2	ITGB3	9606.ENSP00000297268	9606.ENSP00000452786	0	0	0	0	0.062	0.051	0.650	0.672	0.884
COL1A2	MMP9	9606.ENSP00000297268	9606.ENSP00000361405	0	0	0	0	0.075	0.050	0	0.900	0.904
COL1A2	ITGB1	9606.ENSP00000297268	9606.ENSP00000379350	0	0	0	0	0.109	0.051	0.900	0.883	0.988
COL1A2	COL5A1	9606.ENSP00000297268	9606.ENSP00000360882	0	0	0.091	0.834	0.660	0.259	0.720	0.864	0.989
COL1A2	COL3A1	9606.ENSP00000297268	9606.ENSP00000304408	0	0	0.076	0.928	0.999	0.229	0.900	0.966	0.999
COL2A1	MMP2	9606.ENSP00000369889	9606.ENSP00000219070	0	0	0	0	0.091	0.247	0	0.369	0.530
COL2A1	MMP13	9606.ENSP00000369889	9606.ENSP00000260302	0	0	0	0	0.074	0.050	0	0.856	0.862
COL2A1	ITGAV	9606.ENSP00000369889	9606.ENSP00000261023	0	0	0	0	0.060	0	0.650	0.224	0.722
COL2A1	ITGA1	9606.ENSP00000369889	9606.ENSP00000282588	0	0	0	0	0.052	0	0.650	0.571	0.845
COL2A1	COL6A3	9606.ENSP00000369889	9606.ENSP00000295550	0	0	0	0.569	0	0	0.400	0.638	0.773
COL2A1	MMP3	9606.ENSP00000369889	9606.ENSP00000299855	0	0	0	0	0.074	0.050	0	0.665	0.680
COL2A1	COL3A1	9606.ENSP00000369889	9606.ENSP00000304408	0	0	0.064	0.951	0.044	0	0.720	0.524	0.864
COL2A1	MMP1	9606.ENSP00000369889	9606.ENSP00000322788	0	0	0	0	0.074	0.050	0	0.475	0.497
COL2A1	COL4A5	9606.ENSP00000369889	9606.ENSP00000331902	0	0	0.089	0.712	0.074	0.068	0.400	0.449	0.693
COL2A1	COL4A2	9606.ENSP00000369889	9606.ENSP00000353654	0	0	0	0.699	0.067	0	0.400	0.442	0.660
COL2A1	COL6A1	9606.ENSP00000369889	9606.ENSP00000355180	0	0	0.197	0.594	0.069	0	0.400	0.230	0.608
COL2A1	COL5A1	9606.ENSP00000369889	9606.ENSP00000360882	0	0	0.084	0.859	0.057	0.091	0.720	0.467	0.861
COL2A1	MMP9	9606.ENSP00000369889	9606.ENSP00000361405	0	0	0	0	0.059	0.246	0	0.464	0.587
COL2A1	COL4A1	9606.ENSP00000369889	9606.ENSP00000364979	0	0	0.097	0.708	0.060	0.087	0.400	0.380	0.659
COL2A1	INS	9606.ENSP00000369889	9606.ENSP00000380432	0	0	0	0	0.042	0	0	0.422	0.422
COL2A1	TNF	9606.ENSP00000369889	9606.ENSP00000398698	0	0	0	0	0	0.078	0	0.441	0.463
COL2A1	DDR1	9606.ENSP00000369889	9606.ENSP00000427552	0	0	0	0	0.049	0	0	0.472	0.477
COL2A1	COL4A3	9606.ENSP00000369889	9606.ENSP00000379823	0	0	0.121	0.695	0	0.068	0.400	0.127	0.513
COL2A1	COL4A6	9606.ENSP00000369889	9606.ENSP00000378340	0	0	0.096	0.683	0.104	0	0.400	0.141	0.526
COL2A1	ITGB3	9606.ENSP00000369889	9606.ENSP00000452786	0	0	0	0	0	0.051	0.650	0.196	0.709
COL2A1	ITGB1	9606.ENSP00000369889	9606.ENSP00000379350	0	0	0	0	0.055	0.051	0.650	0.414	0.791
COL3A1	MMP2	9606.ENSP00000304408	9606.ENSP00000219070	0	0	0	0	0.363	0.050	0	0.694	0.799
COL3A1	LAMB1	9606.ENSP00000304408	9606.ENSP00000222399	0	0	0	0	0.243	0.070	0	0.588	0.685
COL3A1	LAMA4	9606.ENSP00000304408	9606.ENSP00000230538	0	0	0	0	0.336	0.068	0	0.629	0.750
COL3A1	TTR	9606.ENSP00000304408	9606.ENSP00000237014	0	0	0	0	0.045	0	0	0.437	0.439
COL3A1	INHBA	9606.ENSP00000304408	9606.ENSP00000242208	0	0	0	0	0.101	0.067	0	0.545	0.585
COL3A1	LAMA5	9606.ENSP00000304408	9606.ENSP00000252999	0	0	0	0	0.070	0.071	0	0.395	0.432
COL3A1	PDGFRA	9606.ENSP00000304408	9606.ENSP00000257290	0	0	0	0	0.353	0	0	0.426	0.613
COL3A1	LAMC1	9606.ENSP00000304408	9606.ENSP00000258341	0	0	0	0	0.141	0.067	0	0.472	0.541
COL3A1	MMP13	9606.ENSP00000304408	9606.ENSP00000260302	0	0	0	0	0.096	0.050	0	0.514	0.546
COL3A1	ITGAV	9606.ENSP00000304408	9606.ENSP00000261023	0	0	0	0	0.109	0	0	0.593	0.622
COL3A1	PDGFRB	9606.ENSP00000304408	9606.ENSP00000261799	0	0	0	0	0.394	0	0	0.404	0.623
COL3A1	LAMC2	9606.ENSP00000304408	9606.ENSP00000264144	0	0	0	0	0.074	0.067	0	0.492	0.523
COL3A1	EGFR	9606.ENSP00000304408	9606.ENSP00000275493	0	0	0	0	0.111	0	0	0.431	0.472
COL3A1	ITGA1	9606.ENSP00000304408	9606.ENSP00000282588	0	0	0	0	0.112	0.236	0	0.624	0.723
COL3A1	COL6A3	9606.ENSP00000304408	9606.ENSP00000295550	0	0	0	0.574	0.613	0	0.400	0.812	0.952
COL3A1	MMP3	9606.ENSP00000304408	9606.ENSP00000299855	0	0	0	0	0.165	0.050	0	0.572	0.631
COL3A1	FLNA	9606.ENSP00000304408	9606.ENSP00000358866	0	0	0	0	0.063	0	0	0.386	0.400
COL3A1	CXCR2	9606.ENSP00000304408	9606.ENSP00000319635	0	0	0	0	0	0	0	0.414	0.414
COL3A1	TNF	9606.ENSP00000304408	9606.ENSP00000398698	0	0	0	0	0.042	0.096	0	0.420	0.454
COL3A1	EDNRA	9606.ENSP00000304408	9606.ENSP00000315011	0	0	0	0	0.336	0	0	0.216	0.457
COL3A1	MMP14	9606.ENSP00000304408	9606.ENSP00000308208	0	0	0	0	0.181	0.050	0	0.373	0.469
COL3A1	PDGFA	9606.ENSP00000304408	9606.ENSP00000346508	0	0	0	0	0.043	0	0	0.488	0.489
COL3A1	FGA	9606.ENSP00000304408	9606.ENSP00000498441	0	0	0	0	0.047	0	0	0.501	0.504
COL3A1	COL4A6	9606.ENSP00000304408	9606.ENSP00000378340	0	0	0.142	0.687	0.057	0	0.400	0.152	0.533
COL3A1	LAMA1	9606.ENSP00000304408	9606.ENSP00000374309	0	0	0	0	0.042	0.046	0	0.541	0.544
COL3A1	NPPA	9606.ENSP00000304408	9606.ENSP00000365663	0	0	0	0	0.047	0	0	0.544	0.546
COL3A1	MMP1	9606.ENSP00000304408	9606.ENSP00000322788	0	0	0	0	0.116	0.050	0	0.507	0.550
COL3A1	LAMB3	9606.ENSP00000304408	9606.ENSP00000375778	0	0	0	0	0.051	0.046	0	0.550	0.557
COL3A1	LAMA3	9606.ENSP00000304408	9606.ENSP00000324532	0	0	0	0	0.078	0.071	0	0.558	0.588
COL3A1	MYH7	9606.ENSP00000304408	9606.ENSP00000347507	0	0	0	0	0.043	0.058	0	0.594	0.602
COL3A1	MSR1	9606.ENSP00000304408	9606.ENSP00000405453	0	0	0.172	0.586	0.087	0.091	0.500	0.068	0.622
COL3A1	LAMA2	9606.ENSP00000304408	9606.ENSP00000400365	0	0	0	0	0.258	0.068	0	0.580	0.684
COL3A1	COL4A3	9606.ENSP00000304408	9606.ENSP00000379823	0	0	0.139	0.720	0.060	0	0.400	0.455	0.700
COL3A1	MMP9	9606.ENSP00000304408	9606.ENSP00000361405	0	0	0	0	0.091	0.050	0	0.728	0.745
COL3A1	TGFBR1	9606.ENSP00000304408	9606.ENSP00000447297	0	0	0	0	0	0.084	0	0.734	0.746
COL3A1	ITGB3	9606.ENSP00000304408	9606.ENSP00000452786	0	0	0	0	0.067	0.051	0	0.777	0.786
COL3A1	DDR1	9606.ENSP00000304408	9606.ENSP00000427552	0	0	0	0	0.056	0.236	0	0.743	0.798
COL3A1	COL4A5	9606.ENSP00000304408	9606.ENSP00000331902	0	0	0.120	0.731	0.090	0	0.400	0.639	0.803
COL3A1	COL4A2	9606.ENSP00000304408	9606.ENSP00000353654	0	0	0.123	0.696	0.261	0	0.400	0.586	0.817
COL3A1	COL4A1	9606.ENSP00000304408	9606.ENSP00000364979	0	0	0.113	0.711	0.367	0	0.400	0.624	0.856
COL3A1	COL6A1	9606.ENSP00000304408	9606.ENSP00000355180	0	0	0.180	0.601	0.676	0	0.400	0.594	0.926
COL3A1	ITGB1	9606.ENSP00000304408	9606.ENSP00000379350	0	0	0	0	0.080	0.051	0.900	0.414	0.942
COL3A1	COL5A1	9606.ENSP00000304408	9606.ENSP00000360882	0	0	0.094	0.835	0.786	0	0.720	0.731	0.983
COL4A1	MMP2	9606.ENSP00000364979	9606.ENSP00000219070	0	0	0	0	0.303	0.594	0	0.419	0.821
COL4A1	LAMB1	9606.ENSP00000364979	9606.ENSP00000222399	0	0	0	0	0.354	0.070	0	0.760	0.843
COL4A1	LAMA4	9606.ENSP00000364979	9606.ENSP00000230538	0	0	0	0	0.237	0.068	0	0.724	0.787
COL4A1	LAMA5	9606.ENSP00000364979	9606.ENSP00000252999	0	0	0	0	0.103	0.068	0	0.709	0.736
COL4A1	VHL	9606.ENSP00000364979	9606.ENSP00000256474	0	0	0	0	0	0.524	0	0	0.524
COL4A1	PDGFRA	9606.ENSP00000364979	9606.ENSP00000257290	0	0	0	0	0.165	0	0	0.357	0.440
COL4A1	LAMC1	9606.ENSP00000364979	9606.ENSP00000258341	0	0	0	0	0.321	0.067	0	0.826	0.880
COL4A1	ITGAV	9606.ENSP00000364979	9606.ENSP00000261023	0	0	0	0	0.125	0	0.650	0.590	0.863
COL4A1	PDGFRB	9606.ENSP00000364979	9606.ENSP00000261799	0	0	0	0	0.223	0	0	0.357	0.480
COL4A1	KDR	9606.ENSP00000364979	9606.ENSP00000263923	0	0	0	0	0.179	0	0	0.306	0.406
COL4A1	LAMC2	9606.ENSP00000364979	9606.ENSP00000264144	0	0	0	0	0.092	0.067	0	0.712	0.735
COL4A1	EGFR	9606.ENSP00000364979	9606.ENSP00000275493	0	0	0	0	0.147	0	0	0.516	0.569
COL4A1	ITGA1	9606.ENSP00000364979	9606.ENSP00000282588	0	0	0	0	0.200	0	0.650	0.749	0.923
COL4A1	COL6A3	9606.ENSP00000364979	9606.ENSP00000295550	0	0	0	0.560	0.267	0	0.400	0.601	0.809
COL4A1	MMP14	9606.ENSP00000364979	9606.ENSP00000308208	0	0	0	0	0.180	0.050	0	0.331	0.433
COL4A1	LAMA3	9606.ENSP00000364979	9606.ENSP00000324532	0	0	0	0	0.088	0.068	0	0.636	0.664
COL4A1	COL4A5	9606.ENSP00000364979	9606.ENSP00000331902	0	0	0.066	0.946	0.120	0	0.540	0.086	0.608
COL4A1	PDGFA	9606.ENSP00000364979	9606.ENSP00000346508	0	0	0	0	0.054	0	0.500	0.435	0.709
COL4A1	COL4A2	9606.ENSP00000364979	9606.ENSP00000353654	0	0	0.091	0.881	0.999	0.956	0.900	0.961	0.999
COL4A1	COL6A1	9606.ENSP00000364979	9606.ENSP00000355180	0	0	0	0.586	0.286	0	0.400	0.640	0.832
COL4A1	COL5A1	9606.ENSP00000364979	9606.ENSP00000360882	0	0	0.119	0.678	0.489	0.071	0.400	0.714	0.915
COL4A1	MMP9	9606.ENSP00000364979	9606.ENSP00000361405	0	0	0	0	0.091	0.244	0	0.670	0.753
COL4A1	LAMA1	9606.ENSP00000364979	9606.ENSP00000374309	0	0	0	0	0.083	0.046	0	0.539	0.562
COL4A1	MSR1	9606.ENSP00000364979	9606.ENSP00000405453	0	0	0.131	0.560	0.058	0.091	0.500	0.043	0.579
COL4A1	LAMA2	9606.ENSP00000364979	9606.ENSP00000400365	0	0	0	0	0.124	0.068	0	0.535	0.587
COL4A1	LAMB3	9606.ENSP00000364979	9606.ENSP00000375778	0	0	0	0	0.076	0.046	0	0.634	0.650
COL4A1	DDR1	9606.ENSP00000364979	9606.ENSP00000427552	0	0	0	0	0.082	0	0	0.646	0.661
COL4A1	COL4A6	9606.ENSP00000364979	9606.ENSP00000378340	0	0	0.093	0.874	0.157	0.225	0.540	0.137	0.722
COL4A1	COL4A3	9606.ENSP00000364979	9606.ENSP00000379823	0	0	0.082	0.909	0	0	0.540	0.426	0.736
COL4A1	ITGB3	9606.ENSP00000364979	9606.ENSP00000452786	0	0	0	0	0.082	0.051	0.650	0.565	0.849
COL4A1	ITGB1	9606.ENSP00000364979	9606.ENSP00000379350	0	0	0	0	0.086	0.051	0.650	0.615	0.867
COL4A2	MMP2	9606.ENSP00000353654	9606.ENSP00000219070	0	0	0	0	0.316	0.550	0	0.352	0.783
COL4A2	LAMB1	9606.ENSP00000353654	9606.ENSP00000222399	0	0	0	0	0.346	0.070	0	0.604	0.738
COL4A2	LAMA4	9606.ENSP00000353654	9606.ENSP00000230538	0	0	0	0	0.264	0.068	0	0.729	0.798
COL4A2	LAMA5	9606.ENSP00000353654	9606.ENSP00000252999	0	0	0	0	0.118	0.068	0	0.691	0.724
COL4A2	VHL	9606.ENSP00000353654	9606.ENSP00000256474	0	0	0	0	0	0.524	0	0	0.524
COL4A2	LAMC1	9606.ENSP00000353654	9606.ENSP00000258341	0	0	0	0	0.277	0.067	0	0.746	0.814
COL4A2	ITGAV	9606.ENSP00000353654	9606.ENSP00000261023	0	0	0	0	0.108	0	0.650	0.531	0.841
COL4A2	PDGFRB	9606.ENSP00000353654	9606.ENSP00000261799	0	0	0	0	0.215	0	0	0.300	0.428
COL4A2	LAMC2	9606.ENSP00000353654	9606.ENSP00000264144	0	0	0	0	0.085	0.067	0	0.586	0.616
COL4A2	EGFR	9606.ENSP00000353654	9606.ENSP00000275493	0	0	0	0	0.172	0	0	0.496	0.564
COL4A2	ITGA1	9606.ENSP00000353654	9606.ENSP00000282588	0	0	0	0	0.139	0	0.650	0.674	0.893
COL4A2	COL6A3	9606.ENSP00000353654	9606.ENSP00000295550	0	0	0	0.554	0.196	0	0.400	0.605	0.792
COL4A2	MMP14	9606.ENSP00000353654	9606.ENSP00000308208	0	0	0	0	0.218	0.050	0	0.304	0.438
COL4A2	LAMA3	9606.ENSP00000353654	9606.ENSP00000324532	0	0	0	0	0.099	0.068	0	0.635	0.667
COL4A2	COL4A5	9606.ENSP00000353654	9606.ENSP00000331902	0	0	0.092	0.864	0.172	0.225	0.540	0.451	0.826
COL4A2	PDGFA	9606.ENSP00000353654	9606.ENSP00000346508	0	0	0	0	0.056	0	0.500	0.207	0.593
COL4A2	HTRA1	9606.ENSP00000353654	9606.ENSP00000357980	0	0	0	0	0.216	0	0	0.268	0.402
COL4A2	LAMB3	9606.ENSP00000353654	9606.ENSP00000375778	0	0	0	0	0.093	0.046	0	0.431	0.465
COL4A2	FLNA	9606.ENSP00000353654	9606.ENSP00000358866	0	0	0	0	0.131	0	0	0.411	0.466
COL4A2	MMP9	9606.ENSP00000353654	9606.ENSP00000361405	0	0	0	0	0.080	0.308	0	0.384	0.574
COL4A2	COL4A6	9606.ENSP00000353654	9606.ENSP00000378340	0	0	0.083	0.905	0.107	0	0.540	0.120	0.624
COL4A2	LAMA1	9606.ENSP00000353654	9606.ENSP00000374309	0	0	0	0	0.086	0.046	0	0.639	0.658
COL4A2	LAMA2	9606.ENSP00000353654	9606.ENSP00000400365	0	0	0	0	0.122	0.068	0	0.649	0.688
COL4A2	ITGB3	9606.ENSP00000353654	9606.ENSP00000452786	0	0	0	0	0.074	0.051	0.650	0.278	0.748
COL4A2	ITGB1	9606.ENSP00000353654	9606.ENSP00000379350	0	0	0	0	0.086	0.051	0.650	0.349	0.776
COL4A2	COL6A1	9606.ENSP00000353654	9606.ENSP00000355180	0	0	0.136	0.576	0.307	0	0.400	0.534	0.810
COL4A2	COL4A3	9606.ENSP00000353654	9606.ENSP00000379823	0	0	0.108	0.846	0.105	0.225	0.540	0.465	0.820
COL4A2	MSR1	9606.ENSP00000353654	9606.ENSP00000405453	0	0	0.131	0.576	0.054	0.614	0.500	0.058	0.823
COL4A2	COL5A1	9606.ENSP00000353654	9606.ENSP00000360882	0	0	0	0.643	0.369	0.098	0.400	0.670	0.872
COL4A3	MYH9	9606.ENSP00000379823	9606.ENSP00000216181	0	0	0	0	0	0.058	0	0.685	0.690
COL4A3	MMP2	9606.ENSP00000379823	9606.ENSP00000219070	0	0	0	0	0.074	0.071	0	0.370	0.411
COL4A3	LAMB1	9606.ENSP00000379823	9606.ENSP00000222399	0	0	0	0	0.055	0.070	0	0.373	0.400
COL4A3	LAMA5	9606.ENSP00000379823	9606.ENSP00000252999	0	0	0	0	0.074	0.068	0	0.428	0.464
COL4A3	LAMC1	9606.ENSP00000379823	9606.ENSP00000258341	0	0	0	0	0.067	0.067	0	0.569	0.592
COL4A3	ITGAV	9606.ENSP00000379823	9606.ENSP00000261023	0	0	0	0	0	0	0.650	0.293	0.742
COL4A3	PDGFRB	9606.ENSP00000379823	9606.ENSP00000261799	0	0	0	0	0	0	0	0.415	0.415
COL4A3	LAMC2	9606.ENSP00000379823	9606.ENSP00000264144	0	0	0	0	0.067	0.067	0	0.521	0.547
COL4A3	EGFR	9606.ENSP00000379823	9606.ENSP00000275493	0	0	0	0	0	0	0	0.493	0.493
COL4A3	ITGA1	9606.ENSP00000379823	9606.ENSP00000282588	0	0	0	0	0.044	0	0.650	0.387	0.777
COL4A3	COL6A3	9606.ENSP00000379823	9606.ENSP00000295550	0	0	0	0.558	0.064	0	0.400	0.294	0.568
COL4A3	PLG	9606.ENSP00000379823	9606.ENSP00000308938	0	0	0	0	0	0.051	0	0.570	0.574
COL4A3	COL4A5	9606.ENSP00000379823	9606.ENSP00000331902	0	0	0.079	0.919	0	0	0.800	0.518	0.903
COL4A3	PDGFA	9606.ENSP00000379823	9606.ENSP00000346508	0	0	0	0	0	0	0.500	0.255	0.611
COL4A3	COL6A1	9606.ENSP00000379823	9606.ENSP00000355180	0	0	0.141	0.585	0.069	0	0.400	0.178	0.553
COL4A3	COL5A1	9606.ENSP00000379823	9606.ENSP00000360882	0	0	0.099	0.679	0	0.071	0.400	0.513	0.722
COL4A3	MMP9	9606.ENSP00000379823	9606.ENSP00000361405	0	0	0	0	0.059	0.050	0	0.486	0.500
COL4A3	COL4A6	9606.ENSP00000379823	9606.ENSP00000378340	0	0	0.111	0.852	0.105	0.225	0.540	0.172	0.722
COL4A3	ITGB1	9606.ENSP00000379823	9606.ENSP00000379350	0	0	0	0	0	0.051	0.650	0.259	0.732
COL4A3	ITGB3	9606.ENSP00000379823	9606.ENSP00000452786	0	0	0	0	0.057	0.051	0.650	0.543	0.837
COL4A5	MYH9	9606.ENSP00000331902	9606.ENSP00000216181	0	0	0	0	0	0.058	0	0.423	0.433
COL4A5	LAMB1	9606.ENSP00000331902	9606.ENSP00000222399	0	0	0	0	0.105	0.070	0	0.431	0.485
COL4A5	LAMA4	9606.ENSP00000331902	9606.ENSP00000230538	0	0	0	0	0.078	0.068	0	0.455	0.491
COL4A5	LAMA5	9606.ENSP00000331902	9606.ENSP00000252999	0	0	0	0	0.103	0.068	0	0.646	0.678
COL4A5	LAMC1	9606.ENSP00000331902	9606.ENSP00000258341	0	0	0	0	0.108	0.067	0	0.443	0.496
COL4A5	ITGAV	9606.ENSP00000331902	9606.ENSP00000261023	0	0	0	0	0.092	0	0.650	0.202	0.724
COL4A5	ITGA1	9606.ENSP00000331902	9606.ENSP00000282588	0	0	0	0	0.044	0	0.650	0.366	0.769
COL4A5	COL6A3	9606.ENSP00000331902	9606.ENSP00000295550	0	0	0	0.561	0.065	0	0.400	0.534	0.716
COL4A5	LAMA3	9606.ENSP00000331902	9606.ENSP00000324532	0	0	0	0	0.099	0.068	0	0.388	0.441
COL4A5	PDGFA	9606.ENSP00000331902	9606.ENSP00000346508	0	0	0	0	0	0	0.500	0.116	0.539
COL4A5	COL6A1	9606.ENSP00000331902	9606.ENSP00000355180	0	0	0	0.594	0.112	0	0.400	0.219	0.547
COL4A5	COL5A1	9606.ENSP00000331902	9606.ENSP00000360882	0	0	0.093	0.712	0.086	0.071	0.400	0.210	0.569
COL4A5	ITGB3	9606.ENSP00000331902	9606.ENSP00000452786	0	0	0	0	0.057	0.051	0.650	0.158	0.701
COL4A5	ITGB1	9606.ENSP00000331902	9606.ENSP00000379350	0	0	0	0	0	0.051	0.650	0.498	0.818
COL4A5	COL4A6	9606.ENSP00000331902	9606.ENSP00000378340	0	0	0.097	0.880	0.791	0.225	0.800	0.478	0.982
COL4A6	LAMB1	9606.ENSP00000378340	9606.ENSP00000222399	0	0	0	0	0.100	0.070	0	0.341	0.400
COL4A6	LAMA4	9606.ENSP00000378340	9606.ENSP00000230538	0	0	0	0	0.104	0.068	0	0.442	0.494
COL4A6	LAMA5	9606.ENSP00000378340	9606.ENSP00000252999	0	0	0	0	0.099	0.068	0	0.350	0.406
COL4A6	LAMC1	9606.ENSP00000378340	9606.ENSP00000258341	0	0	0	0	0.126	0.067	0	0.330	0.406
COL4A6	ITGAV	9606.ENSP00000378340	9606.ENSP00000261023	0	0	0	0	0.044	0	0.650	0.120	0.679
COL4A6	LAMC2	9606.ENSP00000378340	9606.ENSP00000264144	0	0	0	0	0.090	0.067	0	0.353	0.403
COL4A6	ITGA1	9606.ENSP00000378340	9606.ENSP00000282588	0	0	0	0	0	0	0.650	0.384	0.775
COL4A6	COL6A3	9606.ENSP00000378340	9606.ENSP00000295550	0	0	0	0.554	0.070	0	0.400	0.233	0.534
COL4A6	LAMA3	9606.ENSP00000378340	9606.ENSP00000324532	0	0	0	0	0.114	0.068	0	0.403	0.465
COL4A6	COL6A1	9606.ENSP00000378340	9606.ENSP00000355180	0	0	0.118	0.573	0.128	0	0.400	0.193	0.578
COL4A6	COL5A1	9606.ENSP00000378340	9606.ENSP00000360882	0	0	0	0.641	0.098	0.091	0.400	0.181	0.543
COL4A6	TOP2A	9606.ENSP00000378340	9606.ENSP00000411532	0	0	0	0	0.084	0	0	0.428	0.453
COL4A6	ITGB3	9606.ENSP00000378340	9606.ENSP00000452786	0	0	0	0	0	0.051	0.650	0.170	0.700
COL4A6	ITGB1	9606.ENSP00000378340	9606.ENSP00000379350	0	0	0	0	0	0.051	0.650	0.177	0.702
COL5A1	MMP2	9606.ENSP00000360882	9606.ENSP00000219070	0	0	0	0	0.370	0.508	0	0.394	0.796
COL5A1	LAMB1	9606.ENSP00000360882	9606.ENSP00000222399	0	0	0	0	0.267	0.070	0	0.478	0.613
COL5A1	LAMA4	9606.ENSP00000360882	9606.ENSP00000230538	0	0	0	0	0.208	0.068	0	0.527	0.620
COL5A1	LAMA5	9606.ENSP00000360882	9606.ENSP00000252999	0	0	0	0	0.101	0.099	0	0.453	0.519
COL5A1	LAMC1	9606.ENSP00000360882	9606.ENSP00000258341	0	0	0	0	0.205	0.067	0	0.681	0.743
COL5A1	PDGFRB	9606.ENSP00000360882	9606.ENSP00000261799	0	0	0	0	0.230	0	0	0.260	0.406
COL5A1	LAMC2	9606.ENSP00000360882	9606.ENSP00000264144	0	0	0	0	0.074	0.067	0	0.467	0.500
COL5A1	ITGA1	9606.ENSP00000360882	9606.ENSP00000282588	0	0	0	0	0.092	0.236	0	0.580	0.683
COL5A1	COL6A3	9606.ENSP00000360882	9606.ENSP00000295550	0	0	0	0.566	0.462	0.230	0.400	0.617	0.892
COL5A1	PF4	9606.ENSP00000360882	9606.ENSP00000296029	0	0	0	0	0	0	0	0.410	0.410
COL5A1	MMP3	9606.ENSP00000360882	9606.ENSP00000299855	0	0	0	0	0.128	0.050	0	0.437	0.493
COL5A1	MMP14	9606.ENSP00000360882	9606.ENSP00000308208	0	0	0	0	0.210	0.050	0	0.498	0.591
COL5A1	MMP1	9606.ENSP00000360882	9606.ENSP00000322788	0	0	0	0	0.130	0.050	0	0.350	0.416
COL5A1	LAMA3	9606.ENSP00000360882	9606.ENSP00000324532	0	0	0	0	0.079	0.088	0	0.443	0.491
COL5A1	COL6A1	9606.ENSP00000360882	9606.ENSP00000355180	0	0	0.106	0.605	0.445	0.230	0.400	0.554	0.879
COL5A1	FLNA	9606.ENSP00000360882	9606.ENSP00000358866	0	0	0	0	0.087	0	0	0.529	0.551
COL5A1	LAMB3	9606.ENSP00000360882	9606.ENSP00000375778	0	0	0	0	0.076	0.046	0	0.384	0.410
COL5A1	TGFBR1	9606.ENSP00000360882	9606.ENSP00000447297	0	0	0	0	0	0.084	0	0.410	0.437
COL5A1	LAMA2	9606.ENSP00000360882	9606.ENSP00000400365	0	0	0	0	0.106	0.068	0	0.460	0.511
COL5A1	MMP9	9606.ENSP00000360882	9606.ENSP00000361405	0	0	0	0	0.078	0.248	0	0.382	0.534
COL5A1	RXRA	9606.ENSP00000360882	9606.ENSP00000419692	0	0	0	0	0.042	0.077	0	0.575	0.591
COL5A1	DDR1	9606.ENSP00000360882	9606.ENSP00000427552	0	0	0	0	0.049	0	0	0.704	0.706
COL6A1	MMP2	9606.ENSP00000355180	9606.ENSP00000219070	0	0	0	0	0.388	0.306	0	0.339	0.695
COL6A1	LAMB1	9606.ENSP00000355180	9606.ENSP00000222399	0	0	0	0	0.204	0.046	0	0.810	0.843
COL6A1	LAMA4	9606.ENSP00000355180	9606.ENSP00000230538	0	0	0	0	0.300	0.067	0	0.639	0.743
COL6A1	LAMA5	9606.ENSP00000355180	9606.ENSP00000252999	0	0	0	0	0.127	0.067	0	0.652	0.692
COL6A1	FABP4	9606.ENSP00000355180	9606.ENSP00000256104	0	0	0	0	0.047	0	0	0.457	0.460
COL6A1	PDGFRA	9606.ENSP00000355180	9606.ENSP00000257290	0	0	0	0	0.276	0	0	0.314	0.482
COL6A1	LAMC1	9606.ENSP00000355180	9606.ENSP00000258341	0	0	0	0	0.139	0.067	0	0.646	0.690
COL6A1	ITGAV	9606.ENSP00000355180	9606.ENSP00000261023	0	0	0	0	0.084	0.292	0.650	0.554	0.885
COL6A1	PDGFRB	9606.ENSP00000355180	9606.ENSP00000261799	0	0	0	0	0.291	0	0	0.270	0.460
COL6A1	ITGA1	9606.ENSP00000355180	9606.ENSP00000282588	0	0	0	0	0.109	0	0.650	0.617	0.870
COL6A1	COL6A3	9606.ENSP00000355180	9606.ENSP00000295550	0	0	0	0.655	0.523	0	0.720	0.963	0.994
COL6A1	MMP3	9606.ENSP00000355180	9606.ENSP00000299855	0	0	0	0	0.160	0.050	0	0.321	0.411
COL6A1	LAMA3	9606.ENSP00000355180	9606.ENSP00000324532	0	0	0	0	0.106	0.067	0	0.572	0.612
COL6A1	PDGFA	9606.ENSP00000355180	9606.ENSP00000346508	0	0	0	0	0.050	0	0.500	0.145	0.558
COL6A1	LAMB3	9606.ENSP00000355180	9606.ENSP00000375778	0	0	0	0	0.132	0.046	0	0.400	0.459
COL6A1	PLAU	9606.ENSP00000355180	9606.ENSP00000361850	0	0	0	0	0.109	0.051	0	0.483	0.524
COL6A1	ITGB2	9606.ENSP00000355180	9606.ENSP00000380948	0	0	0	0	0.092	0.045	0	0.504	0.533
COL6A1	LAMA1	9606.ENSP00000355180	9606.ENSP00000374309	0	0	0	0	0.043	0.046	0	0.618	0.620
COL6A1	MMP9	9606.ENSP00000355180	9606.ENSP00000361405	0	0	0	0	0.054	0.242	0	0.579	0.672
COL6A1	LAMA2	9606.ENSP00000355180	9606.ENSP00000400365	0	0	0	0	0.186	0.067	0	0.712	0.762
COL6A1	ITGB1	9606.ENSP00000355180	9606.ENSP00000379350	0	0	0	0	0.119	0.045	0.650	0.329	0.776
COL6A1	ITGB3	9606.ENSP00000355180	9606.ENSP00000452786	0	0	0	0	0.088	0.045	0.650	0.548	0.844
COL6A3	MMP2	9606.ENSP00000295550	9606.ENSP00000219070	0	0	0	0	0.293	0.050	0	0.307	0.494
COL6A3	LAMB1	9606.ENSP00000295550	9606.ENSP00000222399	0	0	0	0	0.224	0.070	0	0.694	0.760
COL6A3	LAMA4	9606.ENSP00000295550	9606.ENSP00000230538	0	0	0	0	0.182	0.068	0	0.501	0.587
COL6A3	LAMA5	9606.ENSP00000295550	9606.ENSP00000252999	0	0	0	0	0.058	0.071	0	0.580	0.601
COL6A3	PDGFRA	9606.ENSP00000295550	9606.ENSP00000257290	0	0	0	0	0.393	0	0	0.299	0.556
COL6A3	LAMC1	9606.ENSP00000295550	9606.ENSP00000258341	0	0	0	0	0.112	0.067	0	0.499	0.549
COL6A3	ITGAV	9606.ENSP00000295550	9606.ENSP00000261023	0	0	0	0	0.105	0	0.650	0.247	0.743
COL6A3	PDGFRB	9606.ENSP00000295550	9606.ENSP00000261799	0	0	0	0	0.283	0	0	0.509	0.633
COL6A3	ITGA1	9606.ENSP00000295550	9606.ENSP00000282588	0	0	0	0.550	0.107	0	0.650	0.468	0.819
COL6A3	LAMB3	9606.ENSP00000295550	9606.ENSP00000375778	0	0	0	0	0.051	0.046	0	0.401	0.411
COL6A3	PLAU	9606.ENSP00000295550	9606.ENSP00000361850	0	0	0	0	0.083	0.051	0	0.451	0.480
COL6A3	LAMA1	9606.ENSP00000295550	9606.ENSP00000374309	0	0	0	0	0.042	0.046	0	0.524	0.527
COL6A3	PDGFA	9606.ENSP00000295550	9606.ENSP00000346508	0	0	0	0	0.049	0	0.500	0.118	0.543
COL6A3	MMP9	9606.ENSP00000295550	9606.ENSP00000361405	0	0	0	0	0.084	0.050	0	0.569	0.592
COL6A3	LAMA2	9606.ENSP00000295550	9606.ENSP00000400365	0	0	0	0	0.157	0.068	0	0.588	0.648
COL6A3	ITGB3	9606.ENSP00000295550	9606.ENSP00000452786	0	0	0	0	0.074	0.051	0.650	0.510	0.829
COL6A3	ITGB1	9606.ENSP00000295550	9606.ENSP00000379350	0	0	0	0	0.080	0.051	0.650	0.594	0.859
CPA1	NR5A2	9606.ENSP00000011292	9606.ENSP00000356331	0	0	0	0	0.081	0	0	0.418	0.442
CPA1	RNASE1	9606.ENSP00000011292	9606.ENSP00000381057	0	0	0	0	0.349	0	0	0.184	0.447
CPA1	INS	9606.ENSP00000011292	9606.ENSP00000380432	0	0	0	0	0.324	0	0	0.364	0.552
CPA1	CTRC	9606.ENSP00000011292	9606.ENSP00000365116	0	0	0	0	0.456	0.406	0	0.810	0.933
CPA1	CTRL	9606.ENSP00000011292	9606.ENSP00000458537	0	0.003	0	0	0.919	0.126	0	0.295	0.946
CRBN	RBX1	9606.ENSP00000231948	9606.ENSP00000216225	0	0	0	0	0.075	0.847	0.900	0.997	0.999
CRBN	SKP1	9606.ENSP00000231948	9606.ENSP00000231487	0	0	0	0	0.106	0.292	0	0.389	0.580
CRBN	LTF	9606.ENSP00000231948	9606.ENSP00000231751	0	0	0	0	0	0	0	0.454	0.454
CRBN	CUL2	9606.ENSP00000231948	9606.ENSP00000414095	0	0	0	0	0.118	0	0	0.474	0.516
CRBN	VHL	9606.ENSP00000231948	9606.ENSP00000256474	0	0.178	0	0	0.063	0	0	0.494	0.576
CRBN	TP53	9606.ENSP00000231948	9606.ENSP00000269305	0	0	0	0	0	0.314	0	0.434	0.595
CRBN	METAP2	9606.ENSP00000231948	9606.ENSP00000325312	0	0	0	0	0.066	0	0	0.614	0.624
CRBN	MDM2	9606.ENSP00000231948	9606.ENSP00000258149	0	0	0	0	0	0	0	0.700	0.700
CRBN	CUL1	9606.ENSP00000231948	9606.ENSP00000326804	0	0	0	0	0.049	0.292	0	0.632	0.730
CRBN	DDB1	9606.ENSP00000231948	9606.ENSP00000301764	0	0	0	0	0	0.991	0.900	0.999	0.999
CRBN	CUL4A	9606.ENSP00000231948	9606.ENSP00000364589	0	0	0	0	0.049	0.923	0.900	0.998	0.999
CTRC	PLG	9606.ENSP00000365116	9606.ENSP00000308938	0	0	0.074	0.815	0.065	0	0	0.439	0.472
CTRC	HTRA1	9606.ENSP00000365116	9606.ENSP00000357980	0	0	0	0	0	0.042	0	0.649	0.649
CTRC	CTRL	9606.ENSP00000365116	9606.ENSP00000458537	0	0	0.107	0.865	0.476	0	0	0.085	0.536
CTRL	CTSG	9606.ENSP00000458537	9606.ENSP00000216336	0	0	0.147	0.784	0	0.149	0	0.266	0.421
CTRL	TP53	9606.ENSP00000458537	9606.ENSP00000269305	0	0	0	0	0	0	0	0.506	0.506
CTRL	HSPA5	9606.ENSP00000458537	9606.ENSP00000324173	0	0	0	0	0	0.114	0	0.356	0.405
CTRL	MMP9	9606.ENSP00000458537	9606.ENSP00000361405	0	0	0	0	0.055	0	0	0.400	0.409
CTRL	THRB	9606.ENSP00000458537	9606.ENSP00000379904	0	0	0	0	0	0	0	0.475	0.475
CTRL	INS	9606.ENSP00000458537	9606.ENSP00000380432	0	0	0	0	0.110	0	0	0.461	0.500
CTRL	RNASE1	9606.ENSP00000458537	9606.ENSP00000381057	0	0	0	0	0.371	0	0	0.153	0.444
CTRL	TNF	9606.ENSP00000458537	9606.ENSP00000398698	0	0	0	0	0.049	0.066	0	0.528	0.544
CTRL	PTPRC	9606.ENSP00000458537	9606.ENSP00000411355	0	0	0	0	0.042	0	0	0.417	0.417
CTSG	GRN	9606.ENSP00000216336	9606.ENSP00000053867	0	0	0	0	0.049	0	0	0.470	0.474
CTSG	LMNA	9606.ENSP00000216336	9606.ENSP00000357283	0	0	0	0	0	0.046	0	0.399	0.402
CTSG	ICAM1	9606.ENSP00000216336	9606.ENSP00000264832	0	0	0	0	0.064	0	0	0.412	0.426
CTSG	IGF2	9606.ENSP00000216336	9606.ENSP00000391826	0	0	0	0	0	0	0.400	0.088	0.429
CTSG	MMP2	9606.ENSP00000216336	9606.ENSP00000219070	0	0	0	0	0.057	0	0	0.419	0.429
CTSG	PF4	9606.ENSP00000216336	9606.ENSP00000296029	0	0	0	0	0.088	0	0	0.402	0.431
CTSG	FGA	9606.ENSP00000216336	9606.ENSP00000498441	0	0	0	0	0.055	0	0	0.434	0.442
CTSG	CXCR2	9606.ENSP00000216336	9606.ENSP00000319635	0	0	0	0	0.071	0.052	0	0.432	0.456
CTSG	IGFBP3	9606.ENSP00000216336	9606.ENSP00000370473	0	0	0	0	0	0	0.400	0.133	0.457
CTSG	IL18R1	9606.ENSP00000216336	9606.ENSP00000387211	0	0	0	0	0.100	0	0	0.447	0.481
CTSG	ITGB2	9606.ENSP00000216336	9606.ENSP00000380948	0	0	0	0	0.162	0	0	0.419	0.492
CTSG	PLAU	9606.ENSP00000216336	9606.ENSP00000361850	0	0	0.179	0.720	0.074	0	0	0.430	0.528
CTSG	PLG	9606.ENSP00000216336	9606.ENSP00000308938	0	0	0.099	0.738	0.053	0	0.400	0.196	0.533
CTSG	TNF	9606.ENSP00000216336	9606.ENSP00000398698	0	0	0	0	0.070	0.066	0	0.519	0.546
CTSG	CXCL8	9606.ENSP00000216336	9606.ENSP00000306512	0	0	0	0	0.067	0	0	0.544	0.556
CTSG	ENPEP	9606.ENSP00000216336	9606.ENSP00000265162	0	0	0	0	0	0.045	0	0.556	0.558
CTSG	MMP1	9606.ENSP00000216336	9606.ENSP00000322788	0	0	0	0	0.055	0	0.400	0.381	0.618
CTSG	MMP8	9606.ENSP00000216336	9606.ENSP00000236826	0	0	0	0	0.258	0	0	0.586	0.680
CTSG	MMP9	9606.ENSP00000216336	9606.ENSP00000361405	0	0	0	0	0.097	0	0.400	0.987	0.992
CTSG	LTF	9606.ENSP00000216336	9606.ENSP00000231751	0	0	0	0	0.326	0.052	0	0.996	0.997
CTSG	ELANE	9606.ENSP00000216336	9606.ENSP00000466090	0	0	0.132	0.815	0.987	0	0.400	0.985	0.999
CUL1	MAPK1	9606.ENSP00000326804	9606.ENSP00000215832	0	0	0	0	0.075	0.304	0.400	0.243	0.669
CUL1	RBX1	9606.ENSP00000326804	9606.ENSP00000216225	0	0	0	0	0.057	0.999	0.900	0.999	0.999
CUL1	SKP1	9606.ENSP00000326804	9606.ENSP00000231487	0	0	0	0	0.098	0.999	0.900	0.999	0.999
CUL1	H4C6	9606.ENSP00000326804	9606.ENSP00000244537	0	0	0	0	0.049	0.400	0	0.235	0.525
CUL1	MDM2	9606.ENSP00000326804	9606.ENSP00000258149	0	0	0	0	0	0.510	0	0.493	0.741
CUL1	EP300	9606.ENSP00000326804	9606.ENSP00000263253	0	0	0	0	0.049	0.102	0.500	0.378	0.699
CUL1	TP53	9606.ENSP00000326804	9606.ENSP00000269305	0	0	0	0	0	0.164	0	0.667	0.709
CUL1	SKP2	9606.ENSP00000326804	9606.ENSP00000274255	0	0	0	0	0.048	0.999	0.800	0.998	0.999
CUL1	DDB1	9606.ENSP00000326804	9606.ENSP00000301764	0	0	0	0	0.067	0.316	0	0.955	0.968
CUL1	GSK3B	9606.ENSP00000326804	9606.ENSP00000324806	0	0	0	0	0.049	0.071	0.500	0.556	0.777
CUL1	SMARCA4	9606.ENSP00000326804	9606.ENSP00000343896	0	0	0	0	0.097	0.292	0	0.175	0.426
CUL1	PRKCZ	9606.ENSP00000326804	9606.ENSP00000367830	0	0	0	0	0	0.071	0	0.429	0.447
CUL1	ESR1	9606.ENSP00000326804	9606.ENSP00000405330	0	0	0	0	0	0.292	0	0.378	0.541
CUL1	CUL2	9606.ENSP00000326804	9606.ENSP00000414095	0	0	0	0.872	0.198	0	0	0.598	0.664
CUL1	IKBKG	9606.ENSP00000326804	9606.ENSP00000483825	0	0	0	0	0.075	0.292	0.500	0.310	0.743
CUL1	IKBKB	9606.ENSP00000326804	9606.ENSP00000430684	0	0	0	0	0.049	0.314	0.500	0.357	0.762
CUL1	KDM4A	9606.ENSP00000326804	9606.ENSP00000361473	0	0	0	0	0.049	0.510	0	0.553	0.773
CUL1	UBA52	9606.ENSP00000326804	9606.ENSP00000388107	0	0	0	0	0	0.800	0.500	0.272	0.920
CUL1	CUL4A	9606.ENSP00000326804	9606.ENSP00000364589	0	0	0	0.754	0.095	0.321	0	0.987	0.991
CUL2	RBX1	9606.ENSP00000414095	9606.ENSP00000216225	0	0	0	0	0.054	0.996	0.900	0.998	0.999
CUL2	POLE2	9606.ENSP00000414095	9606.ENSP00000216367	0	0	0	0	0.060	0.800	0	0	0.803
CUL2	SKP1	9606.ENSP00000414095	9606.ENSP00000231487	0	0	0	0	0.055	0.128	0	0.973	0.976
CUL2	VHL	9606.ENSP00000414095	9606.ENSP00000256474	0	0	0	0	0.060	0.999	0.800	0.997	0.999
CUL2	MDM2	9606.ENSP00000414095	9606.ENSP00000258149	0	0	0	0	0	0	0	0.560	0.560
CUL2	EP300	9606.ENSP00000414095	9606.ENSP00000263253	0	0	0	0	0.056	0	0	0.555	0.562
CUL2	TP53	9606.ENSP00000414095	9606.ENSP00000269305	0	0	0	0	0	0.164	0	0.627	0.674
CUL2	SKP2	9606.ENSP00000414095	9606.ENSP00000274255	0	0	0	0	0.060	0.292	0	0.865	0.902
CUL2	HSPA9	9606.ENSP00000414095	9606.ENSP00000297185	0	0	0	0	0.133	0.072	0	0.487	0.551
CUL2	DDB1	9606.ENSP00000414095	9606.ENSP00000301764	0	0	0	0	0.054	0	0	0.810	0.812
CUL2	POLE	9606.ENSP00000414095	9606.ENSP00000322570	0	0	0	0	0.072	0.800	0	0.078	0.814
CUL2	EGLN1	9606.ENSP00000414095	9606.ENSP00000355601	0	0	0	0	0.074	0	0.500	0.554	0.775
CUL2	YBX1	9606.ENSP00000414095	9606.ENSP00000361626	0	0	0	0	0.047	0.042	0	0.414	0.418
CUL2	CUL4A	9606.ENSP00000414095	9606.ENSP00000364589	0	0	0	0.713	0.060	0.292	0	0.972	0.979
CUL2	UBA52	9606.ENSP00000414095	9606.ENSP00000388107	0	0	0	0	0	0	0.500	0.079	0.519
CUL4A	RBX1	9606.ENSP00000364589	9606.ENSP00000216225	0	0	0	0	0.067	0.993	0.900	0.999	0.999
CUL4A	POLE2	9606.ENSP00000364589	9606.ENSP00000216367	0	0	0	0	0.086	0	0.500	0.111	0.559
CUL4A	SKP1	9606.ENSP00000364589	9606.ENSP00000231487	0	0	0	0	0.063	0.342	0	0.871	0.913
CUL4A	H4C6	9606.ENSP00000364589	9606.ENSP00000244537	0	0	0	0	0.047	0.510	0	0.297	0.643
CUL4A	RPA1	9606.ENSP00000364589	9606.ENSP00000254719	0	0	0	0	0.061	0	0.500	0.124	0.553
CUL4A	MDM2	9606.ENSP00000364589	9606.ENSP00000258149	0	0	0	0	0.074	0.533	0	0.774	0.894
CUL4A	EP300	9606.ENSP00000364589	9606.ENSP00000263253	0	0	0	0	0.049	0.115	0	0.487	0.530
CUL4A	POLD3	9606.ENSP00000364589	9606.ENSP00000263681	0	0	0	0	0.063	0	0.500	0.042	0.511
CUL4A	TP53	9606.ENSP00000364589	9606.ENSP00000269305	0	0	0	0	0	0.510	0	0.771	0.882
CUL4A	SKP2	9606.ENSP00000364589	9606.ENSP00000274255	0	0	0	0	0.049	0.292	0	0.794	0.849
CUL4A	DDB1	9606.ENSP00000364589	9606.ENSP00000301764	0	0	0	0	0.202	0.999	0.900	0.999	0.999
CUL4A	POLE	9606.ENSP00000364589	9606.ENSP00000322570	0	0	0	0	0.060	0	0.500	0.120	0.550
CUL4A	EEF1A1	9606.ENSP00000364589	9606.ENSP00000339063	0	0	0	0	0.054	0.322	0	0.266	0.488
CUL4A	XPA	9606.ENSP00000364589	9606.ENSP00000364270	0	0	0	0	0.047	0	0.500	0.539	0.761
CUL4A	PPIA	9606.ENSP00000364589	9606.ENSP00000419425	0	0	0	0	0.060	0	0	0.415	0.426
CUL4A	UBA52	9606.ENSP00000364589	9606.ENSP00000388107	0	0	0	0	0.060	0	0.500	0	0.509
CUL4A	POLD1	9606.ENSP00000364589	9606.ENSP00000472445	0	0	0	0	0.056	0	0.500	0.111	0.544
CUL4A	POLR2A	9606.ENSP00000364589	9606.ENSP00000461879	0	0	0	0	0.075	0.800	0.500	0.197	0.915
CXCL8	GRN	9606.ENSP00000306512	9606.ENSP00000053867	0	0	0	0	0.067	0	0	0.524	0.537
CXCL8	SIRT1	9606.ENSP00000306512	9606.ENSP00000212015	0	0	0	0	0.047	0	0	0.479	0.482
CXCL8	MAPK1	9606.ENSP00000306512	9606.ENSP00000215832	0	0	0	0	0.044	0	0	0.735	0.735
CXCL8	RBX1	9606.ENSP00000306512	9606.ENSP00000216225	0	0	0	0	0.066	0	0	0.417	0.432
CXCL8	MMP2	9606.ENSP00000306512	9606.ENSP00000219070	0	0	0	0	0.042	0	0	0.814	0.814
CXCL8	PLAT	9606.ENSP00000306512	9606.ENSP00000220809	0	0	0	0	0.101	0	0	0.479	0.511
CXCL8	HGF	9606.ENSP00000306512	9606.ENSP00000222390	0	0	0	0	0.076	0	0	0.691	0.702
CXCL8	IL23A	9606.ENSP00000306512	9606.ENSP00000228534	0	0	0	0	0.110	0	0	0.560	0.591
CXCL8	MAPK14	9606.ENSP00000306512	9606.ENSP00000229795	0	0	0	0	0	0	0	0.645	0.645
CXCL8	IL12B	9606.ENSP00000306512	9606.ENSP00000231228	0	0	0.208	0	0.074	0	0.400	0.228	0.615
CXCL8	SKP1	9606.ENSP00000306512	9606.ENSP00000231487	0	0	0	0	0	0	0	0.437	0.437
CXCL8	LTF	9606.ENSP00000306512	9606.ENSP00000231751	0	0	0	0	0.063	0	0	0.609	0.617
CXCL8	MMP8	9606.ENSP00000306512	9606.ENSP00000236826	0	0	0	0	0.084	0	0	0.605	0.622
CXCL8	EGR1	9606.ENSP00000306512	9606.ENSP00000239938	0	0	0	0	0.141	0	0	0.639	0.676
CXCL8	KLRK1	9606.ENSP00000306512	9606.ENSP00000240618	0	0	0	0	0.042	0	0	0.480	0.480
CXCL8	FABP4	9606.ENSP00000306512	9606.ENSP00000256104	0	0	0	0	0.051	0	0	0.559	0.563
CXCL8	PDGFRA	9606.ENSP00000306512	9606.ENSP00000257290	0	0	0	0	0	0	0	0.564	0.564
CXCL8	MMP13	9606.ENSP00000306512	9606.ENSP00000260302	0	0	0	0	0.063	0	0	0.726	0.732
CXCL8	ITGAV	9606.ENSP00000306512	9606.ENSP00000261023	0	0	0	0	0.081	0	0	0.553	0.571
CXCL8	PDGFRB	9606.ENSP00000306512	9606.ENSP00000261799	0	0	0	0	0	0	0	0.609	0.609
CXCL8	EP300	9606.ENSP00000306512	9606.ENSP00000263253	0	0	0	0	0	0.292	0	0.395	0.553
CXCL8	KDR	9606.ENSP00000306512	9606.ENSP00000263923	0	0	0	0	0	0	0	0.728	0.728
CXCL8	ICAM1	9606.ENSP00000306512	9606.ENSP00000264832	0	0	0	0	0.259	0	0	0.927	0.943
CXCL8	TP53	9606.ENSP00000306512	9606.ENSP00000269305	0	0	0	0	0	0.161	0	0.777	0.804
CXCL8	ERBB2	9606.ENSP00000306512	9606.ENSP00000269571	0	0	0	0	0	0.292	0	0.543	0.662
CXCL8	FCGR2A	9606.ENSP00000306512	9606.ENSP00000271450	0	0	0	0	0.099	0	0	0.656	0.676
CXCL8	GZMA	9606.ENSP00000306512	9606.ENSP00000274306	0	0	0	0	0.053	0	0	0.397	0.404
CXCL8	EGFR	9606.ENSP00000306512	9606.ENSP00000275493	0	0	0	0	0	0	0	0.792	0.792
CXCL8	IFNA1	9606.ENSP00000306512	9606.ENSP00000276927	0	0	0	0	0.055	0	0	0.774	0.777
CXCL8	FLT1	9606.ENSP00000306512	9606.ENSP00000282397	0	0	0	0	0	0	0	0.851	0.851
CXCL8	CXCR1	9606.ENSP00000306512	9606.ENSP00000295683	0	0	0	0	0.146	0.946	0.900	0.998	0.999
CXCL8	PF4	9606.ENSP00000306512	9606.ENSP00000296029	0	0	0	0.811	0.048	0.994	0.400	0.854	0.999
CXCL8	MMP3	9606.ENSP00000306512	9606.ENSP00000299855	0	0	0	0	0.127	0	0	0.804	0.821
CXCL8	TPX2	9606.ENSP00000306512	9606.ENSP00000300403	0	0	0	0	0	0	0	0.423	0.422
CXCL8	IL18R1	9606.ENSP00000306512	9606.ENSP00000387211	0	0	0	0	0.087	0	0	0.370	0.400
CXCL8	KLRC1	9606.ENSP00000306512	9606.ENSP00000438038	0	0	0	0	0	0	0	0.400	0.400
CXCL8	HLA-A	9606.ENSP00000306512	9606.ENSP00000379873	0	0	0	0	0.098	0	0	0.375	0.412
CXCL8	PARN	9606.ENSP00000306512	9606.ENSP00000387911	0	0	0	0	0	0	0.400	0.080	0.424
CXCL8	IGFBP3	9606.ENSP00000306512	9606.ENSP00000370473	0	0	0	0	0.060	0	0	0.419	0.430
CXCL8	NTRK3	9606.ENSP00000306512	9606.ENSP00000354207	0	0	0	0	0	0	0	0.445	0.445
CXCL8	RHOA	9606.ENSP00000306512	9606.ENSP00000400175	0	0	0	0	0	0	0	0.445	0.445
CXCL8	SYK	9606.ENSP00000306512	9606.ENSP00000364898	0	0	0	0	0	0	0	0.447	0.447
CXCL8	IKBKG	9606.ENSP00000306512	9606.ENSP00000483825	0	0	0	0	0.056	0	0	0.447	0.455
CXCL8	DPP4	9606.ENSP00000306512	9606.ENSP00000353731	0	0	0	0	0.055	0	0	0.448	0.456
CXCL8	IFNA14	9606.ENSP00000306512	9606.ENSP00000369571	0	0	0	0	0.055	0	0	0.448	0.456
CXCL8	ITGAL	9606.ENSP00000306512	9606.ENSP00000349252	0	0	0	0	0	0	0	0.473	0.473
CXCL8	IFNA6	9606.ENSP00000306512	9606.ENSP00000369558	0	0	0	0	0.055	0	0	0.468	0.475
CXCL8	IFNA10	9606.ENSP00000306512	9606.ENSP00000369566	0	0	0	0	0.055	0	0	0.468	0.475
CXCL8	IFNA8	9606.ENSP00000306512	9606.ENSP00000369553	0	0	0	0	0.055	0	0	0.471	0.478
CXCL8	IFNA5	9606.ENSP00000306512	9606.ENSP00000484479	0	0	0	0	0.055	0	0	0.472	0.479
CXCL8	IFNA13	9606.ENSP00000306512	9606.ENSP00000480467	0	0	0	0	0.055	0	0	0.478	0.485
CXCL8	F2	9606.ENSP00000306512	9606.ENSP00000308541	0	0	0	0	0.042	0	0	0.505	0.505
CXCL8	ESR1	9606.ENSP00000306512	9606.ENSP00000405330	0	0	0	0	0	0	0	0.507	0.507
CXCL8	IFNA17	9606.ENSP00000306512	9606.ENSP00000411940	0	0	0	0	0.055	0	0	0.507	0.514
CXCL8	HAVCR2	9606.ENSP00000306512	9606.ENSP00000312002	0	0	0	0	0.052	0	0	0.511	0.517
CXCL8	NR4A1	9606.ENSP00000306512	9606.ENSP00000440864	0	0	0	0	0.075	0	0	0.508	0.525
CXCL8	PSAP	9606.ENSP00000306512	9606.ENSP00000378394	0	0	0	0	0.061	0	0.500	0.163	0.572
CXCL8	PLA2G2A	9606.ENSP00000306512	9606.ENSP00000383364	0	0	0	0	0	0	0	0.587	0.587
CXCL8	HSPA1A	9606.ENSP00000306512	9606.ENSP00000364802	0	0	0	0	0.052	0	0	0.584	0.589
CXCL8	IKBKB	9606.ENSP00000306512	9606.ENSP00000430684	0	0	0	0	0	0	0	0.595	0.595
CXCL8	PTPRC	9606.ENSP00000306512	9606.ENSP00000411355	0	0	0	0	0.080	0	0	0.592	0.608
CXCL8	GSK3B	9606.ENSP00000306512	9606.ENSP00000324806	0	0	0	0	0	0	0	0.620	0.620
CXCL8	ITGB3	9606.ENSP00000306512	9606.ENSP00000452786	0	0	0	0	0.106	0	0	0.595	0.622
CXCL8	CYP1A1	9606.ENSP00000306512	9606.ENSP00000378488	0	0	0	0	0.054	0	0	0.619	0.624
CXCL8	ITGB1	9606.ENSP00000306512	9606.ENSP00000379350	0	0	0	0	0.044	0	0	0.630	0.631
CXCL8	MET	9606.ENSP00000306512	9606.ENSP00000317272	0	0	0	0	0.056	0	0	0.636	0.641
CXCL8	PLAUR	9606.ENSP00000306512	9606.ENSP00000339328	0	0	0	0	0.382	0	0	0.447	0.643
CXCL8	HSPA1B	9606.ENSP00000306512	9606.ENSP00000364801	0	0	0	0	0.051	0	0	0.641	0.645
CXCL8	MMP14	9606.ENSP00000306512	9606.ENSP00000308208	0	0	0	0	0.084	0	0	0.634	0.650
CXCL8	INS	9606.ENSP00000306512	9606.ENSP00000380432	0	0	0	0	0.055	0	0	0.645	0.650
CXCL8	MAPK8	9606.ENSP00000306512	9606.ENSP00000378974	0	0	0	0	0	0	0	0.669	0.669
CXCL8	IFNA2	9606.ENSP00000306512	9606.ENSP00000369554	0	0	0	0	0.055	0	0	0.666	0.670
CXCL8	FCGR3A	9606.ENSP00000306512	9606.ENSP00000356946	0	0	0	0	0.087	0	0	0.658	0.674
CXCL8	PLG	9606.ENSP00000306512	9606.ENSP00000308938	0	0	0	0	0	0	0	0.722	0.722
CXCL8	MMP1	9606.ENSP00000306512	9606.ENSP00000322788	0	0	0	0	0.186	0	0	0.720	0.762
CXCL8	PLAU	9606.ENSP00000306512	9606.ENSP00000361850	0	0	0	0	0.200	0	0	0.719	0.765
CXCL8	ITGB2	9606.ENSP00000306512	9606.ENSP00000380948	0	0	0	0	0.084	0	0	0.774	0.784
CXCL8	IL17RA	9606.ENSP00000306512	9606.ENSP00000320936	0	0	0	0	0.056	0	0	0.789	0.792
CXCL8	ELANE	9606.ENSP00000306512	9606.ENSP00000466090	0	0	0	0	0.062	0	0	0.821	0.824
CXCL8	IL1R1	9606.ENSP00000306512	9606.ENSP00000386380	0	0	0	0	0.083	0	0	0.865	0.870
CXCL8	MMP9	9606.ENSP00000306512	9606.ENSP00000361405	0	0	0	0	0.140	0	0	0.867	0.880
CXCL8	TNF	9606.ENSP00000306512	9606.ENSP00000398698	0	0	0	0	0.294	0	0.400	0.965	0.983
CXCL8	CXCR2	9606.ENSP00000306512	9606.ENSP00000319635	0	0	0	0	0.146	0.999	0.900	0.999	0.999
CXCR1	MMP8	9606.ENSP00000295683	9606.ENSP00000236826	0	0	0	0	0.295	0	0	0.348	0.520
CXCR1	FABP4	9606.ENSP00000295683	9606.ENSP00000256104	0	0	0	0	0.067	0	0	0.389	0.405
CXCR1	PDGFRA	9606.ENSP00000295683	9606.ENSP00000257290	0	0	0	0	0.103	0	0	0.502	0.534
CXCR1	PDGFRB	9606.ENSP00000295683	9606.ENSP00000261799	0	0	0	0	0.066	0	0	0.505	0.517
CXCR1	KDR	9606.ENSP00000295683	9606.ENSP00000263923	0	0	0	0	0.074	0	0	0.596	0.609
CXCR1	ICAM1	9606.ENSP00000295683	9606.ENSP00000264832	0	0	0	0	0.090	0	0	0.662	0.680
CXCR1	ERBB2	9606.ENSP00000295683	9606.ENSP00000269571	0	0	0	0	0.063	0.048	0	0.590	0.602
CXCR1	FCGR2A	9606.ENSP00000295683	9606.ENSP00000271450	0	0	0	0	0.222	0	0	0.546	0.632
CXCR1	EGFR	9606.ENSP00000295683	9606.ENSP00000275493	0	0	0	0	0.063	0.048	0	0.606	0.617
CXCR1	FLT1	9606.ENSP00000295683	9606.ENSP00000282397	0	0	0	0	0.074	0	0	0.575	0.589
CXCR1	IL1R1	9606.ENSP00000295683	9606.ENSP00000386380	0	0	0	0	0.106	0	0	0.395	0.436
CXCR1	PTPRC	9606.ENSP00000295683	9606.ENSP00000411355	0	0	0	0	0.166	0	0	0.395	0.474
CXCR1	ELANE	9606.ENSP00000295683	9606.ENSP00000466090	0	0	0	0	0.088	0.052	0	0.448	0.481
CXCR1	ITGAL	9606.ENSP00000295683	9606.ENSP00000349252	0	0	0	0	0.115	0	0	0.570	0.603
CXCR1	MMP9	9606.ENSP00000295683	9606.ENSP00000361405	0	0	0	0	0.200	0	0	0.527	0.605
CXCR1	TNF	9606.ENSP00000295683	9606.ENSP00000398698	0	0	0	0	0.134	0	0	0.584	0.625
CXCR1	F2	9606.ENSP00000295683	9606.ENSP00000308541	0	0	0	0	0	0.052	0.650	0.113	0.680
CXCR1	ITGB2	9606.ENSP00000295683	9606.ENSP00000380948	0	0	0	0	0.175	0	0	0.664	0.711
CXCR1	FCGR3A	9606.ENSP00000295683	9606.ENSP00000356946	0	0	0	0	0.212	0	0	0.726	0.775
CXCR1	PF4	9606.ENSP00000295683	9606.ENSP00000296029	0	0	0	0	0.158	0	0.650	0.614	0.876
CXCR1	CXCR2	9606.ENSP00000295683	9606.ENSP00000319635	0	0	0.052	0.976	0.771	0	0.900	0.980	0.999
CXCR2	MMP2	9606.ENSP00000319635	9606.ENSP00000219070	0	0	0	0	0.074	0	0	0.417	0.437
CXCR2	LTF	9606.ENSP00000319635	9606.ENSP00000231751	0	0	0	0	0.105	0	0	0.369	0.411
CXCR2	MMP8	9606.ENSP00000319635	9606.ENSP00000236826	0	0	0	0	0.308	0	0	0.418	0.580
CXCR2	PDGFRA	9606.ENSP00000319635	9606.ENSP00000257290	0	0	0	0	0.103	0	0	0.529	0.559
CXCR2	PDGFRB	9606.ENSP00000319635	9606.ENSP00000261799	0	0	0	0	0.066	0	0	0.541	0.552
CXCR2	KDR	9606.ENSP00000319635	9606.ENSP00000263923	0	0	0	0	0.077	0	0	0.418	0.440
CXCR2	ICAM1	9606.ENSP00000319635	9606.ENSP00000264832	0	0	0	0	0.074	0	0	0.582	0.596
CXCR2	TP53	9606.ENSP00000319635	9606.ENSP00000269305	0	0	0	0	0	0	0	0.446	0.446
CXCR2	FCGR2A	9606.ENSP00000319635	9606.ENSP00000271450	0	0	0	0	0.233	0	0	0.369	0.495
CXCR2	EGFR	9606.ENSP00000319635	9606.ENSP00000275493	0	0	0	0	0.063	0.048	0	0.447	0.463
CXCR2	IFNA1	9606.ENSP00000319635	9606.ENSP00000276927	0	0	0	0	0	0	0	0.400	0.400
CXCR2	FLT1	9606.ENSP00000319635	9606.ENSP00000282397	0	0	0	0	0.074	0	0	0.608	0.621
CXCR2	PF4	9606.ENSP00000319635	9606.ENSP00000296029	0	0	0	0	0.198	0	0.650	0.801	0.939
CXCR2	MMP3	9606.ENSP00000319635	9606.ENSP00000299855	0	0	0	0	0.074	0	0	0.577	0.591
CXCR2	F2	9606.ENSP00000319635	9606.ENSP00000308541	0	0	0	0	0	0.052	0.650	0.134	0.687
CXCR2	HAVCR2	9606.ENSP00000319635	9606.ENSP00000312002	0	0	0	0	0.070	0.091	0	0.376	0.426
CXCR2	HSPA1A	9606.ENSP00000319635	9606.ENSP00000364802	0	0	0	0	0.047	0	0	0.422	0.425
CXCR2	HSPA1B	9606.ENSP00000319635	9606.ENSP00000364801	0	0	0	0	0.042	0	0	0.434	0.434
CXCR2	RXRA	9606.ENSP00000319635	9606.ENSP00000419692	0	0	0	0	0.062	0	0	0.459	0.470
CXCR2	IL1R1	9606.ENSP00000319635	9606.ENSP00000386380	0	0	0	0	0.070	0	0	0.474	0.490
CXCR2	IL17RA	9606.ENSP00000319635	9606.ENSP00000320936	0	0	0	0	0.188	0	0	0.400	0.492
CXCR2	MMP1	9606.ENSP00000319635	9606.ENSP00000322788	0	0	0	0	0.141	0	0	0.541	0.589
CXCR2	FCGR3A	9606.ENSP00000319635	9606.ENSP00000356946	0	0	0	0	0.191	0	0	0.527	0.601
CXCR2	ELANE	9606.ENSP00000319635	9606.ENSP00000466090	0	0	0	0	0.066	0.052	0	0.586	0.602
CXCR2	PTPRC	9606.ENSP00000319635	9606.ENSP00000411355	0	0	0	0	0.194	0	0	0.528	0.603
CXCR2	ITGAL	9606.ENSP00000319635	9606.ENSP00000349252	0	0	0	0	0.125	0	0	0.604	0.639
CXCR2	ITGB2	9606.ENSP00000319635	9606.ENSP00000380948	0	0	0	0	0.178	0	0	0.653	0.702
CXCR2	MMP9	9606.ENSP00000319635	9606.ENSP00000361405	0	0	0	0	0.165	0	0	0.747	0.780
CXCR2	TNF	9606.ENSP00000319635	9606.ENSP00000398698	0	0	0	0	0.128	0	0	0.849	0.862
CYB5A	CYP3A5	9606.ENSP00000341625	9606.ENSP00000222982	0	0	0	0	0.073	0.423	0	0.751	0.855
CYB5A	CYP2C9	9606.ENSP00000341625	9606.ENSP00000260682	0	0	0	0	0.066	0.071	0	0.602	0.625
CYB5A	HMGCR	9606.ENSP00000341625	9606.ENSP00000287936	0	0	0	0	0	0.069	0	0.402	0.419
CYB5A	CYP2A6	9606.ENSP00000341625	9606.ENSP00000301141	0	0	0	0	0.059	0.314	0	0.714	0.799
CYB5A	CYP2B6	9606.ENSP00000341625	9606.ENSP00000324648	0	0	0	0	0.062	0.071	0	0.892	0.898
CYB5A	CYP3A7	9606.ENSP00000341625	9606.ENSP00000337450	0	0	0	0	0.055	0.071	0	0.448	0.474
CYB5A	CYP4B1	9606.ENSP00000341625	9606.ENSP00000360991	0	0	0	0	0.128	0.071	0	0.458	0.523
CYB5A	CYP2C8	9606.ENSP00000341625	9606.ENSP00000360317	0	0	0	0	0.059	0.071	0	0.532	0.555
CYB5A	CYP2C19	9606.ENSP00000341625	9606.ENSP00000360372	0	0	0	0	0.059	0.071	0	0.565	0.586
CYB5A	CYP1A1	9606.ENSP00000341625	9606.ENSP00000378488	0	0	0	0	0.059	0.071	0	0.604	0.623
CYB5A	CYP1B1	9606.ENSP00000341625	9606.ENSP00000478561	0	0	0	0	0.059	0.071	0	0.647	0.664
CYB5A	CYP2D6	9606.ENSP00000341625	9606.ENSP00000496150	0	0	0	0	0.059	0.314	0	0.565	0.695
CYB5A	CYP1A2	9606.ENSP00000341625	9606.ENSP00000342007	0	0	0	0	0.059	0.314	0	0.848	0.893
CYB5A	CYP2E1	9606.ENSP00000341625	9606.ENSP00000440689	0	0	0	0	0.087	0.314	0	0.941	0.959
CYB5A	CYP3A4	9606.ENSP00000341625	9606.ENSP00000498939	0	0	0	0	0.060	0.314	0	0.944	0.960
CYP1A1	STS	9606.ENSP00000378488	9606.ENSP00000217961	0	0	0	0	0.067	0	0.900	0.226	0.921
CYP1A1	PON1	9606.ENSP00000378488	9606.ENSP00000222381	0	0	0	0	0.109	0	0	0.400	0.442
CYP1A1	CYP3A43	9606.ENSP00000378488	9606.ENSP00000222382	0	0	0.235	0.601	0.115	0.076	0.134	0.506	0.683
CYP1A1	CYP3A5	9606.ENSP00000378488	9606.ENSP00000222982	0	0	0.228	0.614	0.103	0.076	0.909	0.588	0.971
CYP1A1	CYP2C9	9606.ENSP00000378488	9606.ENSP00000260682	0	0	0.141	0.797	0.069	0	0.908	0.568	0.964
CYP1A1	TP53	9606.ENSP00000378488	9606.ENSP00000269305	0	0	0	0	0	0.046	0	0.695	0.697
CYP1A1	EGFR	9606.ENSP00000378488	9606.ENSP00000275493	0	0	0	0	0.056	0	0	0.586	0.592
CYP1A1	HMGCR	9606.ENSP00000378488	9606.ENSP00000287936	0	0	0	0	0.068	0	0	0.563	0.575
CYP1A1	CYP2A6	9606.ENSP00000378488	9606.ENSP00000301141	0	0	0.135	0.808	0.064	0	0.911	0.485	0.958
CYP1A1	HNF4A	9606.ENSP00000378488	9606.ENSP00000312987	0	0	0	0	0.106	0	0	0.587	0.616
CYP1A1	CYP2B6	9606.ENSP00000378488	9606.ENSP00000324648	0	0	0.142	0.794	0.058	0	0.911	0.497	0.959
CYP1A1	CYP3A7	9606.ENSP00000378488	9606.ENSP00000337450	0	0	0.230	0.610	0.105	0.076	0.909	0.354	0.956
CYP1A1	CYP1A2	9606.ENSP00000378488	9606.ENSP00000342007	0	0	0.053	0.975	0.081	0	0.913	0.419	0.950
CYP1A1	ESR2	9606.ENSP00000378488	9606.ENSP00000343925	0	0	0	0	0.081	0.056	0	0.542	0.568
CYP1A1	FLNA	9606.ENSP00000378488	9606.ENSP00000358866	0	0	0	0	0	0	0	0.427	0.426
CYP1A1	CYP2C8	9606.ENSP00000378488	9606.ENSP00000360317	0	0	0.143	0.793	0.060	0	0.908	0.467	0.955
CYP1A1	CYP2C19	9606.ENSP00000378488	9606.ENSP00000360372	0	0	0.146	0.786	0.059	0	0.120	0.480	0.583
CYP1A1	CYP4B1	9606.ENSP00000378488	9606.ENSP00000360991	0	0	0.242	0.574	0.100	0.058	0.152	0.286	0.540
CYP1A1	HSPA1B	9606.ENSP00000378488	9606.ENSP00000364801	0	0	0	0	0	0.052	0	0.458	0.464
CYP1A1	HSPA1A	9606.ENSP00000378488	9606.ENSP00000364802	0	0	0	0	0	0.052	0	0.440	0.446
CYP1A1	INS	9606.ENSP00000378488	9606.ENSP00000380432	0	0	0	0	0.067	0	0	0.393	0.409
CYP1A1	NR1H4	9606.ENSP00000378488	9606.ENSP00000447149	0	0	0	0	0.112	0.056	0	0.402	0.456
CYP1A1	TBXAS1	9606.ENSP00000378488	9606.ENSP00000389414	0	0	0.244	0.578	0.074	0.076	0.098	0.216	0.459
CYP1A1	TNF	9606.ENSP00000378488	9606.ENSP00000398698	0	0	0	0	0.067	0	0	0.450	0.465
CYP1A1	RXRA	9606.ENSP00000378488	9606.ENSP00000419692	0	0	0	0	0	0.056	0.400	0.536	0.714
CYP1A1	ESR1	9606.ENSP00000378488	9606.ENSP00000405330	0	0	0	0	0.062	0.056	0	0.776	0.785
CYP1A1	CYP2D6	9606.ENSP00000378488	9606.ENSP00000496150	0	0	0.138	0.802	0.057	0	0.911	0.220	0.936
CYP1A1	CYP1B1	9606.ENSP00000378488	9606.ENSP00000478561	0	0	0.095	0.889	0.135	0	0.913	0.177	0.937
CYP1A1	CYP2E1	9606.ENSP00000378488	9606.ENSP00000440689	0	0	0.148	0.781	0.065	0	0.913	0.225	0.939
CYP1A1	CYP3A4	9606.ENSP00000378488	9606.ENSP00000498939	0	0	0.233	0.604	0.117	0.076	0.909	0.810	0.987
CYP1A2	STS	9606.ENSP00000342007	9606.ENSP00000217961	0	0	0	0	0.067	0	0.900	0.192	0.918
CYP1A2	PON1	9606.ENSP00000342007	9606.ENSP00000222381	0	0	0	0	0.167	0	0	0.414	0.491
CYP1A2	CYP3A43	9606.ENSP00000342007	9606.ENSP00000222382	0	0	0.240	0.592	0.263	0.076	0.134	0.259	0.607
CYP1A2	CYP3A5	9606.ENSP00000342007	9606.ENSP00000222982	0	0	0.229	0.613	0.145	0.076	0.909	0.394	0.960
CYP1A2	GOT2	9606.ENSP00000342007	9606.ENSP00000245206	0	0	0	0	0	0	0	0.594	0.594
CYP1A2	CYP2C9	9606.ENSP00000342007	9606.ENSP00000260682	0	0	0.156	0.765	0.159	0	0.908	0.286	0.947
CYP1A2	KCNH2	9606.ENSP00000342007	9606.ENSP00000262186	0	0	0	0	0.060	0	0	0.576	0.584
CYP1A2	TP53	9606.ENSP00000342007	9606.ENSP00000269305	0	0	0	0	0	0.046	0	0.579	0.581
CYP1A2	HTR2C	9606.ENSP00000342007	9606.ENSP00000276198	0	0	0	0	0	0	0	0.432	0.432
CYP1A2	CYP2A6	9606.ENSP00000342007	9606.ENSP00000301141	0	0	0.154	0.769	0.265	0	0.911	0.511	0.969
CYP1A2	F2	9606.ENSP00000342007	9606.ENSP00000308541	0	0	0	0	0.158	0.078	0	0.305	0.414
CYP1A2	HNF4A	9606.ENSP00000342007	9606.ENSP00000312987	0	0	0	0	0.106	0	0	0.642	0.667
CYP1A2	MET	9606.ENSP00000342007	9606.ENSP00000317272	0	0	0	0	0	0.091	0	0.476	0.504
CYP1A2	CYP2B6	9606.ENSP00000342007	9606.ENSP00000324648	0	0	0.159	0.759	0.119	0	0.911	0.504	0.963
CYP1A2	CYP3A7	9606.ENSP00000342007	9606.ENSP00000337450	0	0	0.231	0.608	0.133	0.076	0.909	0.333	0.956
CYP1A2	MAOA	9606.ENSP00000342007	9606.ENSP00000340684	0	0	0	0	0.062	0	0	0.530	0.540
CYP1A2	TBXAS1	9606.ENSP00000342007	9606.ENSP00000389414	0	0	0.239	0.587	0.074	0.076	0.098	0.181	0.432
CYP1A2	CYP2D6	9606.ENSP00000342007	9606.ENSP00000496150	0	0	0.147	0.784	0.094	0	0.154	0.248	0.443
CYP1A2	NR1H4	9606.ENSP00000342007	9606.ENSP00000447149	0	0	0	0	0.128	0.056	0	0.395	0.458
CYP1A2	ESR1	9606.ENSP00000342007	9606.ENSP00000405330	0	0	0	0	0.080	0.056	0	0.462	0.492
CYP1A2	CYP4B1	9606.ENSP00000342007	9606.ENSP00000360991	0	0	0.243	0.572	0.100	0.058	0.152	0.259	0.523
CYP1A2	MAOB	9606.ENSP00000342007	9606.ENSP00000367309	0	0	0	0	0.062	0	0	0.528	0.539
CYP1A2	INS	9606.ENSP00000342007	9606.ENSP00000380432	0	0	0	0	0.067	0	0	0.563	0.574
CYP1A2	PLA2G10	9606.ENSP00000342007	9606.ENSP00000393847	0	0	0	0	0.055	0	0.650	0	0.655
CYP1A2	PLA2G2A	9606.ENSP00000342007	9606.ENSP00000383364	0	0	0	0	0.057	0	0.650	0.073	0.667
CYP1A2	CYP1B1	9606.ENSP00000342007	9606.ENSP00000478561	0	0	0.101	0.877	0.095	0	0.913	0.205	0.936
CYP1A2	CYP2C8	9606.ENSP00000342007	9606.ENSP00000360317	0	0	0.161	0.756	0.138	0	0.908	0.286	0.946
CYP1A2	CYP2C19	9606.ENSP00000342007	9606.ENSP00000360372	0	0	0.167	0.743	0.172	0	0.908	0.320	0.951
CYP1A2	CYP3A4	9606.ENSP00000342007	9606.ENSP00000498939	0	0	0.233	0.604	0.250	0.076	0.909	0.442	0.968
CYP1A2	CYP2E1	9606.ENSP00000342007	9606.ENSP00000440689	0	0	0.158	0.762	0.146	0	0.913	0.748	0.982
CYP1B1	CYP3A43	9606.ENSP00000478561	9606.ENSP00000222382	0	0	0.237	0.581	0.074	0.076	0.134	0.223	0.481
CYP1B1	CYP3A5	9606.ENSP00000478561	9606.ENSP00000222982	0	0	0.227	0.601	0.074	0.076	0.134	0.322	0.541
CYP1B1	CYP2C9	9606.ENSP00000478561	9606.ENSP00000260682	0	0	0.137	0.802	0	0	0.120	0.553	0.631
CYP1B1	TP53	9606.ENSP00000478561	9606.ENSP00000269305	0	0	0	0	0	0.046	0	0.616	0.618
CYP1B1	CYP2A6	9606.ENSP00000478561	9606.ENSP00000301141	0	0	0.151	0.770	0	0	0.151	0.471	0.585
CYP1B1	CYP2B6	9606.ENSP00000478561	9606.ENSP00000324648	0	0	0.136	0.804	0	0	0.911	0.184	0.932
CYP1B1	CYP3A7	9606.ENSP00000478561	9606.ENSP00000337450	0	0	0.230	0.595	0.074	0.076	0.134	0.281	0.515
CYP1B1	ESR2	9606.ENSP00000478561	9606.ENSP00000343925	0	0	0	0	0.060	0.056	0	0.514	0.531
CYP1B1	CYP2C8	9606.ENSP00000478561	9606.ENSP00000360317	0	0	0.142	0.793	0	0	0.120	0.439	0.539
CYP1B1	CYP2C19	9606.ENSP00000478561	9606.ENSP00000360372	0	0	0.142	0.793	0	0	0.120	0.456	0.553
CYP1B1	CYP4B1	9606.ENSP00000478561	9606.ENSP00000360991	0	0	0.233	0.571	0.064	0.058	0.152	0.271	0.506
CYP1B1	TBXAS1	9606.ENSP00000478561	9606.ENSP00000389414	0	0	0.241	0.567	0.081	0.076	0.098	0.172	0.431
CYP1B1	ESR1	9606.ENSP00000478561	9606.ENSP00000405330	0	0	0	0	0.081	0.056	0	0.628	0.649
CYP1B1	CYP3A4	9606.ENSP00000478561	9606.ENSP00000498939	0	0	0.229	0.597	0.074	0.076	0.134	0.565	0.706
CYP2A6	CYP3A43	9606.ENSP00000301141	9606.ENSP00000222382	0	0	0.228	0.619	0.114	0.076	0.112	0.221	0.484
CYP2A6	CYP3A5	9606.ENSP00000301141	9606.ENSP00000222982	0	0	0.226	0.624	0.074	0.076	0.907	0.354	0.953
CYP2A6	CYP2C9	9606.ENSP00000301141	9606.ENSP00000260682	0	0	0.068	0.944	0.156	0.066	0.906	0.332	0.946
CYP2A6	TBXAS1	9606.ENSP00000301141	9606.ENSP00000389414	0	0	0.238	0.591	0.074	0.076	0.098	0.150	0.409
CYP2A6	MAOB	9606.ENSP00000301141	9606.ENSP00000367309	0	0	0	0	0.103	0	0	0.401	0.440
CYP2A6	CYP2R1	9606.ENSP00000301141	9606.ENSP00000334592	0	0	0.114	0.850	0.058	0.082	0	0.400	0.479
CYP2A6	CYP4B1	9606.ENSP00000301141	9606.ENSP00000360991	0	0	0.249	0.572	0.076	0.071	0.118	0.257	0.501
CYP2A6	HNF4A	9606.ENSP00000301141	9606.ENSP00000312987	0	0	0	0	0.069	0.292	0	0.338	0.526
CYP2A6	CYP2C19	9606.ENSP00000301141	9606.ENSP00000360372	0	0	0.066	0.948	0.132	0.066	0.108	0.440	0.553
CYP2A6	CYP2C8	9606.ENSP00000301141	9606.ENSP00000360317	0	0	0.069	0.943	0.255	0.066	0.108	0.467	0.636
CYP2A6	MAOA	9606.ENSP00000301141	9606.ENSP00000340684	0	0	0	0	0.062	0	0	0.644	0.653
CYP2A6	CYP2E1	9606.ENSP00000301141	9606.ENSP00000440689	0	0	0.071	0.938	0.147	0	0.911	0.096	0.928
CYP2A6	CYP2B6	9606.ENSP00000301141	9606.ENSP00000324648	0	0	0.065	0.951	0.158	0	0.909	0.404	0.951
CYP2A6	CYP3A7	9606.ENSP00000301141	9606.ENSP00000337450	0	0	0.231	0.613	0.096	0.076	0.907	0.302	0.951
CYP2A6	CYP2D6	9606.ENSP00000301141	9606.ENSP00000496150	0	0	0.107	0.865	0.122	0	0.908	0.425	0.953
CYP2A6	CYP3A4	9606.ENSP00000301141	9606.ENSP00000498939	0	0	0.223	0.630	0.165	0.076	0.907	0.623	0.975
CYP2B6	PON1	9606.ENSP00000324648	9606.ENSP00000222381	0	0	0	0	0.136	0	0	0.370	0.432
CYP2B6	CYP3A43	9606.ENSP00000324648	9606.ENSP00000222382	0	0	0.224	0.628	0.098	0.076	0.118	0.505	0.666
CYP2B6	CYP3A5	9606.ENSP00000324648	9606.ENSP00000222982	0	0	0.217	0.642	0.115	0.076	0.908	0.574	0.970
CYP2B6	CYP2C9	9606.ENSP00000324648	9606.ENSP00000260682	0	0	0.068	0.944	0.110	0	0.907	0.090	0.921
CYP2B6	HNF4A	9606.ENSP00000324648	9606.ENSP00000312987	0	0	0	0	0.087	0	0	0.467	0.493
CYP2B6	ESR1	9606.ENSP00000324648	9606.ENSP00000405330	0	0	0	0	0.070	0.056	0	0.379	0.408
CYP2B6	TBXAS1	9606.ENSP00000324648	9606.ENSP00000389414	0	0	0.246	0.577	0.074	0.076	0.098	0.158	0.421
CYP2B6	MAOB	9606.ENSP00000324648	9606.ENSP00000367309	0	0	0	0	0.070	0	0	0.425	0.443
CYP2B6	MAOA	9606.ENSP00000324648	9606.ENSP00000340684	0	0	0	0	0.063	0	0	0.429	0.443
CYP2B6	NR1H4	9606.ENSP00000324648	9606.ENSP00000447149	0	0	0	0	0.061	0.056	0	0.451	0.472
CYP2B6	CYP4B1	9606.ENSP00000324648	9606.ENSP00000360991	0	0	0.253	0.566	0.109	0.071	0.136	0.274	0.542
CYP2B6	PLA2G10	9606.ENSP00000324648	9606.ENSP00000393847	0	0	0	0	0.078	0	0.650	0	0.663
CYP2B6	PLA2G2A	9606.ENSP00000324648	9606.ENSP00000383364	0	0	0	0	0.056	0	0.650	0.081	0.670
CYP2B6	CYP2C8	9606.ENSP00000324648	9606.ENSP00000360317	0	0	0.067	0.946	0.076	0	0.907	0.087	0.917
CYP2B6	CYP2C19	9606.ENSP00000324648	9606.ENSP00000360372	0	0	0.069	0.942	0.098	0	0.907	0.093	0.920
CYP2B6	CYP2E1	9606.ENSP00000324648	9606.ENSP00000440689	0	0	0.073	0.934	0.059	0	0.911	0.100	0.921
CYP2B6	CYP3A4	9606.ENSP00000324648	9606.ENSP00000498939	0	0	0.221	0.634	0.132	0.076	0.908	0.411	0.960
CYP2B6	CYP3A7	9606.ENSP00000324648	9606.ENSP00000337450	0	0	0.227	0.622	0.123	0.076	0.908	0.520	0.967
[truncated: 2,910 more rows]
