# Supplementary material for: The Potential Mechanisms of Ochratoxin A in Prostate Cancer Development: An Integrated Study Combining Network Toxicology, Machine Learning, and Molecular Docking
Source: Toxins (Basel). 2025 Aug 4;17(8):388. doi: 10.3390/toxins17080388 (PMC12389974; doi:10.3390/toxins17080388)
Supplement: Supplementary file 1 [file toxins-17-00388-s001.zip › Target intersection/Target intersection.xls]

## Sheet: Sheet1
PIK3CA
EGLN1
ECE1
EDNRB
CPA1
EDNRA
CASP6
CASP8
CASP1
KDM4C
MMP16
MMP13
MMP3
MMP9
MMP1
ADAM17
MMP14
MMP8
CASP7
CDK1
MAPK8
TOP1
ACE2
ABCC5
HMGCR
TYMS
KDM3A
AKR1C3
AKR1C2
AKR1C1
TBXAS1
CXCR1
MAPK1
ITK
SLC37A4
AGTR1
GSK3B
TTR
SIRT1
AKR1B1
CTSG
EIF4A1
BMP1
CCKAR
PIM1
STS
ELANE
SYK
PTGER3
ERBB2
EGFR
F7
KDM4A
MAPK14
DUSP3
MAPK10
HPSE
MET
ESR2
NR1H4
CAPN2
DPP4
EP300
TOP2A
ITGAV
PTPN22
PTPRC
TNF
CASP2
IGFBP3
PPIA
ADORA2A
ARSA
F13A1
IL17RA
PDGFA
MAOA
GLA
MAP1LC3A
HLA-A
NME1
RNASE1
APOA1
RPA1
PLG
KLRC1
FCGR2A
CCNA2
ARAF
INHBA
MAOB
BCL7A
INS
ENPEP
MYH9
PLAU
XPA
MRE11
MGAT5
TP53
GZMA
LMNA
YBX1
CYB5A
CRBN
NME2
CCNA1
ESR1
ALDOA
AHSG
CDC7
NTRK1
FLNA
GABRB2
GABRG1
GABRA6
ITGA1
RAD51
HEXA
ACACA
RALA
LDHA
HNRNPU
AURKA
NPPA
CDK2
LIN28A
PLAUR
PDE5A
VHL
GPRC6A
FGA
POLH
VEGFA
THRA
THRB
ADAMTS1
HTRA1
TPM3
PRDX1
CCKBR
HEXB
F2
CTRC
CTRL
MMP2
ATM
EGR1
CXCR2
NAA10
LAMA1
PRKCA
RAF1
BRAF
NEK2
NEK6
NEK9
NEK1
HSPA1A
HSPA1B
HK1
NTRK2
HSPA6
CDKN2A
MS4A1
PLAT
KCNA3
PARN
LIN28B
SHC1
ADAMTS13
CUL4A
EPHA2
KLRK1
MICA
NR4A2
ITGAL
MSR1
RORA
TET1
HNF4A
PABPC1
FCGR3A
HEXIM1
ABCA1
SNCA
HGF
NR4A3
PSAP
NRP2
EPHA7
TAOK3
PON1
EEF1A2
CUL2
NRP1
AURKB
NTRK3
LTF
GPRC5A
NR5A2
HAVCR2
KCNH2
EPHA3
EPHA4
EPHA5
EPHA1
IGF2
NR5A1
FABP4
SKP2
ITGB1
PDE4A
PDE4D
PRKCB
PF4
ITGB2
NR4A1
HSPA8
HSPA9
PLA2G2A
SMARCA2
EPHB2
EPHB3
EPHB1
EPHB4
EPHB6
ADRA1A
ADRA1B
SET
UBA52
SEPTIN9
TPX2
RHOA
AKAP13
ANP32A
POLR2A
GOT2
BRCC3
HSPA5
SKP1
EEF1A1
ATR
NR2F2
SMARCA4
EFNA1
PDGFRA
RXRA
DDB1
CKS1B
KDR
IL1R1
TGFBR1
FLT1
AURKC
KCNQ1
KCNQ5
KCNH1
KCNB2
KCNF1
CDKN1B
BRD4
ST3GAL1
IL12B
IL23A
DDR1
ICAM1
BIRC2
XIAP
NDC80
CUL1
CHUK
SORT1
GRN
LCK
IL18R1
MDM2
CCNH
CDK7
PDGFRB
H4C1
H4C16
H4C6
POLD3
POLD1
POLE
POLE2
IFNA6
IFNA8
IFNA5
IFNA10
IFNA2
IFNA1
IFNA13
IFNA14
IFNA17
RBX1
IKBKB
ANPEP
NPEPPS
LNPEP
LAP3
METAP2
AOPEP
PDE8B
PDE7B
IKBKG
COL1A2
COL1A1
COL2A1
COL3A1
COL4A1
COL5A1
COL6A1
COL11A1
COL18A1
COL4A2
COL11A2
COL4A3
COL6A3
COL4A5
COL4A6
PRKD3
PRKCG
PRKCD
PRKCE
PRKD1
PRKCQ
MYH7
MYL3
MYL2
CXCL8
PRKCI
PRKCZ
PLA2G10
LAMA2
LAMA3
LAMA4
LAMA5
LAMB1
LAMB3
LAMC1
LAMC2
HTR2C
MT-ND1
NDUFA13
CYP3A4
CYP1A1
CYP3A5
CYP1A2
CYP2C9
CYP2C19
CYP2C8
CYP2D6
CYP2B6
CYP1B1
CYP2A6
CYP3A43
CYP2E1
CYP3A7
CYP2R1
CYP4B1
ITGB3
CDK5
